# Supplementary material for: FBXO11 suppression rewires an NPM1-centered interactome influencing the progression of myelodysplastic syndrome
Source: J Clin Invest. 2026 Jan 16;136(2):e193636. doi: 10.1172/JCI193636 (PMC12807477; doi:10.1172/JCI193636)
Supplement: Supplemental table 1 [file jci-136-193636-s044.xlsx]

## Sheet: IgG vs FBXO11 co-IP MS data
Group	Reference	Description	SC IgG_1	SC IgG_2	SC IgG_3	SC Fbox11_1	SC Fbox11_2	SC Fbox11_3	TP IgG_1	TP IgG_2	TP IgG_3	TP Fbox11_1	TP Fbox11_2	TP Fbox11_3	Mass (KD)	Abundance	p-value	Fold-change FBXO11/IgG
107971	sp|Q86XK2|FBX11_HUMAN	F-box only protein 11 OS=Homo sapiens GN=FBXO11 PE=1 SV=3	0.1	0.1	0.1	62	48	60	0	0	0	24	22	25	104	82.11	2.56232e-52	566.667
102243	sp|Q13616|CUL1_HUMAN	Cullin-1 OS=Homo sapiens GN=CUL1 PE=1 SV=2	0.1	0.1	0.1	45	36	54	0	0	0	28	20	28	90	75.32	9.22699e-42	450
100124	sp|P05141|ADT2_HUMAN	ADP/ATP translocase 2 OS=Homo sapiens GN=SLC25A5 PE=1 SV=7	0.1	0.1	0.1	5	4	3	0	0	0	3	2	2	33	18.27	0.000161715	40
100065	sp|P62269|RS18_HUMAN	40S ribosomal protein S18 OS=Homo sapiens GN=RPS18 PE=1 SV=3	0.1	2	3	9	6	9	0	2	2	5	5	6	18	81.88	0.000261327	4.70588
102668	sp|O94906|PRP6_HUMAN	Pre-mRNA-processing factor 6 OS=Homo sapiens GN=PRPF6 PE=1 SV=1	0.1	3	2	11	3	10	0	3	2	8	3	7	107	13.57	0.000261327	4.70588
100098	sp|P12235|ADT1_HUMAN	ADP/ATP translocase 1 OS=Homo sapiens GN=SLC25A4 PE=1 SV=4	0.1	0.1	0.1	5	4	2	0	0	0	3	2	1	33	16.64	0.000329303	36.6667
100476	sp|Q96PK6|RBM14_HUMAN	RNA-binding protein 14 OS=Homo sapiens GN=RBM14 PE=1 SV=2	9	11	9	17	25	20	7	8	6	9	10	10	69	65.51	0.000466712	2.13793
102113	sp|Q15365|PCBP1_HUMAN	Poly(rC)-binding protein 1 OS=Homo sapiens GN=PCBP1 PE=1 SV=2	0.1	0.1	0.1	3	4	3	0	0	0	3	3	3	37	13.34	0.000671693	33.3333
100603	sp|P52272|HNRPM_HUMAN	Heterogeneous nuclear ribonucleoprotein M OS=Homo sapiens GN=HNRNPM PE=1 SV=3	5	5	4	13	13	12	4	3	3	9	10	8	77	33.56	0.000692931	2.71429
103041	sp|P81605|DCD_HUMAN	Dermcidin OS=Homo sapiens GN=DCD PE=1 SV=2	2	4	3	0.1	0.1	0.1	2	2	2	0	0	0	11	39.9	0.00137284	0.0333333
103506	sp|P50914|RL14_HUMAN	60S ribosomal protein L14 OS=Homo sapiens GN=RPL14 PE=1 SV=4	0.1	0.1	0.1	4	3	2	0	0	0	2	2	2	23	19.22	0.00137284	30
102837	sp|Q6P2Q9|PRP8_HUMAN	Pre-mRNA-processing-splicing factor 8 OS=Homo sapiens GN=PRPF8 PE=1 SV=2	21	40	38	56	28	63	16	26	26	34	21	37	273	44.98	0.00213906	1.48485
100430	sp|P62826|RAN_HUMAN	GTP-binding nuclear protein Ran OS=Homo sapiens GN=RAN PE=1 SV=3	0.1	0.1	0.1	0.1	4	4	0	0	0	0	3	3	24	16.39	0.00261778	27
100386	sp|P49207|RL34_HUMAN	60S ribosomal protein L34 OS=Homo sapiens GN=RPL34 PE=1 SV=3	0.1	0.1	0.1	3	2	3	0	0	0	2	2	2	13	30.11	0.00281281	26.6667
100517	sp|P43243|MATR3_HUMAN	Matrin-3 OS=Homo sapiens GN=MATR3 PE=1 SV=2	0.1	0.1	0.1	3	2	3	0	0	0	3	2	3	95	4.23	0.00281281	26.6667
100774	sp|P46777|RL5_HUMAN	60S ribosomal protein L5 OS=Homo sapiens GN=RPL5 PE=1 SV=3	27	33	33	51	43	44	10	11	13	13	12	12	34	336.33	0.00297533	1.48387
102456	sp|Q16629|SRSF7_HUMAN	Serine/arginine-rich splicing factor 7 OS=Homo sapiens GN=SRSF7 PE=1 SV=1	0.1	0.1	0.1	2	2	3	0	0	0	1	1	2	27	12.8	0.00578096	23.3333
100059	sp|Q71U36|TBA1A_HUMAN	Tubulin alpha-1A chain OS=Homo sapiens GN=TUBA1A PE=1 SV=1	0.1	0.1	0.1	2	2	3	0	0	0	2	2	2	50	6.99	0.00578096	23.3333
100337	sp|P35579|MYH9_HUMAN	Myosin-9 OS=Homo sapiens GN=MYH9 PE=1 SV=4	0.1	3	0.1	5	4	5	0	3	0	5	3	4	226	3.75	0.00682996	4.375
100026	sp|P08670|VIME_HUMAN	Vimentin OS=Homo sapiens GN=VIM PE=1 SV=4	3	9	2	13	10	9	3	6	2	7	6	7	54	42.89	0.00714864	2.28571
100428	sp|P39023|RL3_HUMAN	60S ribosomal protein L3 OS=Homo sapiens GN=RPL3 PE=1 SV=2	2	3	0.1	7	2	8	2	3	0	5	2	6	46	23.87	0.00932195	3.33333
100606	sp|Q5SSJ5|HP1B3_HUMAN	Heterochromatin protein 1-binding protein 3 OS=Homo sapiens GN=HP1BP3 PE=1 SV=1	0.1	3	2	5	6	6	0	2	2	4	3	4	61	17.98	0.00932195	3.33333
105399	sp|Q9P258|RCC2_HUMAN	Protein RCC2 OS=Homo sapiens GN=RCC2 PE=1 SV=2	0.1	2	0.1	3	0.1	8	0	2	0	3	0	7	56	11.6	0.0107476	5.04545
100939	sp|Q9Y3U8|RL36_HUMAN	60S ribosomal protein L36 OS=Homo sapiens GN=RPL36 PE=1 SV=3	0.1	0.1	0.1	3	3	0.1	0	0	0	1	1	0	12	24.5	0.0110927	20.3333
100500	sp|P62314|SMD1_HUMAN	Small nuclear ribonucleoprotein Sm D1 OS=Homo sapiens GN=SNRPD1 PE=1 SV=1	0.1	0.1	0.1	4	2	0.1	0	0	0	2	2	0	13	22.6	0.0110927	20.3333
100146	sp|P35268|RL22_HUMAN	60S ribosomal protein L22 OS=Homo sapiens GN=RPL22 PE=1 SV=2	0.1	0.1	0.1	0.1	3	3	0	0	0	0	2	2	15	20.3	0.0110927	20.3333
100492	sp|P62424|RL7A_HUMAN	60S ribosomal protein L7a OS=Homo sapiens GN=RPL7A PE=1 SV=2	0.1	0.1	0.1	3	3	0.1	0	0	0	3	3	0	30	10.01	0.0110927	20.3333
102212	sp|Q9BY77|PDIP3_HUMAN	Polymerase delta-interacting protein 3 OS=Homo sapiens GN=POLDIP3 PE=1 SV=2	0.1	0.1	0.1	3	0.1	3	0	0	0	2	0	3	46	6.51	0.0110927	20.3333
115087	sp|Q8WTT2|NOC3L_HUMAN	Nucleolar complex protein 3 homolog OS=Homo sapiens GN=NOC3L PE=1 SV=1	0.1	0.1	0.1	4	0.1	2	0	0	0	2	0	2	92	3.24	0.0110927	20.3333
100287	sp|P61247|RS3A_HUMAN	40S ribosomal protein S3a OS=Homo sapiens GN=RPS3A PE=1 SV=2	0.1	2	0.1	5	2	4	0	2	0	4	2	4	30	21.72	0.0113846	5
105637	sp|Q9H6W3|NO66_HUMAN	Bifunctional lysine-specific demethylase and histidyl-hydroxylase NO66 OS=Homo sapiens GN=NO66 PE=1 SV=2	23	37	36	47	35	52	12	15	15	14	14	19	71	161.88	0.0120253	1.39583
100884	sp|P62854|RS26_HUMAN	40S ribosomal protein S26 OS=Homo sapiens GN=RPS26 PE=1 SV=3	3	5	3	8	8	9	2	2	2	3	3	3	13	138.38	0.0180559	2.27273
101051	sp|P07910|HNRPC_HUMAN	Heterogeneous nuclear ribonucleoproteins C1/C2 OS=Homo sapiens GN=HNRNPC PE=1 SV=4	0.1	0.1	0.1	3	2	0.1	0	0	0	3	2	0	34	7.43	0.0229967	17
100751	sp|Q00325|MPCP_HUMAN	Phosphate carrier protein, mitochondrial OS=Homo sapiens GN=SLC25A3 PE=1 SV=2	0.1	0.1	0.1	0.1	3	2	0	0	0	0	2	2	40	6.24	0.0229967	17
101656	sp|Q99459|CDC5L_HUMAN	Cell division cycle 5-like protein OS=Homo sapiens GN=CDC5L PE=1 SV=2	0.1	0.1	0.1	2	0.1	3	0	0	0	2	0	2	92	2.71	0.0229967	17
100177	sp|P83881|RL36A_HUMAN	60S ribosomal protein L36a OS=Homo sapiens GN=RPL36A PE=1 SV=2	3	5	3	9	6	9	2	2	2	3	3	3	12	140.75	0.0261478	2.18182
101746	sp|Q00839|HNRPU_HUMAN	Heterogeneous nuclear ribonucleoprotein U OS=Homo sapiens GN=HNRNPU PE=1 SV=6	11	15	13	22	22	17	7	8	7	10	11	10	91	55.23	0.0271725	1.5641
104878	sp|Q99848|EBP2_HUMAN	Probable rRNA-processing protein EBP2 OS=Homo sapiens GN=EBNA1BP2 PE=1 SV=2	5	8	9	13	12	14	4	7	6	7	8	9	35	87.56	0.0284429	1.77273
102292	sp|P18621|RL17_HUMAN	60S ribosomal protein L17 OS=Homo sapiens GN=RPL17 PE=1 SV=3	3	3	2	8	4	7	2	2	1	3	2	4	21	63.13	0.0317027	2.375
100153	sp|P61254|RL26_HUMAN	60S ribosomal protein L26 OS=Homo sapiens GN=RPL26 PE=1 SV=1	12	18	14	23	22	20	6	8	7	9	9	9	17	315.97	0.0436182	1.47727
103610	sp|O75643|U520_HUMAN	U5 small nuclear ribonucleoprotein 200 kDa helicase OS=Homo sapiens GN=SNRNP200 PE=1 SV=2	18	33	28	38	18	50	11	18	17	24	17	32	244	37.85	0.046742	1.34177
100042	sp|P63208|SKP1_HUMAN	S-phase kinase-associated protein 1 OS=Homo sapiens GN=SKP1 PE=1 SV=2	0.1	0.1	0.1	0.1	2	2	0	0	0	0	1	1	19	10.73	0.04802	13.6667
104618	sp|P06748|NPM_HUMAN	Nucleophosmin OS=Homo sapiens GN=NPM1 PE=1 SV=2	0.1	0.1	0.1	0.1	2	2	0	0	0	0	1	2	33	6.14	0.04802	13.6667
100421	sp|Q15717|ELAV1_HUMAN	ELAV-like protein 1 OS=Homo sapiens GN=ELAVL1 PE=1 SV=2	0.1	0.1	0.1	2	0.1	2	0	0	0	2	0	2	36	5.54	0.04802	13.6667
101686	sp|P35637|FUS_HUMAN	RNA-binding protein FUS OS=Homo sapiens GN=FUS PE=1 SV=1	0.1	0.1	0.1	2	0.1	2	0	0	0	2	0	2	53	3.75	0.04802	13.6667
101723	sp|P04843|RPN1_HUMAN	Dolichyl-diphosphooligosaccharide--protein glycosyltransferase subunit 1 OS=Homo sapiens GN=RPN1 PE=1 SV=1	0.1	0.1	0.1	0.1	2	2	0	0	0	0	2	2	69	2.92	0.04802	13.6667
102015	sp|P46776|RL27A_HUMAN	60S ribosomal protein L27a OS=Homo sapiens GN=RPL27A PE=1 SV=2	4	8	7	12	11	10	2	4	4	5	4	4	17	157.08	0.050761	1.73684
100375	sp|P38919|IF4A3_HUMAN	Eukaryotic initiation factor 4A-III OS=Homo sapiens GN=EIF4A3 PE=1 SV=4	3	5	5	10	5	9	3	4	4	6	4	5	47	39.49	0.0684321	1.84615
103271	sp|P40429|RL13A_HUMAN	60S ribosomal protein L13a OS=Homo sapiens GN=RPL13A PE=1 SV=2	3	2	3	6	5	6	2	2	2	2	2	3	24	53.05	0.0686969	2.125
101609	sp|Q9Y2W1|TR150_HUMAN	Thyroid hormone receptor-associated protein 3 OS=Homo sapiens GN=THRAP3 PE=1 SV=2	0.1	3	3	4	6	4	0	3	3	4	3	3	109	9.21	0.074076	2.29508
101325	sp|P19338|NUCL_HUMAN	Nucleolin OS=Homo sapiens GN=NCL PE=1 SV=3	2	3	2	4	6	5	2	3	2	2	3	5	77	14.37	0.0844632	2.14286
100033	cu|P07437|TBB5_HUMAN	NP_001280142.1 Tubulin beta chain (Tubulin beta-5 chain)	4	4	5	6	9	8	2	2	3	3	3	5	27	65.96	0.0934072	1.76923
119078	cu|P46779|RL28_HUMAN	NP_001129608.1 60S ribosomal protein L28	0.1	0.1	0.1	3	0.1	0.1	0	0	0	2	0	0	10	14.88	0.0940018	10.6667
104567	sp|P05109|S10A8_HUMAN	Protein S100-A8 OS=Homo sapiens GN=S100A8 PE=1 SV=1	0.1	3	0.1	0.1	0.1	0.1	0	2	0	0	0	0	11	13.85	0.0940018	0.09375
100035	sp|P62263|RS14_HUMAN	40S ribosomal protein S14 OS=Homo sapiens GN=RPS14 PE=1 SV=3	0.1	0.1	0.1	3	0.1	0.1	0	0	0	2	0	0	16	9.22	0.0940018	10.6667
102193	sp|P14678|RSMB_HUMAN	Small nuclear ribonucleoprotein-associated proteins B and B' OS=Homo sapiens GN=SNRPB PE=1 SV=2	0.1	0.1	0.1	0.1	0.1	3	0	0	0	0	0	2	25	6.1	0.0940018	10.6667
106050	sp|Q14739|LBR_HUMAN	Lamin-B receptor OS=Homo sapiens GN=LBR PE=1 SV=2	0.1	0.1	0.1	3	0.1	0.1	0	0	0	3	0	0	71	2.12	0.0940018	10.6667
108413	sp|Q15397|K0020_HUMAN	Pumilio domain-containing protein KIAA0020 OS=Homo sapiens GN=KIAA0020 PE=1 SV=3	0.1	0.1	0.1	3	0.1	0.1	0	0	0	3	0	0	74	2.04	0.0940018	10.6667
102914	sp|Q9H307|PININ_HUMAN	Pinin OS=Homo sapiens GN=PNN PE=1 SV=4	0.1	0.1	0.1	0.1	0.1	3	0	0	0	0	0	2	82	1.84	0.0940018	10.6667
100307	sp|Q16891|MIC60_HUMAN	MICOS complex subunit MIC60 OS=Homo sapiens GN=IMMT PE=1 SV=1	0.1	0.1	0.1	3	0.1	0.1	0	0	0	2	0	0	84	1.79	0.0940018	10.6667
101744	sp|O43143|DHX15_HUMAN	Pre-mRNA-splicing factor ATP-dependent RNA helicase DHX15 OS=Homo sapiens GN=DHX15 PE=1 SV=2	0.1	0.1	0.1	0.1	0.1	3	0	0	0	0	0	3	91	1.65	0.0940018	10.6667
100546	sp|P14625|ENPL_HUMAN	Endoplasmin OS=Homo sapiens GN=HSP90B1 PE=1 SV=1	0.1	0.1	0.1	0.1	0.1	3	0	0	0	0	0	3	92	1.62	0.0940018	10.6667
104075	sp|P52597|HNRPF_HUMAN	Heterogeneous nuclear ribonucleoprotein F OS=Homo sapiens GN=HNRNPF PE=1 SV=3	0.1	0.1	0.1	0.1	0.1	3	0	0	0	0	0	2	46	1.1	0.0940018	10.6667
102362	sp|P34931|HS71L_HUMAN	Heat shock 70 kDa protein 1-like OS=Homo sapiens GN=HSPA1L PE=1 SV=2	0.1	0.1	0.1	0.1	0.1	3	0	0	0	0	0	2	70	0.71	0.0940018	10.6667
104904	sp|P18583|SON_HUMAN	Protein SON OS=Homo sapiens GN=SON PE=1 SV=4	0.1	0.1	0.1	3	0.1	0.1	0	0	0	2	0	0	264	0.57	0.0940018	10.6667
110213	sp|Q5CZC0|FSIP2_HUMAN	Fibrous sheath-interacting protein 2 OS=Homo sapiens GN=FSIP2 PE=2 SV=4	0.1	0.1	0.1	0.1	0.1	3	0	0	0	0	0	2	780	0.19	0.0940018	10.6667
100297	sp|P62750|RL23A_HUMAN	60S ribosomal protein L23a OS=Homo sapiens GN=RPL23A PE=1 SV=1	29	33	31	41	38	38	7	8	9	10	8	10	18	593.72	0.0973238	1.25806
100388	sp|P69891|HBG1_HUMAN	Hemoglobin subunit gamma-1 OS=Homo sapiens GN=HBG1 PE=1 SV=2	0.1	0.1	2	3	4	0.1	0	0	2	2	3	0	16	27.9	0.0992952	3.22727
100241	sp|P46781|RS9_HUMAN	40S ribosomal protein S9 OS=Homo sapiens GN=RPS9 PE=1 SV=3	0.1	2	0.1	4	0.1	3	0	2	0	4	0	3	23	19.93	0.0992952	3.22727
100638	sp|P62701|RS4X_HUMAN	40S ribosomal protein S4, X isoform OS=Homo sapiens GN=RPS4X PE=1 SV=2	0.1	0.1	2	4	3	0.1	0	0	1	2	1	0	30	15.21	0.0992952	3.22727
100446	sp|P61978|HNRPK_HUMAN	Heterogeneous nuclear ribonucleoprotein K OS=Homo sapiens GN=HNRNPK PE=1 SV=1	0.1	0.1	2	3	0.1	4	0	0	2	3	0	3	51	8.83	0.0992952	3.22727
100444	sp|Q92841|DDX17_HUMAN	Probable ATP-dependent RNA helicase DDX17 OS=Homo sapiens GN=DDX17 PE=1 SV=2	7	11	7	11	16	11	4	7	4	8	10	9	80	39.27	0.100228	1.52
102859	sp|Q15029|U5S1_HUMAN	116 kDa U5 small nuclear ribonucleoprotein component OS=Homo sapiens GN=EFTUD2 PE=1 SV=1	10	20	16	24	9	30	7	11	9	13	6	16	109	49.83	0.102757	1.36957
116097	sp|P13727|PRG2_HUMAN	Bone marrow proteoglycan OS=Homo sapiens GN=PRG2 PE=1 SV=2	2	2	2	3	6	4	1	1	1	2	3	3	25	37.71	0.104157	2.16667
104546	sp|Q9H6F5|CCD86_HUMAN	Coiled-coil domain-containing protein 86 OS=Homo sapiens GN=CCDC86 PE=1 SV=1	0.1	3	3	6	3	4	0	2	2	4	2	3	40	23.62	0.110299	2.13115
100206	sp|P11021|GRP78_HUMAN	78 kDa glucose-regulated protein OS=Homo sapiens GN=HSPA5 PE=1 SV=2	4	3	2	6	6	5	3	3	2	5	6	4	72	17.98	0.113707	1.88889
101414	sp|P62841|RS15_HUMAN	40S ribosomal protein S15 OS=Homo sapiens GN=RPS15 PE=1 SV=2	4	4	5	6	5	11	3	3	4	4	2	4	17	102.76	0.12605	1.69231
100838	sp|P45880|VDAC2_HUMAN	Voltage-dependent anion-selective channel protein 2 OS=Homo sapiens GN=VDAC2 PE=1 SV=2	8	11	6	12	13	12	6	7	4	8	6	7	32	98.26	0.126308	1.48
101534	sp|P62910|RL32_HUMAN	60S ribosomal protein L32 OS=Homo sapiens GN=RPL32 PE=1 SV=2	15	22	17	23	22	26	5	6	6	7	7	8	16	394.3	0.127787	1.31481
100033	sp|Q13885|TBB2A_HUMAN	Tubulin beta-2A chain OS=Homo sapiens GN=TUBB2A PE=1 SV=1	6	5	6	8	10	9	3	3	3	4	4	6	50	44.11	0.129983	1.58824
100532	sp|P23246|SFPQ_HUMAN	Splicing factor, proline- and glutamine-rich OS=Homo sapiens GN=SFPQ PE=1 SV=2	0.1	0.1	3	2	6	0.1	0	0	3	2	4	0	76	7.23	0.138284	2.53125
100413	sp|P17844|DDX5_HUMAN	Probable ATP-dependent RNA helicase DDX5 OS=Homo sapiens GN=DDX5 PE=1 SV=1	8	11	8	12	15	12	5	7	5	7	8	9	69	47.75	0.138549	1.44444
100141	sp|P0C0S8|H2A1_HUMAN	Histone H2A type 1 OS=Homo sapiens GN=HIST1H2AG PE=1 SV=2	17	20	21	26	23	26	4	4	4	4	4	4	14	472.17	0.139916	1.2931
100655	sp|P68104|EF1A1_HUMAN	Elongation factor 1-alpha 1 OS=Homo sapiens GN=EEF1A1 PE=1 SV=1	20	24	26	28	30	30	9	9	10	10	11	10	50	157.65	0.151698	1.25714
100557	sp|P16402|H13_HUMAN	Histone H1.3 OS=Homo sapiens GN=HIST1H1D PE=1 SV=2	62	67	65	76	73	74	8	7	7	8	8	9	22	933.42	0.155401	1.14948
100684	sp|P62979|RS27A_HUMAN	Ubiquitin-40S ribosomal protein S27a OS=Homo sapiens GN=RPS27A PE=1 SV=2	8	10	13	17	10	16	5	5	5	6	5	5	18	206.08	0.162096	1.3871
100571	sp|P62753|RS6_HUMAN	40S ribosomal protein S6 OS=Homo sapiens GN=RPS6 PE=1 SV=1	2	0.1	2	5	4	0.1	1	0	1	2	3	0	29	22.68	0.163446	2.21951
105790	sp|P35625|TIMP3_HUMAN	Metalloproteinase inhibitor 3 OS=Homo sapiens GN=TIMP3 PE=1 SV=2	9	9	9	13	14	11	4	5	4	6	6	5	24	134.69	0.171415	1.40741
100914	sp|Q71UI9|H2AV_HUMAN	Histone H2A.V OS=Homo sapiens GN=H2AFV PE=1 SV=3	13	17	17	21	18	22	4	4	3	2	3	3	14	399.95	0.177321	1.29787
100389	sp|P10412|H14_HUMAN	Histone H1.4 OS=Homo sapiens GN=HIST1H1E PE=1 SV=2	62	67	65	76	72	73	8	7	7	8	7	8	22	949.53	0.184891	1.13918
100361	sp|P16403|H12_HUMAN	Histone H1.2 OS=Homo sapiens GN=HIST1H1C PE=1 SV=2	63	68	66	77	73	74	9	8	8	9	8	9	21	985.82	0.188056	1.13706
101563	sp|O75533|SF3B1_HUMAN	Splicing factor 3B subunit 1 OS=Homo sapiens GN=SF3B1 PE=1 SV=3	0.1	4	4	6	0.1	8	0	4	4	5	0	8	146	7.55	0.200056	1.74074
101429	sp|Q15843|NEDD8_HUMAN	NEDD8 OS=Homo sapiens GN=NEDD8 PE=1 SV=1	0.1	0.1	0.1	2	0.1	0.1	0	0	0	2	0	0	9	11.03	0.201549	7.33333
107224	sp|P02008|HBAZ_HUMAN	Hemoglobin subunit zeta OS=Homo sapiens GN=HBZ PE=1 SV=2	0.1	0.1	0.1	2	0.1	0.1	0	0	0	2	0	0	16	6.4	0.201549	7.33333
100391	sp|P39019|RS19_HUMAN	40S ribosomal protein S19 OS=Homo sapiens GN=RPS19 PE=1 SV=2	0.1	0.1	0.1	2	0.1	0.1	0	0	0	2	0	0	16	6.23	0.201549	7.33333
100687	sp|Q01130|SRSF2_HUMAN	Serine/arginine-rich splicing factor 2 OS=Homo sapiens GN=SRSF2 PE=1 SV=4	0.1	0.1	0.1	0.1	0.1	2	0	0	0	0	0	2	25	3.93	0.201549	7.33333
100816	sp|Q99623|PHB2_HUMAN	Prohibitin-2 OS=Homo sapiens GN=PHB2 PE=1 SV=2	0.1	0.1	0.1	0.1	0.1	2	0	0	0	0	0	2	33	3.01	0.201549	7.33333
103729	sp|Q96DI7|SNR40_HUMAN	U5 small nuclear ribonucleoprotein 40 kDa protein OS=Homo sapiens GN=SNRNP40 PE=1 SV=1	0.1	0.1	0.1	2	0.1	0.1	0	0	0	2	0	0	39	2.55	0.201549	7.33333
101191	sp|P36957|ODO2_HUMAN	Dihydrolipoyllysine-residue succinyltransferase component of 2-oxoglutarate dehydrogenase complex, mitochondrial OS=Homo sapiens GN=DLST PE=1 SV=4	0.1	2	0.1	0.1	0.1	0.1	0	1	0	0	0	0	49	2.05	0.201549	0.136364
104346	sp|P26368|U2AF2_HUMAN	Splicing factor U2AF 65 kDa subunit OS=Homo sapiens GN=U2AF2 PE=1 SV=4	0.1	2	0.1	0.1	0.1	0.1	0	2	0	0	0	0	53	1.87	0.201549	0.136364
100359	sp|P30101|PDIA3_HUMAN	Protein disulfide-isomerase A3 OS=Homo sapiens GN=PDIA3 PE=1 SV=4	0.1	0.1	0.1	0.1	2	0.1	0	0	0	0	2	0	57	1.76	0.201549	7.33333
106312	sp|Q9BVP2|GNL3_HUMAN	Guanine nucleotide-binding protein-like 3 OS=Homo sapiens GN=GNL3 PE=1 SV=2	0.1	0.1	0.1	0.1	0.1	2	0	0	0	0	0	2	62	1.61	0.201549	7.33333
100823	sp|O00571|DDX3X_HUMAN	ATP-dependent RNA helicase DDX3X OS=Homo sapiens GN=DDX3X PE=1 SV=3	0.1	0.1	0.1	2	0.1	0.1	0	0	0	2	0	0	73	1.37	0.201549	7.33333
106284	sp|P14923|PLAK_HUMAN	Junction plakoglobin OS=Homo sapiens GN=JUP PE=1 SV=3	0.1	2	0.1	0.1	0.1	0.1	0	2	0	0	0	0	82	1.22	0.201549	0.136364
101649	sp|Q1KMD3|HNRL2_HUMAN	Heterogeneous nuclear ribonucleoprotein U-like protein 2 OS=Homo sapiens GN=HNRNPUL2 PE=1 SV=1	0.1	0.1	0.1	0.1	0.1	2	0	0	0	0	0	2	85	1.18	0.201549	7.33333
102625	sp|O43290|SNUT1_HUMAN	U4/U6.U5 tri-snRNP-associated protein 1 OS=Homo sapiens GN=SART1 PE=1 SV=1	0.1	0.1	0.1	0.1	0.1	2	0	0	0	0	0	2	90	1.11	0.201549	7.33333
102487	sp|Q15393|SF3B3_HUMAN	Splicing factor 3B subunit 3 OS=Homo sapiens GN=SF3B3 PE=1 SV=4	2	3	0.1	5	2	3	2	3	0	4	2	3	135	5.54	0.203201	1.96078
100621	sp|P07305|H10_HUMAN	Histone H1.0 OS=Homo sapiens GN=H1F0 PE=1 SV=3	40	46	46	51	48	53	5	5	5	5	5	5	21	681.02	0.23512	1.15152
108393	sp|Q8TDN6|BRX1_HUMAN	Ribosome biogenesis protein BRX1 homolog OS=Homo sapiens GN=BRIX1 PE=1 SV=2	0.1	2	2	4	0.1	4	0	2	2	4	0	3	41	14.5	0.247733	1.97561
100654	sp|Q05639|EF1A2_HUMAN	Elongation factor 1-alpha 2 OS=Homo sapiens GN=EEF1A2 PE=1 SV=1	16	15	18	20	20	21	7	7	7	7	7	7	50	109.04	0.252087	1.2449
104329	sp|Q86V81|THOC4_HUMAN	THO complex subunit 4 OS=Homo sapiens GN=ALYREF PE=1 SV=3	5	3	3	4	9	4	3	2	2	2	5	2	27	52.1	0.254993	1.54545
100282	sp|P51991|ROA3_HUMAN	Heterogeneous nuclear ribonucleoprotein A3 OS=Homo sapiens GN=HNRNPA3 PE=1 SV=2	4	4	3	5	6	6	2	2	2	2	3	3	40	35.38	0.254993	1.54545
101209	sp|P31943|HNRH1_HUMAN	Heterogeneous nuclear ribonucleoprotein H OS=Homo sapiens GN=HNRNPH1 PE=1 SV=4	0.1	4	3	5	4	3	0	3	2	3	3	2	49	19.31	0.259535	1.69014
100066	sp|P61353|RL27_HUMAN	60S ribosomal protein L27 OS=Homo sapiens GN=RPL27 PE=1 SV=2	0.1	3	2	3	3	3	0	2	1	2	2	2	16	44.34	0.295826	1.76471
119106	cu|P62847|RS24_HUMAN	NP_001135757.1 40S ribosomal protein S24	12	12	9	16	12	14	3	3	3	4	3	3	32	115.7	0.298115	1.27273
100819	sp|P67809|YBOX1_HUMAN	Nuclease-sensitive element-binding protein 1 OS=Homo sapiens GN=YBX1 PE=1 SV=3	7	11	9	11	12	12	5	7	6	4	7	7	36	86.34	0.308954	1.2963
100075	sp|Q06830|PRDX1_HUMAN	Peroxiredoxin-1 OS=Homo sapiens GN=PRDX1 PE=1 SV=1	4	3	3	6	3	6	3	2	2	3	2	3	22	56.57	0.315677	1.5
118828	sp|P01608|KV116_HUMAN	Ig kappa chain V-I region Roy OS=Homo sapiens PE=1 SV=1	5	5	5	5	0.1	5	1	1	1	1	0	1	12	106.15	0.326496	0.673333
100543	sp|P84098|RL19_HUMAN	60S ribosomal protein L19 OS=Homo sapiens GN=RPL19 PE=1 SV=1	5	2	3	3	0.1	3	3	1	2	3	0	2	23	34.11	0.328657	0.61
116178	sp|P35030|TRY3_HUMAN	Trypsin-3 OS=Homo sapiens GN=PRSS3 PE=1 SV=2	0.1	3	3	4	3	3	0	1	1	1	1	1	33	24.61	0.328657	1.63934
109050	sp|Q8TDD1|DDX54_HUMAN	ATP-dependent RNA helicase DDX54 OS=Homo sapiens GN=DDX54 PE=1 SV=2	11	10	13	12	12	18	7	7	10	10	9	11	99	38.56	0.35835	1.23529
116346	sp|P38159|RBMX_HUMAN	RNA-binding motif protein, X chromosome OS=Homo sapiens GN=RBMX PE=1 SV=3	7	5	7	9	10	6	4	3	4	6	5	3	42	52	0.364965	1.31579
107149	sp|Q5T749|KPRP_HUMAN	Keratinocyte proline-rich protein OS=Homo sapiens GN=KPRP PE=1 SV=1	0.1	2	2	3	4	0.1	0	2	2	3	4	0	64	8.58	0.367097	1.73171
100184	sp|P62861|RS30_HUMAN	40S ribosomal protein S30 OS=Homo sapiens GN=FAU PE=1 SV=1	2	3	2	2	2	0.1	1	2	1	1	1	0	7	82.77	0.381295	0.585714
100634	sp|P14866|HNRPL_HUMAN	Heterogeneous nuclear ribonucleoprotein L OS=Homo sapiens GN=HNRNPL PE=1 SV=2	6	6	4	8	6	7	4	4	3	6	6	4	64	28.86	0.410364	1.3125
107078	sp|Q8IYB3|SRRM1_HUMAN	Serine/arginine repetitive matrix protein 1 OS=Homo sapiens GN=SRRM1 PE=1 SV=2	4	4	3	5	2	8	4	3	2	4	2	3	102	12.71	0.431853	1.36364
101138	sp|P01859|IGHG2_HUMAN	Ig gamma-2 chain C region OS=Homo sapiens GN=IGHG2 PE=1 SV=2	20	20	24	29	24	20	1	1	1	1	1	1	36	190.92	0.441775	1.14062
100411	sp|P42766|RL35_HUMAN	60S ribosomal protein L35 OS=Homo sapiens GN=RPL35 PE=1 SV=2	6	7	6	10	6	8	4	4	3	4	3	4	15	147.83	0.445251	1.26316
100120	sp|P25705|ATPA_HUMAN	ATP synthase subunit alpha, mitochondrial OS=Homo sapiens GN=ATP5A1 PE=1 SV=1	5	7	7	9	6	9	3	5	4	6	4	5	60	36	0.445251	1.26316
100276	sp|P62241|RS8_HUMAN	40S ribosomal protein S8 OS=Homo sapiens GN=RPS8 PE=1 SV=2	2	2	0.1	2	0.1	0.1	2	2	0	2	0	0	24	12.4	0.445516	0.536585
100088	sp|P18124|RL7_HUMAN	60S ribosomal protein L7 OS=Homo sapiens GN=RPL7 PE=1 SV=1	2	0.1	2	0.1	2	0.1	1	0	1	0	1	0	29	10.27	0.445516	0.536585
100071	sp|P11142|HSP7C_HUMAN	Heat shock cognate 71 kDa protein OS=Homo sapiens GN=HSPA8 PE=1 SV=1	4	5	3	6	4	6	3	3	2	3	3	5	71	19.76	0.448916	1.33333
101662	sp|P01857|IGHG1_HUMAN	Ig gamma-1 chain C region OS=Homo sapiens GN=IGHG1 PE=1 SV=1	35	36	40	46	41	35	2	2	2	2	2	2	36	322.86	0.471052	1.0991
100747	sp|P62899|RL31_HUMAN	60S ribosomal protein L31 OS=Homo sapiens GN=RPL31 PE=1 SV=1	3	3	2	3	5	3	1	2	1	2	2	2	14	65.72	0.490389	1.375
101425	sp|P62917|RL8_HUMAN	60S ribosomal protein L8 OS=Homo sapiens GN=RPL8 PE=1 SV=2	8	7	9	10	9	10	4	4	4	5	4	5	28	94.61	0.491885	1.20833
104875	sp|P21741|MK_HUMAN	Midkine OS=Homo sapiens GN=MDK PE=1 SV=1	6	4	5	6	7	6	3	2	2	3	3	3	16	109.14	0.492215	1.26667
118828	sp|P01594|KV102_HUMAN	Ig kappa chain V-I region AU OS=Homo sapiens PE=1 SV=1	2	0.1	3	3	0.1	0.1	1	0	1	1	0	0	12	33.52	0.507692	0.627451
101206	sp|P36578|RL4_HUMAN	60S ribosomal protein L4 OS=Homo sapiens GN=RPL4 PE=1 SV=5	3	4	3	4	6	3	2	3	2	3	3	3	48	24.12	0.531029	1.3
100238	sp|P26373|RL13_HUMAN	60S ribosomal protein L13 OS=Homo sapiens GN=RPL13 PE=1 SV=4	5	7	7	8	8	7	3	4	4	4	4	4	24	86.61	0.536785	1.21053
106463	sp|P61927|RL37_HUMAN	60S ribosomal protein L37 OS=Homo sapiens GN=RPL37 PE=1 SV=2	2	0.1	2	2	2	2	1	0	1	1	1	1	11	45.16	0.548748	1.46341
100077	sp|Q13509|TBB3_HUMAN	Tubulin beta-3 chain OS=Homo sapiens GN=TUBB3 PE=1 SV=2	8	5	9	8	9	9	3	3	4	3	3	5	50	47.62	0.563477	1.18182
100149	sp|P68431|H31_HUMAN	Histone H3.1 OS=Homo sapiens GN=HIST1H3A PE=1 SV=2	16	21	20	23	20	20	5	5	5	5	4	5	15	389.72	0.583804	1.10526
102417	sp|Q9BUQ8|DDX23_HUMAN	Probable ATP-dependent RNA helicase DDX23 OS=Homo sapiens GN=DDX23 PE=1 SV=3	0.1	4	3	5	0.1	4	0	4	3	4	0	4	96	8.37	0.618809	1.28169
102240	sp|P16401|H15_HUMAN	Histone H1.5 OS=Homo sapiens GN=HIST1H1B PE=1 SV=3	43	43	45	44	45	50	8	8	8	8	8	9	23	598.21	0.626329	1.06107
100275	sp|P06576|ATPB_HUMAN	ATP synthase subunit beta, mitochondrial OS=Homo sapiens GN=ATP5B PE=1 SV=3	0.1	2	0.1	0.1	0.1	3	0	2	0	0	0	2	57	4.42	0.666049	1.45455
100308	sp|Q15233|NONO_HUMAN	Non-POU domain-containing octamer-binding protein OS=Homo sapiens GN=NONO PE=1 SV=4	0.1	0.1	2	0.1	3	0.1	0	0	2	0	2	0	54	1.85	0.666049	1.45455
100927	sp|Q07020|RL18_HUMAN	60S ribosomal protein L18 OS=Homo sapiens GN=RPL18 PE=1 SV=2	4	4	3	5	4	4	3	3	2	2	3	2	22	55.5	0.682918	1.18182
100015	sp|P62805|H4_HUMAN	Histone H4 OS=Homo sapiens GN=HIST1H4A PE=1 SV=2	29	43	39	39	30	48	6	9	9	8	8	9	11	1003.4	0.691085	1.05405
101909	sp|P47914|RL29_HUMAN	60S ribosomal protein L29 OS=Homo sapiens GN=RPL29 PE=1 SV=2	4	5	4	6	4	5	2	2	2	2	2	2	18	78.91	0.705337	1.15385
102598	sp|Q9UMS4|PRP19_HUMAN	Pre-mRNA-processing factor 19 OS=Homo sapiens GN=PRPF19 PE=1 SV=1	5	3	5	6	3	6	2	2	4	5	3	3	55	25.39	0.705337	1.15385
100090	sp|P04264|K2C1_HUMAN	Keratin, type II cytoskeletal 1 OS=Homo sapiens GN=KRT1 PE=1 SV=6	5	4	4	6	5	4	1	1	1	1	1	1	66	21.21	0.705337	1.15385
103906	sp|P83731|RL24_HUMAN	60S ribosomal protein L24 OS=Homo sapiens GN=RPL24 PE=1 SV=1	11	12	11	11	10	10	3	4	3	3	4	3	18	182.9	0.709766	0.911765
105036	sp|Q9NR30|DDX21_HUMAN	Nucleolar RNA helicase 2 OS=Homo sapiens GN=DDX21 PE=1 SV=5	5	6	6	7	4	8	4	3	4	6	3	4	87	20.62	0.738818	1.11765
104773	sp|Q13838|DX39B_HUMAN	Spliceosome RNA helicase DDX39B OS=Homo sapiens GN=DDX39B PE=1 SV=1	0.1	2	2	2	0.1	3	0	2	2	2	0	2	49	9.19	0.741388	1.2439
104609	sp|E9PRG8|CK098_HUMAN	Uncharacterized protein C11orf98 OS=Homo sapiens GN=C11orf98 PE=4 SV=1	3	2	2	2	2	2	1	1	1	1	1	1	14	47.13	0.781406	0.857143
107112	sp|Q5JTH9|RRP12_HUMAN	RRP12-like protein OS=Homo sapiens GN=RRP12 PE=1 SV=2	22	31	29	30	26	29	13	18	15	20	17	20	144	58.14	0.816419	1.03659
100826	sp|P35908|K22E_HUMAN	Keratin, type II cytoskeletal 2 epidermal OS=Homo sapiens GN=KRT2 PE=1 SV=2	3	3	3	3	4	3	1	1	1	1	1	1	65	14.53	0.818505	1.11111
100957	sp|P62851|RS25_HUMAN	40S ribosomal protein S25 OS=Homo sapiens GN=RPS25 PE=1 SV=1	4	6	3	4	5	5	3	4	3	3	4	3	14	98.29	0.847372	1.07692
104144	sp|P17066|HSP76_HUMAN	Heat shock 70 kDa protein 6 OS=Homo sapiens GN=HSPA6 PE=1 SV=2	5	5	5	6	4	4	3	2	2	2	2	2	71	20.43	0.852669	0.933333
100172	sp|P62277|RS13_HUMAN	40S ribosomal protein S13 OS=Homo sapiens GN=RPS13 PE=1 SV=2	4	6	7	7	5	4	3	5	4	5	3	3	17	95.86	0.861794	0.941176
101439	sp|Q8IUE6|H2A2B_HUMAN	Histone H2A type 2-B OS=Homo sapiens GN=HIST2H2AB PE=1 SV=3	5	6	8	8	5	7	1	1	1	2	1	2	14	139.41	0.872773	1.05263
100265	sp|P33778|H2B1B_HUMAN	Histone H2B type 1-B OS=Homo sapiens GN=HIST1H2BB PE=1 SV=2	11	15	17	16	13	15	4	5	6	5	5	6	14	311.99	0.91462	1.02326
100394	sp|P61513|RL37A_HUMAN	60S ribosomal protein L37a OS=Homo sapiens GN=RPL37A PE=1 SV=2	3	0.1	4	2	2	3	2	0	2	1	1	2	10	68.16	0.978754	0.985915
100757	sp|Q92522|H1X_HUMAN	Histone H1x OS=Homo sapiens GN=H1FX PE=1 SV=1	21	31	23	27	24	24	7	7	7	7	7	7	22	333.71	1	1
100055	sp|P04406|G3P_HUMAN	Glyceraldehyde-3-phosphate dehydrogenase OS=Homo sapiens GN=GAPDH PE=1 SV=3	2	3	4	2	3	4	2	2	2	2	3	3	36	24.98	1	1
100084	sp|Q14240|IF4A2_HUMAN	Eukaryotic initiation factor 4A-II OS=Homo sapiens GN=EIF4A2 PE=1 SV=2	0.1	2	0.1	2	0.1	0.1	0	2	0	2	0	0	46	6.47	1	1
100526	sp|P14618|KPYM_HUMAN	Pyruvate kinase PKM OS=Homo sapiens GN=PKM PE=1 SV=4	0.1	2	0.1	0.1	0.1	2	0	2	0	0	0	2	58	3.45	1	1
100246	sp|P20700|LMNB1_HUMAN	Lamin-B1 OS=Homo sapiens GN=LMNB1 PE=1 SV=2	0.1	0.1	2	2	0.1	0.1	0	0	2	2	0	0	66	3.01	1	1
100112	sp|P02545|LMNA_HUMAN	Prelamin-A/C OS=Homo sapiens GN=LMNA PE=1 SV=1	0.1	0.1	2	0.1	0.1	2	0	0	2	0	0	2	74	2.7	1	1
