# Supplementary material for: FBXO11 suppression rewires an NPM1-centered interactome influencing the progression of myelodysplastic syndrome
Source: J Clin Invest. 2026 Jan 16;136(2):e193636. doi: 10.1172/JCI193636 (PMC12807477; doi:10.1172/JCI193636)
Supplement: Supplemental table 2 [file jci-136-193636-s045.xlsx]

## Sheet: MAGeCK sgCTRL(D10 vs D0)
id	num	neg|score	neg|p-value	neg|fdr	neg|rank	neg|goodsgrna	neg|lfc	pos|score	pos|p-value	pos|fdr	pos|rank	pos|goodsgrna	pos|lfc
Non-Targeting_Control.g43479	1	0.99921	0.99923	0.999626	154	0	0.74125	0.00078864	0.00080253	0.125194	3	1	0.74125
EIF5A2	6	0.99963	0.99963	0.999626	156	0	0.51108	0.00036516	0.0020387	0.150078	1	6	0.51108
Non-Targeting_Control.g43834	1	0.99606	0.99611	0.999626	147	0	0.70355	0.0039432	0.0037036	0.150078	10	1	0.70355
SYNCRIP	6	0.99926	0.9993	0.999626	155	0	0.46337	0.00073593	0.003883	0.150078	2	6	0.46337
RALY	6	0.99909	0.99911	0.999626	153	0	0.37887	0.00091383	0.0048102	0.150078	4	6	0.37887
ATP2A3	6	0.99858	0.99878	0.999626	152	0	0.44781	0.0014178	0.0072527	0.166519	5	6	0.44781
BAHD1	6	0.99854	0.99873	0.999626	151	0	0.64542	0.0014583	0.007472	0.166519	6	6	0.64542
ARHGAP9	6	0.99775	0.99777	0.999626	150	0	0.40944	0.0022499	0.01144	0.223075	7	6	0.40944
Non-Targeting_Control.g43576	1	0.98502	0.98514	0.999626	143	0	0.67899	0.014984	0.014789	0.224869	14	1	0.67899
NONO	6	0.99679	0.99678	0.999626	149	0	0.55385	0.0032097	0.015547	0.224869	8	6	0.55385
TMEM106B	6	0.99671	0.99676	0.999626	148	0	0.51756	0.0032896	0.015856	0.224869	9	6	0.51756
Non-Targeting_Control.g43555	1	0.98186	0.98182	0.999626	139	0	0.83489	0.018139	0.018249	0.237234	15	1	0.83489
SNX3	6	0.95024	0.95081	0.999626	122	0	0.51597	0.0048256	0.023134	0.254423	11	3	0.51597
Non-Targeting_Control.g43503	1	0.97555	0.97574	0.999626	135	0	1.016	0.024448	0.02441	0.254423	17	1	1.016
UBASH3B	6	0.99461	0.99482	0.999626	146	0	0.43687	0.0053933	0.025357	0.254423	12	6	0.43687
Non-Targeting_Control.g43482	1	0.97397	0.97417	0.999626	134	0	1.0572	0.026025	0.026095	0.254423	19	1	1.0572
Non-Targeting_Control.g43839	1	0.96924	0.96968	0.999626	130	0	0.59606	0.030757	0.03094	0.276633	20	1	0.59606
Non-Targeting_Control.g43470	1	0.96609	0.96656	0.999626	128	0	0.86805	0.033912	0.033781	0.276633	22	1	0.86805
MAP2K1	6	0.7637	0.8604	0.999626	78	1	0.52075	0.0075046	0.034279	0.276633	13	4	0.52075
Non-Targeting_Control.g44135	1	0.96451	0.96506	0.999626	127	0	0.66811	0.035489	0.035466	0.276633	23	1	0.66811
Non-Targeting_Control.g43617	1	0.95662	0.95725	0.999626	126	0	0.5399	0.043375	0.043611	0.323965	27	1	0.5399
Non-Targeting_Control.g43468	1	0.95347	0.95378	0.999626	124	0	0.66865	0.04653	0.046671	0.328048	30	1	0.66865
Non-Targeting_Control.g44090	1	0.95189	0.95239	0.999626	123	0	0.89199	0.048107	0.048366	0.328048	31	1	0.89199
Non-Targeting_Control.g43167	1	0.94716	0.9474	0.999626	120	0	0.5972	0.052839	0.053012	0.344576	35	1	0.5972
Non-Targeting_Control.g43231	1	0.94401	0.94422	0.999626	119	0	0.84351	0.055994	0.056142	0.350327	36	1	0.84351
Non-Targeting_Control.g43165	1	0.94085	0.94119	0.999626	118	0	0.54398	0.059148	0.059581	0.357489	38	1	0.54398
Non-Targeting_Control.g43626	1	0.93297	0.93346	0.999626	115	0	0.7532	0.067035	0.067527	0.388615	40	1	0.7532
Non-Targeting_Control.g43622	1	0.92981	0.93018	0.999626	113	0	0.70161	0.070189	0.070598	0.388615	42	1	0.70161
Non-Targeting_Control.g43323	1	0.92823	0.92867	0.999626	111	0	0.67179	0.071767	0.072242	0.388615	43	1	0.67179
Non-Targeting_Control.g43757	1	0.91877	0.91935	0.999626	109	0	0.61756	0.08123	0.081743	0.406376	46	1	0.61756
Non-Targeting_Control.g43714	1	0.91719	0.9178	0.999626	108	0	0.61329	0.082808	0.083328	0.406376	47	1	0.61329
Non-Targeting_Control.g43294	1	0.91562	0.91604	0.999626	107	0	0.55127	0.084385	0.084884	0.406376	49	1	0.55127
NDUFA8	6	0.98698	0.98673	0.999626	145	0	0.34021	0.023763	0.087386	0.406376	16	5	0.34021
Non-Targeting_Control.g43903	1	0.91088	0.91147	0.999626	106	0	0.76696	0.089117	0.08932	0.406376	50	1	0.76696
DUSP6	6	0.98538	0.98524	0.999626	144	0	0.33723	0.025021	0.091174	0.406376	18	5	0.33723
Non-Targeting_Control.g44017	1	0.903	0.90389	0.999626	103	0	0.76772	0.097003	0.097355	0.421872	52	1	0.76772
Non-Targeting_Control.g43768	1	0.89353	0.89466	0.999626	101	0	0.54692	0.10647	0.10716	0.422392	53	1	0.54692
PPIA	4	0.86889	0.86839	0.999626	93	0	0.6531	0.036298	0.10816	0.422392	24	3	0.6531
Non-Targeting_Control.g43477	1	0.89196	0.89304	0.999626	100	0	0.91993	0.10804	0.10876	0.422392	54	1	0.91993
Non-Targeting_Control.g43702	1	0.88565	0.88641	0.999626	99	0	0.66023	0.11435	0.11492	0.422392	55	1	0.66023
TOLLIP	6	0.96995	0.96995	0.999626	131	0	0.37205	0.033464	0.11553	0.422392	21	5	0.37205
Non-Targeting_Control.g43767	1	0.88091	0.88176	0.999626	98	0	0.50415	0.11909	0.11963	0.422392	56	1	0.50415
Non-Targeting_Control.g44012	1	0.87934	0.88014	0.999626	97	0	0.62809	0.12066	0.12128	0.422392	57	1	0.62809
Non-Targeting_Control.g43532	1	0.87776	0.8785	0.999626	96	0	0.83952	0.12224	0.12282	0.422392	59	1	0.83952
HNRNPA2B1	6	0.97046	0.97047	0.999626	132	0	0.29497	0.036701	0.12445	0.422392	25	5	0.29497
Non-Targeting_Control.g43361	1	0.87618	0.87688	0.999626	95	0	0.64003	0.12382	0.12455	0.422392	60	1	0.64003
Non-Targeting_Control.g43799	1	0.87145	0.87221	0.999626	94	0	0.45756	0.12855	0.12924	0.428957	61	1	0.45756
Non-Targeting_Control.g43435	1	0.8683	0.86923	0.999626	92	0	0.45787	0.1317	0.13222	0.429708	62	1	0.45787
Non-Targeting_Control.g43454	1	0.86199	0.86306	0.999626	90	0	0.45014	0.13801	0.13848	0.433297	64	1	0.45014
PTGES3	6	0.48837	0.68344	0.999626	54	2	0.35732	0.041838	0.13888	0.433297	26	4	0.35732
APOL6	6	0.98235	0.98218	0.999626	140	0	0.22339	0.043868	0.14436	0.441573	28	5	0.22339
ARRB2	6	0.90601	0.91685	0.999626	105	1	0.35794	0.045272	0.14794	0.443818	29	5	0.35794
Non-Targeting_Control.g44093	1	0.84621	0.84711	0.999626	87	0	0.46294	0.15379	0.1536	0.452111	65	1	0.46294
DDAH2	6	0.97764	0.97758	0.999626	136	0	0.23637	0.050935	0.16288	0.460717	32	3	0.23637
TARDBP	6	0.98452	0.98433	0.999626	142	0	0.35508	0.051491	0.16423	0.460717	33	5	0.35508
PSMD9	6	0.98393	0.98372	0.999626	141	0	0.39972	0.052019	0.16539	0.460717	34	5	0.39972
Non-Targeting_Control.g43709	1	0.83044	0.8313	0.999626	85	0	0.60064	0.16956	0.16953	0.463985	68	1	0.60064
Non-Targeting_Control.g43987	1	0.82413	0.82521	0.999626	84	0	0.53716	0.17587	0.1757	0.472583	69	1	0.53716
ARL8B	6	0.97804	0.97793	0.999626	137	0	0.34259	0.058655	0.18318	0.484342	37	4	0.34259
Non-Targeting_Control.g44060	1	0.81151	0.81295	0.999626	83	0	0.43518	0.18849	0.18805	0.488919	71	1	0.43518
RPLP0	6	0.40466	0.62106	0.999626	47	2	0.33803	0.06474	0.19886	0.508566	39	4	0.33803
Non-Targeting_Control.g43188	1	0.79732	0.79937	0.999626	82	0	0.35053	0.20268	0.20234	0.509118	72	1	0.35053
Non-Targeting_Control.g43216	1	0.79259	0.79429	0.999626	81	0	0.55785	0.20741	0.20712	0.509271	75	1	0.55785
ELOC	6	0.06474	0.18189	0.934205	30	4	-0.28465	0.068912	0.20893	0.509271	41	1	-0.28465
Non-Targeting_Control.g43463	1	0.78628	0.78825	0.999626	79	0	0.40266	0.21372	0.21327	0.511844	76	1	0.40266
RABGEF1	6	0.981	0.98093	0.999626	138	0	0.13043	0.077195	0.22824	0.534957	44	5	0.13043
PRKDC	6	0.13831	0.31865	0.999626	36	4	-0.20186	0.077793	0.22976	0.534957	45	1	-0.20186
Non-Targeting_Control.g43857	1	0.76104	0.76281	0.999626	77	0	0.39825	0.23896	0.23889	0.546746	77	1	0.39825
BCL6	6	0.97096	0.97101	0.999626	133	0	0.28683	0.083125	0.24183	0.546746	48	5	0.28683
Non-Targeting_Control.g43198	1	0.74527	0.74689	0.999626	76	0	0.64221	0.25473	0.25475	0.567729	82	1	0.64221
HSPH1	6	0.70577	0.82317	0.999626	69	2	0.31892	0.094473	0.26297	0.573624	51	4	0.31892
Non-Targeting_Control.g43958	1	0.7358	0.73725	0.999626	74	0	0.57014	0.2642	0.26475	0.573624	83	1	0.57014
Non-Targeting_Control.g43720	1	0.73107	0.73252	0.999626	73	0	0.33882	0.26893	0.26974	0.575081	85	1	0.33882
Non-Targeting_Control.g43299	1	0.72792	0.72974	0.999626	72	0	0.29924	0.27208	0.27279	0.575081	86	1	0.29924
Non-Targeting_Control.g43526	1	0.71688	0.7182	0.999626	70	0	0.78259	0.28312	0.28333	0.589331	87	1	0.78259
DDX39A	6	0.79076	0.86853	0.999626	80	1	0.050741	0.12115	0.3059	0.627906	58	3	0.050741
Non-Targeting_Control.g43545	1	0.68691	0.6883	0.999626	67	0	0.70923	0.31309	0.31344	0.635021	88	1	0.70923
HNRNPA1	6	0.47353	0.6748	0.999626	51	2	0.45268	0.13272	0.32472	0.64945	63	4	0.45268
Non-Targeting_Control.g44133	1	0.64905	0.65214	0.999626	65	0	0.26312	0.35095	0.35168	0.690523	91	1	0.26312
Non-Targeting_Control.g44115	1	0.64274	0.64526	0.999626	64	0	0.21271	0.35726	0.35761	0.690523	92	1	0.21271
PPP1CA	6	0.9374	0.93907	0.999626	116	1	0.13227	0.1546	0.35854	0.690523	66	3	0.13227
Non-Targeting_Control.g43472	1	0.63486	0.63735	0.999626	62	0	0.31138	0.36514	0.3654	0.69515	93	1	0.31138
FKBP5	6	0.48097	0.67895	0.999626	53	2	0.19875	0.16279	0.37045	0.696275	67	3	0.19875
Non-Targeting_Control.g43607	1	0.59858	0.6001	0.999626	59	0	0.15654	0.40142	0.40169	0.743912	96	1	0.15654
EZH2	6	0.47726	0.67698	0.999626	52	2	0.27504	0.18558	0.40534	0.743912	70	4	0.27504
Non-Targeting_Control.g43587	1	0.58438	0.58546	0.999626	58	0	0.11708	0.41562	0.41596	0.754539	97	1	0.11708
ARHGAP15	6	0.9662	0.96629	0.999626	129	0	0.13863	0.20278	0.42948	0.764377	73	3	0.13863
SNRPE	6	0.18142	0.38392	0.999626	39	2	0.30512	0.20381	0.43119	0.764377	74	4	0.30512
Non-Targeting_Control.g43281	1	0.5623	0.56337	0.999626	57	0	0.1871	0.4377	0.43811	0.767915	99	1	0.1871
Non-Targeting_Control.g43900	1	0.54811	0.54841	0.999626	56	0	0.21587	0.45189	0.45188	0.783264	101	1	0.21587
CSK	6	0.86065	0.89343	0.999626	89	1	0.25689	0.24035	0.48244	0.824518	78	4	0.25689
RDH11	6	0.93053	0.93367	0.999626	114	1	0.13865	0.24544	0.4896	0.824518	79	4	0.13865
GFUS	6	0.7385	0.84687	0.999626	75	2	0.1676	0.24801	0.49318	0.824518	80	4	0.1676
LMNB1	6	0.86427	0.89501	0.999626	91	1	0.17877	0.25059	0.49682	0.824518	81	4	0.17877
Non-Targeting_Control.g43825	1	0.49448	0.49425	0.999626	55	0	0.090422	0.50552	0.50558	0.830212	103	0	0.090422
MYO1G	6	0.70294	0.82095	0.999626	68	2	0.22438	0.26633	0.51775	0.841344	84	4	0.22438
Non-Targeting_Control.g43527	1	0.4235	0.4238	0.999626	50	0	-0.049691	0.5765	0.57717	0.927411	111	0	-0.049691
Non-Targeting_Control.g44136	1	0.41246	0.41271	0.999626	48	0	-0.11424	0.58754	0.58868	0.927411	113	0	-0.11424
PSMD8	6	0.066677	0.18564	0.934205	31	3	-0.43937	0.3396	0.5921	0.927411	89	3	-0.43937
ITM2B	6	0.90334	0.91491	0.999626	104	1	0.13491	0.34212	0.59449	0.927411	90	3	0.13491
Non-Targeting_Control.g43557	1	0.39669	0.39719	0.999626	46	0	-0.17101	0.60331	0.60511	0.934627	116	0	-0.17101
HNRNPH2	6	0.68563	0.80896	0.999626	66	2	0.025159	0.386	0.62921	0.960584	94	1	0.025159
CELF1	6	0.72745	0.83845	0.999626	71	1	0.17912	0.39227	0.63423	0.960584	95	3	0.17912
EEF1A1	6	0.0046387	0.021608	0.16052	21	5	-1.8942	0.41684	0.65353	0.980298	98	1	-1.8942
RBM14	6	0.90198	0.91399	0.999626	102	1	0.08036	0.44639	0.67787	0.996911	100	3	0.08036
ELAVL1	6	0.94946	0.95003	0.999626	121	0	0.17996	0.45215	0.68251	0.996911	102	3	0.17996
Non-Targeting_Control.g43978	1	0.31782	0.31805	0.999626	45	1	-0.40791	0.68218	0.68378	0.996911	122	0	-0.40791
Non-Targeting_Control.g44129	1	0.30521	0.30559	0.999626	43	1	-0.75843	0.69479	0.69568	0.999995	124	0	-0.75843
G3BP1	6	0.15996	0.35574	0.999626	38	4	-0.18248	0.50702	0.72673	0.999995	104	1	-0.18248
RASSF2	6	0.84534	0.88754	0.999626	86	1	0.13529	0.52378	0.74017	0.999995	105	3	0.13529
RNF114	6	0.94017	0.94158	0.999626	117	1	0.181	0.52702	0.74282	0.999995	106	3	0.181
GARS1	6	0.0038628	0.018687	0.145762	20	5	-1.5774	0.52765	0.74329	0.999995	107	1	-1.5774
PSMD4	6	0.954	0.95443	0.999626	125	0	0.11575	0.55593	0.76605	0.999995	108	3	0.11575
RFC2	6	0.26259	0.47374	0.999626	42	3	0.045796	0.57499	0.78144	0.999995	109	3	0.045796
PCBP2	6	0.60436	0.75574	0.999626	60	2	0.018025	0.57609	0.7823	0.999995	110	2	0.018025
VAMP8	6	0.63678	0.77651	0.999626	63	2	0.068228	0.58444	0.78901	0.999995	112	3	0.068228
PGAM5	6	0.4129	0.62957	0.999626	49	3	-0.024026	0.59384	0.796	0.999995	114	3	-0.024026
STK10	6	0.92077	0.9266	0.999626	110	1	-0.031287	0.60312	0.80389	0.999995	115	2	-0.031287
YARS1	6	0.0016428	0.0084789	0.082669	16	5	-1.7901	0.62869	0.81526	0.999995	117	1	-1.7901
SMARCA2	6	0.12719	0.29903	0.999626	35	3	-0.22524	0.64095	0.82033	0.999995	118	2	-0.22524
DCAKD	6	0.84733	0.88834	0.999626	88	1	0.21447	0.64623	0.82258	0.999995	119	2	0.21447
RPS4X	6	0.3125	0.52714	0.999626	44	3	-0.3256	0.65288	0.82542	0.999995	120	2	-0.3256
PSMA6	6	6.5178e-05	0.00028412	0.007221	6	4	-2.881	0.66064	0.82875	0.999995	121	2	-2.881
RCC2	6	0.11504	0.27736	0.999626	34	4	-0.23345	0.69026	0.8417	0.999995	123	2	-0.23345
RAB11FIP5	6	0.92949	0.93275	0.999626	112	1	0.040423	0.71969	0.85538	0.999995	125	2	0.040423
TOM1	6	0.14404	0.32818	0.999626	37	4	-0.16539	0.72098	0.85596	0.999995	126	2	-0.16539
RTRAF	6	0.081691	0.21482	0.999626	32	3	-0.29949	0.75796	0.87436	0.999995	127	2	-0.29949
NUMA1	6	0.03359	0.11295	0.629277	28	4	-0.67301	0.78026	0.88573	0.999995	128	1	-0.67301
ZC3HAV1	6	0.63041	0.77231	0.999626	61	2	-0.079341	0.84333	0.92031	0.999995	129	1	-0.079341
KARS1	6	7.428e-05	0.000324	0.007221	7	4	-1.3916	0.87962	0.93584	0.999995	130	1	-1.3916
GART	6	0.10838	0.26509	0.999626	33	4	-0.23076	0.90732	0.94338	0.999995	131	1	-0.23076
RPS20	6	0.0064241	0.027331	0.185374	23	5	-1.3692	0.93926	0.95442	0.999995	132	1	-1.3692
HNRNPH1	6	0.025528	0.089051	0.534304	26	5	-1.0302	0.9437	0.95627	0.999995	133	1	-1.0302
HNRNPF	6	0.26244	0.47353	0.999626	41	3	-0.32774	0.96389	0.96702	0.999995	134	1	-0.32774
MATR3	6	0.21392	0.42009	0.999626	40	3	-0.039098	0.96564	0.9682	0.999995	135	1	-0.039098
HNRNPA0	6	0.036701	0.12199	0.656218	29	5	-0.13536	0.96785	0.96972	0.999995	136	1	-0.13536
PCM1	6	0.021235	0.076101	0.474868	25	5	-0.40299	0.98748	0.98725	0.999995	137	0	-0.40299
HNRNPU	6	0.0055241	0.02435	0.172664	22	5	-1.8351	0.99036	0.99036	0.999995	138	0	-1.8351
TRIM28	6	0.032843	0.1107	0.629277	27	5	-0.74592	0.99312	0.99308	0.999995	139	0	-0.74592
HNRNPM	6	0.020981	0.075333	0.474868	24	4	-0.72428	0.9953	0.99541	0.999995	140	0	-0.72428
ATP5F1B	6	0.0034543	0.016883	0.138618	19	6	-1.0214	0.99655	0.99662	0.999995	141	0	-1.0214
HNRNPC	6	0.0026267	0.013045	0.113055	18	6	-0.49533	0.99737	0.99739	0.999995	142	0	-0.49533
FBL	6	6.4538e-05	0.00028412	0.007221	5	6	-2.8633	0.99757	0.99757	0.999995	143	0	-2.8633
POLD1	6	0.0018185	0.0093263	0.085582	17	6	-0.55961	0.99818	0.99828	0.999995	144	0	-0.55961
EPRS1	6	0.00088642	0.0047105	0.048989	15	6	-1.076	0.99911	0.99913	0.999995	145	0	-1.076
NPM1	6	0.00071305	0.0037833	0.042157	14	6	-0.90772	0.99929	0.99931	0.999995	146	0	-0.90772
EIF4A1	6	9.2559e-05	0.00040376	0.007873	8	6	-3.6808	0.99933	0.99933	0.999995	147	0	-3.6808
NOP56	6	0.00056891	0.0030456	0.036547	13	6	-1.0061	0.99943	0.99944	0.999995	148	0	-1.0061
MCM7	6	0.00026588	0.0013508	0.019157	11	6	-1.74	0.99959	0.99958	0.999995	149	0	-1.74
RACK1	6	0.00031641	0.0016699	0.021708	12	6	-2.0507	0.99968	0.99968	0.999995	150	0	-2.0507
GNL3	6	0.00023504	0.0012113	0.018896	10	6	-1.5965	0.99976	0.99971	0.999995	151	0	-1.5965
PSMC3	6	0.00013445	0.00072277	0.012528	9	6	-2.1163	0.99987	0.99982	0.999995	152	0	-2.1163
CTPS1	6	5.2033e-05	0.00026419	0.007221	4	6	-0.81606	0.99995	0.99993	0.999995	153	0	-0.81606
RPL11	6	3.2918e-05	0.0001944	0.007221	3	6	-2.1632	0.99997	0.99998	0.999995	154	0	-2.1632
PSMA5	6	1.6275e-05	7.477e-05	0.005832	2	6	-2.0917	0.99997	0.99999	0.999995	155	0	-2.0917
RPL10	6	7.5509e-07	4.9846e-06	0.000778	1	6	-3.4795	1	1	0.999995	156	0	-3.4795

## Sheet: MAGeCK sgFBXO11(D10 vs D0)
id	num	neg|score	neg|p-value	neg|fdr	neg|rank	neg|goodsgrna	neg|lfc	pos|score	pos|p-value	pos|fdr	pos|rank	pos|goodsgrna	pos|lfc
BAHD1	6	0.99994	0.99992	0.999915	156	0	0.99463	1.6275e-05	7.477e-05	0.011664	1	6	0.99463
RABGEF1	6	0.99933	0.99933	0.999915	155	0	0.63866	0.00066907	0.003574	0.160964	2	6	0.63866
EZH2	6	0.93834	0.94094	0.999915	118	1	0.91111	0.00074149	0.003893	0.160964	3	5	0.91111
NDUFA8	6	0.98975	0.98979	0.999915	151	0	0.68034	0.00082482	0.0043815	0.160964	4	6	0.68034
DUSP6	6	0.98566	0.98544	0.999915	150	0	0.67067	0.0032966	0.015896	0.328272	5	5	0.67067
Non-Targeting_Control.g43767	1	0.99448	0.99459	0.999915	154	0	1.0817	0.0055205	0.0051591	0.160964	6	1	1.0817
PPIA	4	0.99168	0.99163	0.999915	153	0	0.71363	0.0083237	0.027909	0.328272	7	4	0.71363
NONO	6	0.99166	0.99167	0.999915	152	0	0.51926	0.0083388	0.037858	0.328272	8	6	0.51926
HSPH1	6	0.70766	0.82663	0.999915	75	1	0.48055	0.013671	0.056381	0.35182	9	5	0.48055
Non-Targeting_Control.g43479	1	0.98502	0.98514	0.999915	149	0	0.60726	0.014984	0.014789	0.328272	10	1	0.60726
ITM2B	6	0.8935	0.91362	0.999915	105	1	0.604	0.018303	0.071146	0.382716	11	5	0.604
Non-Targeting_Control.g43463	1	0.98028	0.98013	0.999915	146	0	0.93431	0.019716	0.020013	0.328272	12	1	0.93431
Non-Targeting_Control.g44135	1	0.97871	0.9787	0.999915	145	0	0.77363	0.021293	0.021379	0.328272	13	1	0.77363
APOL6	6	0.94017	0.94253	0.999915	120	1	0.52098	0.021683	0.081484	0.398498	14	5	0.52098
SMARCA2	6	0.1361	0.31572	0.999915	32	4	-0.51347	0.023427	0.086409	0.408478	15	2	-0.51347
Non-Targeting_Control.g43167	1	0.97397	0.97417	0.999915	143	0	0.74012	0.026025	0.026095	0.328272	16	1	0.74012
Non-Targeting_Control.g43587	1	0.9724	0.97271	0.999915	142	0	0.75657	0.027603	0.02771	0.328272	17	1	0.75657
Non-Targeting_Control.g43294	1	0.97082	0.97128	0.999915	141	0	0.78416	0.02918	0.029365	0.328272	18	1	0.78416
Non-Targeting_Control.g43482	1	0.96767	0.96829	0.999915	138	0	1.1163	0.032334	0.032405	0.328272	19	1	1.1163
Non-Targeting_Control.g43617	1	0.96609	0.96656	0.999915	136	0	0.6064	0.033912	0.033781	0.328272	20	1	0.6064
Non-Targeting_Control.g43834	1	0.96293	0.96344	0.999915	134	0	0.62639	0.037066	0.037111	0.328272	21	1	0.62639
Non-Targeting_Control.g43799	1	0.96136	0.96191	0.999915	132	0	0.7091	0.038644	0.038656	0.328272	22	1	0.7091
Non-Targeting_Control.g44093	1	0.95978	0.96009	0.999915	131	0	0.8125	0.040221	0.039982	0.328272	23	1	0.8125
Non-Targeting_Control.g43361	1	0.95505	0.95536	0.999915	127	0	1.0165	0.044953	0.045116	0.35182	24	1	1.0165
EIF5A2	6	0.95752	0.95801	0.999915	129	0	0.44661	0.047006	0.15229	0.522693	25	5	0.44661
ARHGAP15	6	0.93053	0.93546	0.999915	115	1	0.35562	0.047816	0.15464	0.522693	26	5	0.35562
Non-Targeting_Control.g43576	1	0.95189	0.95239	0.999915	126	0	0.68225	0.048107	0.048366	0.35182	27	1	0.68225
RASSF2	6	0.98029	0.98027	0.999915	147	0	0.327	0.049466	0.15885	0.522693	28	5	0.327
Non-Targeting_Control.g43503	1	0.95032	0.95073	0.999915	125	0	1.0992	0.049685	0.049961	0.35182	29	1	1.0992
NUMA1	6	0.015871	0.059233	0.385012	24	4	-0.82316	0.050935	0.16283	0.522693	30	1	-0.82316
TMEM106B	6	0.87299	0.90423	0.999915	100	1	0.33357	0.051158	0.16338	0.522693	31	5	0.33357
TARDBP	6	0.92632	0.93265	0.999915	113	1	0.50909	0.051491	0.16418	0.522693	32	4	0.50909
Non-Targeting_Control.g43768	1	0.94716	0.9474	0.999915	124	0	0.77944	0.052839	0.053012	0.35182	33	1	0.77944
Non-Targeting_Control.g43857	1	0.94401	0.94422	0.999915	122	0	0.90946	0.055994	0.056142	0.35182	34	1	0.90946
Non-Targeting_Control.g43468	1	0.94085	0.94119	0.999915	121	0	0.69418	0.059148	0.059581	0.357489	35	1	0.69418
ARL8B	6	0.88283	0.90855	0.999915	102	1	0.3009	0.0593	0.18479	0.554358	36	5	0.3009
Non-Targeting_Control.g43714	1	0.9377	0.938	0.999915	117	0	0.68872	0.062303	0.062732	0.36245	37	1	0.68872
UBASH3B	6	0.96892	0.96906	0.999915	139	0	0.4158	0.062396	0.1929	0.567784	38	4	0.4158
HNRNPA1	6	0.50307	0.70224	0.999915	58	2	0.16388	0.068912	0.2089	0.57525	39	4	0.16388
Non-Targeting_Control.g43435	1	0.92981	0.93018	0.999915	114	0	0.64159	0.070189	0.070598	0.382716	40	1	0.64159
Non-Targeting_Control.g43454	1	0.9235	0.92415	0.999915	112	0	0.64172	0.076498	0.076978	0.398498	41	1	0.64172
ARHGAP9	6	0.91962	0.92847	0.999915	111	1	0.22892	0.079529	0.23376	0.582876	42	5	0.22892
Non-Targeting_Control.g43470	1	0.91877	0.91935	0.999915	110	0	0.77222	0.08123	0.081743	0.398498	43	1	0.77222
GART	6	0.98235	0.98218	0.999915	148	0	0.29988	0.081914	0.23913	0.582876	44	5	0.29988
Non-Targeting_Control.g43198	1	0.90773	0.90859	0.999915	109	0	1.1281	0.092271	0.09262	0.424961	45	1	1.1281
PTGES3	6	0.81518	0.88366	0.999915	91	1	0.37352	0.092589	0.25894	0.602899	46	4	0.37352
Non-Targeting_Control.g44060	1	0.89826	0.89935	0.999915	108	0	0.67444	0.10174	0.10237	0.444769	47	1	0.67444
Non-Targeting_Control.g43978	1	0.89669	0.89779	0.999915	107	0	1.0949	0.10331	0.10386	0.444769	48	1	1.0949
RCC2	6	0.57401	0.74347	0.999915	61	2	0.3035	0.10355	0.27739	0.616115	49	4	0.3035
ATP2A3	6	0.66473	0.79898	0.999915	67	2	0.18566	0.10402	0.27805	0.616115	50	4	0.18566
Non-Targeting_Control.g43607	1	0.89511	0.89627	0.999915	106	0	0.64819	0.10489	0.10549	0.444769	51	1	0.64819
DDX39A	6	0.94706	0.94803	0.999915	123	1	0.2318	0.11024	0.28829	0.624622	52	4	0.2318
Non-Targeting_Control.g44012	1	0.88722	0.88825	0.999915	103	0	0.74427	0.11278	0.11324	0.464865	53	1	0.74427
Non-Targeting_Control.g43825	1	0.88091	0.88176	0.999915	101	0	0.896	0.11909	0.11963	0.478506	54	1	0.896
RFC2	6	0.34846	0.56806	0.999915	43	3	0.23849	0.12722	0.31528	0.647162	55	3	0.23849
Non-Targeting_Control.g43231	1	0.86672	0.86774	0.999915	98	0	0.73077	0.13328	0.13382	0.514349	56	1	0.73077
HNRNPA2B1	6	0.97046	0.97047	0.999915	140	0	0.31197	0.1361	0.32919	0.666933	57	4	0.31197
Non-Targeting_Control.g43720	1	0.86356	0.86476	0.999915	97	0	0.61566	0.13644	0.13693	0.514349	58	1	0.61566
Non-Targeting_Control.g43526	1	0.86199	0.86306	0.999915	96	0	1.3241	0.13801	0.13848	0.514349	59	1	1.3241
MYO1G	6	0.96448	0.96466	0.999915	135	0	0.34099	0.14211	0.33861	0.677224	60	4	0.34099
Non-Targeting_Control.g43702	1	0.84937	0.85023	0.999915	95	0	0.60124	0.15063	0.15067	0.522693	61	1	0.60124
RPLP0	6	0.32021	0.53947	0.999915	41	1	0.25303	0.15996	0.36613	0.713121	62	4	0.25303
Non-Targeting_Control.g43903	1	0.83202	0.83292	0.999915	93	0	0.67165	0.16798	0.16795	0.523997	63	1	0.67165
Non-Targeting_Control.g44017	1	0.82098	0.8221	0.999915	92	0	0.69362	0.17902	0.17874	0.546748	64	1	0.69362
TOM1	6	0.96268	0.96271	0.999915	133	0	0.27858	0.18989	0.41131	0.763858	65	4	0.27858
MAP2K1	6	0.95952	0.95974	0.999915	130	0	0.50675	0.19458	0.41777	0.766728	66	4	0.50675
ARRB2	6	0.93926	0.94169	0.999915	119	1	0.27867	0.19933	0.42416	0.769404	67	4	0.27867
Non-Targeting_Control.g44133	1	0.79732	0.79937	0.999915	90	0	0.51927	0.20268	0.20234	0.57525	68	1	0.51927
Non-Targeting_Control.g44136	1	0.79416	0.7959	0.999915	89	0	1.0532	0.20584	0.20553	0.57525	69	1	1.0532
Non-Targeting_Control.g43958	1	0.78943	0.79137	0.999915	88	0	0.81445	0.21057	0.21019	0.57525	70	1	0.81445
Non-Targeting_Control.g43839	1	0.78312	0.78518	0.999915	87	0	0.32678	0.21688	0.21641	0.582064	71	1	0.32678
Non-Targeting_Control.g43622	1	0.76893	0.77073	0.999915	86	0	0.4407	0.23107	0.23102	0.582876	72	1	0.4407
DDAH2	6	0.95684	0.95741	0.999915	128	0	0.33474	0.2328	0.47126	0.835422	73	4	0.33474
Non-Targeting_Control.g43709	1	0.76577	0.76743	0.999915	85	0	0.58848	0.23423	0.23409	0.582876	74	1	0.58848
Non-Targeting_Control.g43323	1	0.7642	0.7658	0.999915	84	0	0.43036	0.2358	0.23564	0.582876	75	1	0.43036
Non-Targeting_Control.g44115	1	0.76104	0.76281	0.999915	83	0	0.37793	0.23896	0.23889	0.582876	76	1	0.37793
GFUS	6	0.45215	0.6694	0.999915	54	1	0.17971	0.24035	0.48234	0.839138	77	4	0.17971
SNX3	6	0.86782	0.90197	0.999915	99	1	0.43126	0.24289	0.486	0.839138	78	4	0.43126
BCL6	6	0.89053	0.91211	0.999915	104	1	0.19491	0.24544	0.4895	0.839138	79	4	0.19491
Non-Targeting_Control.g43626	1	0.74685	0.74841	0.999915	82	0	0.41416	0.25315	0.25311	0.602899	80	1	0.41416
Non-Targeting_Control.g43757	1	0.74211	0.74381	0.999915	81	0	0.36823	0.25789	0.25817	0.602899	81	1	0.36823
SYNCRIP	6	0.70294	0.82318	0.999915	74	2	0.17414	0.26368	0.51438	0.858877	82	4	0.17414
PRKDC	6	0.2803	0.49843	0.999915	39	3	-0.090052	0.27021	0.52303	0.858877	83	2	-0.090052
Non-Targeting_Control.g43188	1	0.72476	0.7264	0.999915	77	0	0.3303	0.27524	0.27609	0.616115	84	1	0.3303
Non-Targeting_Control.g43545	1	0.72003	0.72116	0.999915	76	0	0.86405	0.27997	0.28041	0.616115	85	1	0.86405
PCBP2	6	0.83296	0.88952	0.999915	94	1	0.047494	0.28518	0.54247	0.878105	86	3	0.047494
STK10	6	0.37404	0.5928	0.999915	46	3	0.09586	0.28936	0.54761	0.878105	87	3	0.09586
RAB11FIP5	6	0.73586	0.84569	0.999915	79	2	0.026769	0.29706	0.55529	0.878105	88	2	0.026769
RBM14	6	0.35483	0.57392	0.999915	44	3	-0.18726	0.29936	0.55726	0.878105	89	3	-0.18726
Non-Targeting_Control.g43216	1	0.69637	0.69732	0.999915	73	0	0.47249	0.30363	0.30407	0.647162	90	1	0.47249
Non-Targeting_Control.g43532	1	0.69164	0.69298	0.999915	72	0	0.58109	0.30836	0.30855	0.647162	91	1	0.58109
RALY	6	0.74112	0.84968	0.999915	80	2	0.084101	0.31332	0.5692	0.887955	92	3	0.084101
Non-Targeting_Control.g43555	1	0.68533	0.68691	0.999915	69	0	0.30207	0.31467	0.31497	0.647162	93	1	0.30207
RPS4X	6	0.2664	0.48366	0.999915	38	3	-0.17648	0.36035	0.60757	0.933717	94	1	-0.17648
Non-Targeting_Control.g43527	1	0.6317	0.63416	0.999915	65	0	0.42729	0.3683	0.36866	0.713121	95	1	0.42729
Non-Targeting_Control.g44090	1	0.63013	0.63262	0.999915	64	0	0.29155	0.36987	0.37027	0.713121	96	1	0.29155
HNRNPH2	6	0.42064	0.63807	0.999915	51	2	0.16709	0.37404	0.61886	0.933717	97	3	0.16709
Non-Targeting_Control.g43299	1	0.61909	0.62084	0.999915	63	0	0.22627	0.38091	0.38145	0.725686	98	1	0.22627
SNRPE	6	0.16393	0.36235	0.999915	34	2	0.15236	0.39227	0.63346	0.935789	99	3	0.15236
Non-Targeting_Control.g43557	1	0.60174	0.60334	0.999915	62	0	0.34941	0.39826	0.39883	0.749602	100	1	0.34941
CELF1	6	0.49206	0.69612	0.999915	56	2	0.11183	0.4292	0.66272	0.957268	101	3	0.11183
Non-Targeting_Control.g43165	1	0.56861	0.56966	0.999915	60	0	0.11382	0.43139	0.43149	0.773699	102	1	0.11382
PSMD9	6	0.67974	0.80815	0.999915	68	2	0.10791	0.439	0.67099	0.960314	103	3	0.10791
ELOC	6	0.30091	0.51938	0.999915	40	2	0.046914	0.45862	0.68715	0.971819	104	3	0.046914
DCAKD	6	0.40964	0.62746	0.999915	50	3	-0.085096	0.46912	0.69577	0.971819	105	2	-0.085096
PSMD4	6	0.63678	0.78159	0.999915	66	2	0.17782	0.4717	0.69772	0.971819	106	3	0.17782
EEF1A1	6	0.007498	0.031458	0.245373	20	4	-1.7745	0.48837	0.71143	0.982156	107	2	-1.7745
Non-Targeting_Control.g43987	1	0.50237	0.50263	0.999915	57	0	0.067068	0.49763	0.4976	0.843761	108	0	0.067068
PGAM5	6	0.96731	0.96744	0.999915	137	0	0.10311	0.50672	0.72623	0.993786	109	2	0.10311
Non-Targeting_Control.g44129	1	0.47871	0.4788	0.999915	55	0	0.05708	0.52129	0.52124	0.858877	110	0	0.05708
PSMA6	6	6.5178e-05	0.00028412	0.008424	5	4	-2.4377	0.52256	0.73881	0.999995	111	2	-2.4377
LMNB1	6	0.26244	0.47967	0.999915	37	3	0.043198	0.54954	0.76085	0.999995	112	3	0.043198
PPP1CA	6	0.97642	0.97636	0.999915	144	0	0.095163	0.55274	0.76342	0.999995	113	3	0.095163
VAMP8	6	0.44881	0.66619	0.999915	53	3	-0.084892	0.56202	0.77067	0.999995	114	2	-0.084892
RDH11	6	0.72784	0.84016	0.999915	78	2	0.1143	0.56548	0.77314	0.999995	115	3	0.1143
ELAVL1	6	0.68855	0.81382	0.999915	70	2	0.12759	0.59696	0.79842	0.999995	116	3	0.12759
Non-Targeting_Control.g43472	1	0.38249	0.38308	0.999915	49	1	-0.20807	0.61751	0.61936	0.933717	117	0	-0.20807
Non-Targeting_Control.g43281	1	0.37934	0.37992	0.999915	47	1	-0.17916	0.62066	0.62248	0.933717	118	0	-0.17916
HNRNPU	6	0.015236	0.057099	0.385012	23	4	-0.84218	0.6272	0.81338	0.999995	119	2	-0.84218
Non-Targeting_Control.g43900	1	0.36672	0.36702	0.999915	45	1	-0.40991	0.63328	0.63586	0.935789	120	0	-0.40991
PSMD8	6	0.17789	0.38618	0.999915	35	3	-0.22056	0.64095	0.81936	0.999995	121	2	-0.22056
RPS20	6	0.0039359	0.019226	0.166623	18	5	-1.2376	0.64894	0.8229	0.999995	122	1	-1.2376
Non-Targeting_Control.g43477	1	0.34621	0.3469	0.999915	42	1	-0.2896	0.65379	0.65664	0.957268	123	0	-0.2896
G3BP1	6	0.030598	0.10434	0.626062	26	4	-0.44296	0.68855	0.84016	0.999995	124	2	-0.44296
HNRNPA0	6	0.44554	0.66309	0.999915	52	3	0.028213	0.73053	0.86011	0.999995	125	2	0.028213
ZC3HAV1	6	0.69026	0.81493	0.999915	71	1	-0.070601	0.73064	0.86018	0.999995	126	1	-0.070601
ATP5F1B	6	0.0093774	0.037619	0.279456	21	4	-0.9609	0.76653	0.87824	0.999995	127	1	-0.9609
PCM1	6	0.040166	0.13203	0.76283	27	5	-0.57291	0.78556	0.88804	0.999995	128	1	-0.57291
NPM1	6	0.024522	0.08607	0.537076	25	5	-0.48829	0.81976	0.9064	0.999995	129	1	-0.48829
FKBP5	6	0.10676	0.26375	0.999915	31	4	-0.20995	0.82426	0.90925	0.999995	130	1	-0.20995
MATR3	6	0.090723	0.2343	0.999915	28	4	-0.32205	0.85124	0.92495	0.999995	131	1	-0.32205
TOLLIP	6	0.54618	0.72678	0.999915	59	2	-0.19182	0.8875	0.93737	0.999995	132	1	-0.19182
RNF114	6	0.93646	0.93954	0.999915	116	1	-0.068938	0.8935	0.93884	0.999995	133	1	-0.068938
CSK	6	0.38048	0.59879	0.999915	48	3	-0.24812	0.93355	0.95183	0.999995	134	1	-0.24812
KARS1	6	9.5264e-05	0.00040376	0.008998	7	5	-1.2171	0.9454	0.95691	0.999995	135	1	-1.2171
HNRNPH1	6	0.13696	0.31713	0.999915	33	4	-1.2213	0.96564	0.9681	0.999995	136	1	-1.2213
HNRNPF	6	0.18117	0.39158	0.999915	36	4	-0.32677	0.97194	0.97261	0.999995	137	1	-0.32677
RTRAF	6	0.097306	0.24713	0.999915	30	4	-0.25498	0.97804	0.97793	0.999995	138	1	-0.25498
FBL	6	2.6146e-05	0.00016449	0.008359	3	5	-2.3325	0.99075	0.99074	0.999995	139	0	-2.3325
YARS1	6	0.014974	0.056302	0.385012	22	5	-0.61772	0.99148	0.99151	0.999995	140	0	-0.61772
HNRNPC	6	0.0065483	0.028158	0.231194	19	5	-0.39779	0.9925	0.99245	0.999995	141	0	-0.39779
PSMC3	6	0.00093868	0.0048999	0.054599	14	5	-2.442	0.99297	0.99289	0.999995	142	0	-2.442
HNRNPM	6	0.092589	0.23793	0.999915	29	4	-0.31706	0.99341	0.99345	0.999995	143	0	-0.31706
GNL3	6	0.00042799	0.0023577	0.036781	10	6	-1.4644	0.99671	0.99676	0.999995	144	0	-1.4644
GARS1	6	0.00078938	0.0041123	0.049348	13	6	-2.354	0.99744	0.99744	0.999995	145	0	-2.354
RACK1	6	0.0014998	0.0077112	0.070762	17	6	-2.3195	0.9985	0.99865	0.999995	146	0	-2.3195
CTPS1	6	0.0013782	0.0070732	0.068964	16	6	-0.88281	0.99862	0.99882	0.999995	147	0	-0.88281
EPRS1	6	0.0010307	0.0054183	0.05635	15	6	-0.92659	0.99897	0.99903	0.999995	148	0	-0.92659
POLD1	6	0.00075941	0.0039827	0.049348	12	6	-0.79402	0.99924	0.99927	0.999995	149	0	-0.79402
NOP56	6	0.00066907	0.003574	0.049348	11	6	-1.2031	0.99933	0.99933	0.999995	150	0	-1.2031
MCM7	6	7.4795e-05	0.000324	0.008424	6	6	-1.4889	0.99955	0.99952	0.999995	151	0	-1.4889
TRIM28	6	0.00034006	0.0018393	0.031882	9	6	-0.98257	0.99966	0.99967	0.999995	152	0	-0.98257
EIF4A1	6	0.00028352	0.0014505	0.028285	8	6	-2.6968	0.99972	0.99968	0.999995	153	0	-2.6968
RPL11	6	3.8496e-05	0.00021434	0.008359	4	6	-2.2857	0.99996	0.99997	0.999995	154	0	-2.2857
RPL10	6	7.6681e-06	2.4923e-05	0.001944	2	6	-3.8316	0.99999	1	0.999995	155	0	-3.8316
PSMA5	6	5.219e-06	1.4954e-05	0.001944	1	6	-1.7848	0.99999	1	0.999995	156	0	-1.7848

## Sheet: Venn Analysis Unique Hits
Names	total	elements
CTRL_sig_Dep FBX_sig_Dep	20	RPL10
		GARS1
		KARS1
		CTPS1
		GNL3
		EEF1A1
		PSMA6
		HNRNPC
		RPS20
		NOP56
		EIF4A1
		EPRS1
		PSMA5
		RACK1
		PSMC3
		ATP5F1B
		POLD1
		RPL11
		MCM7
		FBL
CTRL_sig_Enrich FBX_sig_Enrich	2	BAHD1
		NONO
FBX_sig_Dep	1	TRIM28
FBX_sig_Enrich	5	DUSP6
		NDUFA8
		PPIA
		EZH2
		RABGEF1
CTRL_sig_Dep	3	YARS1
		HNRNPU
		NPM1
CTRL_sig_Enrich	9	SNX3
		MAP2K1
		ATP2A3
		SYNCRIP
		UBASH3B
		TMEM106B
		ARHGAP9
		RALY
		EIF5A2

## Sheet: Normalized read counts
sgRNA	Gene	T0_Ctrl_A	T0_FBX_A	T10_Ctrl_A	T10_FBX_A	T0_Ctrl_B	T0_FBX_B	T10_Ctrl_B	T10_FBX_B
APOL6.g5	APOL6	1269.17	1229.89	1402.47	1346.59	1352.72	1227.6	1537.15	1865.33
APOL6.g6	APOL6	1046.38	882.875	1356.31	1354.84	795.758	762.089	808.124	1327.11
APOL6.g1	APOL6	538.21	678.681	644.553	418.286	598.058	484.704	692.678	592.631
APOL6.g3	APOL6	2916.34	2643.9	4064.9	4567.2	2450.34	2598.2	3236.77	3689.86
APOL6.g2	APOL6	1568.73	1648.9	1805.72	2452.84	1719.77	1519.38	1616.25	1293.1
APOL6.g4	APOL6	614.143	696.386	1176.55	957.654	700.097	742.893	998.397	1869.22
ARHGAP15.g2	ARHGAP15	1217.44	918.285	1110.15	1055.8	1016.13	1036.59	1398.18	1430.09
ARHGAP15.g1	ARHGAP15	1114.8	1081.17	1851.07	1131.02	1152.89	828.316	1113.84	1243.55
ARHGAP15.g3	ARHGAP15	734.301	689.304	768.443	700.812	919.763	694.902	878.674	1080.34
ARHGAP15.g4	ARHGAP15	650.024	686.943	585.442	570.556	602.31	603.72	761.09	529.482
ARHGAP15.g5	ARHGAP15	171.893	119.212	423.494	165.113	121.879	144.931	446.82	202.078
ARHGAP15.g6	ARHGAP15	321.257	114.491	285.029	344.902	255.805	236.113	346.339	265.227
ARHGAP9.g5	ARHGAP9	461.442	430.815	1081.81	1012.69	538.536	435.754	1370.39	366.266
ARHGAP9.g2	ARHGAP9	1380.15	1855.45	1674.54	2192.33	1478.14	1624	1680.38	1680.74
ARHGAP9.g6	ARHGAP9	576.593	541.764	334.423	986.09	528.615	692.023	1299.84	739.332
ARHGAP9.g1	ARHGAP9	509.004	552.387	506.088	528.361	505.94	580.685	754.677	409.984
ARHGAP9.g3	ARHGAP9	1241.64	1196.84	1606.52	1377.77	1114.63	1456.99	1135.22	1476.72
ARHGAP9.g4	ARHGAP9	644.183	953.694	976.547	1015.44	907.716	860.949	1250.67	1224.12
ARL8B.g4	ARL8B	665.043	555.928	1287.49	705.398	785.837	576.846	277.926	605.261
ARL8B.g3	ARL8B	1534.52	2073.81	3362.04	2749.13	2263.98	1858.19	2509.89	3037.96
ARL8B.g5	ARL8B	308.74	267.931	397.582	126.586	417.365	330.174	367.718	272.999
ARL8B.g2	ARL8B	1057.23	1234.61	1093.15	1029.2	868.035	916.618	1325.49	1785.67
ARL8B.g1	ARL8B	513.177	828.581	869.661	982.421	608.687	733.295	585.783	829.684
ARL8B.g6	ARL8B	724.288	748.319	1054.28	948.481	767.414	716.978	1541.42	1148.34
ARRB2.g4	ARRB2	549.892	512.257	990.312	533.865	514.443	527.895	735.436	677.154
ARRB2.g6	ARRB2	857.798	821.499	1138.49	1065.89	987.08	966.528	1902.73	1193.03
ARRB2.g3	ARRB2	1582.09	1552.11	1852.69	2201.5	1502.94	1575.05	2370.92	2244.23
ARRB2.g1	ARRB2	319.588	364.717	459.123	314.632	211.163	380.085	188.135	306.031
ARRB2.g2	ARRB2	858.632	708.189	897.192	1404.38	1000.54	955.011	677.712	1436.89
ARRB2.g5	ARRB2	204.436	173.506	156.28	233.91	150.932	168.926	269.375	92.295
ATP2A3.g1	ATP2A3	491.481	290.357	830.793	296.286	362.095	414.638	547.301	221.508
ATP2A3.g6	ATP2A3	1656.35	1541.49	2176.58	1289.71	1665.21	1261.19	2413.68	1739.03
ATP2A3.g3	ATP2A3	1451.91	1653.62	2264.84	3299.5	1470.34	1716.14	2328.17	2700.84
ATP2A3.g2	ATP2A3	261.178	257.309	389.485	336.647	340.128	342.652	429.717	119.498
ATP2A3.g4	ATP2A3	660.037	688.123	693.947	953.985	734.818	883.025	1118.12	925.865
ATP2A3.g5	ATP2A3	525.693	431.995	434.831	661.368	379.101	480.865	748.263	589.717
ATP5F1B.g6	ATP5F1B	603.295	630.288	331.994	510.932	391.856	608.519	440.406	431.358
ATP5F1B.g2	ATP5F1B	1700.58	1716.18	258.307	984.255	2008.88	2117.34	446.82	343.92
ATP5F1B.g1	ATP5F1B	2329.74	2477.48	735.244	787.955	1813.31	2277.63	842.33	831.627
ATP5F1B.g3	ATP5F1B	473.958	453.241	360.334	204.556	639.866	546.132	654.196	718.93
ATP5F1B.g5	ATP5F1B	753.493	670.419	715.001	1169.55	1008.34	882.065	393.373	1065.76
ATP5F1B.g4	ATP5F1B	789.374	925.367	191.908	367.835	831.188	1003	438.268	261.341
BAHD1.g5	BAHD1	1125.65	1288.9	1686.69	1803.4	1179.11	1058.67	1047.57	2009.12
BAHD1.g1	BAHD1	1069.74	944.252	2323.95	2750.04	1137.3	1105.7	1605.56	2655.18
BAHD1.g4	BAHD1	477.296	606.682	1194.37	1419.97	663.249	562.448	786.745	803.453
BAHD1.g6	BAHD1	1056.39	972.579	1970.91	1642.87	1140.14	1198.8	949.225	2893.21
BAHD1.g2	BAHD1	317.919	290.357	196.767	508.18	311.075	252.43	880.812	467.304
BAHD1.g3	BAHD1	233.641	341.111	405.68	593.489	358.552	404.08	448.958	1170.69
BCL6.g5	BCL6	904.526	875.793	1459.96	666.872	846.777	879.186	1556.39	1296.02
BCL6.g6	BCL6	544.885	396.586	648.602	585.233	409.571	350.33	590.059	224.423
BCL6.g2	BCL6	295.389	344.652	412.968	355.91	446.418	453.99	412.614	226.366
BCL6.g4	BCL6	190.251	128.654	238.064	384.346	84.3234	191.002	44.8958	85.4944
BCL6.g1	BCL6	1430.22	1386.87	1634.06	2019.88	1240.05	1447.39	1560.66	1298.93
BCL6.g3	BCL6	367.151	525.24	605.686	761.353	369.889	297.541	324.96	655.781
CELF1.g1	CELF1	1018.84	854.548	1102.06	876.015	917.637	1288.06	915.019	794.709
CELF1.g3	CELF1	494.819	583.075	604.066	619.173	299.738	360.888	453.234	735.446
CELF1.g5	CELF1	582.435	635.009	865.612	329.308	592.389	623.876	534.474	460.504
CELF1.g4	CELF1	1423.54	1631.19	1689.12	2656.48	2303.66	1526.1	1107.43	1292.13
CELF1.g6	CELF1	471.455	463.864	396.773	347.654	366.346	534.614	517.37	623.72
CELF1.g2	CELF1	780.195	800.253	1347.41	960.406	667.501	686.264	1139.5	822.883
CSK.g2	CSK	841.943	832.122	1072.1	880.601	822.684	862.869	1017.64	782.079
CSK.g3	CSK	372.157	740.057	398.392	528.361	579.635	549.011	919.294	318.661
CSK.g5	CSK	215.284	172.326	240.493	108.241	119.045	174.685	109.033	141.843
CSK.g1	CSK	791.877	715.271	804.072	506.346	609.396	725.616	944.949	347.807
CSK.g4	CSK	340.449	424.913	536.048	930.135	472.636	482.784	406.2	263.284
CSK.g6	CSK	284.542	377.701	163.568	200.887	414.531	247.631	282.202	491.593
CTPS1.g2	CTPS1	947.916	927.727	329.564	390.767	617.899	729.455	602.886	296.316
CTPS1.g4	CTPS1	1246.64	1123.66	732.005	1052.14	1308.78	1465.63	724.746	927.808
CTPS1.g1	CTPS1	1293.37	1393.95	529.57	744.842	1029.6	1439.71	709.781	955.011
CTPS1.g3	CTPS1	608.302	694.025	429.162	318.301	680.256	800.481	307.857	379.867
CTPS1.g5	CTPS1	605.799	943.071	280.98	420.12	683.09	647.871	322.822	358.493
CTPS1.g6	CTPS1	1008	872.252	668.036	776.03	815.598	1037.55	401.924	865.63
DCAKD.g4	DCAKD	402.197	441.438	432.401	574.225	500.98	664.188	850.882	512.966
DCAKD.g2	DCAKD	508.17	614.944	607.305	454.06	525.072	611.399	374.131	436.216
DCAKD.g6	DCAKD	712.606	596.059	1213.8	596.241	676.004	438.633	517.37	625.663
DCAKD.g1	DCAKD	1123.98	860.449	858.325	1032.87	1106.83	990.523	872.261	638.293
DCAKD.g5	DCAKD	117.655	154.621	225.108	7.33834	170.773	55.669	113.308	65.0923
DCAKD.g3	DCAKD	100.132	145.179	145.753	447.639	87.1578	103.659	72.6884	238.996
DDAH2.g2	DDAH2	1090.6	1092.97	1038.09	2417.07	1196.83	1023.16	1323.36	979.299
DDAH2.g1	DDAH2	1514.5	1379.79	2008.16	1726.35	1263.43	1572.17	1460.18	2149.02
DDAH2.g4	DDAH2	176.065	188.85	143.324	105.489	93.5352	186.203	224.479	391.525
DDAH2.g6	DDAH2	214.449	116.851	149.802	215.564	109.124	169.886	215.927	108.811
DDAH2.g3	DDAH2	304.568	336.39	431.592	467.819	363.512	265.867	295.029	262.312
DDAH2.g5	DDAH2	190.251	290.357	758.727	327.474	250.136	323.456	564.404	215.679
DDX39A.g4	DDX39A	5236.9	5360.99	6613.96	6288.04	5477.48	4848.96	5470.87	5733.95
DDX39A.g1	DDX39A	1029.69	1084.71	804.072	1985.02	1064.32	1188.24	1481.56	1537.93
DDX39A.g5	DDX39A	1058.06	1157.89	2342.58	1867.61	1045.89	1144.09	1458.04	1619.54
DDX39A.g3	DDX39A	1394.34	1208.64	1536.08	1696.07	1521.36	1130.66	1361.84	1044.39
DDX39A.g2	DDX39A	787.705	813.237	613.783	673.293	665.375	679.545	820.951	864.659
DDX39A.g6	DDX39A	366.316	306.882	98.7883	166.03	275.645	281.224	218.065	327.405
DUSP6.g6	DUSP6	715.109	559.469	989.503	1099.83	756.785	788.004	861.571	1218.29
DUSP6.g3	DUSP6	1139	1258.22	1838.92	2195.08	1043.06	941.573	1507.22	1881.85
DUSP6.g4	DUSP6	2071.06	2128.11	2579.02	2916.99	1918.18	2364.97	3330.84	2652.27
DUSP6.g5	DUSP6	493.985	590.157	550.623	1902.47	554.125	425.196	763.228	295.344
DUSP6.g1	DUSP6	991.307	620.845	1259.96	1561.23	936.769	1077.87	782.469	939.466
DUSP6.g2	DUSP6	392.184	391.864	641.314	427.459	366.346	431.914	335.649	456.618
EEF1A1.g4	EEF1A1	961.267	744.779	148.992	246.752	756.076	648.831	109.033	94.2381
EEF1A1.g6	EEF1A1	1208.26	891.138	751.439	1693.32	1347.05	1277.51	1214.32	1175.55
EEF1A1.g3	EEF1A1	2300.53	2463.32	2932.88	3327.02	2164.77	2335.22	3292.36	3163.29
EEF1A1.g1	EEF1A1	1689.73	1730.34	218.63	76.1353	1707.73	1677.75	119.722	204.021
EEF1A1.g2	EEF1A1	992.141	756.582	97.1688	36.6917	930.392	913.739	123.998	542.112
EEF1A1.g5	EEF1A1	400.528	246.686	147.373	82.5564	194.156	391.602	141.101	66.0638
EIF4A1.g5	EIF4A1	1852.44	1635.92	151.421	189.88	1570.26	1618.24	34.2063	102.01
EIF4A1.g3	EIF4A1	787.705	842.745	119.842	216.481	917.637	847.512	57.7231	118.526
EIF4A1.g2	EIF4A1	1404.35	1452.97	116.603	155.023	1195.41	1398.44	34.2063	112.697
EIF4A1.g6	EIF4A1	483.971	456.782	86.6422	39.4436	533.576	418.477	27.7926	137.957
EIF4A1.g1	EIF4A1	299.562	277.374	0.80974	0	351.466	188.123	8.55158	149.615
EIF4A1.g4	EIF4A1	0	34.2291	0	0	11.3376	21.1158	0	4.85763
EIF5A2.g2	EIF5A2	952.088	1175.59	1357.12	997.098	863.075	872.467	1092.46	1338.76
EIF5A2.g4	EIF5A2	2810.37	2619.12	2831.66	4631.41	2322.08	2522.38	4076.96	2811.6
EIF5A2.g1	EIF5A2	677.56	554.748	634.836	265.098	371.306	552.85	812.4	751.962
EIF5A2.g3	EIF5A2	291.217	233.702	514.185	276.105	296.903	245.711	468.199	367.237
EIF5A2.g5	EIF5A2	977.956	1155.53	1798.43	1309.89	1022.51	817.758	1597.01	1424.26
EIF5A2.g6	EIF5A2	670.05	555.928	864.803	1135.61	525.072	753.451	923.57	822.883
ELAVL1.g5	ELAVL1	922.883	1068.18	1852.69	848.496	1170.61	1084.58	1391.77	859.801
ELAVL1.g6	ELAVL1	885.334	847.466	925.533	1369.52	855.28	762.089	711.919	663.553
ELAVL1.g1	ELAVL1	492.316	508.716	503.658	595.323	456.338	644.992	605.024	371.123
ELAVL1.g4	ELAVL1	621.653	354.094	525.521	712.737	343.671	533.654	483.164	483.82
ELAVL1.g3	ELAVL1	112.649	81.4417	153.851	27.5188	113.376	76.7848	128.274	126.298
ELAVL1.g2	ELAVL1	160.211	84.9827	84.213	132.09	105.581	152.61	211.652	159.33
ELOC.g1	ELOC	1160.7	1161.43	2676.19	1762.12	1446.25	1416.68	2016.03	1928.48
ELOC.g4	ELOC	2372.29	1843.65	2723.97	2189.58	2662.21	2255.55	1721	2337.49
ELOC.g2	ELOC	627.494	512.257	530.38	274.271	819.85	622.916	196.686	195.277
ELOC.g3	ELOC	542.382	541.764	246.971	418.286	642.7	714.098	457.509	270.084
ELOC.g5	ELOC	725.123	847.466	808.931	953.985	921.888	905.1	463.923	738.36
ELOC.g6	ELOC	938.738	873.433	963.591	881.519	1058.65	979.966	1122.39	1407.74
EPRS1.g4	EPRS1	939.572	732.975	361.144	399.94	977.159	840.793	438.268	341.006
EPRS1.g5	EPRS1	269.522	271.472	117.412	136.677	203.368	300.42	190.273	160.302
EPRS1.g3	EPRS1	1133.16	1292.44	536.858	727.413	1301.7	1294.78	438.268	1183.32
EPRS1.g2	EPRS1	155.205	175.867	138.466	154.105	242.341	149.73	19.241	38.8611
EPRS1.g6	EPRS1	348.793	344.652	163.568	141.263	321.704	414.638	284.34	247.739
EPRS1.g1	EPRS1	215.284	146.359	109.315	44.0301	111.25	152.61	68.4126	113.669
EZH2.g6	EZH2	577.428	469.765	317.418	1470.42	628.528	537.493	487.44	750.019
EZH2.g4	EZH2	1913.36	1742.14	2113.42	4514.92	2081.16	2069.35	2960.98	3274.05
EZH2.g1	EZH2	375.495	308.062	201.625	451.308	333.751	355.13	160.342	323.518
EZH2.g5	EZH2	736.805	743.598	1271.29	875.098	645.534	722.737	754.677	1662.28
EZH2.g2	EZH2	702.593	462.683	922.294	1170.47	620.025	580.685	622.127	1664.23
EZH2.g3	EZH2	191.085	182.949	432.401	132.09	254.387	265.867	138.963	218.594
FBL.g4	FBL	1554.55	1365.62	429.162	347.654	1312.33	1511.7	357.028	288.543
FBL.g1	FBL	2636.81	2534.14	233.205	140.346	2877.62	2900.54	277.926	545.027
FBL.g6	FBL	1018.84	971.399	1087.48	1039.29	1119.59	1116.26	842.33	1032.73
FBL.g3	FBL	2026	1791.72	244.542	117.414	1827.48	1434.92	168.894	522.681
FBL.g5	FBL	521.521	653.894	85.0227	24.7669	527.907	400.241	83.3779	106.868
FBL.g2	FBL	504.832	637.37	97.9786	32.1053	702.931	726.576	42.7579	236.081
FKBP5.g1	FKBP5	1234.96	1641.82	1165.22	1494.27	1916.76	1374.45	1363.98	1095.88
FKBP5.g6	FKBP5	201.933	292.718	902.051	252.256	463.424	454.95	677.712	298.259
FKBP5.g2	FKBP5	1239.97	1025.69	1266.43	766.857	886.458	1047.15	1385.36	1036.62
FKBP5.g4	FKBP5	117.655	121.572	17.8143	166.03	94.9524	90.2221	209.514	73.836
FKBP5.g3	FKBP5	1119.81	1175.59	1237.28	1781.38	1044.48	1229.52	1609.83	1370.82
FKBP5.g5	FKBP5	194.423	133.376	60.7305	109.158	220.375	218.837	61.9989	130.185
G3BP1.g1	G3BP1	1786.52	1699.65	2253.51	1817.16	1563.17	1396.52	2467.13	1945
G3BP1.g6	G3BP1	1780.68	1630.01	1478.59	1133.77	1727.57	1722.86	1481.56	1090.05
G3BP1.g3	G3BP1	722.619	821.499	488.273	350.406	641.991	783.205	495.991	723.787
G3BP1.g4	G3BP1	2240.45	2361.81	1360.36	1285.13	2657.25	2101.02	1447.35	1862.42
G3BP1.g5	G3BP1	1199.92	1412.84	1131.21	1031.95	1351.3	1187.28	1244.25	961.811
G3BP1.g2	G3BP1	141.854	191.211	86.6422	354.075	133.925	188.123	218.065	218.594
GARS1.g4	GARS1	1875.81	1827.13	1017.03	725.579	2083.28	1879.31	846.606	1033.7
GARS1.g1	GARS1	1662.19	1270.02	364.383	102.737	1167.77	1349.49	102.619	127.27
GARS1.g6	GARS1	313.747	376.52	88.2617	135.759	335.168	397.361	196.686	89.3805
GARS1.g5	GARS1	458.938	581.895	145.753	83.4737	561.92	754.41	115.446	11.6583
GARS1.g3	GARS1	177.734	247.866	302.033	157.774	57.3966	129.574	288.616	129.213
GARS1.g2	GARS1	100.966	198.293	0	8.25564	101.33	213.078	32.0684	43.7187
GART.g4	GART	674.222	640.911	351.427	1153.95	545.622	656.51	660.609	950.153
GART.g6	GART	1543.7	1277.1	939.299	1703.41	1375.39	1415.72	579.369	1794.41
GART.g3	GART	589.944	611.403	302.843	1492.44	514.443	637.314	805.986	226.366
GART.g1	GART	2078.57	2246.14	1608.95	2295.98	1873.54	2185.49	1892.04	2388.98
GART.g2	GART	571.587	529.961	605.686	1141.11	756.076	800.481	1053.98	243.853
GART.g5	GART	1213.27	1157.89	1009.75	1817.16	1507.9	1357.17	938.536	1116.28
GFUS.g5	GFUS	2798.69	3000.36	2615.46	3560.93	2528.28	2855.43	3647.25	3286.68
GFUS.g4	GFUS	966.274	1168.51	1212.99	1884.12	800.009	1105.7	1135.22	1913.91
GFUS.g2	GFUS	1299.21	1452.97	1186.27	1460.33	1407.28	1227.6	1949.76	1480.61
GFUS.g3	GFUS	1295.04	1351.46	866.422	456.812	1084.16	1290.94	983.431	798.595
GFUS.g6	GFUS	983.797	1069.37	1353.08	1132.86	1033.85	1129.7	870.123	1140.57
GFUS.g1	GFUS	150.198	97.9661	99.5981	319.218	99.204	113.258	89.7916	157.387
GNL3.g2	GNL3	1454.42	1758.67	191.099	283.444	1534.83	1374.45	224.479	441.073
GNL3.g4	GNL3	1196.58	984.382	649.412	1259.44	1309.49	1302.46	895.778	839.399
GNL3.g6	GNL3	1392.67	1307.79	674.514	805.383	1371.14	1333.18	478.888	308.946
GNL3.g5	GNL3	832.765	813.237	740.912	286.195	1137.3	846.552	709.781	371.123
GNL3.g3	GNL3	1649.67	1286.54	356.286	504.511	1358.39	1508.82	440.406	418.728
GNL3.g1	GNL3	295.389	393.045	85.8325	84.391	312.493	204.439	32.0684	32.0604
HNRNPA0.g3	HNRNPA0	539.878	709.369	612.973	173.368	622.859	708.339	438.268	648.98
HNRNPA0.g4	HNRNPA0	1248.31	1346.74	1347.41	931.052	1672.3	1373.49	1359.7	1501.01
HNRNPA0.g1	HNRNPA0	731.798	694.025	496.371	454.977	712.851	807.2	844.468	898.662
HNRNPA0.g6	HNRNPA0	505.667	482.749	280.17	1005.35	414.531	519.257	327.098	437.187
HNRNPA0.g5	HNRNPA0	680.898	934.809	883.427	1378.69	752.533	826.396	731.16	732.531
HNRNPA0.g2	HNRNPA0	173.562	135.736	100.408	9.17293	115.502	165.087	38.4821	337.12
HNRNPA1.g1	HNRNPA1	1017.17	1074.09	679.372	734.752	879.372	942.533	718.332	1558.33
HNRNPA1.g2	HNRNPA1	1738.96	2156.43	2445.42	2392.3	1830.31	1930.18	2197.76	2116.96
HNRNPA1.g6	HNRNPA1	2496.62	3022.79	3226.01	4187.44	2687.72	2682.67	4327.1	5319.11
HNRNPA1.g5	HNRNPA1	146.026	277.374	108.505	272.436	116.919	216.917	277.926	335.177
HNRNPA1.g3	HNRNPA1	657.534	725.893	284.219	252.256	594.515	629.635	438.268	397.354
HNRNPA1.g4	HNRNPA1	182.741	227.801	165.187	55.9549	52.4364	101.74	203.1	95.2096
HNRNPA2B1.g3	HNRNPA2B1	1153.19	1235.79	1169.26	1968.51	1041.64	1178.65	1650.45	1245.5
HNRNPA2B1.g1	HNRNPA2B1	1107.29	1519.06	1601.67	1396.12	1417.91	1291.9	1299.84	1493.24
HNRNPA2B1.g4	HNRNPA2B1	811.069	718.812	864.803	1107.17	792.215	639.233	1250.67	927.808
HNRNPA2B1.g5	HNRNPA2B1	534.037	488.65	569.247	699.895	403.193	519.257	562.266	1130.86
HNRNPA2B1.g2	HNRNPA2B1	1174.88	1058.74	1510.98	1474.09	1131.63	1382.13	827.365	921.007
HNRNPA2B1.g6	HNRNPA2B1	1274.18	1493.1	1933.66	1448.41	1347.76	1313.98	1383.22	1802.18
HNRNPC.g4	HNRNPC	1180.72	1157.89	1046.99	1046.63	1176.28	1118.18	799.572	700.471
HNRNPC.g5	HNRNPC	1108.13	1223.99	815.408	812.722	1129.51	1074.99	900.053	1018.16
HNRNPC.g6	HNRNPC	803.559	797.893	363.573	447.639	846.777	1110.5	399.786	979.299
HNRNPC.g1	HNRNPC	672.553	812.056	651.841	500.842	802.844	877.266	658.471	765.563
HNRNPC.g2	HNRNPC	677.56	614.944	489.893	637.519	632.78	719.857	380.545	662.581
HNRNPC.g3	HNRNPC	405.535	529.961	263.975	197.218	434.372	429.995	258.685	160.302
HNRNPF.g2	HNRNPF	870.314	698.746	425.923	555.88	644.826	712.179	380.545	292.43
HNRNPF.g1	HNRNPF	774.354	960.776	786.258	573.308	615.065	867.668	793.159	649.951
HNRNPF.g6	HNRNPF	665.043	718.812	835.652	841.158	831.188	986.684	692.678	1057.99
HNRNPF.g5	HNRNPF	650.858	560.649	676.133	562.301	704.348	590.283	735.436	463.418
HNRNPF.g3	HNRNPF	120.158	90.8842	63.9695	160.526	221.083	114.217	130.412	73.836
HNRNPF.g4	HNRNPF	509.004	547.666	350.618	306.376	656.163	505.82	380.545	443.988
HNRNPH1.g5	HNRNPH1	1622.14	1478.93	723.098	812.722	1178.4	1393.64	739.711	530.454
HNRNPH1.g3	HNRNPH1	807.732	652.714	834.842	675.128	717.812	741.933	959.914	924.893
HNRNPH1.g2	HNRNPH1	39.2184	0	0	0	14.8806	5.75886	0	0
HNRNPH1.g6	HNRNPH1	586.607	603.141	293.126	431.128	770.957	328.255	190.273	548.913
HNRNPH1.g1	HNRNPH1	244.489	210.096	35.6286	66.9624	175.024	141.092	158.204	69.9499
HNRNPH1.g4	HNRNPH1	345.455	499.273	253.449	164.195	396.107	635.394	348.477	95.2096
HNRNPH2.g6	HNRNPH2	1018.84	1168.51	2194.4	1163.13	1184.78	987.644	1319.08	1436.89
HNRNPH2.g4	HNRNPH2	1668.03	1449.43	1594.38	2521.64	1835.27	1509.78	1594.87	2062.55
HNRNPH2.g5	HNRNPH2	1882.48	1710.28	1923.94	2192.33	2037.22	1741.09	1616.25	2124.73
HNRNPH2.g1	HNRNPH2	682.567	701.107	727.956	580.647	598.767	775.526	600.748	435.244
HNRNPH2.g2	HNRNPH2	330.436	228.981	415.397	315.549	294.069	139.172	252.272	69.9499
HNRNPH2.g3	HNRNPH2	375.495	416.651	503.658	145.85	398.233	291.782	280.064	212.764
HNRNPM.g1	HNRNPM	1343.44	1398.67	1104.49	1167.71	1353.43	1325.5	716.195	703.385
HNRNPM.g2	HNRNPM	2676.86	1975.85	1459.15	1018.2	2435.46	2535.82	934.26	1598.16
HNRNPM.g5	HNRNPM	1642.16	1859	1645.39	1919.89	2058.48	1937.86	1947.62	933.637
HNRNPM.g4	HNRNPM	472.289	243.145	310.131	216.481	517.278	454.95	233.03	380.838
HNRNPM.g3	HNRNPM	851.122	974.94	730.386	1227.34	928.974	1118.18	955.639	729.617
HNRNPM.g6	HNRNPM	201.098	113.31	110.934	155.023	228.169	105.579	12.8274	48.5763
HNRNPU.g5	HNRNPU	1333.42	1181.49	1118.25	1952	1303.12	1265.03	1276.32	1145.43
HNRNPU.g4	HNRNPU	1835.75	1918.01	562.769	914.541	2069.82	1898.5	528.06	1033.7
HNRNPU.g1	HNRNPU	634.169	795.532	66.3987	71.5489	706.474	519.257	25.6547	266.198
HNRNPU.g3	HNRNPU	381.336	533.502	123.89	220.15	435.789	304.26	106.895	289.515
HNRNPU.g6	HNRNPU	1956.75	1997.09	1814.63	3013.31	2016.68	2163.41	2240.51	1892.53
HNRNPU.g2	HNRNPU	1386.83	1601.69	332.803	324.722	1501.52	1451.23	406.2	306.031
HSPH1.g2	HSPH1	912.036	959.596	1322.31	574.225	757.493	1013.56	637.092	695.613
HSPH1.g4	HSPH1	1323.41	1427	1787.1	1444.74	1155.73	1424.36	1552.11	2592.03
HSPH1.g1	HSPH1	1199.08	1111.86	1502.88	1486.93	1224.46	1514.58	2009.62	2120.84
HSPH1.g5	HSPH1	1375.98	1347.92	1292.35	2489.53	1557.5	1146.97	1242.12	1276.59
HSPH1.g6	HSPH1	827.758	932.449	843.749	1293.38	688.05	902.221	1310.53	723.787
HSPH1.g3	HSPH1	407.203	396.586	473.698	1319.98	455.63	362.808	243.72	695.613
ITM2B.g6	ITM2B	1241.64	1291.26	1418.66	2016.21	1016.84	940.613	891.502	1551.53
ITM2B.g2	ITM2B	1015.51	881.695	1028.37	831.068	966.53	816.798	981.293	1835.21
ITM2B.g5	ITM2B	1248.31	1161.43	1038.09	2009.79	1051.56	1165.21	1889.9	1414.54
ITM2B.g4	ITM2B	1128.99	1056.38	1170.88	1282.38	1131.63	1096.1	1530.73	1184.29
ITM2B.g1	ITM2B	344.621	506.355	484.225	1043.88	388.313	320.576	478.888	304.088
ITM2B.g3	ITM2B	196.926	245.505	51.8234	119.248	147.389	184.283	162.48	152.53
KARS1.g1	KARS1	2065.22	1749.23	445.357	302.707	1752.37	1752.61	478.888	563.486
KARS1.g3	KARS1	4007.78	3738.06	1949.04	2438.17	3938.4	3671.27	2206.31	1649.65
KARS1.g2	KARS1	881.996	1049.3	1259.96	915.459	776.625	847.512	825.227	824.826
KARS1.g5	KARS1	1624.64	1586.34	195.957	600.827	1578.05	1647.03	701.229	481.877
KARS1.g4	KARS1	1248.31	1342.02	89.8812	141.263	1450.5	1317.82	316.408	190.419
KARS1.g6	KARS1	574.925	546.486	549.814	725.579	558.377	553.81	671.299	633.435
LMNB1.g3	LMNB1	1819.9	2020.7	2002.49	2114.36	1998.96	2166.29	2101.55	1557.36
LMNB1.g6	LMNB1	629.163	588.977	552.243	626.511	483.265	452.07	791.021	765.563
LMNB1.g1	LMNB1	709.268	737.697	415.397	706.316	821.267	827.356	746.125	472.162
LMNB1.g4	LMNB1	405.535	181.768	552.243	435.714	452.087	353.21	583.645	211.793
LMNB1.g2	LMNB1	558.236	885.236	494.751	288.03	580.343	689.143	577.231	748.076
LMNB1.g5	LMNB1	594.117	542.945	942.538	607.248	471.219	412.718	820.951	671.325
MAP2K1.g3	MAP2K1	1815.73	2227.25	1637.29	1763.04	1871.41	1838.04	1203.63	2368.58
MAP2K1.g6	MAP2K1	942.91	979.661	1136.07	802.631	784.42	837.914	543.025	913.235
MAP2K1.g1	MAP2K1	1361.8	1268.84	1685.88	1392.45	1285.4	1319.74	2535.54	2198.57
MAP2K1.g2	MAP2K1	505.667	574.813	832.413	883.353	572.549	561.489	577.231	770.421
MAP2K1.g5	MAP2K1	357.972	364.717	739.293	631.098	291.943	300.42	622.127	367.237
MAP2K1.g4	MAP2K1	27.5363	33.0488	283.409	52.2857	51.7278	28.7943	42.7579	60.2347
MATR3.g2	MATR3	2567.55	2830.39	1357.93	1275.95	2784.09	2675.95	1688.94	1505.87
MATR3.g1	MATR3	2192.89	2688.76	2148.24	1799.73	2451.76	2329.46	2097.27	2129.59
MATR3.g3	MATR3	1359.29	1591.06	1023.51	1108.09	1293.9	1423.4	575.094	950.153
MATR3.g5	MATR3	439.746	623.206	357.905	401.774	588.138	547.091	765.366	764.592
MATR3.g4	MATR3	523.19	435.536	515.805	1100.75	438.623	663.228	493.854	468.276
MATR3.g6	MATR3	433.905	347.012	576.535	398.105	401.068	440.553	399.786	244.825
MCM7.g4	MCM7	1691.4	1579.26	353.856	692.556	1578.76	1453.15	699.091	526.568
MCM7.g2	MCM7	883.665	1028.05	116.603	90.812	965.113	960.769	57.7231	220.537
MCM7.g3	MCM7	602.461	840.384	282.599	136.677	699.388	620.037	218.065	322.547
MCM7.g5	MCM7	1711.42	1516.7	634.836	440.301	1679.38	1701.74	318.546	395.411
MCM7.g1	MCM7	1084.76	1372.71	1052.66	700.812	1179.82	1130.66	724.746	436.216
MCM7.g6	MCM7	473.124	637.37	82.5935	610.917	354.3	387.763	111.17	114.64
MYO1G.g1	MYO1G	533.203	479.208	756.297	462.316	466.967	507.739	876.537	790.823
MYO1G.g3	MYO1G	582.435	671.599	979.786	821.895	690.176	524.056	429.717	754.876
MYO1G.g6	MYO1G	578.262	658.616	550.623	378.842	665.375	523.096	421.165	739.332
MYO1G.g2	MYO1G	649.189	682.222	681.801	719.158	565.463	714.098	835.917	1044.39
MYO1G.g5	MYO1G	267.853	317.505	216.201	252.256	265.016	171.806	198.824	596.517
MYO1G.g4	MYO1G	141.854	165.244	352.237	58.7068	114.793	123.815	85.5158	202.078
NDUFA8.g2	NDUFA8	3589.73	3209.28	5190.44	5722.99	3323.33	3821	4547.3	4280.55
NDUFA8.g3	NDUFA8	1259.99	1172.05	1985.48	1825.41	1369.01	1242.95	1857.83	2137.36
NDUFA8.g1	NDUFA8	682.567	703.467	743.342	1426.39	599.475	530.775	641.368	521.71
NDUFA8.g4	NDUFA8	593.282	601.96	1265.62	986.09	693.011	616.198	855.158	1051.19
NDUFA8.g5	NDUFA8	692.58	646.812	685.85	1354.84	681.673	725.616	897.916	882.146
NDUFA8.g6	NDUFA8	1572.07	1534.41	1779	1726.35	1794.88	1536.66	2097.27	1560.27
Non-Targeting_Control.g43165	Non-Targeting_Control.g43165	2199.57	1921.55	2665.66	1564.9	2176.82	2390.89	3752	3097.23
Non-Targeting_Control.g43167	Non-Targeting_Control.g43167	1946.73	1803.52	2657.57	2769.31	1702.77	1935.94	2901.12	3475.15
Non-Targeting_Control.g43188	Non-Targeting_Control.g43188	1448.58	1619.39	2244.6	2058.41	1795.59	1391.72	1915.55	1728.35
Non-Targeting_Control.g43198	Non-Targeting_Control.g43198	213.615	304.521	336.852	594.406	285.566	261.068	446.82	644.122
Non-Targeting_Control.g43216	Non-Targeting_Control.g43216	489.812	534.683	634.027	586.15	521.529	498.141	863.709	847.171
Non-Targeting_Control.g43231	Non-Targeting_Control.g43231	732.633	649.173	1537.7	1350.26	749.699	740.013	1141.64	955.982
Non-Targeting_Control.g43281	Non-Targeting_Control.g43281	494.819	688.123	391.105	554.962	561.211	566.288	816.676	552.799
Non-Targeting_Control.g43294	Non-Targeting_Control.g43294	1511.16	1744.5	2374.16	2654.65	1640.41	1343.73	2272.58	2665.87
Non-Targeting_Control.g43299	Non-Targeting_Control.g43299	1185.73	1198.02	1363.6	1248.44	1274.06	986.684	1680.38	1307.68
Non-Targeting_Control.g43323	Non-Targeting_Control.g43323	1124.82	915.924	1541.75	1225.5	1036.68	1183.45	1924.1	1602.05
Non-Targeting_Control.g43361	Non-Targeting_Control.g43361	660.037	593.698	1184.65	888.857	876.538	707.38	1222.88	1742.92
Non-Targeting_Control.g43435	Non-Targeting_Control.g43435	1657.18	1503.72	2429.22	2202.42	1595.77	1575.05	2069.48	2599.81
Non-Targeting_Control.g43454	Non-Targeting_Control.g43454	1506.99	1500.18	2066.46	2599.61	1690.01	1506.9	2326.03	2092.67
Non-Targeting_Control.g43463	Non-Targeting_Control.g43463	1109.8	1140.18	1393.56	2190.5	979.285	1130.66	1387.49	2149.99
Non-Targeting_Control.g43468	Non-Targeting_Control.g43468	1537.03	1392.77	2673.76	2691.34	1386.02	1592.32	2007.48	2138.33
Non-Targeting_Control.g43470	Non-Targeting_Control.g43470	828.592	849.827	2224.36	2059.32	931.809	930.055	1013.36	982.214
Non-Targeting_Control.g43472	Non-Targeting_Control.g43472	481.468	600.78	451.835	247.669	435.08	313.858	692.678	544.055
Non-Targeting_Control.g43477	Non-Targeting_Control.g43477	280.37	491.011	747.39	398.105	398.233	496.222	545.163	409.013
Non-Targeting_Control.g43479	Non-Targeting_Control.g43479	4048.67	3987.1	6743.52	6270.62	3773.29	3700.07	6420.1	5440.55
Non-Targeting_Control.g43482	Non-Targeting_Control.g43482	507.335	467.405	1383.85	1020.03	569.714	692.023	874.399	1493.24
Non-Targeting_Control.g43503	Non-Targeting_Control.g43503	715.109	525.24	1672.11	746.677	500.272	468.387	810.262	1383.45
Non-Targeting_Control.g43526	Non-Targeting_Control.g43526	134.344	129.835	172.475	607.248	91.4094	120.936	220.203	24.2882
Non-Targeting_Control.g43527	Non-Targeting_Control.g43527	474.793	414.29	314.179	574.225	238.09	245.711	380.545	314.775
Non-Targeting_Control.g43532	Non-Targeting_Control.g43532	352.131	270.292	717.43	576.977	422.326	333.054	677.712	326.433
Non-Targeting_Control.g43545	Non-Targeting_Control.g43545	87.6155	129.835	281.79	402.692	128.257	159.328	74.8263	125.327
Non-Targeting_Control.g43555	Non-Targeting_Control.g43555	1169.88	1127.2	1830.01	1345.67	1132.34	1532.82	2302.51	1931.4
Non-Targeting_Control.g43557	Non-Targeting_Control.g43557	245.323	335.209	193.528	493.504	239.507	276.425	239.444	286.6
Non-Targeting_Control.g43576	Non-Targeting_Control.g43576	1976.77	1861.36	2847.05	2948.18	2092.5	1764.13	3704.97	2869.89
Non-Targeting_Control.g43587	Non-Targeting_Control.g43587	1915.86	1720.9	2450.27	3338.95	2046.44	1722.86	1874.93	2480.31
Non-Targeting_Control.g43607	Non-Targeting_Control.g43607	1244.97	1156.71	1357.12	1768.54	1319.41	1180.57	1517.9	1894.48
Non-Targeting_Control.g43617	Non-Targeting_Control.g43617	2434.88	2735.97	3896.47	4381.91	2796.84	2740.26	3754.14	3955.09
Non-Targeting_Control.g43622	Non-Targeting_Control.g43622	1106.46	973.76	1845.4	1504.36	914.094	1058.67	1466.6	1254.24
Non-Targeting_Control.g43626	Non-Targeting_Control.g43626	959.598	969.038	1398.42	1693.32	829.062	1105.7	1637.63	1071.59
Non-Targeting_Control.g43702	Non-Targeting_Control.g43702	838.606	869.892	1397.61	1032.87	723.48	1018.36	1090.33	1830.36
Non-Targeting_Control.g43709	Non-Targeting_Control.g43709	673.388	563.01	1069.67	676.045	485.391	437.673	703.367	829.684
Non-Targeting_Control.g43714	Non-Targeting_Control.g43714	1229.95	1497.82	2302.9	2623.46	1225.88	1283.27	1481.56	1861.45
Non-Targeting_Control.g43720	Non-Targeting_Control.g43720	991.307	980.841	1051.04	1598.84	979.285	1050.99	1455.91	1514.61
Non-Targeting_Control.g43757	Non-Targeting_Control.g43757	1157.36	1329.03	2170.1	2372.12	1332.17	1365.81	1673.97	1107.54
Non-Targeting_Control.g43767	Non-Targeting_Control.g43767	1381.82	1048.12	2182.25	3119.71	1472.47	1492.5	1892.04	2256.86
Non-Targeting_Control.g43768	Non-Targeting_Control.g43768	1284.19	1045.76	1892.36	2318.92	1274.77	1338.93	1870.66	1774.01
Non-Targeting_Control.g43799	Non-Targeting_Control.g43799	1822.4	1756.31	2259.18	2860.12	1533.41	1792.92	2381.61	2941.78
Non-Targeting_Control.g43825	Non-Targeting_Control.g43825	599.123	442.618	544.955	1124.6	445.001	476.066	575.094	586.802
Non-Targeting_Control.g43834	Non-Targeting_Control.g43834	2585.91	2679.31	4724.83	3584.78	3009.42	2247.87	4440.41	4022.12
Non-Targeting_Control.g43839	Non-Targeting_Control.g43839	2380.64	2229.61	3897.28	2780.32	2255.47	2368.81	3159.81	2985.5
Non-Targeting_Control.g43857	Non-Targeting_Control.g43857	927.89	852.187	1062.38	1039.29	854.571	716.018	1301.98	1907.11
Non-Targeting_Control.g43900	Non-Targeting_Control.g43900	284.542	184.129	152.231	91.7293	267.142	214.997	491.716	207.907
Non-Targeting_Control.g43903	Non-Targeting_Control.g43903	556.567	423.733	919.865	1027.37	778.043	811.039	1361.84	938.495
Non-Targeting_Control.g43958	Non-Targeting_Control.g43958	322.091	273.833	473.698	750.346	304.698	275.465	463.923	217.622
Non-Targeting_Control.g43978	Non-Targeting_Control.g43978	503.163	299.8	282.599	341.233	385.478	285.063	391.235	909.349
Non-Targeting_Control.g43987	Non-Targeting_Control.g43987	775.189	871.072	1336.07	696.225	714.269	666.108	842.33	914.207
Non-Targeting_Control.g44012	Non-Targeting_Control.g44012	878.658	664.517	1337.69	1085.16	758.91	922.377	1212.19	1571.93
Non-Targeting_Control.g44017	Non-Targeting_Control.g44017	619.984	463.864	870.471	748.511	596.641	570.127	1214.32	923.922
Non-Targeting_Control.g44060	Non-Targeting_Control.g44060	1130.66	1049.3	1502.07	1448.41	1083.45	1109.54	1511.49	1996.49
Non-Targeting_Control.g44090	Non-Targeting_Control.g44090	590.779	758.942	1439.72	698.977	783.711	714.098	1126.67	1103.65
Non-Targeting_Control.g44093	Non-Targeting_Control.g44093	1281.69	1179.13	1674.54	2040.06	1279.02	1290.94	1877.07	2297.66
Non-Targeting_Control.g44115	Non-Targeting_Control.g44115	1238.3	1497.82	1319.07	1934.57	1081.32	1264.07	1387.49	1655.48
Non-Targeting_Control.g44129	Non-Targeting_Control.g44129	212.781	230.161	150.612	282.526	159.435	254.35	70.5505	221.508
Non-Targeting_Control.g44133	Non-Targeting_Control.g44133	951.254	834.482	656.699	1617.19	668.21	917.578	1299.84	894.776
Non-Targeting_Control.g44135	Non-Targeting_Control.g44135	1598.77	1550.93	2706.15	3642.57	1672.3	2162.45	2524.85	2703.76
Non-Targeting_Control.g44136	Non-Targeting_Control.g44136	231.138	127.474	297.175	421.955	218.957	148.77	121.86	153.501
NONO.g1	NONO	285.376	354.094	1152.26	737.504	333.042	328.255	838.054	655.781
NONO.g5	NONO	1224.95	1722.08	1503.69	1641.04	1242.88	1200.72	1483.7	1537.93
NONO.g6	NONO	787.705	799.073	1583.85	1204.41	671.753	665.148	1158.74	1044.39
NONO.g3	NONO	666.712	575.994	1079.38	763.188	683.799	641.153	1225.01	865.63
NONO.g2	NONO	1522.84	1514.34	1864.02	2023.55	1662.38	1806.36	1712.45	2025.63
NONO.g4	NONO	1144.84	904.121	1874.55	963.158	1162.1	997.242	1079.64	1964.43
NOP56.g1	NOP56	1107.29	1082.35	894.763	409.113	863.075	1007.8	568.68	804.424
NOP56.g6	NOP56	935.4	873.433	431.592	502.677	901.339	704.5	750.401	700.471
NOP56.g3	NOP56	2025.17	2249.68	446.167	291.699	2031.56	2290.11	391.235	302.145
NOP56.g5	NOP56	544.051	553.568	547.384	296.286	565.463	449.191	267.237	443.016
NOP56.g2	NOP56	431.402	370.619	161.138	57.7895	522.947	512.538	25.6547	174.875
NOP56.g4	NOP56	951.254	1223.99	348.188	437.549	1089.83	1004.92	444.682	284.657
NPM1.g3	NPM1	2458.24	2090.34	1081	825.564	2446.8	2030.96	1366.11	1875.05
NPM1.g4	NPM1	1628.81	1599.33	1238.09	1204.41	1760.16	1636.48	1261.36	1717.66
NPM1.g5	NPM1	692.58	653.894	480.986	779.699	435.789	513.498	369.856	910.321
NPM1.g2	NPM1	640.845	372.979	321.467	142.18	482.557	511.578	194.548	190.419
NPM1.g6	NPM1	533.203	527.601	300.414	497.173	505.232	619.077	297.167	390.554
NPM1.g1	NPM1	375.495	205.375	29.9604	55.0376	266.434	379.125	130.412	147.672
NUMA1.g4	NUMA1	1313.4	1304.25	702.855	576.06	1273.35	1561.61	968.466	1052.16
NUMA1.g5	NUMA1	566.58	503.994	556.292	1353.01	438.623	416.557	904.329	1115.31
NUMA1.g1	NUMA1	498.157	599.6	378.149	308.21	480.431	490.463	224.479	277.857
NUMA1.g2	NUMA1	789.374	938.35	587.871	419.203	927.557	886.864	367.718	590.688
NUMA1.g3	NUMA1	1748.97	1703.19	812.979	1148.45	1745.28	1849.55	925.708	845.228
NUMA1.g6	NUMA1	176.9	171.146	109.315	188.962	183.527	137.253	305.719	169.046
PCBP2.g3	PCBP2	6269.1	6294.62	5795.31	7674.07	6341.97	6743.62	6781.4	6030.27
PCBP2.g1	PCBP2	2429.87	2413.74	2966.08	2443.67	2530.41	2206.6	2197.76	3063.22
PCBP2.g5	PCBP2	815.241	894.678	1077.76	1551.14	665.375	667.068	1235.7	1389.28
PCBP2.g2	PCBP2	833.599	780.188	549.004	793.459	806.387	771.687	686.264	743.218
PCBP2.g4	PCBP2	200.264	221.899	84.213	100.902	256.513	124.775	209.514	54.4055
PCBP2.g6	PCBP2	10.0132	5.90157	4.0487	28.4361	26.9268	22.0756	66.2747	0
PCM1.g2	PCM1	1272.51	1088.25	983.025	634.767	1494.44	1528.02	801.71	753.905
PCM1.g1	PCM1	556.567	524.06	383.007	963.158	532.158	376.245	515.232	429.415
PCM1.g3	PCM1	1930.88	1895.59	1267.24	1425.47	1936.6	1972.41	989.845	1312.53
PCM1.g6	PCM1	1059.73	1135.46	792.736	1299.8	1149.35	964.609	805.986	629.549
PCM1.g5	PCM1	517.349	507.535	374.91	485.248	348.631	523.096	318.546	171.96
PCM1.g4	PCM1	17.5231	5.90157	28.3409	0	2.8344	6.71867	0	0
PGAM5.g6	PGAM5	607.468	626.747	742.532	473.323	583.886	581.645	562.266	727.674
PGAM5.g2	PGAM5	499.826	508.716	458.313	651.278	457.047	420.397	192.41	246.768
PGAM5.g3	PGAM5	438.912	435.536	480.986	289.865	554.834	473.186	658.471	1085.2
PGAM5.g5	PGAM5	201.933	171.146	51.0136	53.203	187.07	111.338	166.756	471.19
PGAM5.g4	PGAM5	226.131	278.554	312.56	133.925	179.276	293.702	277.926	473.134
PGAM5.g1	PGAM5	620.818	816.778	575.725	578.812	721.355	686.264	624.265	1054.11
POLD1.g2	POLD1	148.529	263.21	165.997	135.759	269.977	149.73	123.998	95.2096
POLD1.g4	POLD1	342.118	313.964	277.741	44.0301	454.213	293.702	303.581	180.704
POLD1.g5	POLD1	716.778	574.813	516.614	515.519	691.593	764.968	679.85	277.857
POLD1.g6	POLD1	593.282	391.864	203.245	299.955	423.034	334.974	284.34	208.878
POLD1.g1	POLD1	222.794	219.539	113.364	85.3083	237.381	222.676	49.1716	64.1208
POLD1.g3	POLD1	673.388	791.991	406.49	407.278	594.515	513.498	442.544	508.108
PPIA.g3	PPIA	1362.63	1476.57	2332.86	1408.96	1310.91	1518.42	2340.99	2269.49
PPIA.g2	PPIA	1093.11	1189.76	1080.19	2198.75	1240.05	1153.69	1145.91	1639.94
PPIA.g4	PPIA	661.706	383.602	1025.94	935.639	590.972	606.6	771.78	690.756
PPIA.g5	PPIA	130.172	187.67	174.904	596.241	143.846	166.047	335.649	42.7472
PPIA.g6	PPIA	0	0	0	0	0	0	0	0
PPIA.g1	PPIA	0	0	0	0	0	0	0	0
PPP1CA.g2	PPP1CA	1708.09	1574.54	1868.07	2103.35	1938.02	1768.93	1956.17	2530.83
PPP1CA.g4	PPP1CA	1990.96	1678.41	2322.34	1795.14	1773.63	1786.21	1477.28	2386.07
PPP1CA.g1	PPP1CA	695.083	715.271	1041.33	805.383	364.22	679.545	1182.26	584.859
PPP1CA.g6	PPP1CA	1471.94	1432.9	1344.17	1620.86	1497.98	1327.42	1396.04	1236.75
PPP1CA.g5	PPP1CA	947.082	898.219	1402.47	1048.47	1073.53	1308.22	1218.6	1381.51
PPP1CA.g3	PPP1CA	771.016	797.893	780.59	705.398	747.573	950.211	979.155	1052.16
PRKDC.g5	PRKDC	788.54	712.91	642.934	789.789	685.216	658.429	662.747	1382.48
PRKDC.g6	PRKDC	1884.15	1673.69	2574.97	2882.13	1913.22	1776.61	3649.39	1788.58
PRKDC.g1	PRKDC	507.335	520.519	689.089	465.068	498.854	636.354	245.858	751.962
PRKDC.g4	PRKDC	1030.53	1162.61	839.701	1310.81	955.193	1021.24	876.537	520.738
PRKDC.g2	PRKDC	380.502	457.962	486.654	217.398	593.098	411.758	318.546	320.604
PRKDC.g3	PRKDC	148.529	116.851	136.036	90.812	97.7868	98.8604	10.6895	0
PSMA5.g4	PSMA5	1496.97	1464.77	297.984	430.21	1341.38	1079.79	235.168	421.643
PSMA5.g5	PSMA5	1857.45	1679.59	727.956	169.699	1799.84	1765.09	354.89	764.592
PSMA5.g6	PSMA5	867.811	668.058	114.173	122.917	555.542	729.455	102.619	249.682
PSMA5.g2	PSMA5	799.387	573.633	333.613	333.895	760.328	1002.04	521.646	347.807
PSMA5.g3	PSMA5	1366.8	1494.28	488.273	354.992	1420.74	1644.15	352.753	614.976
PSMA5.g1	PSMA5	893.678	716.451	44.5357	59.6241	771.665	671.867	10.6895	180.704
PSMA6.g2	PSMA6	1210.76	1044.58	1840.54	1184.23	1244.3	1331.26	1526.46	1660.34
PSMA6.g3	PSMA6	1033.03	1181.49	66.3987	135.759	1216.67	1162.33	53.4474	30.1173
PSMA6.g1	PSMA6	1490.3	1575.72	29.1506	15.594	1079.2	1388.84	158.204	40.8041
PSMA6.g4	PSMA6	1194.07	1074.09	242.112	153.188	1082.74	1141.21	51.3095	226.366
PSMA6.g6	PSMA6	1717.26	1373.89	172.475	187.128	1670.17	1408.04	314.27	361.408
PSMA6.g5	PSMA6	356.303	336.39	290.697	701.729	252.97	218.837	401.924	475.077
PSMC3.g3	PSMC3	2348.93	2403.12	459.932	323.804	2901.01	2433.12	209.514	259.398
PSMC3.g1	PSMC3	392.184	466.224	142.514	17.4286	492.477	453.03	143.239	106.868
PSMC3.g5	PSMC3	1187.4	1079.99	251.019	259.594	1176.98	1011.64	66.2747	146.701
PSMC3.g6	PSMC3	740.977	663.337	570.867	611.834	785.129	619.077	448.958	635.379
PSMC3.g4	PSMC3	892.009	947.793	219.44	261.429	925.431	987.644	369.856	503.251
PSMC3.g2	PSMC3	206.939	205.375	9.71688	46.7819	367.763	179.484	83.3779	18.459
PSMD4.g4	PSMD4	1520.34	1179.13	2107.75	1887.79	1695.68	1675.83	2268.31	2410.36
PSMD4.g6	PSMD4	655.865	585.436	693.138	730.165	605.144	564.368	720.47	641.208
PSMD4.g3	PSMD4	1117.31	1246.41	1561.18	1331.91	1349.88	1209.36	1056.12	1488.38
PSMD4.g1	PSMD4	298.727	135.736	217.01	20.1804	136.051	250.51	171.032	161.273
PSMD4.g5	PSMD4	877.824	565.371	958.732	620.09	759.619	932.935	1096.74	622.749
PSMD4.g2	PSMD4	338.78	391.864	293.936	522.857	382.644	447.271	374.131	411.927
PSMD8.g1	PSMD8	940.406	699.927	422.684	301.789	1069.28	1214.16	517.37	431.358
PSMD8.g2	PSMD8	423.058	383.602	25.9117	78.8872	403.902	288.903	36.3442	8.74374
PSMD8.g4	PSMD8	562.408	531.142	1056.71	1075.07	460.59	498.141	675.575	668.41
PSMD8.g6	PSMD8	582.435	606.682	932.821	618.256	608.687	575.886	823.089	741.275
PSMD8.g5	PSMD8	753.493	875.793	1337.69	709.985	1055.11	863.829	748.263	948.21
PSMD8.g3	PSMD8	614.143	369.438	204.055	155.023	582.469	369.527	365.58	414.842
PSMD9.g4	PSMD9	801.056	967.858	1362.79	867.759	830.479	648.831	893.64	740.303
PSMD9.g6	PSMD9	1109.8	826.22	1272.1	1364.01	829.77	1077.87	902.191	859.801
PSMD9.g2	PSMD9	120.158	110.95	51.0136	188.962	96.3696	114.217	250.134	263.284
PSMD9.g5	PSMD9	284.542	322.226	261.546	376.09	227.461	238.033	410.476	595.546
PSMD9.g1	PSMD9	393.853	303.341	556.292	137.594	381.935	285.063	487.44	234.138
PSMD9.g3	PSMD9	85.9466	86.163	95.5493	22.015	135.343	61.4278	158.204	58.2916
PTGES3.g2	PTGES3	914.539	891.138	506.897	1146.62	1127.38	843.673	681.988	1014.27
PTGES3.g3	PTGES3	1042.21	1146.09	1744.99	1666.72	1029.6	1154.65	1188.67	1605.93
PTGES3.g4	PTGES3	1458.59	1418.74	1662.4	2002.45	1290.36	1499.22	1569.21	1929.45
PTGES3.g1	PTGES3	910.367	991.464	579.774	838.406	943.146	896.462	797.434	558.628
PTGES3.g5	PTGES3	1340.93	1151.99	2644.61	1768.54	1415.07	880.145	2464.99	1549.59
PTGES3.g6	PTGES3	55.907	71.9992	3.23896	77.0526	25.5096	81.5838	203.1	78.6937
RAB11FIP5.g6	RAB11FIP5	767.679	773.106	719.859	500.842	992.04	969.408	1128.81	770.421
RAB11FIP5.g4	RAB11FIP5	166.052	263.21	267.214	213.729	294.778	354.17	166.756	379.867
RAB11FIP5.g3	RAB11FIP5	707.6	583.075	526.331	573.308	970.073	578.765	1175.84	679.097
RAB11FIP5.g5	RAB11FIP5	836.102	741.238	706.093	834.737	837.565	775.526	754.677	521.71
RAB11FIP5.g2	RAB11FIP5	224.463	282.095	343.33	450.391	270.685	276.425	401.924	575.144
RAB11FIP5.g1	RAB11FIP5	360.475	240.784	386.246	957.654	290.526	425.196	448.958	403.184
RABGEF1.g4	RABGEF1	1215.77	1508.44	1181.41	1783.22	1319.41	1404.2	1537.15	1898.36
RABGEF1.g5	RABGEF1	2282.18	2312.24	2722.35	4373.65	2429.79	2370.73	2253.34	3636.42
RABGEF1.g6	RABGEF1	600.792	498.093	837.271	1064.06	630.654	546.132	555.852	596.517
RABGEF1.g2	RABGEF1	295.389	374.16	463.171	215.564	339.419	400.241	562.266	1428.14
RABGEF1.g3	RABGEF1	934.565	963.137	1285.06	857.669	740.487	827.356	474.612	1873.1
RABGEF1.g1	RABGEF1	796.884	973.76	1245.38	1208.07	866.618	835.034	761.09	1156.12
RACK1.g1	RACK1	2079.41	2020.7	134.417	224.737	2188.16	2124.06	213.789	467.304
RACK1.g4	RACK1	433.071	600.78	25.1019	116.496	673.17	569.167	51.3095	162.245
RACK1.g3	RACK1	707.6	433.175	97.9786	47.6992	472.636	429.995	211.652	30.1173
RACK1.g5	RACK1	143.523	295.079	8.90714	7.33834	136.051	222.676	83.3779	48.5763
RACK1.g6	RACK1	287.88	259.669	186.24	177.038	221.083	364.728	25.6547	299.23
RACK1.g2	RACK1	130.172	82.622	18.624	11.9248	122.588	106.539	36.3442	75.7791
RALY.g5	RALY	1238.3	1176.77	1016.22	1929.07	940.312	1184.41	1661.14	2013
RALY.g1	RALY	516.514	538.223	998.41	463.233	820.559	678.585	739.711	614.005
RALY.g3	RALY	947.916	965.497	1146.59	1441.07	1108.96	1377.33	1398.18	956.954
RALY.g4	RALY	1103.12	1079.99	1491.54	972.331	1012.59	1024.12	1393.91	1335.85
RALY.g6	RALY	781.864	832.122	990.312	1027.37	980.702	774.566	1361.84	848.143
RALY.g2	RALY	449.76	494.552	569.247	298.12	491.768	435.754	669.161	433.301
RASSF2.g3	RASSF2	596.62	483.929	662.368	1082.41	746.156	829.275	707.643	677.154
RASSF2.g5	RASSF2	848.619	1162.61	996.79	918.21	936.769	807.2	906.467	1097.83
RASSF2.g6	RASSF2	1807.38	2070.27	2733.68	2848.2	2132.18	2092.38	1800.11	2219.94
RASSF2.g2	RASSF2	856.963	581.895	706.093	873.263	829.77	795.682	540.887	906.434
RASSF2.g4	RASSF2	568.249	580.715	811.36	1261.28	549.165	578.765	776.056	401.241
RASSF2.g1	RASSF2	559.07	385.963	575.725	608.165	540.662	463.588	684.126	425.529
RBM14.g6	RBM14	412.21	728.254	481.795	419.203	375.558	420.397	350.615	248.711
RBM14.g1	RBM14	962.102	1050.48	1362.79	1874.95	768.122	648.831	1419.56	1230.92
RBM14.g4	RBM14	127.668	296.259	240.493	44.0301	211.871	220.756	211.652	260.369
RBM14.g2	RBM14	1145.68	977.3	1148.21	1330.99	808.512	901.261	951.363	959.868
RBM14.g3	RBM14	408.038	295.079	501.229	615.504	440.749	367.607	384.821	447.874
RBM14.g5	RBM14	155.205	185.309	59.9208	104.571	98.4954	45.111	81.24	40.8041
RCC2.g1	RCC2	1555.38	1339.66	1493.16	1820.83	1588.68	1564.49	1336.18	1721.55
RCC2.g2	RCC2	578.262	563.01	446.977	170.617	511.609	446.311	440.406	211.793
RCC2.g4	RCC2	207.774	343.472	429.162	236.662	303.989	281.224	192.41	182.647
RCC2.g6	RCC2	1042.21	989.104	1495.59	1403.46	889.293	1154.65	1220.74	1758.46
RCC2.g5	RCC2	1452.75	966.678	1082.62	1749.28	1153.6	1140.25	891.502	881.175
RCC2.g3	RCC2	158.542	199.473	27.5312	201.804	184.236	65.2671	42.7579	236.081
RDH11.g5	RDH11	619.15	807.335	993.551	641.188	784.42	829.275	910.743	712.129
RDH11.g3	RDH11	928.724	888.777	567.628	1252.11	1025.34	764.968	1158.74	640.236
RDH11.g2	RDH11	757.666	732.975	1095.58	560.466	1091.24	981.885	947.087	973.47
RDH11.g6	RDH11	499.826	810.876	891.524	1001.68	668.21	668.987	357.028	657.724
RDH11.g4	RDH11	1065.57	948.973	1148.21	1800.65	1132.34	1034.67	1289.15	654.809
RDH11.g1	RDH11	867.811	791.991	1513.4	923.714	800.009	741.933	726.884	680.069
RFC2.g3	RFC2	385.508	253.768	251.019	666.872	304.698	255.309	534.474	817.054
RFC2.g2	RFC2	1168.21	1359.72	1546.6	1589.67	1314.45	1093.22	1359.7	2215.08
RFC2.g6	RFC2	2786.17	2375.97	2768.5	2347.35	2746.53	2485.91	2477.82	2113.07
RFC2.g5	RFC2	277.032	376.52	0	4.58647	376.975	280.264	2.13789	26.2312
RFC2.g1	RFC2	376.329	400.127	148.182	104.571	448.544	334.014	147.515	474.105
RFC2.g4	RFC2	175.231	187.67	312.56	313.714	182.11	217.877	254.409	302.145
RNF114.g4	RNF114	967.943	933.629	1214.61	1496.11	987.08	1178.65	1321.22	743.218
RNF114.g2	RNF114	398.025	219.539	438.879	77.9699	282.731	269.706	367.718	381.81
RNF114.g6	RNF114	262.847	423.733	432.401	594.406	306.115	388.723	194.548	190.419
RNF114.g1	RNF114	239.482	211.276	295.555	91.7293	280.606	227.475	333.511	246.768
RNF114.g3	RNF114	372.157	299.8	495.561	754.015	410.279	393.522	171.032	257.455
RNF114.g5	RNF114	191.92	245.505	305.272	352.241	374.849	298.501	273.65	135.042
RPL10.g1	RPL10	881.162	842.745	66.3987	35.7744	958.027	950.211	74.8263	41.7757
RPL10.g5	RPL10	2353.94	2746.59	173.284	190.797	2470.89	2372.65	47.0337	136.014
RPL10.g4	RPL10	587.441	575.994	106.886	366	503.106	552.85	42.7579	68.9784
RPL10.g6	RPL10	1130.66	1030.41	57.4916	83.4737	998.417	926.216	70.5505	21.3736
RPL10.g3	RPL10	1139	1045.76	263.166	310.045	1315.16	1207.44	239.444	262.312
RPL10.g2	RPL10	730.129	646.812	51.0136	22.9323	530.741	637.314	79.1021	73.836
RPL11.g1	RPL11	2723.59	2701.74	553.053	404.526	2585.68	2886.15	374.131	600.404
RPL11.g5	RPL11	747.652	1056.38	207.294	469.654	872.995	1030.84	476.75	128.242
RPL11.g4	RPL11	406.369	585.436	174.094	266.015	512.318	514.458	89.7916	82.5798
RPL11.g6	RPL11	1180.72	991.464	81.7838	66.0451	1109.67	1115.3	17.1032	129.213
RPL11.g3	RPL11	449.76	420.192	207.294	85.3083	379.81	359.929	130.412	95.2096
RPL11.g2	RPL11	241.986	121.572	40.487	21.0977	133.925	147.811	0	0
RPLP0.g5	RPLP0	1315.9	1088.25	1930.42	1302.56	887.876	1293.82	1180.12	1035.65
RPLP0.g3	RPLP0	1340.93	1285.36	1738.51	2082.26	1581.59	1707.5	1947.62	2312.23
RPLP0.g2	RPLP0	514.845	450.88	651.031	1212.66	474.053	491.422	776.056	453.703
RPLP0.g4	RPLP0	1768.16	1689.03	1766.04	1637.37	1715.52	1634.56	1511.49	2245.2
RPLP0.g1	RPLP0	590.779	851.007	72.8766	167.865	658.998	799.521	68.4126	52.4624
RPLP0.g6	RPLP0	669.216	642.091	1015.41	534.782	761.745	664.188	818.813	1052.16
RPS20.g4	RPS20	1266.67	1401.03	951.445	915.459	1077.78	1456.99	773.918	1304.76
RPS20.g5	RPS20	2136.15	2159.98	449.406	402.692	2236.34	1968.57	401.924	573.201
RPS20.g2	RPS20	1466.1	1923.91	145.753	498.09	1410.11	1767.01	171.032	214.707
RPS20.g1	RPS20	398.025	400.127	123.081	0.917293	391.147	262.028	38.4821	66.0638
RPS20.g3	RPS20	1050.55	984.382	1306.92	1426.39	769.539	895.502	825.227	1417.46
RPS20.g6	RPS20	696.752	677.501	520.663	621.925	671.753	809.119	611.438	506.165
RPS4X.g1	RPS4X	404.7	463.864	571.677	481.579	382.644	402.16	421.165	392.497
RPS4X.g2	RPS4X	616.646	647.993	336.042	244.917	699.388	695.862	395.51	416.785
RPS4X.g5	RPS4X	1996.8	1816.5	2217.07	2173.07	1764.41	1822.68	2698.02	3327.48
RPS4X.g4	RPS4X	898.685	815.597	1121.49	1019.11	1010.46	915.658	820.951	819.969
RPS4X.g6	RPS4X	974.618	1078.81	510.946	571.474	1286.11	968.448	438.268	595.546
RPS4X.g3	RPS4X	121.827	125.113	70.4474	100.902	91.4094	145.891	64.1368	108.811
RTRAF.g5	RTRAF	472.289	402.487	100.408	147.684	443.584	447.271	318.546	285.629
RTRAF.g3	RTRAF	337.111	557.108	457.503	472.406	394.69	304.26	686.264	203.049
RTRAF.g6	RTRAF	2139.49	2230.79	1235.66	1549.31	2197.37	2170.13	1731.69	2391.9
RTRAF.g2	RTRAF	1280.86	1608.77	962.781	336.647	1432.79	1236.23	555.852	602.347
RTRAF.g4	RTRAF	659.202	807.335	719.859	632.932	1001.96	726.576	897.916	815.111
RTRAF.g1	RTRAF	224.463	198.293	270.453	335.729	181.402	200.6	258.685	132.128
SMARCA2.g2	SMARCA2	1320.91	1028.05	721.479	934.722	1263.43	1298.62	1199.36	1599.13
SMARCA2.g6	SMARCA2	495.653	377.701	186.24	147.684	431.537	525.976	307.857	187.505
SMARCA2.g3	SMARCA2	682.567	618.485	1078.57	2504.21	893.544	716.978	1257.08	1090.05
SMARCA2.g5	SMARCA2	897.016	762.483	477.747	615.504	973.616	980.925	380.545	515.881
SMARCA2.g4	SMARCA2	523.19	555.928	477.747	233.91	364.929	517.337	408.338	438.159
SMARCA2.g1	SMARCA2	72.5957	116.851	108.505	85.3083	149.515	122.856	239.444	95.2096
SNRPE.g2	SNRPE	869.48	849.827	1103.68	785.203	643.409	529.815	628.541	695.613
SNRPE.g5	SNRPE	1147.35	928.908	1458.34	2033.64	798.592	1110.5	1911.28	1359.17
SNRPE.g6	SNRPE	221.959	184.129	0.80974	0.917293	187.07	322.496	0	6.80069
SNRPE.g1	SNRPE	452.263	446.159	49.3942	72.4662	464.133	360.888	40.62	2.91458
SNRPE.g3	SNRPE	1115.64	1236.97	1459.96	1645.62	1288.94	926.216	1791.56	847.171
SNRPE.g4	SNRPE	345.455	322.226	710.952	276.105	367.055	242.832	275.788	666.467
SNX3.g2	SNX3	322.926	442.618	651.841	288.947	466.259	498.141	1021.91	371.123
SNX3.g6	SNX3	429.733	428.454	946.586	447.639	313.201	535.574	615.713	573.201
SNX3.g1	SNX3	141.019	197.113	613.783	192.632	112.667	144.931	292.891	500.336
SNX3.g5	SNX3	85.1122	116.851	83.4032	193.549	143.137	80.624	106.895	136.985
SNX3.g3	SNX3	189.416	239.604	195.147	399.94	240.215	231.314	228.755	179.732
SNX3.g4	SNX3	88.4499	80.2614	94.7396	115.579	109.833	97.9006	85.5158	148.644
STK10.g2	STK10	2119.46	2427.91	2886.72	2606.03	1860.07	2158.61	2402.99	3259.47
STK10.g4	STK10	1093.11	1201.56	842.13	1408.96	1100.46	1232.4	1387.49	764.592
STK10.g3	STK10	466.448	611.403	407.299	561.383	414.531	405.04	301.443	211.793
STK10.g5	STK10	385.508	378.881	349.808	878.767	430.12	279.305	564.404	412.899
STK10.g1	STK10	769.348	643.271	932.821	433.88	917.637	782.245	664.885	537.254
STK10.g6	STK10	340.449	234.883	268.834	395.353	264.308	305.219	307.857	421.643
SYNCRIP.g4	SYNCRIP	1320.91	1736.24	1476.16	1672.23	1079.2	1183.45	2101.55	966.669
SYNCRIP.g6	SYNCRIP	1632.15	1447.07	2438.94	2602.36	1654.58	1719.98	2003.21	1533.07
SYNCRIP.g3	SYNCRIP	514.011	378.881	659.938	518.271	442.875	413.678	733.298	404.155
SYNCRIP.g5	SYNCRIP	811.904	1028.05	1051.85	1487.85	1103.29	1047.15	1671.83	912.264
SYNCRIP.g2	SYNCRIP	1406.02	1444.71	1805.72	987.007	1427.12	1498.26	1582.04	1445.63
SYNCRIP.g1	SYNCRIP	1823.24	1530.87	2702.91	1601.59	1680.09	1609.6	1966.86	1854.64
TARDBP.g4	TARDBP	1733.95	1862.54	2831.66	2246.45	2002.5	1738.22	2189.2	2537.63
TARDBP.g5	TARDBP	1068.07	1159.07	1531.22	1153.04	958.736	1212.24	1665.42	2459.91
TARDBP.g3	TARDBP	831.096	809.696	602.447	490.752	676.004	681.465	998.397	783.051
TARDBP.g1	TARDBP	645.851	697.566	1296.39	787.955	1004.09	764.968	823.089	740.303
TARDBP.g2	TARDBP	1063.07	1033.96	1442.96	1539.22	903.465	906.06	1094.6	1661.31
TARDBP.g6	TARDBP	126.834	211.276	73.6864	406.361	261.473	155.489	371.994	232.195
TMEM106B.g4	TMEM106B	1631.32	1657.16	2045.4	2151.97	1313.04	1255.43	2817.74	1650.62
TMEM106B.g3	TMEM106B	464.779	603.141	408.109	433.88	384.77	479.905	870.123	884.089
TMEM106B.g5	TMEM106B	1038.04	945.432	1417.86	1749.28	1186.2	998.202	1648.32	1423.29
TMEM106B.g2	TMEM106B	506.501	339.931	473.698	415.534	345.088	424.236	572.956	777.221
TMEM106B.g1	TMEM106B	880.327	813.237	1224.33	624.677	1044.48	788.004	1284.87	622.749
TMEM106B.g6	TMEM106B	354.634	447.339	722.288	565.97	442.166	474.146	660.609	544.055
TOLLIP.g2	TOLLIP	1249.98	1251.13	1851.88	1026.45	1572.38	1576.97	1868.52	1310.59
TOLLIP.g3	TOLLIP	513.177	590.157	672.084	854	401.776	364.728	587.921	484.792
TOLLIP.g5	TOLLIP	568.249	611.403	1255.91	492.586	474.053	694.902	983.431	804.424
TOLLIP.g4	TOLLIP	411.376	420.192	433.211	458.647	600.893	581.645	827.365	466.333
TOLLIP.g6	TOLLIP	211.112	265.571	250.21	110.075	345.797	310.018	463.923	222.48
TOLLIP.g1	TOLLIP	64.2514	90.8842	56.6818	31.188	100.621	64.3072	111.17	97.1527
TOM1.g1	TOM1	2167.02	2439.71	1968.48	2542.74	2263.27	2378.41	2048.1	2463.79
TOM1.g4	TOM1	606.633	499.273	409.729	439.383	451.378	632.515	470.337	849.114
TOM1.g6	TOM1	1574.58	1788.18	1613	1617.19	1748.12	1679.67	1265.63	1725.43
TOM1.g3	TOM1	1278.35	1280.64	1422.71	1436.48	1409.41	1361.97	1567.08	1975.11
TOM1.g5	TOM1	659.202	676.32	524.712	902.616	696.554	478.945	677.712	974.441
TOM1.g2	TOM1	777.692	731.795	938.489	597.158	547.748	759.209	996.259	1469.92
TRIM28.g5	TRIM28	705.096	625.567	354.666	163.278	755.367	660.349	337.787	120.469
TRIM28.g4	TRIM28	598.289	457.962	250.21	368.752	509.483	542.292	354.89	232.195
TRIM28.g6	TRIM28	375.495	485.109	268.024	94.4812	407.445	265.867	171.032	290.487
TRIM28.g1	TRIM28	163.549	218.358	59.9208	24.7669	125.422	209.238	162.48	118.526
TRIM28.g2	TRIM28	273.694	385.963	137.656	166.03	272.811	321.536	211.652	185.562
TRIM28.g3	TRIM28	413.045	337.57	342.52	453.143	439.332	590.283	506.681	169.046
UBASH3B.g4	UBASH3B	402.197	419.012	481.795	502.677	416.657	482.784	513.095	816.082
UBASH3B.g2	UBASH3B	2001.81	1886.14	2197.64	2343.68	1556.79	1861.07	2206.31	2216.05
UBASH3B.g6	UBASH3B	644.183	459.142	1045.37	1020.03	652.62	560.529	850.882	622.749
UBASH3B.g5	UBASH3B	453.932	355.275	367.622	364.165	350.048	443.432	1041.15	407.07
UBASH3B.g1	UBASH3B	657.534	498.093	919.055	904.451	537.119	725.616	1083.91	1307.68
UBASH3B.g3	UBASH3B	236.145	186.49	288.268	358.662	145.972	173.726	198.824	52.4624
VAMP8.g3	VAMP8	247.827	321.046	337.662	731.083	408.154	382.004	773.918	641.208
VAMP8.g1	VAMP8	2026.84	2015.98	2328.81	1974.01	2148.47	1919.62	2407.27	1725.43
VAMP8.g4	VAMP8	645.851	743.598	543.336	1136.53	513.026	690.103	594.335	686.869
VAMP8.g6	VAMP8	972.115	697.566	608.115	553.128	842.525	754.41	927.846	818.997
VAMP8.g5	VAMP8	946.247	902.941	645.363	1043.88	943.146	999.162	844.468	692.699
VAMP8.g2	VAMP8	355.469	378.881	442.118	240.331	268.559	419.437	271.513	225.394
YARS1.g2	YARS1	1004.66	958.415	321.467	297.203	1449.8	1239.11	380.545	1083.25
YARS1.g5	YARS1	605.799	466.224	132.797	543.038	700.097	782.245	250.134	455.646
YARS1.g4	YARS1	312.913	156.982	26.7214	11.0075	215.414	278.345	119.722	411.927
YARS1.g3	YARS1	977.956	1111.86	63.9695	185.293	1174.86	1035.63	87.6537	130.185
YARS1.g1	YARS1	265.35	331.668	25.9117	37.609	276.354	291.782	166.756	0
YARS1.g6	YARS1	127.668	310.423	384.627	115.579	165.812	201.56	247.996	229.28
ZC3HAV1.g3	ZC3HAV1	1691.4	1755.13	1959.57	1164.96	1496.56	1705.58	1930.52	1273.67
ZC3HAV1.g1	ZC3HAV1	504.832	594.879	727.147	1072.32	648.369	463.588	525.922	592.631
ZC3HAV1.g6	ZC3HAV1	292.886	207.735	335.232	318.301	245.176	363.768	200.962	200.135
ZC3HAV1.g5	ZC3HAV1	442.25	358.816	429.162	440.301	477.596	375.286	286.478	215.679
ZC3HAV1.g2	ZC3HAV1	100.132	53.1142	63.1597	28.4361	69.4428	80.624	10.6895	109.783
ZC3HAV1.g4	ZC3HAV1	244.489	323.406	329.564	397.188	271.394	324.416	141.101	249.682

## Sheet: Fold-change (T10 vs T0)
sgRNA	Gene	T10_Ctrl_A	T10_Ctrl_B	T10_FBX_A	T10_FBX_B
APOL6.g1	APOL6	1.19759	1.15821	0.616322	1.22267
APOL6.g2	APOL6	1.15107	0.939804	1.48756	0.851073
APOL6.g3	APOL6	1.39383	1.32095	1.72745	1.42016
APOL6.g4	APOL6	1.91576	1.42608	1.37518	2.51613
APOL6.g5	APOL6	1.10503	1.13634	1.09489	1.5195
APOL6.g6	APOL6	1.2962	1.01554	1.53458	1.74141
ARHGAP15.g1	ARHGAP15	1.66044	0.966129	1.04611	1.5013
ARHGAP15.g2	ARHGAP15	0.911877	1.37599	1.14976	1.3796
ARHGAP15.g3	ARHGAP15	1.0465	0.955327	1.0167	1.55466
ARHGAP15.g4	ARHGAP15	0.900648	1.26362	0.830573	0.877032
ARHGAP15.g5	ARHGAP15	2.4637	3.66609	1.38504	1.3943
ARHGAP15.g6	ARHGAP15	0.88723	1.35392	3.0125	1.1233
ARHGAP9.g1	ARHGAP9	0.99427	1.49163	0.956504	0.706036
ARHGAP9.g2	ARHGAP9	1.2133	1.13682	1.18156	1.03494
ARHGAP9.g3	ARHGAP9	1.29388	1.01848	1.15118	1.01354
ARHGAP9.g4	ARHGAP9	1.51595	1.37782	1.06475	1.42183
ARHGAP9.g5	ARHGAP9	2.34442	2.54466	2.35064	0.840534
ARHGAP9.g6	ARHGAP9	0.579997	2.45895	1.82015	1.06836
ARL8B.g1	ARL8B	1.69466	0.962371	1.18567	1.13145
ARL8B.g2	ARL8B	1.03398	1.52701	0.833627	1.9481
ARL8B.g3	ARL8B	2.19094	1.10862	1.32564	1.6349
ARL8B.g4	ARL8B	1.93594	0.353669	1.26887	1.04926
ARL8B.g5	ARL8B	1.28776	0.881045	0.472458	0.826833
ARL8B.g6	ARL8B	1.45561	2.00859	1.26748	1.60165
ARRB2.g1	ARRB2	1.43661	0.890946	0.862673	0.805165
ARRB2.g2	ARRB2	1.04491	0.677345	1.98305	1.50458
ARRB2.g3	ARRB2	1.17104	1.57752	1.41839	1.42486
ARRB2.g4	ARRB2	1.80092	1.42958	1.04218	1.28274
ARRB2.g5	ARRB2	0.764443	1.78474	1.34813	0.546362
ARRB2.g6	ARRB2	1.32723	1.92763	1.2975	1.23435
ATP2A3.g1	ATP2A3	1.69039	1.51149	1.02042	0.534221
ATP2A3.g2	ATP2A3	1.49126	1.2634	1.30834	0.348744
ATP2A3.g3	ATP2A3	1.5599	1.58342	1.99532	1.57379
ATP2A3.g4	ATP2A3	1.05138	1.52163	1.38636	1.04852
ATP2A3.g5	ATP2A3	0.827157	1.97378	1.53096	1.22637
ATP2A3.g6	ATP2A3	1.31408	1.44948	0.836667	1.37888
ATP5F1B.g1	ATP5F1B	0.315591	0.464527	0.318047	0.365128
ATP5F1B.g2	ATP5F1B	0.151894	0.222422	0.573516	0.16243
ATP5F1B.g3	ATP5F1B	0.760266	1.0224	0.451319	1.3164
ATP5F1B.g4	ATP5F1B	0.243115	0.52728	0.397501	0.260559
ATP5F1B.g5	ATP5F1B	0.948914	0.39012	1.7445	1.20826
ATP5F1B.g6	ATP5F1B	0.5503	1.1239	0.810633	0.708865
BAHD1.g1	BAHD1	2.17244	1.41172	2.91241	2.40136
BAHD1.g2	BAHD1	0.618921	2.83151	1.75019	1.85122
BAHD1.g3	BAHD1	1.73634	1.25214	1.73987	2.89717
BAHD1.g4	BAHD1	2.50236	1.1862	2.34055	1.42849
BAHD1.g5	BAHD1	1.49841	0.88844	1.39917	1.89777
BAHD1.g6	BAHD1	1.8657	0.832553	1.68919	2.41341
BCL6.g1	BCL6	1.14252	1.25855	1.45643	0.897428
BCL6.g2	BCL6	1.39804	0.924276	1.03266	0.498614
BCL6.g3	BCL6	1.64969	0.878533	1.44953	2.204
BCL6.g4	BCL6	1.25131	0.532424	2.98743	0.447609
BCL6.g5	BCL6	1.61406	1.83801	0.761449	1.47411
BCL6.g6	BCL6	1.19035	1.44068	1.47568	0.640603
CELF1.g1	CELF1	1.08167	0.997147	1.02512	0.616979
CELF1.g2	CELF1	1.72701	1.70711	1.20013	1.19908
CELF1.g3	CELF1	1.22078	1.5121	1.06191	2.03788
CELF1.g4	CELF1	1.18656	0.480726	1.62855	0.84669
CELF1.g5	CELF1	1.4862	0.902233	0.518588	0.738133
CELF1.g6	CELF1	0.841592	1.41224	0.749475	1.16667
CSK.g1	CSK	1.0154	1.55063	0.707908	0.479326
CSK.g2	CSK	1.27336	1.23697	1.05826	0.906371
CSK.g3	CSK	1.07049	1.58599	0.713946	0.580427
CSK.g4	CSK	1.57453	0.859435	2.189	0.545345
CSK.g5	CSK	1.1171	0.915896	0.628115	0.811991
CSK.g6	CSK	0.574845	0.680774	0.531869	1.98518
CTPS1.g1	CTPS1	0.409449	0.689378	0.534339	0.663334
CTPS1.g2	CTPS1	0.347672	0.975703	0.421209	0.406215
CTPS1.g3	CTPS1	0.705509	0.45256	0.45863	0.474548
CTPS1.g4	CTPS1	0.587181	0.553755	0.936347	0.633044
CTPS1.g5	CTPS1	0.463817	0.472591	0.445481	0.55334
CTPS1.g6	CTPS1	0.662737	0.492797	0.889685	0.834299
DCAKD.g1	DCAKD	0.763646	0.788069	1.20039	0.6444
DCAKD.g2	DCAKD	1.19508	0.712533	0.738376	0.713471
DCAKD.g3	DCAKD	1.45561	0.833986	3.08337	2.30558
DCAKD.g4	DCAKD	1.0751	1.69843	1.30081	0.77232
DCAKD.g5	DCAKD	1.91329	0.663505	0.0474601	1.16927
DCAKD.g6	DCAKD	1.70333	0.765336	1.0003	1.42639
DDAH2.g1	DDAH2	1.32596	1.15572	1.25117	1.36691
DDAH2.g2	DDAH2	0.951846	1.10572	2.21146	0.957135
DDAH2.g3	DDAH2	1.41706	0.811609	1.39071	0.986629
DDAH2.g4	DDAH2	0.814038	2.39994	0.558584	2.10268
DDAH2.g5	DDAH2	3.98803	2.25639	1.12783	0.666796
DDAH2.g6	DDAH2	0.698542	1.97873	1.84477	0.640493
DDX39A.g1	DDX39A	0.780887	1.39203	1.83	1.29429
DDX39A.g2	DDX39A	0.779204	1.23382	0.827918	1.27241
DDX39A.g3	DDX39A	1.10165	0.895143	1.40329	0.923704
DDX39A.g4	DDX39A	1.26295	0.998794	1.17293	1.18251
DDX39A.g5	DDX39A	2.21403	1.39407	1.61294	1.41556
DDX39A.g6	DDX39A	0.26968	0.791108	0.541023	1.16421
DUSP6.g1	DUSP6	1.271	0.835285	2.51469	0.871598
DUSP6.g2	DUSP6	1.63524	0.916208	1.09083	1.05719
DUSP6.g3	DUSP6	1.6145	1.445	1.7446	1.99862
DUSP6.g4	DUSP6	1.24526	1.73646	1.3707	1.12148
DUSP6.g5	DUSP6	1.11466	1.37736	3.22366	0.694608
DUSP6.g6	DUSP6	1.38371	1.13846	1.96585	1.54605
EEF1A1.g1	EEF1A1	0.129388	0.0701061	0.0440002	0.121604
EEF1A1.g2	EEF1A1	0.0979385	0.133275	0.0484967	0.59329
EEF1A1.g3	EEF1A1	1.27487	1.52088	1.35063	1.3546
EEF1A1.g4	EEF1A1	0.154996	0.144209	0.331309	0.145243
EEF1A1.g5	EEF1A1	0.367946	0.726739	0.334662	0.168701
EEF1A1.g6	EEF1A1	0.621918	0.90147	1.90018	0.920189
EIF4A1.g1	EIF4A1	0.00270308	0.0243312	0	0.795306
EIF4A1.g2	EIF4A1	0.0830295	0.0286148	0.106694	0.0805876
EIF4A1.g3	EIF4A1	0.15214	0.0629041	0.256876	0.139852
EIF4A1.g4	EIF4A1	#DIV/0!	0	0	0.230047
EIF4A1.g5	EIF4A1	0.0817415	0.0217839	0.116069	0.0630379
EIF4A1.g6	EIF4A1	0.179023	0.0520875	0.0863511	0.329664
EIF5A2.g1	EIF5A2	0.936945	2.18795	0.477871	1.36015
EIF5A2.g2	EIF5A2	1.42542	1.26578	0.848165	1.53446
EIF5A2.g3	EIF5A2	1.76564	1.57694	1.18144	1.49459
EIF5A2.g4	EIF5A2	1.00758	1.75574	1.76831	1.11466
EIF5A2.g5	EIF5A2	1.83897	1.56185	1.13359	1.74166
EIF5A2.g6	EIF5A2	1.29065	1.75894	2.04273	1.09215
ELAVL1.g1	ELAVL1	1.02304	1.32582	1.17025	0.575392
ELAVL1.g2	ELAVL1	0.525637	2.00463	1.55432	1.04404
ELAVL1.g3	ELAVL1	1.36576	1.1314	0.337896	1.64484
ELAVL1.g4	ELAVL1	0.845362	1.40589	2.01284	0.906618
ELAVL1.g5	ELAVL1	2.0075	1.18893	0.794335	0.792747
ELAVL1.g6	ELAVL1	1.04541	0.832381	1.61602	0.870703
ELOC.g1	ELOC	2.30568	1.39397	1.5172	1.36127
ELOC.g2	ELOC	0.845235	0.239905	0.535417	0.313488
ELOC.g3	ELOC	0.455345	0.711855	0.77208	0.378217
ELOC.g4	ELOC	1.14824	0.646457	1.18763	1.03633
ELOC.g5	ELOC	1.11558	0.503231	1.12569	0.815777
ELOC.g6	ELOC	1.02648	1.06021	1.00926	1.43652
EPRS1.g1	EPRS1	0.507771	0.614944	0.300836	0.744832
EPRS1.g2	EPRS1	0.892149	0.0793965	0.876261	0.25954
EPRS1.g3	EPRS1	0.47377	0.33669	0.56282	0.913913
EPRS1.g4	EPRS1	0.384371	0.448513	0.545639	0.405576
EPRS1.g5	EPRS1	0.435632	0.935607	0.503464	0.533592
EPRS1.g6	EPRS1	0.468953	0.883855	0.409872	0.597484
EZH2.g1	EZH2	0.536959	0.480425	1.46499	0.910987
EZH2.g2	EZH2	1.3127	1.00339	2.52973	2.86597
EZH2.g3	EZH2	2.26287	0.546266	0.722007	0.82219
EZH2.g4	EZH2	1.10456	1.42276	2.59159	1.58216
EZH2.g5	EZH2	1.72541	1.16907	1.17684	2.29998
EZH2.g6	EZH2	0.54971	0.775526	3.13012	1.3954
FBL.g1	FBL	0.0884422	0.0965818	0.0553821	0.187905
FBL.g2	FBL	0.194081	0.060828	0.0503715	0.324923
FBL.g3	FBL	0.120701	0.0924189	0.0655313	0.364259
FBL.g4	FBL	0.276069	0.272057	0.254575	0.190873
FBL.g5	FBL	0.163028	0.15794	0.037876	0.267009
FBL.g6	FBL	1.06737	0.752358	1.06989	0.925174
FKBP5.g1	FKBP5	0.943524	0.711604	0.910132	0.797326
FKBP5.g2	FKBP5	1.02134	1.5628	0.747647	0.989941
FKBP5.g3	FKBP5	1.1049	1.54128	1.51531	1.11493
FKBP5.g4	FKBP5	0.151411	2.20651	1.36569	0.818381
FKBP5.g5	FKBP5	0.312363	0.281334	0.818425	0.594894
FKBP5.g6	FKBP5	4.46708	1.4624	0.86177	0.655586
G3BP1.g1	G3BP1	1.26139	1.57828	1.06913	1.39274
G3BP1.g2	G3BP1	0.610786	1.62826	1.85175	1.16197
G3BP1.g3	G3BP1	0.675699	0.772583	0.426545	0.924136
G3BP1.g4	G3BP1	0.607182	0.544681	0.544128	0.886433
G3BP1.g5	G3BP1	0.942739	0.920783	0.730413	0.810094
G3BP1.g6	G3BP1	0.830349	0.8576	0.695561	0.6327
GARS1.g1	GARS1	0.219219	0.0878758	0.080894	0.0943095
GARS1.g2	GARS1	0	0.316476	0.0416336	0.205177
GARS1.g3	GARS1	1.69935	5.02845	0.636531	0.997212
GARS1.g4	GARS1	0.542185	0.406381	0.397115	0.550046
GARS1.g5	GARS1	0.317588	0.20545	0.143451	0.0154536
GARS1.g6	GARS1	0.281315	0.586829	0.360563	0.224935
GART.g1	GART	0.774066	1.00987	1.02219	1.09311
GART.g2	GART	1.05966	1.39402	2.1532	0.304633
GART.g3	GART	0.513341	1.56671	2.441	0.355187
GART.g4	GART	0.521234	1.21075	1.80049	1.44728
GART.g5	GART	0.832254	0.622412	1.56937	0.822508
GART.g6	GART	0.608472	0.421239	1.33381	1.26749
GFUS.g1	GFUS	0.663112	0.90512	3.25845	1.38964
GFUS.g2	GFUS	0.913068	1.38548	1.00507	1.2061
GFUS.g3	GFUS	0.669031	0.907092	0.338014	0.618613
GFUS.g4	GFUS	1.25533	1.41901	1.61241	1.73095
GFUS.g5	GFUS	0.934531	1.44258	1.18683	1.15102
GFUS.g6	GFUS	1.37536	0.841636	1.05937	1.00963
GNL3.g1	GNL3	0.290574	0.102621	0.214711	0.156821
GNL3.g2	GNL3	0.131392	0.146257	0.161169	0.320909
GNL3.g3	GNL3	0.215973	0.324213	0.392145	0.27752
GNL3.g4	GNL3	0.542724	0.684065	1.27942	0.644471
GNL3.g5	GNL3	0.889702	0.624091	0.351921	0.438394
GNL3.g6	GNL3	0.484332	0.349263	0.615836	0.231737
HNRNPA0.g1	HNRNPA0	0.678289	1.18463	0.655563	1.11331
HNRNPA0.g2	HNRNPA0	0.578512	0.333173	0.0675791	2.04207
HNRNPA0.g3	HNRNPA0	1.13539	0.703639	0.244398	0.916199
HNRNPA0.g4	HNRNPA0	1.07938	0.813074	0.691338	1.09284
HNRNPA0.g5	HNRNPA0	1.29744	0.971598	1.47484	0.886417
HNRNPA0.g6	HNRNPA0	0.554061	0.789079	2.08256	0.841947
HNRNPA1.g1	HNRNPA1	0.667901	0.816869	0.684071	1.65334
HNRNPA1.g2	HNRNPA1	1.40625	1.20075	1.10938	1.09677
HNRNPA1.g3	HNRNPA1	0.43225	0.737186	0.34751	0.631087
HNRNPA1.g4	HNRNPA1	0.903941	3.87326	0.245631	0.935815
HNRNPA1.g5	HNRNPA1	0.743055	2.37708	0.982198	1.54518
HNRNPA1.g6	HNRNPA1	1.29215	1.60995	1.38529	1.98277
HNRNPA2B1.g1	HNRNPA2B1	1.44647	0.91673	0.919065	1.15584
HNRNPA2B1.g2	HNRNPA2B1	1.28607	0.731124	1.3923	0.66637
HNRNPA2B1.g3	HNRNPA2B1	1.01394	1.58447	1.59292	1.05672
HNRNPA2B1.g4	HNRNPA2B1	1.06625	1.5787	1.54028	1.45144
HNRNPA2B1.g5	HNRNPA2B1	1.06593	1.39453	1.4323	2.17784
HNRNPA2B1.g6	HNRNPA2B1	1.51757	1.02631	0.970067	1.37155
HNRNPC.g1	HNRNPC	0.969203	0.820174	0.616758	0.872669
HNRNPC.g2	HNRNPC	0.723025	0.601386	1.03671	0.920434
HNRNPC.g3	HNRNPC	0.650932	0.595539	0.372137	0.3728
HNRNPC.g4	HNRNPC	0.88674	0.679749	0.903914	0.626439
HNRNPC.g5	HNRNPC	0.735843	0.796854	0.663996	0.947137
HNRNPC.g6	HNRNPC	0.452454	0.472127	0.561027	0.881854
HNRNPF.g1	HNRNPF	1.01537	1.28955	0.596714	0.749079
HNRNPF.g2	HNRNPF	0.48939	0.590152	0.795539	0.410613
HNRNPF.g3	HNRNPF	0.532376	0.589876	1.76627	0.646452
HNRNPF.g4	HNRNPF	0.68883	0.579955	0.559421	0.877759
HNRNPF.g5	HNRNPF	1.03883	1.04414	1.00295	0.785078
HNRNPF.g6	HNRNPF	1.25654	0.833359	1.17021	1.07227
HNRNPH1.g1	HNRNPH1	0.145727	0.903899	0.318723	0.495775
HNRNPH1.g2	HNRNPH1	0	0	#DIV/0!	0
HNRNPH1.g3	HNRNPH1	1.03356	1.33728	1.03434	1.2466
HNRNPH1.g4	HNRNPH1	0.733665	0.879753	0.328869	0.149843
HNRNPH1.g5	HNRNPH1	0.445768	0.627724	0.549532	0.380624
HNRNPH1.g6	HNRNPH1	0.499698	0.246801	0.714805	1.67221
HNRNPH2.g1	HNRNPH2	1.0665	1.00331	0.828185	0.561224
HNRNPH2.g2	HNRNPH2	1.25712	0.857865	1.37806	0.502614
HNRNPH2.g3	HNRNPH2	1.34132	0.703267	0.350052	0.729189
HNRNPH2.g4	HNRNPH2	0.955844	0.869009	1.73975	1.36613
HNRNPH2.g5	HNRNPH2	1.02202	0.793358	1.28186	1.22034
HNRNPH2.g6	HNRNPH2	2.15381	1.11336	0.995393	1.45486
HNRNPM.g1	HNRNPM	0.822134	0.529172	0.834873	0.530658
HNRNPM.g2	HNRNPM	0.545098	0.383607	0.515321	0.630235
HNRNPM.g3	HNRNPM	0.858144	1.0287	1.25889	0.652505
HNRNPM.g4	HNRNPM	0.656654	0.450494	0.890338	0.8371
HNRNPM.g5	HNRNPM	1.00197	0.946144	1.03276	0.481789
HNRNPM.g6	HNRNPM	0.551642	0.0562187	1.36813	0.460094
HNRNPU.g1	HNRNPU	0.104702	0.0363138	0.0899384	0.512652
HNRNPU.g2	HNRNPU	0.239974	0.270525	0.202737	0.210877
HNRNPU.g3	HNRNPU	0.324885	0.24529	0.412651	0.951539
HNRNPU.g4	HNRNPU	0.30656	0.255124	0.476817	0.544484
HNRNPU.g5	HNRNPU	0.838631	0.97944	1.65214	0.905458
HNRNPU.g6	HNRNPU	0.92737	1.11099	1.50885	0.874792
HSPH1.g1	HSPH1	1.25336	1.64123	1.33734	1.40028
HSPH1.g2	HSPH1	1.44984	0.841054	0.598404	0.686308
HSPH1.g3	HSPH1	1.1633	0.534908	3.32837	1.9173
HSPH1.g4	HSPH1	1.35037	1.34297	1.01243	1.81979
HSPH1.g5	HSPH1	0.939218	0.797505	1.84695	1.11301
HSPH1.g6	HSPH1	1.01932	1.9047	1.38708	0.802229
ITM2B.g1	ITM2B	1.40509	1.23325	2.06156	0.948566
ITM2B.g2	ITM2B	1.01267	1.01527	0.942579	2.24684
ITM2B.g3	ITM2B	0.263161	1.10239	0.485725	0.827691
ITM2B.g4	ITM2B	1.03711	1.35267	1.21393	1.08046
ITM2B.g5	ITM2B	0.831592	1.79723	1.73044	1.21398
ITM2B.g6	ITM2B	1.14258	0.876737	1.56142	1.64949
KARS1.g1	KARS1	0.215646	0.273281	0.173052	0.321512
KARS1.g2	KARS1	1.42853	1.06258	0.872447	0.973233
KARS1.g3	KARS1	0.486315	0.560204	0.652255	0.449341
KARS1.g4	KARS1	0.0720021	0.218137	0.105262	0.144496
KARS1.g5	KARS1	0.120616	0.444364	0.37875	0.292573
KARS1.g6	KARS1	0.956323	1.20223	1.32772	1.14378
LMNB1.g1	LMNB1	0.585669	0.908505	0.957461	0.570688
LMNB1.g2	LMNB1	0.886276	0.994638	0.325371	1.08552
LMNB1.g3	LMNB1	1.10033	1.05132	1.04635	0.718905
LMNB1.g4	LMNB1	1.36176	1.291	2.39708	0.599623
LMNB1.g5	LMNB1	1.58645	1.74219	1.11843	1.62659
LMNB1.g6	LMNB1	0.877742	1.63683	1.06373	1.69346
MAP2K1.g1	MAP2K1	1.23798	1.97257	1.09742	1.66591
MAP2K1.g2	MAP2K1	1.64617	1.00818	1.53677	1.3721
MAP2K1.g3	MAP2K1	0.90173	0.643169	0.791575	1.28865
MAP2K1.g4	MAP2K1	10.2922	0.826594	1.58208	2.0919
MAP2K1.g5	MAP2K1	2.06523	2.13099	1.73038	1.22241
MAP2K1.g6	MAP2K1	1.20485	0.692263	0.819295	1.08989
MATR3.g1	MATR3	0.979639	0.855417	0.669354	0.914198
MATR3.g2	MATR3	0.528883	0.606639	0.450805	0.562741
MATR3.g3	MATR3	0.752974	0.444464	0.696446	0.667525
MATR3.g4	MATR3	0.985884	1.12592	2.52735	0.706055
MATR3.g5	MATR3	0.81389	1.30134	0.644689	1.39756
MATR3.g6	MATR3	1.32871	0.996805	1.14724	0.555722
MCM7.g1	MCM7	0.970407	0.614286	0.510533	0.385808
MCM7.g2	MCM7	0.131953	0.0598097	0.0883339	0.229542
MCM7.g3	MCM7	0.469075	0.311794	0.162636	0.520206
MCM7.g4	MCM7	0.20921	0.44281	0.438532	0.362362
MCM7.g5	MCM7	0.370941	0.189681	0.290301	0.232357
MCM7.g6	MCM7	0.174571	0.313775	0.958497	0.295645
MYO1G.g1	MYO1G	1.4184	1.87708	0.96475	1.55754
MYO1G.g2	MYO1G	1.05024	1.47829	1.05414	1.46253
MYO1G.g3	MYO1G	1.68222	0.622619	1.22379	1.44045
MYO1G.g4	MYO1G	2.4831	0.744955	0.355273	1.63209
MYO1G.g5	MYO1G	0.807161	0.750234	0.794494	3.47204
MYO1G.g6	MYO1G	0.952203	0.632974	0.57521	1.41338
NDUFA8.g1	NDUFA8	1.08904	1.06988	2.02766	0.982922
NDUFA8.g2	NDUFA8	1.44591	1.3683	1.78327	1.12027
NDUFA8.g3	NDUFA8	1.57579	1.35706	1.55745	1.71958
NDUFA8.g4	NDUFA8	2.13326	1.23397	1.63813	1.70593
NDUFA8.g5	NDUFA8	0.990283	1.31722	2.09464	1.21572
NDUFA8.g6	NDUFA8	1.13163	1.16847	1.12509	1.01537
Non-Targeting_Control.g43165	Non-Targeting_Control.g43165	1.2119	1.72362	0.814395	1.29543
Non-Targeting_Control.g43167	Non-Targeting_Control.g43167	1.36514	1.70377	1.5355	1.79508
Non-Targeting_Control.g43188	Non-Targeting_Control.g43188	1.54952	1.06681	1.2711	1.24187
Non-Targeting_Control.g43198	Non-Targeting_Control.g43198	1.57691	1.56468	1.95194	2.46726
Non-Targeting_Control.g43216	Non-Targeting_Control.g43216	1.29443	1.65611	1.09626	1.70067
Non-Targeting_Control.g43231	Non-Targeting_Control.g43231	2.09886	1.52279	2.07996	1.29185
Non-Targeting_Control.g43281	Non-Targeting_Control.g43281	0.790399	1.4552	0.806487	0.97618
Non-Targeting_Control.g43294	Non-Targeting_Control.g43294	1.57108	1.38538	1.52172	1.98393
Non-Targeting_Control.g43299	Non-Targeting_Control.g43299	1.15001	1.31892	1.04208	1.32532
Non-Targeting_Control.g43323	Non-Targeting_Control.g43323	1.37066	1.85602	1.338	1.35372
Non-Targeting_Control.g43361	Non-Targeting_Control.g43361	1.79482	1.39512	1.49715	2.46391
Non-Targeting_Control.g43435	Non-Targeting_Control.g43435	1.46587	1.29686	1.46465	1.65062
Non-Targeting_Control.g43454	Non-Targeting_Control.g43454	1.37125	1.37634	1.73286	1.38872
Non-Targeting_Control.g43463	Non-Targeting_Control.g43463	1.25569	1.41684	1.92118	1.90154
Non-Targeting_Control.g43468	Non-Targeting_Control.g43468	1.73957	1.44838	1.93236	1.3429
Non-Targeting_Control.g43470	Non-Targeting_Control.g43470	2.6845	1.08752	2.42323	1.05608
Non-Targeting_Control.g43472	Non-Targeting_Control.g43472	0.938453	1.59207	0.412246	1.73344
Non-Targeting_Control.g43477	Non-Targeting_Control.g43477	2.66573	1.36895	0.810787	0.824254
Non-Targeting_Control.g43479	Non-Targeting_Control.g43479	1.66561	1.70146	1.57272	1.47039
Non-Targeting_Control.g43482	Non-Targeting_Control.g43482	2.72767	1.5348	2.18233	2.15779
Non-Targeting_Control.g43503	Non-Targeting_Control.g43503	2.33826	1.61964	1.42159	2.95366
Non-Targeting_Control.g43526	Non-Targeting_Control.g43526	1.28383	2.40898	4.67709	0.200835
Non-Targeting_Control.g43527	Non-Targeting_Control.g43527	0.661719	1.59833	1.38605	1.28108
Non-Targeting_Control.g43532	Non-Targeting_Control.g43532	2.0374	1.60472	2.13464	0.980121
Non-Targeting_Control.g43545	Non-Targeting_Control.g43545	3.21621	0.583411	3.10157	0.786595
Non-Targeting_Control.g43555	Non-Targeting_Control.g43555	1.56428	2.03341	1.19382	1.26003
Non-Targeting_Control.g43557	Non-Targeting_Control.g43557	0.788869	0.999739	1.47223	1.03681
Non-Targeting_Control.g43576	Non-Targeting_Control.g43576	1.44025	1.7706	1.58389	1.6268
Non-Targeting_Control.g43587	Non-Targeting_Control.g43587	1.27894	0.916194	1.94023	1.43965
Non-Targeting_Control.g43607	Non-Targeting_Control.g43607	1.09008	1.15044	1.52894	1.60472
Non-Targeting_Control.g43617	Non-Targeting_Control.g43617	1.60027	1.34228	1.60159	1.44333
Non-Targeting_Control.g43622	Non-Targeting_Control.g43622	1.66784	1.60443	1.5449	1.18473
Non-Targeting_Control.g43626	Non-Targeting_Control.g43626	1.4573	1.97528	1.74743	0.969154
Non-Targeting_Control.g43702	Non-Targeting_Control.g43702	1.66659	1.50706	1.18736	1.79736
Non-Targeting_Control.g43709	Non-Targeting_Control.g43709	1.58849	1.44907	1.20077	1.89567
Non-Targeting_Control.g43714	Non-Targeting_Control.g43714	1.87235	1.20857	1.75152	1.45055
Non-Targeting_Control.g43720	Non-Targeting_Control.g43720	1.06026	1.4867	1.63007	1.44113
Non-Targeting_Control.g43757	Non-Targeting_Control.g43757	1.87505	1.25658	1.78484	0.810904
Non-Targeting_Control.g43767	Non-Targeting_Control.g43767	1.57926	1.28494	2.97649	1.51213
Non-Targeting_Control.g43768	Non-Targeting_Control.g43768	1.47358	1.46745	2.21745	1.32494
Non-Targeting_Control.g43799	Non-Targeting_Control.g43799	1.23967	1.55315	1.62848	1.64077
Non-Targeting_Control.g43825	Non-Targeting_Control.g43825	0.909588	1.29234	2.54079	1.23261
Non-Targeting_Control.g43834	Non-Targeting_Control.g43834	1.82715	1.4755	1.33795	1.7893
Non-Targeting_Control.g43839	Non-Targeting_Control.g43839	1.63707	1.40095	1.24699	1.26034
Non-Targeting_Control.g43857	Non-Targeting_Control.g43857	1.14494	1.52354	1.21956	2.66349
Non-Targeting_Control.g43900	Non-Targeting_Control.g43900	0.535005	1.84065	0.498179	0.96702
Non-Targeting_Control.g43903	Non-Targeting_Control.g43903	1.65275	1.75034	2.42457	1.15715
Non-Targeting_Control.g43958	Non-Targeting_Control.g43958	1.4707	1.52257	2.74016	0.790016
Non-Targeting_Control.g43978	Non-Targeting_Control.g43978	0.561645	1.01493	1.1382	3.18999
Non-Targeting_Control.g43987	Non-Targeting_Control.g43987	1.72354	1.17929	0.799274	1.37246
Non-Targeting_Control.g44012	Non-Targeting_Control.g44012	1.52242	1.59727	1.633	1.70422
Non-Targeting_Control.g44017	Non-Targeting_Control.g44017	1.40402	2.03527	1.61364	1.62055
Non-Targeting_Control.g44060	Non-Targeting_Control.g44060	1.32849	1.39507	1.38035	1.79938
Non-Targeting_Control.g44090	Non-Targeting_Control.g44090	2.43698	1.43761	0.920989	1.54552
Non-Targeting_Control.g44093	Non-Targeting_Control.g44093	1.30651	1.46758	1.73013	1.77983
Non-Targeting_Control.g44115	Non-Targeting_Control.g44115	1.06522	1.28314	1.29159	1.30964
Non-Targeting_Control.g44129	Non-Targeting_Control.g44129	0.707827	0.442503	1.22751	0.870881
Non-Targeting_Control.g44133	Non-Targeting_Control.g44133	0.690351	1.94526	1.93795	0.97515
Non-Targeting_Control.g44135	Non-Targeting_Control.g44135	1.69264	1.50981	2.34863	1.25032
Non-Targeting_Control.g44136	Non-Targeting_Control.g44136	1.2857	0.556547	3.31013	1.0318
NONO.g1	NONO	4.03769	2.51636	2.08279	1.99778
NONO.g2	NONO	1.22404	1.03012	1.33625	1.12139
NONO.g3	NONO	1.61896	1.79148	1.32499	1.35012
NONO.g4	NONO	1.63739	0.929036	1.0653	1.96986
NONO.g5	NONO	1.22755	1.19375	0.95294	1.28084
NONO.g6	NONO	2.01072	1.72495	1.50725	1.57016
NOP56.g1	NOP56	0.808063	0.6589	0.377986	0.798198
NOP56.g2	NOP56	0.373522	0.049058	0.155927	0.341194
NOP56.g3	NOP56	0.220311	0.192579	0.129663	0.131935
NOP56.g4	NOP56	0.366031	0.40803	0.357479	0.283264
NOP56.g5	NOP56	1.00613	0.472598	0.535229	0.986254
NOP56.g6	NOP56	0.461398	0.83254	0.575518	0.99428
NPM1.g1	NPM1	0.079789	0.489471	0.267986	0.389508
NPM1.g2	NPM1	0.50163	0.403162	0.381202	0.372219
NPM1.g3	NPM1	0.439747	0.558328	0.394943	0.923233
NPM1.g4	NPM1	0.760119	0.716614	0.753071	1.04961
NPM1.g5	NPM1	0.694484	0.848704	1.19239	1.77278
NPM1.g6	NPM1	0.563413	0.58818	0.942328	0.630864
NUMA1.g1	NUMA1	0.759096	0.467245	0.514027	0.566519
NUMA1.g2	NUMA1	0.744731	0.396437	0.446745	0.666042
NUMA1.g3	NUMA1	0.464833	0.530406	0.674293	0.456991
NUMA1.g4	NUMA1	0.535142	0.760563	0.44168	0.673768
NUMA1.g5	NUMA1	0.981841	2.06174	2.68457	2.67745
NUMA1.g6	NUMA1	0.617948	1.66579	1.1041	1.23164
PCBP2.g1	PCBP2	1.22067	0.868537	1.0124	1.38821
PCBP2.g2	PCBP2	0.658595	0.851036	1.01701	0.963108
PCBP2.g3	PCBP2	0.924425	1.06929	1.21915	0.894218
PCBP2.g4	PCBP2	0.42051	0.816775	0.454721	0.436028
PCBP2.g5	PCBP2	1.32202	1.85715	1.73374	2.08267
PCBP2.g6	PCBP2	0.404336	2.46129	4.81839	0
PCM1.g1	PCM1	0.68816	0.968194	1.83788	1.14132
PCM1.g2	PCM1	0.772508	0.536463	0.583291	0.493388
PCM1.g3	PCM1	0.656304	0.511124	0.751996	0.665447
PCM1.g4	PCM1	1.61735	0	0	0
PCM1.g5	PCM1	0.724675	0.913706	0.956087	0.328735
PCM1.g6	PCM1	0.748054	0.701254	1.14474	0.652647
PGAM5.g1	PGAM5	0.927365	0.865407	0.708653	1.53601
PGAM5.g2	PGAM5	0.916946	0.420986	1.28024	0.586988
PGAM5.g3	PGAM5	1.09586	1.18679	0.665535	2.29338
PGAM5.g4	PGAM5	1.3822	1.55027	0.480785	1.61093
PGAM5.g5	PGAM5	0.252627	0.891407	0.310864	4.23208
PGAM5.g6	PGAM5	1.22234	0.962972	0.755206	1.25106
POLD1.g1	POLD1	0.508828	0.207142	0.38858	0.287956
POLD1.g2	POLD1	1.1176	0.459291	0.515783	0.635874
POLD1.g3	POLD1	0.603649	0.744378	0.514246	0.989504
POLD1.g4	POLD1	0.811829	0.668368	0.140239	0.615264
POLD1.g5	POLD1	0.720745	0.98302	0.896846	0.363226
POLD1.g6	POLD1	0.342577	0.672144	0.765456	0.623566
PPIA.g1	PPIA	#DIV/0!	#DIV/0!	#DIV/0!	#DIV/0!
PPIA.g2	PPIA	0.988186	0.924085	1.84807	1.42147
PPIA.g3	PPIA	1.71203	1.78578	0.954211	1.49464
PPIA.g4	PPIA	1.55045	1.30595	2.43909	1.13873
PPIA.g5	PPIA	1.34364	2.3334	3.17707	0.25744
PPIA.g6	PPIA	#DIV/0!	#DIV/0!	#DIV/0!	#DIV/0!
PPP1CA.g1	PPP1CA	1.49813	3.24599	1.12598	0.860663
PPP1CA.g2	PPP1CA	1.09366	1.00937	1.33585	1.43071
PPP1CA.g3	PPP1CA	1.01242	1.30978	0.884077	1.10729
PPP1CA.g4	PPP1CA	1.16644	0.832918	1.06955	1.33583
PPP1CA.g5	PPP1CA	1.48083	1.13513	1.16727	1.05602
PPP1CA.g6	PPP1CA	0.913195	0.931952	1.13117	0.9317
PRKDC.g1	PRKDC	1.35825	0.492845	0.893469	1.18167
PRKDC.g2	PRKDC	1.27898	0.537089	0.474708	0.778621
PRKDC.g3	PRKDC	0.91589	0.109314	0.77716	0
PRKDC.g4	PRKDC	0.814828	0.917654	1.12747	0.509909
PRKDC.g5	PRKDC	0.815348	0.967209	1.10784	2.09967
PRKDC.g6	PRKDC	1.36665	1.90746	1.72203	1.00674
PSMA5.g1	PSMA5	0.0498342	0.0138525	0.0832214	0.268958
PSMA5.g2	PSMA5	0.417336	0.686081	0.58207	0.347098
PSMA5.g3	PSMA5	0.357238	0.248287	0.237568	0.374038
PSMA5.g4	PSMA5	0.199058	0.175318	0.293705	0.390487
PSMA5.g5	PSMA5	0.391912	0.197178	0.101036	0.433174
PSMA5.g6	PSMA5	0.131565	0.184718	0.183992	0.342286
PSMA6.g1	PSMA6	0.0195603	0.146594	0.00989642	0.0293799
PSMA6.g2	PSMA6	1.52015	1.22676	1.13369	1.2472
PSMA6.g3	PSMA6	0.0642758	0.0439294	0.114905	0.0259112
PSMA6.g4	PSMA6	0.202762	0.0473885	0.142622	0.198355
PSMA6.g5	PSMA6	0.815869	1.58882	2.08606	2.17092
PSMA6.g6	PSMA6	0.100436	0.188167	0.136203	0.256674
PSMC3.g1	PSMC3	0.363387	0.290854	0.0373824	0.235896
PSMC3.g2	PSMC3	0.0469552	0.226716	0.227788	0.102845
PSMC3.g3	PSMC3	0.195805	0.072221	0.134743	0.106611
PSMC3.g4	PSMC3	0.246006	0.399658	0.275829	0.509547
PSMC3.g5	PSMC3	0.211403	0.0563089	0.240367	0.145013
PSMC3.g6	PSMC3	0.770425	0.571827	0.922359	1.02633
PSMD4.g1	PSMD4	0.72645	1.25711	0.148674	0.64378
PSMD4.g2	PSMD4	0.86763	0.977754	1.33428	0.920979
PSMD4.g3	PSMD4	1.39727	0.782379	1.06859	1.23072
PSMD4.g4	PSMD4	1.38637	1.3377	1.601	1.43831
PSMD4.g5	PSMD4	1.09217	1.4438	1.09679	0.667516
PSMD4.g6	PSMD4	1.05683	1.19058	1.24722	1.13615
PSMD8.g1	PSMD8	0.44947	0.483851	0.431173	0.355273
PSMD8.g2	PSMD8	0.0612486	0.0899827	0.205648	0.0302654
PSMD8.g3	PSMD8	0.332259	0.627638	0.419617	1.12263
PSMD8.g4	PSMD8	1.8789	1.46676	2.02407	1.34181
PSMD8.g5	PSMD8	1.77532	0.709183	0.810676	1.09768
PSMD8.g6	PSMD8	1.60159	1.35224	1.01908	1.28719
PSMD9.g1	PSMD9	1.41244	1.27624	0.453595	0.821354
PSMD9.g2	PSMD9	0.424553	2.59557	1.70314	2.30511
PSMD9.g3	PSMD9	1.11173	1.16892	0.255505	0.948945
PSMD9.g4	PSMD9	1.70125	1.07605	0.896577	1.14098
PSMD9.g5	PSMD9	0.919183	1.8046	1.16716	2.50195
PSMD9.g6	PSMD9	1.14625	1.08728	1.65091	0.797688
PTGES3.g1	PTGES3	0.636858	0.845504	0.845624	0.623147
PTGES3.g2	PTGES3	0.554265	0.604931	1.28669	1.20221
PTGES3.g3	PTGES3	1.67432	1.1545	1.45427	1.39084
PTGES3.g4	PTGES3	1.13973	1.21611	1.41143	1.28697
PTGES3.g5	PTGES3	1.97222	1.74195	1.53521	1.7606
PTGES3.g6	PTGES3	0.0579348	7.96171	1.07019	0.964575
RAB11FIP5.g1	RAB11FIP5	1.07149	1.54533	3.97723	0.948231
RAB11FIP5.g2	RAB11FIP5	1.52956	1.48484	1.59659	2.08065
RAB11FIP5.g3	RAB11FIP5	0.743826	1.21212	0.983249	1.17336
RAB11FIP5.g4	RAB11FIP5	1.60922	0.5657	0.81201	1.07256
RAB11FIP5.g5	RAB11FIP5	0.844506	0.901036	1.12614	0.672717
RAB11FIP5.g6	RAB11FIP5	0.937709	1.13787	0.647831	0.794733
RABGEF1.g1	RABGEF1	1.56281	0.878231	1.24063	1.38451
RABGEF1.g2	RABGEF1	1.568	1.65655	0.576128	3.56821
RABGEF1.g3	RABGEF1	1.37503	0.640947	0.890496	2.26396
RABGEF1.g4	RABGEF1	0.971739	1.16502	1.18216	1.35192
RABGEF1.g5	RABGEF1	1.19287	0.927381	1.89153	1.53388
RABGEF1.g6	RABGEF1	1.39361	0.881391	2.13627	1.09226
RACK1.g1	RACK1	0.0646419	0.097703	0.111217	0.220005
RACK1.g2	RACK1	0.143073	0.296475	0.14433	0.711281
RACK1.g3	RACK1	0.138466	0.447811	0.110115	0.0700412
RACK1.g4	RACK1	0.0579627	0.0762207	0.193908	0.285057
RACK1.g5	RACK1	0.0620609	0.612842	0.0248691	0.218148
RACK1.g6	RACK1	0.646938	0.116041	0.681781	0.820421
RALY.g1	RALY	1.93298	0.901473	0.86067	0.904831
RALY.g2	RALY	1.26567	1.36072	0.602809	0.994372
RALY.g3	RALY	1.20959	1.26081	1.49256	0.694791
RALY.g4	RALY	1.35211	1.37658	0.900316	1.30439
RALY.g5	RALY	0.820661	1.76659	1.63928	1.69959
RALY.g6	RALY	1.2666	1.38864	1.23464	1.09499
RASSF2.g1	RASSF2	1.02979	1.26535	1.57571	0.917903
RASSF2.g2	RASSF2	0.823949	0.651852	1.50072	1.13919
RASSF2.g3	RASSF2	1.1102	0.948385	2.2367	0.816561
RASSF2.g4	RASSF2	1.42782	1.41316	2.17194	0.69327
RASSF2.g5	RASSF2	1.1746	0.967653	0.789784	1.36004
RASSF2.g6	RASSF2	1.51251	0.844258	1.37576	1.06096
RBM14.g1	RBM14	1.41647	1.84809	1.78485	1.89714
RBM14.g2	RBM14	1.00221	1.17668	1.36191	1.06503
RBM14.g3	RBM14	1.22839	0.873107	2.0859	1.21835
RBM14.g4	RBM14	1.88373	0.998962	0.14862	1.17944
RBM14.g5	RBM14	0.386076	0.82481	0.564307	0.904526
RBM14.g6	RBM14	1.16881	0.933583	0.575627	0.59161
RCC2.g1	RCC2	0.959995	0.841065	1.35917	1.10039
RCC2.g2	RCC2	0.772965	0.860826	0.303043	0.47454
RCC2.g3	RCC2	0.173652	0.232082	1.01169	3.61715
RCC2.g4	RCC2	2.06553	0.632951	0.689028	0.649471
RCC2.g5	RCC2	0.745224	0.772799	1.80958	0.772788
RCC2.g6	RCC2	1.43502	1.37271	1.41892	1.52294
RDH11.g1	RDH11	1.74393	0.908594	1.16632	0.916618
RDH11.g2	RDH11	1.44599	0.867897	0.764645	0.991429
RDH11.g3	RDH11	0.611191	1.1301	1.4088	0.836945
RDH11.g4	RDH11	1.07755	1.13848	1.89747	0.632865
RDH11.g5	RDH11	1.6047	1.16104	0.794203	0.858737
RDH11.g6	RDH11	1.78367	0.534306	1.23531	0.983163
RFC2.g1	RFC2	0.393757	0.328875	0.261346	1.41942
RFC2.g2	RFC2	1.32391	1.03442	1.16911	2.02619
RFC2.g3	RFC2	0.651139	1.75411	2.62788	3.20025
RFC2.g4	RFC2	1.7837	1.39701	1.67163	1.38677
RFC2.g5	RFC2	0	0.00567118	0.0121812	0.0935946
RFC2.g6	RFC2	0.993658	0.902163	0.987954	0.85002
RNF114.g1	RNF114	1.23414	1.18854	0.434168	1.08481
RNF114.g2	RNF114	1.10264	1.30059	0.355154	1.41565
RNF114.g3	RNF114	1.33159	0.416866	2.51506	0.654232
RNF114.g4	RNF114	1.25484	1.33851	1.60246	0.630569
RNF114.g5	RNF114	1.59062	0.730028	1.43476	0.452402
RNF114.g6	RNF114	1.64507	0.63554	1.40278	0.489859
RPL10.g1	RPL10	0.0753536	0.0781046	0.0424499	0.0439646
RPL10.g2	RPL10	0.0698693	0.149041	0.0354544	0.115855
RPL10.g3	RPL10	0.231049	0.182064	0.296479	0.217247
RPL10.g4	RPL10	0.181951	0.0849878	0.635424	0.124769
RPL10.g5	RPL10	0.0736147	0.0190351	0.0694668	0.0573257
RPL10.g6	RPL10	0.0508479	0.0706623	0.0810098	0.0230762
RPL11.g1	RPL11	0.20306	0.144694	0.149728	0.208029
RPL11.g2	RPL11	0.167312	0	0.173541	0
RPL11.g3	RPL11	0.460898	0.34336	0.203022	0.264524
RPL11.g4	RPL11	0.428414	0.175265	0.454388	0.160518
RPL11.g5	RPL11	0.277259	0.546109	0.444588	0.124405
RPL11.g6	RPL11	0.0692658	0.0154129	0.0666137	0.115855
RPLP0.g1	RPLP0	0.123357	0.103813	0.197254	0.0656173
RPLP0.g2	RPLP0	1.26452	1.63706	2.68954	0.923244
RPLP0.g3	RPLP0	1.29649	1.23143	1.61998	1.35416
RPLP0.g4	RPLP0	0.998801	0.881069	0.969413	1.37358
RPLP0.g5	RPLP0	1.46699	1.32915	1.19693	0.800455
RPLP0.g6	RPLP0	1.51732	1.07492	0.832875	1.58413
RPS20.g1	RPS20	0.309228	0.0983827	0.00229251	0.252125
RPS20.g2	RPS20	0.0994157	0.121289	0.258894	0.121509
RPS20.g3	RPS20	1.24403	1.07236	1.44902	1.58286
RPS20.g4	RPS20	0.751139	0.718066	0.653417	0.895517
RPS20.g5	RPS20	0.210381	0.179724	0.186433	0.291176
RPS20.g6	RPS20	0.747272	0.910213	0.917969	0.625576
RPS4X.g1	RPS4X	1.41259	1.10067	1.03819	0.975971
RPS4X.g2	RPS4X	0.544951	0.565509	0.377963	0.598948
RPS4X.g3	RPS4X	0.578256	0.701644	0.806487	0.745837
RPS4X.g4	RPS4X	1.24792	0.81245	1.24953	0.895496
RPS4X.g5	RPS4X	1.11031	1.52913	1.19629	1.8256
RPS4X.g6	RPS4X	0.524253	0.340771	0.529727	0.614949
RTRAF.g1	RTRAF	1.20489	1.42604	1.6931	0.658662
RTRAF.g2	RTRAF	0.751671	0.387951	0.209257	0.487243
RTRAF.g3	RTRAF	1.35713	1.73874	0.84796	0.667355
RTRAF.g4	RTRAF	1.09202	0.896159	0.783977	1.12185
RTRAF.g5	RTRAF	0.212598	0.71812	0.366929	0.638603
RTRAF.g6	RTRAF	0.577551	0.788077	0.694509	1.10219
SMARCA2.g1	SMARCA2	1.49465	1.60148	0.730059	0.774972
SMARCA2.g2	SMARCA2	0.546199	0.949285	0.909215	1.23141
SMARCA2.g3	SMARCA2	1.58017	1.40685	4.04894	1.52034
SMARCA2.g4	SMARCA2	0.913142	1.11895	0.420755	0.846949
SMARCA2.g5	SMARCA2	0.532596	0.390857	0.807236	0.525912
SMARCA2.g6	SMARCA2	0.375747	0.713395	0.391009	0.356489
SNRPE.g1	SNRPE	0.109216	0.087518	0.162422	0.00807613
SNRPE.g2	SNRPE	1.26935	0.976892	0.923957	1.31294
SNRPE.g3	SNRPE	1.30863	1.38994	1.33037	0.914658
SNRPE.g4	SNRPE	2.05801	0.751355	0.856869	2.74456
SNRPE.g5	SNRPE	1.27106	2.39331	2.18928	1.22392
SNRPE.g6	SNRPE	0.00364815	0	0.00498179	0.0210877
SNX3.g1	SNX3	4.35248	2.59961	0.977267	3.45223
SNX3.g2	SNX3	2.01855	2.19173	0.652814	0.745016
SNX3.g3	SNX3	1.03026	0.95229	1.66917	0.777006
SNX3.g4	SNX3	1.07111	0.778598	1.44003	1.51831
SNX3.g5	SNX3	0.979921	0.746799	1.65637	1.69906
SNX3.g6	SNX3	2.20273	1.96587	1.04478	1.07026
STK10.g1	STK10	1.21248	0.724562	0.674489	0.686811
STK10.g2	STK10	1.36201	1.29188	1.07336	1.50999
STK10.g3	STK10	0.873193	0.727191	0.918189	0.522894
STK10.g4	STK10	0.7704	1.26084	1.17261	0.620411
STK10.g5	STK10	0.907394	1.3122	2.31937	1.47831
STK10.g6	STK10	0.789645	1.16477	1.6832	1.38144
SYNCRIP.g1	SYNCRIP	1.48248	1.17069	1.0462	1.15224
SYNCRIP.g2	SYNCRIP	1.28428	1.10856	0.68319	0.964872
SYNCRIP.g3	SYNCRIP	1.2839	1.65577	1.3679	0.97698
SYNCRIP.g4	SYNCRIP	1.11753	1.94733	0.963129	0.816826
SYNCRIP.g5	SYNCRIP	1.29554	1.51532	1.44725	0.871185
SYNCRIP.g6	SYNCRIP	1.49431	1.2107	1.79837	0.89133
TARDBP.g1	TARDBP	2.00726	0.81974	1.12958	0.967757
TARDBP.g2	TARDBP	1.35735	1.21156	1.48867	1.83355
TARDBP.g3	TARDBP	0.724883	1.47691	0.606094	1.14907
TARDBP.g4	TARDBP	1.63307	1.09323	1.20612	1.4599
TARDBP.g5	TARDBP	1.43363	1.7371	0.994796	2.02922
TARDBP.g6	TARDBP	0.580968	1.42268	1.92336	1.49332
TMEM106B.g1	TMEM106B	1.39076	1.23016	0.768136	0.790287
TMEM106B.g2	TMEM106B	0.935236	1.66032	1.22241	1.83205
TMEM106B.g3	TMEM106B	0.878071	2.26141	0.719367	1.84222
TMEM106B.g4	TMEM106B	1.25384	2.14598	1.29859	1.31479
TMEM106B.g5	TMEM106B	1.3659	1.38958	1.85024	1.42585
TMEM106B.g6	TMEM106B	2.03671	1.49403	1.26519	1.14744
TOLLIP.g1	TOLLIP	0.882188	1.10484	0.343161	1.51076
TOLLIP.g2	TOLLIP	1.48152	1.18834	0.820417	0.831082
TOLLIP.g3	TOLLIP	1.30966	1.4633	1.44707	1.32919
TOLLIP.g4	TOLLIP	1.05308	1.37689	1.09152	0.801749
TOLLIP.g5	TOLLIP	2.21013	2.07452	0.805666	1.15761
TOLLIP.g6	TOLLIP	1.1852	1.34161	0.414485	0.717633
TOM1.g1	TOM1	0.908379	0.904932	1.04223	1.0359
TOM1.g2	TOM1	1.20676	1.81883	0.816018	1.93612
TOM1.g3	TOM1	1.11293	1.11187	1.12169	1.45019
TOM1.g4	TOM1	0.675414	1.042	0.880046	1.34244
TOM1.g5	TOM1	0.79598	0.972951	1.3346	2.03456
TOM1.g6	TOM1	1.0244	0.723999	0.904378	1.02725
TRIM28.g1	TRIM28	0.366378	1.29546	0.113423	0.566465
TRIM28.g2	TRIM28	0.502955	0.775818	0.430171	0.57711
TRIM28.g3	TRIM28	0.829257	1.1533	1.34237	0.286381
TRIM28.g4	TRIM28	0.418209	0.696569	0.805202	0.428173
TRIM28.g5	TRIM28	0.503004	0.447183	0.261008	0.182433
TRIM28.g6	TRIM28	0.713788	0.419766	0.194763	1.0926
UBASH3B.g1	UBASH3B	1.39773	2.01801	1.81583	1.80216
UBASH3B.g2	UBASH3B	1.09783	1.41721	1.24258	1.19074
UBASH3B.g3	UBASH3B	1.22072	1.36207	1.92322	0.301985
UBASH3B.g4	UBASH3B	1.19791	1.23146	1.19967	1.69037
UBASH3B.g5	UBASH3B	0.809862	2.97432	1.02502	0.917998
UBASH3B.g6	UBASH3B	1.62279	1.30379	2.2216	1.111
VAMP8.g1	VAMP8	1.14899	1.12045	0.979185	0.898841
VAMP8.g2	VAMP8	1.24376	1.011	0.634317	0.537373
VAMP8.g3	VAMP8	1.36249	1.89614	2.27719	1.67854
VAMP8.g4	VAMP8	0.84127	1.15849	1.52841	0.995314
VAMP8.g5	VAMP8	0.682023	0.895373	1.15609	0.69328
VAMP8.g6	VAMP8	0.625559	1.10127	0.79294	1.08561
YARS1.g1	YARS1	0.097651	0.603414	0.113393	0
YARS1.g2	YARS1	0.319976	0.262482	0.310098	0.874215
YARS1.g3	YARS1	0.0654114	0.0746078	0.166652	0.125705
YARS1.g4	YARS1	0.0853958	0.555776	0.0701197	1.47992
YARS1.g5	YARS1	0.21921	0.357284	1.16476	0.582485
YARS1.g6	YARS1	3.0127	1.49564	0.372328	1.13753
ZC3HAV1.g1	ZC3HAV1	1.44037	0.811146	1.80258	1.27836
ZC3HAV1.g2	ZC3HAV1	0.630765	0.153932	0.535377	1.36166
ZC3HAV1.g3	ZC3HAV1	1.15855	1.28997	0.663748	0.746767
ZC3HAV1.g4	ZC3HAV1	1.34797	0.519913	1.22814	0.769637
ZC3HAV1.g5	ZC3HAV1	0.970407	0.599833	1.22709	0.574706
ZC3HAV1.g6	ZC3HAV1	1.14458	0.819666	1.53224	0.550171

## Sheet: gRNA library
gene_ID	sgRNA_ID	Seq
ELOC	ELOC.g5	AATTGGGAATTCAGGAATCTCGG
ELOC	ELOC.g6	AGCAGTTCCAGTGCAATTTCAGG
ELOC	ELOC.g4	CTTACCTGGGCCACTCAACATGG
ELOC	ELOC.g3	AATTGCACCTGAAATTGCACTGG
ELOC	ELOC.g2	AATTGCACTGGAACTGCTGATGG
SNRPE	SNRPE.g6	ACCCTGGCCACGGTACGCCATGG
SNRPE	SNRPE.g5	GTCAAGAAAACAACTGGGTAAGG
ELOC	ELOC.g1	TTACTTTACTTTAGATGGAGAGG
PTGES3	PTGES3.g4	CAAATAGATGATGAACAACATGG
PTGES3	PTGES3.g5	GTATTGATTTATAGCTTAATTGG
PTGES3	PTGES3.g6	AACTTACCTGAATGTAAGTTTGG
RPS20	RPS20.g5	AATGCACTGACCCTTTTCCAAGG
RPS20	RPS20.g6	AACGTAAAATCCTTGGAAAAGGG
RPS4X	RPS4X.g5	CTGCCTAGGTAACCTGTGTATGG
RPS4X	RPS4X.g6	ACACTCACCTTGGCCTCCTCAGG
ARL8B	ARL8B.g4	GATTTAAAGATCTGGGACATAGG
ARL8B	ARL8B.g5	AGAGATGGAGCTGACGCTCGTGG
ARL8B	ARL8B.g6	TTTTTAAAGGTGCTAGTGCTTGG
EEF1A1	EEF1A1.g4	TAGTCATCCTTACCCAAAGGTGG
EEF1A1	EEF1A1.g5	AAGCCACTTACGTTAGCACTTGG
EEF1A1	EEF1A1.g6	TGCTTGTGTTTCAGATGCCTTGG
HNRNPC	HNRNPC.g6	CCGGACCTGAGTAGAGGGGACGG
PPIA	PPIA.g5	AGGTCCCAAAGACAGCAGGTTGG
PPIA	PPIA.g6	GGCCGCGTCTCCTTTGAGGTCGG
PSMA6	PSMA6.g4	TGTGTGATGACCGGAATGACAGG
PSMA6	PSMA6.g5	ATAGCCTTAAAAGCATATTCTGG
PSMA6	PSMA6.g6	ACCTGGTTCACTCACCTACTTGG
PTGES3	PTGES3.g2	TCTTTCAGAAATGCCAGATCTGG
PTGES3	PTGES3.g3	GCATAAAGACTACTTACATTTGG
RPL11	RPL11.g6	TGTCCACTGCACAGTTCGAGGGG
RPS20	RPS20.g4	ACCTTGGTAGGCATTCGAACTGG
RPS4X	RPS4X.g3	TAAGATACTTACAAACACACCGG
RPS4X	RPS4X.g4	TCTTCCAGGGCAACAAACCATGG
SNRPE	SNRPE.g4	TATGATTATTTCAGAGATCGCGG
TARDBP	TARDBP.g2	ACATCCGATTTAATAGTGTTGGG
TARDBP	TARDBP.g3	AACATCCGATTTAATAGTGTTGG
TARDBP	TARDBP.g4	CTGCAAACTTCCTAATTCTAAGG
TARDBP	TARDBP.g5	CTATTAAATCGGATGTTTTCTGG
TARDBP	TARDBP.g6	CCAAATGGTAACAAACCTTTTGG
APOL6	APOL6.g1	AACTGGGACCTGCGAAACCGAGG
APOL6	APOL6.g2	GAAGACGTGGAGCTACAAGACGG
APOL6	APOL6.g3	ACTGCCCACCTACGACCAAGAGG
APOL6	APOL6.g4	CAGCATCGTGAGTGGTACGTTGG
APOL6	APOL6.g5	TTTTGTCAATATCGTCTGCGAGG
APOL6	APOL6.g6	AAAAATGCTCGCGTGCTGGGAGG
ARHGAP15	ARHGAP15.g1	GAATTTGGACGACAGCCAGTGGG
ARHGAP15	ARHGAP15.g2	TTCAGTGACCTTCCCGACATCGG
ARHGAP15	ARHGAP15.g3	CAGTAAGATCTTCGGCTCAGAGG
ARHGAP15	ARHGAP15.g4	GTGAAAATTCCACAGTTCCGTGG
ARHGAP15	ARHGAP15.g5	ACTTAGCAATTCAGTGCTAGAGG
ARHGAP15	ARHGAP15.g6	GATCCTCACCGATGTCGGGAAGG
ARHGAP9	ARHGAP9.g1	TAGCCGGCCCGAAAGTAGCGTGG
ARHGAP9	ARHGAP9.g2	TGGGACGAAGATGGGTCGAGAGG
ARHGAP9	ARHGAP9.g3	TCCACCAGGTTACAGTACACAGG
ARHGAP9	ARHGAP9.g4	GAAAGTAGCGTGGACCTGCGCGG
ARHGAP9	ARHGAP9.g5	ACGCTCCTACACATTTTGCGGGG
ARHGAP9	ARHGAP9.g6	AACATGACCAAGATTGCCCAAGG
ARL8B	ARL8B.g1	CACCGCGATGACATTGACGAAGG
ARL8B	ARL8B.g2	TAAAGGTAACGTCACAATAAAGG
ARL8B	ARL8B.g3	TAGGAATCTGTCTGCTATTCAGG
ARRB2	ARRB2.g1	CACAGGACACTTGTACTGGGCGG
ARRB2	ARRB2.g2	CCAAAAGCTGTACTACCATGGGG
ARRB2	ARRB2.g3	GAAGTCGAGCCCTAACTGCAAGG
ARRB2	ARRB2.g4	AATCTCAAAGTCTACGCCGCAGG
ARRB2	ARRB2.g5	AGGGACATCTGTCTCCGGAGCGG
ARRB2	ARRB2.g6	CTGGACAAAGTGGACCCTGTAGG
ATP2A3	ATP2A3.g1	GGTACCACGTATACCCCCGAGGG
ATP2A3	ATP2A3.g2	GGGTACCACGTATACCCCCGAGG
ATP2A3	ATP2A3.g3	TGGTTTGTGTATGACGCCGAGGG
ATP2A3	ATP2A3.g4	CCTACTTACAAAGGAGACAAGGG
ATP2A3	ATP2A3.g5	CGCACACAAGTCCCGCATCGTGG
ATP2A3	ATP2A3.g6	CATTTCAATGGTCACGAGCACGG
ATP5F1B	ATP5F1B.g1	GGTGGACGTCCAGTTTGATGAGG
ATP5F1B	ATP5F1B.g2	GTTGGTGAGAGGACCCGTGAAGG
ATP5F1B	ATP5F1B.g3	CTAGCTCCCTATGCCAAGGGTGG
ATP5F1B	ATP5F1B.g4	GGGATCCATGATACGAGAGGTGG
ATP5F1B	ATP5F1B.g5	ACGCTGTATTTTCCGTGCACGGG
ATP5F1B	ATP5F1B.g6	TTACCAGGATGGACCGCCGTCGG
BAHD1	BAHD1.g1	CATCCGAAAGAGCTACCAGGCGG
BAHD1	BAHD1.g2	ACAGGCCATTGTAGTCGGCGGGG
BAHD1	BAHD1.g3	CAGGTCTGTAATACCACAGGAGG
BAHD1	BAHD1.g4	CTTGGCCACATAAGGTGTGGAGG
BAHD1	BAHD1.g5	GGGGATCCCCTGCTCGACTGCGG
BAHD1	BAHD1.g6	AAGGCTGCCCTGATGAACCATGG
BCL6	BCL6.g1	GAAGAACATCACTGGCATGGCGG
BCL6	BCL6.g2	ACCAGTGTGGATAAGCACATGGG
BCL6	BCL6.g3	CCACCCTCCAACAGAGAACGGGG
BCL6	BCL6.g4	CAGTCAAGATGTCTCGACTCCGG
BCL6	BCL6.g5	ACCAGAATGCCAAACCAGAGGGG
BCL6	BCL6.g6	CAAGACATCATGGCCTATCGGGG
CELF1	CELF1.g1	GAAGAATGCCGGATATTGCGGGG
CELF1	CELF1.g2	CTGCCAAAGAGCCAACATTGAGG
CELF1	CELF1.g3	CTGAACTAGTGAGCACGCTGAGG
CELF1	CELF1.g4	AAAGTCACAAATGCACAACCTGG
CELF1	CELF1.g5	GTGAGAGCATTGGTACCACTTGG
CELF1	CELF1.g6	CTTCTGACACAGCAGAGTATTGG
CSK	CSK.g1	TGATGCTGGGCGATTACCGAGGG
CSK	CSK.g2	GTTCCACGGCAAGATCACACGGG
CSK	CSK.g3	GTGATGCTGGGCGATTACCGAGG
CSK	CSK.g4	AACTACGTCCAGAAGCGGGAGGG
CSK	CSK.g5	TACCCCCAGAGATGTCTGCGAGG
CSK	CSK.g6	GCTCCCGTGTGATCTTGCCGTGG
CTPS1	CTPS1.g1	CCCTACGACCAGTCATCCCGTGG
CTPS1	CTPS1.g2	AAGTACATTCTGGTTACTGGTGG
CTPS1	CTPS1.g3	GAATTCTCAAGAAACGTGCTGGG
CTPS1	CTPS1.g4	CTTGAATTGGAACTGACGGAAGG
CTPS1	CTPS1.g5	GGTAGATGGATGAGACATCGTGG
CTPS1	CTPS1.g6	CCTGGGGAACTAGACTGACGTGG
DCAKD	DCAKD.g1	AATCACGTAGCGGTATCCTGGGG
DCAKD	DCAKD.g2	GGATATCCAGAATCACGTAGCGG
DCAKD	DCAKD.g3	GAACGGCGACATAAATCGCAAGG
DCAKD	DCAKD.g4	TCTTTAACCAGCCTGACCGGCGG
DCAKD	DCAKD.g5	AGACCTCTACGATGCGCCGGTGG
DCAKD	DCAKD.g6	ACGTTCAAGTACTTCCTCCGGGG
DDAH2	DDAH2.g1	TCCAAATGGACCAATCACCGAGG
DDAH2	DDAH2.g2	GGGACACGGCCCTAATCACGCGG
DDAH2	DDAH2.g3	TGACGTTCTCTTCACCGGTGAGG
DDAH2	DDAH2.g4	CAAAGCTCAAAGGGAGCACGGGG
DDAH2	DDAH2.g5	TCACCTCTGGCCTACGAGCGGGG
DDAH2	DDAH2.g6	TCACCGAGGAGCTGAGATCGTGG
DDX39A	DDX39A.g1	CCTGGTCATGTGCCACACGAGGG
DDX39A	DDX39A.g2	GAGGGACTCACCTTGACGCTGGG
DDX39A	DDX39A.g3	GGACCGGTTTGAAGTTAATGTGG
DDX39A	DDX39A.g4	CCCCCTAAGAAAGACATCAAGGG
DDX39A	DDX39A.g5	TTGACGAAGATTATCACCTGAGG
DDX39A	DDX39A.g6	CCACCAATCTGTTTGGCCGGGGG
DUSP6	DUSP6.g1	GACTGGAACGAGAATACGGGCGG
DUSP6	DUSP6.g2	ATCGCCATTTCCGACGCGAAGGG
DUSP6	DUSP6.g3	TAGATTGGTCTCGCAATGCAGGG
DUSP6	DUSP6.g4	TCTGAGCGTATCTATCATGGGGG
DUSP6	DUSP6.g5	GACGACTCGTATAGCTCCTGCGG
DUSP6	DUSP6.g6	TTCCTCCAACACGTCCAAGTTGG
EEF1A1	EEF1A1.g1	AAGTAGTCATCCTTACCCAAAGG
EEF1A1	EEF1A1.g2	TAATCCTTACAGATGGGAAAGGG
EEF1A1	EEF1A1.g3	GTTTCAGATGCCTTGGTTCAAGG
EIF4A1	EIF4A1.g1	TCCAGATCTACGCTTACCTGTGG
EIF4A1	EIF4A1.g2	TTTTCCAGAATCGGTCGAGGTGG
EIF4A1	EIF4A1.g3	TTGTTTTCCAGAATCGGTCGAGG
EIF4A1	EIF4A1.g4	AGGAACGAGACGTGATTATGAGG
EIF4A1	EIF4A1.g5	AGTTCCCTCTACTCACCAGCAGG
EIF4A1	EIF4A1.g6	ATTACTCACACAGGTATCTCCGG
EIF5A2	EIF5A2.g1	AGAAACTGGTGAAGTTCGTGAGG
EIF5A2	EIF5A2.g2	TAGCTGATATGCATTCAAGATGG
EIF5A2	EIF5A2.g3	CTTGCGCAAAAACGGCTTCGTGG
EIF5A2	EIF5A2.g4	TTCACCAGTTTCTGTCAGCAGGG
EIF5A2	EIF5A2.g5	TGCTCGGCCTTGCGCAAAAACGG
EIF5A2	EIF5A2.g6	CACGAAGCCGTTTTTGCGCAAGG
ELAVL1	ELAVL1.g1	ATGGGCGTCGATCACATGAGCGG
ELAVL1	ELAVL1.g2	TGTGAACTACGTGACCGCGAAGG
ELAVL1	ELAVL1.g3	TATCCGGTTTGACAAACGGTCGG
ELAVL1	ELAVL1.g4	TACCTGTAGTCTGATCCACGAGG
ELAVL1	ELAVL1.g5	GTCGCGGATCACTTTCACATTGG
ELAVL1	ELAVL1.g6	TTGGGCGGATCATCAACTCGCGG
EPRS1	EPRS1.g1	TGACAGCTCTTCATATCACGTGG
EPRS1	EPRS1.g2	CATGTTCACGACTGAACGTGAGG
EPRS1	EPRS1.g3	CTCAGTACACCACGAACCGTAGG
EPRS1	EPRS1.g4	CTCGTAAATCAGCTCTAACGCGG
EPRS1	EPRS1.g5	AATGTATATCAAAACACACGGGG
EPRS1	EPRS1.g6	AAAGAAATTCACGAGTACGTAGG
EZH2	EZH2.g1	CAAGGGCACGAACTGTCACAAGG
EZH2	EZH2.g2	TGTCATAGTAAGTGCCAATGAGG
EZH2	EZH2.g3	TGGTAACACTGTGGTCCACAAGG
EZH2	EZH2.g4	CAACACCCAACACTTATAAGCGG
EZH2	EZH2.g5	TGGGGTCTTTATCCGCTCAGCGG
EZH2	EZH2.g6	ATTGCTGGCACCATCTGACGTGG
FBL	FBL.g1	CCTGTACACTCCCACGACCACGG
FBL	FBL.g2	ACCAGATCCACATCAAACCGGGG
FBL	FBL.g3	CCAGATCCACATCAAACCGGGGG
FBL	FBL.g4	CACTCACCCTCATGCCGATGCGG
FBL	FBL.g5	ATATGAAAGAGACCATGCCGTGG
FBL	FBL.g6	TAAAGCCTCCGCCTCGACCTCGG
FKBP5	FKBP5.g1	GAGAAAGGCTTGTATAGGAGGGG
FKBP5	FKBP5.g2	ACATGTTGGCGTATATCCTGCGG
FKBP5	FKBP5.g3	TGCAGGCGGTGATTCAGTATGGG
FKBP5	FKBP5.g4	CAATTCCAATTGGAATGTCGTGG
FKBP5	FKBP5.g5	CACCACAGCGGCCTTCCAGGTGG
FKBP5	FKBP5.g6	GGATATTCAAATCCAAACGAAGG
G3BP1	G3BP1.g1	CCCGAAGGCGATTATCTCGTCGG
G3BP1	G3BP1.g2	CGACGAGATAATCGCCTTCGGGG
G3BP1	G3BP1.g3	ACTTGCAGGTTATGGAAACGTGG
G3BP1	G3BP1.g4	ATCATTCCTACACATACCTCAGG
G3BP1	G3BP1.g5	TTACAGCCCATCATGTTCAGAGG
G3BP1	G3BP1.g6	GACAGTACAGGAAGACTTGAGGG
GARS1	GARS1.g1	CCGTATACATGATCCTACCCAGG
GARS1	GARS1.g2	CTGAGCTCAAAGCCCGCAAGAGG
GARS1	GARS1.g3	AGGTCAGCGGACAGTCCGCTCGG
GARS1	GARS1.g4	GCTTTGTCTACGTCTACTTGGGG
GARS1	GARS1.g5	TGGCTCGTGCATGACAGGAGAGG
GARS1	GARS1.g6	ATTCCTCTGGGTCAATCGGAAGG
GART	GART.g1	TGGCCTTCACAACCAAAGCAGGG
GART	GART.g2	CTTTGACATGTCCTGAACGTAGG
GART	GART.g3	AGGGTACTCCATATACAGGTAGG
GART	GART.g4	ATGGCCAGAACATTTAACTGTGG
GART	GART.g5	AGCTAGGTCATACTCTCCAGGGG
GART	GART.g6	TAGGGATTGTTGGGAACCTGAGG
GFUS	GFUS.g1	GAGTATATGAACTGCCTCCGCGG
GFUS	GFUS.g2	ATGCGGATTCTAGTGACAGGGGG
GFUS	GFUS.g3	CCACTTCATTGTACTCCCGCAGG
GFUS	GFUS.g4	GAACGACAACGTCCTGCACTCGG
GFUS	GFUS.g5	TCGGGTAGGTCGTCTTGTCAGGG
GFUS	GFUS.g6	TCGATGTTGAAGTTGTCGTGGGG
GNL3	GNL3.g1	ACTTCGCAGAGCAAGCGCAGAGG
GNL3	GNL3.g2	CAACACCTCTAGGACAACATCGG
GNL3	GNL3.g3	GTAATGTTGGTGTATCCATGGGG
GNL3	GNL3.g4	AGGATGCTATTGGCCAAATGAGG
GNL3	GNL3.g5	TGAAGTAGTAAAACCGATGGAGG
GNL3	GNL3.g6	CAGATGTCCTCAGGTAGAAGAGG
HNRNPA0	HNRNPA0.g1	GTATTTCCAGAATCACGACGCGG
HNRNPA0	HNRNPA0.g2	CGGATGGAACTTGACCACCGCGG
HNRNPA0	HNRNPA0.g3	ACCGTAGTCGCTCCCACCGTAGG
HNRNPA0	HNRNPA0.g4	GGTGGGAGCGACTACGGTAACGG
HNRNPA0	HNRNPA0.g5	GACTACGGTAACGGCTTCGGCGG
HNRNPA0	HNRNPA0.g6	GGAGGATATCTACTCCGGTGGGG
HNRNPA1	HNRNPA1.g1	TTCATGTCTTAAGGTCGAAGTGG
HNRNPA1	HNRNPA1.g2	TTCATAGGAAGCAATTTTGGAGG
HNRNPA1	HNRNPA1.g3	AAAACCACGAAACCAAGGTATGG
HNRNPA1	HNRNPA1.g4	GATACCATACCTTGGTTTCGTGG
HNRNPA1	HNRNPA1.g5	AAGCAACAAGCATACCTCTTTGG
HNRNPA1	HNRNPA1.g6	AAAAAACCCACTCACTTCTCTGG
HNRNPA2B1	HNRNPA2B1.g1	ACTCTCCCATCAATTGAATGAGG
HNRNPA2B1	HNRNPA2B1.g2	AGGAACTACTACGAACAATGGGG
HNRNPA2B1	HNRNPA2B1.g3	AACTACGGTCCAATGAAGAGTGG
HNRNPA2B1	HNRNPA2B1.g4	GGTGGTTATGACAACTATGGAGG
HNRNPA2B1	HNRNPA2B1.g5	TGAGGAACTACTACGAACAATGG
HNRNPA2B1	HNRNPA2B1.g6	TTTGGTGGTAGCAGGAACATGGG
HNRNPC	HNRNPC.g1	AGTTCCGGACCTGAGTAGAGGGG
HNRNPC	HNRNPC.g2	AAAGTTCCGGACCTGAGTAGAGG
HNRNPC	HNRNPC.g3	CCGTCCCCTCTACTCAGGTCCGG
HNRNPC	HNRNPC.g4	CTCACAGCTGGAGTTGATCAAGG
HNRNPC	HNRNPC.g5	ATACATACACTTTCCAGACTTGG
HNRNPF	HNRNPF.g1	CATGGGACACCGGTACATTGAGG
HNRNPF	HNRNPF.g2	TGTACGGCAGGCCCCTCATGTGG
HNRNPF	HNRNPF.g3	AGTGCCGACAGCGCCAACGATGG
HNRNPF	HNRNPF.g4	GTAGATGAAATGGACACCTGCGG
HNRNPF	HNRNPF.g5	CATGAATCGTGCAGTCAGAGAGG
HNRNPF	HNRNPF.g6	GTCAGTGAGTGGCTGTTACGGGG
HNRNPH1	HNRNPH1.g1	AGCAAACCAGTCCAGCTACGGGG
HNRNPH1	HNRNPH1.g2	GCGTAAGAGACGATGATGTTGGG
HNRNPH1	HNRNPH1.g3	ACAGCAAACCAGTCCAGCTACGG
HNRNPH1	HNRNPH1.g4	ACATTGCCGGTGGACTTCCAGGG
HNRNPH1	HNRNPH1.g5	CATTGCCGGTGGACTTCCAGGGG
HNRNPH1	HNRNPH1.g6	ACTTCCAGGGGAGGAGTACGGGG
HNRNPH2	HNRNPH2.g1	ATAGCCATGAGCTTTCGAGGGGG
HNRNPH2	HNRNPH2.g2	AGGTCCCTATGATAGGCCGGGGG
HNRNPH2	HNRNPH2.g3	CGATGGCAGAGTTACCGGTGAGG
HNRNPH2	HNRNPH2.g4	GCTTTCGAGGGGGATCATAGTGG
HNRNPH2	HNRNPH2.g5	AGTGGGTTCGAACTTCAGCTCGG
HNRNPH2	HNRNPH2.g6	GCATAGCCATGAGCTTTCGAGGG
HNRNPM	HNRNPM.g1	GGTTAAGTTCGAGTCGCCAGAGG
HNRNPM	HNRNPM.g2	GGCGACGGAGATCAAAATGGAGG
HNRNPM	HNRNPM.g3	GGTGGTGGTATGGAAAACATGGG
HNRNPM	HNRNPM.g4	GAAGCGTCCCTGGGATCGAGAGG
HNRNPM	HNRNPM.g5	GTTGCCACGCTCCATCTCGATGG
HNRNPM	HNRNPM.g6	ATGGAGCGTGGCAACTTCGGAGG
HNRNPU	HNRNPU.g1	ATCGAGTTAGAGGACCAAAGGGG
HNRNPU	HNRNPU.g2	GGCAAGAACCAGTTTAACAGAGG
HNRNPU	HNRNPU.g3	CGTGGAGGATTCAATATGCGTGG
HNRNPU	HNRNPU.g4	GGAGGATTCAATATGCGTGGTGG
HNRNPU	HNRNPU.g5	GAAGCGACGCCTTTCTGACAAGG
HNRNPU	HNRNPU.g6	TGCTGCATGTTTAGTAACCCAGG
HSPH1	HSPH1.g1	AAAGTGCGAGTCAACACCCATGG
HSPH1	HSPH1.g2	TCAACAAAAACCACTATCCGAGG
HSPH1	HSPH1.g3	CACATTCCTGATACAGACGTAGG
HSPH1	HSPH1.g4	CAAGCCTGGATGAGAAACCTCGG
HSPH1	HSPH1.g5	GCTGAACCTCCACATCAGAATGG
HSPH1	HSPH1.g6	ATAAAGCATTCGATATTCAGTGG
ITM2B	ITM2B.g1	TTATCGACTGTGTCATGACAAGG
ITM2B	ITM2B.g2	GTTTCTGGGTGGCATAACAATGG
ITM2B	ITM2B.g3	CCAGATGACGTGTACTACTGTGG
ITM2B	ITM2B.g4	AAGAAGGACGAGCCCAAGAGCGG
ITM2B	ITM2B.g5	TTGTCTGGTAGAGAGCAGCTGGG
ITM2B	ITM2B.g6	GGATCACATAGCACTTATCCAGG
KARS1	KARS1.g1	GCTGATGAATTGCTTGACTGCGG
KARS1	KARS1.g2	CCTCTTTAGAGCGGTGCCTAGGG
KARS1	KARS1.g3	GTGTTGTTGTTAGATGCTTGTGG
KARS1	KARS1.g4	GACTGACATCACCTTAAAGGTGG
KARS1	KARS1.g5	TGATCCTGAATGACTTTGTGAGG
KARS1	KARS1.g6	TGAAGTCAACATCGTAGGCTTGG
LMNB1	LMNB1.g1	GTGTAGGATCAACCAATGGGAGG
LMNB1	LMNB1.g2	TGTACGTACACTACGACTTGAGG
LMNB1	LMNB1.g3	CTGGTCTCGTTAATCTCCTGGGG
LMNB1	LMNB1.g4	CGGTCTCGTAGAGCGCCTTGAGG
LMNB1	LMNB1.g5	CTGGAAGAACCAGAACTCGTGGG
LMNB1	LMNB1.g6	ATGCTCGGGATACTGTCACACGG
MAP2K1	MAP2K1.g1	TTCTGTTCATACCGACATGTAGG
MAP2K1	MAP2K1.g2	CCAGGCTACTCACAGCTAAGGGG
MAP2K1	MAP2K1.g3	AACATCCTAGTCAACTCCCGTGG
MAP2K1	MAP2K1.g4	GTTAACTGCAGAGCCGTCGGGGG
MAP2K1	MAP2K1.g5	ACTTTGGAACAGGACCAACTTGG
MAP2K1	MAP2K1.g6	TATGGTGCGTTCTACAGCGATGG
MATR3	MATR3.g1	CCAGTGCTTGATTATGACCATGG
MATR3	MATR3.g2	GGACCTAGACACATGCAGAAAGG
MATR3	MATR3.g3	CTTCCATGGACTCTTACCGAAGG
MATR3	MATR3.g4	ATATAAAAAACTGGTTCTGAGGG
MATR3	MATR3.g5	CACAGATGGGGATAACCCTTCGG
MATR3	MATR3.g6	AGATGGCAGATCTGCTACACGGG
MCM7	MCM7.g1	ACCAGCACCGTGATACTACGAGG
MCM7	MCM7.g2	AAGCCCAACTACTTACTGCGAGG
MCM7	MCM7.g3	GTGCTGAGAGACTCCGTGAGTGG
MCM7	MCM7.g4	CCTCGAGGCATGAAAATCCGGGG
MCM7	MCM7.g5	CCAGCACCGTGATACTACGAGGG
MCM7	MCM7.g6	AAATTGAGTCCACCAACTCGGGG
MYO1G	MYO1G.g1	AGGGCCGTGAGCTCTATGAGCGG
MYO1G	MYO1G.g2	CATCCCACTAAGCCATCGCGGGG
MYO1G	MYO1G.g3	GGCTTCTGGTAGGTACTCCGTGG
MYO1G	MYO1G.g4	TTCAAGGGGGACCCGATCGGAGG
MYO1G	MYO1G.g5	GTGTCCTTGCCATCACGCCGAGG
MYO1G	MYO1G.g6	AGGTCACGCCCGTAGAGTGGCGG
NDUFA8	NDUFA8.g1	GATCCCAGCCCTGAGATCGAGGG
NDUFA8	NDUFA8.g2	CCTTCCTCTAAACACCGCCTCGG
NDUFA8	NDUFA8.g3	CTATCACTCAAGACCAAGACCGG
NDUFA8	NDUFA8.g4	GACAGTGACGAAATAACTGCTGG
NDUFA8	NDUFA8.g5	ATAAAAGCGGCTGCCATGTGTGG
NDUFA8	NDUFA8.g6	TCAATGTGATAAGCCCAACAAGG
NONO	NONO.g1	ATGGGAGATATACCGCATCAGGG
NONO	NONO.g2	GAGATATACCGCATCAGGGAAGG
NONO	NONO.g3	GGTGACTCTCTGTAGGCAGGAGG
NONO	NONO.g4	CACTTACGTGGTTAGCAGGAAGG
NONO	NONO.g5	GTGTGTCTTCTCTCAGATGAAGG
NONO	NONO.g6	TACTCTGCCTTAGGTGCTATGGG
NOP56	NOP56.g1	GGTGCCCACGAGTGTATTCGGGG
NOP56	NOP56.g2	AGAGAAGCAATCGATTCGTGAGG
NOP56	NOP56.g3	GGGTACAACTGCCAGACTGGAGG
NOP56	NOP56.g4	TTCTCCCCGAATACACTCGTGGG
NOP56	NOP56.g5	TAAGTTTAATGTGAACCGGGTGG
NOP56	NOP56.g6	GTCATAGCTGAGATCCTGCGAGG
NPM1	NPM1.g1	TATGTAAGTGCCCTTACCGTTGG
NPM1	NPM1.g2	TGTCTGTACAGCCAACGGTAAGG
NPM1	NPM1.g3	TTGTTCACAGGTCAGTTTAGGGG
NPM1	NPM1.g4	CAGAAAATCCAGTTACCTCTTGG
NPM1	NPM1.g5	ATTTACAGGTTGTGAACTAAAGG
NPM1	NPM1.g6	AGTTACCGAAAAGATAGTTCTGG
NUMA1	NUMA1.g1	TGCCGAGAAACGCCACCGTGAGG
NUMA1	NUMA1.g2	GCGCAAACAGAGCACTACTGAGG
NUMA1	NUMA1.g3	GGACCCCACTCAGTATCACCAGG
NUMA1	NUMA1.g4	CAGCCAATCCAGATAGCCGAGGG
NUMA1	NUMA1.g5	CAGCTTCTACTAAACAGGTGAGG
NUMA1	NUMA1.g6	GGACGGGCTAAACCTTAATGAGG
PCBP2	PCBP2.g1	CTCTCCCAGTCCCCCCCGAAGGG
PCBP2	PCBP2.g2	CGGCTTGGGCCGGTACGGGATGG
PCBP2	PCBP2.g3	ACATCCCCTCTCACCTCTAGAGG
PCBP2	PCBP2.g4	TGGACGGCTTGGGCCGGTACGGG
PCBP2	PCBP2.g5	CTGGACGGCTTGGGCCGGTACGG
PCBP2	PCBP2.g6	TCTCTCCCAGTCCCCCCCGAAGG
PCM1	PCM1.g1	TGAGTTGAATCAACAGTAGGAGG
PCM1	PCM1.g2	ACTAGAACGATGGCAACTTGGGG
PCM1	PCM1.g3	AGAGCTCTGACACCCAACGAAGG
PCM1	PCM1.g4	TCTCTTAATCACTAGAACGATGG
PCM1	PCM1.g5	ATCGTCCTTTAGCCAAGACAAGG
PCM1	PCM1.g6	ACTATTTACTTCATTCCAAGTGG
PGAM5	PGAM5.g1	GATCGAGTGATCTTGTCGGGAGG
PGAM5	PGAM5.g2	TGGCGCGCGTCATAGACGAATGG
PGAM5	PGAM5.g3	CACTGTCTCTGATCAACGTGCGG
PGAM5	PGAM5.g4	GGCTTCCAATGAGACACGGGCGG
PGAM5	PGAM5.g5	GACAAGATCACTCGATCCTGAGG
PGAM5	PGAM5.g6	GTGCCGGCTGATGATATCGGTGG
POLD1	POLD1.g1	TGTAACCGGTGATCACGTCGGGG
POLD1	POLD1.g2	CCGGATCTCAAAGTCGACGTTGG
POLD1	POLD1.g3	TCGGCCATCCCAATTCGAGGAGG
POLD1	POLD1.g4	GCTCACGGCATTGAGCGTGTAGG
POLD1	POLD1.g5	GGTTTCGGGCCCGAGCACATGGG
POLD1	POLD1.g6	CTCCCCGACAGAGCGTCACGGGG
PPIA	PPIA.g1	GCCCGACCTCAAAGGAGACGCGG
PPIA	PPIA.g2	CGTACCTGACACATAAACCCTGG
PPIA	PPIA.g3	GTACCCTTACCACTCAGTCTTGG
PPIA	PPIA.g4	CGCCGCCCGCCCGACCTCAAAGG
PPP1CA	PPP1CA.g1	CATACTCAAATAGTCGCAGAAGG
PPP1CA	PPP1CA.g2	CTGACAGAGAACGAGATCCGCGG
PPP1CA	PPP1CA.g3	AGAGGTAGTTGCTCTCGGGAGGG
PPP1CA	PPP1CA.g4	GACGCTACAACATCAAACTGTGG
PPP1CA	PPP1CA.g5	GGTCCAAGTCGTGCTTGTGGAGG
PPP1CA	PPP1CA.g6	GGGAAGTACGGGCAGTTCAGTGG
PRKDC	PRKDC.g1	TCCACATAATTATTGAACCGCGG
PRKDC	PRKDC.g2	GCTTCTGTACAGAACGACCTGGG
PRKDC	PRKDC.g3	GCCGGTCATCAACTGATCCGCGG
PRKDC	PRKDC.g4	CAATCTTTATATTCACACGGCGG
PRKDC	PRKDC.g5	CTCCATAATCCGGACCACAACGG
PRKDC	PRKDC.g6	ACTGCCATTTTAGTTTCGAGAGG
PSMA5	PSMA5.g1	GTAGAGATTGATGCTCACATAGG
PSMA5	PSMA5.g2	ACTGTACAAAGGTCCCAGATGGG
PSMA5	PSMA5.g3	CTTGCAAGAAGTTTACCACAAGG
PSMA5	PSMA5.g4	TCGAGCATCACACTGTACAAAGG
PSMA5	PSMA5.g5	ATCAGCAATTAGCCCACTCATGG
PSMA5	PSMA5.g6	TCAAGTGGAATATGCCATTGAGG
PSMA6	PSMA6.g1	GCATACTTACAACAACCAAGAGG
PSMA6	PSMA6.g2	AATATCACTCACCTGAATTTAGG
PSMA6	PSMA6.g3	ATAAGCTGACAGCAGATCCCAGG
PSMC3	PSMC3.g1	AGGCCATGGAGGTAGACGAGAGG
PSMC3	PSMC3.g2	ACCCGCGAGTCATACTCTGTGGG
PSMC3	PSMC3.g3	AGAGTTCCCGATGCCCAATGAGG
PSMC3	PSMC3.g4	TGCCCACAGAGTATGACTCGCGG
PSMC3	PSMC3.g5	ACAGGAAGGAAGTACGTCTGTGG
PSMC3	PSMC3.g6	ATATTGAGAGTCCAGTGACTCGG
PSMD4	PSMD4.g1	TTTAGCCAGTTTCACCAGCTGGG
PSMD4	PSMD4.g2	CCATAGATACACGAAGGGCCTGG
PSMD4	PSMD4.g3	CATACTTAGCCAGTGTGATAAGG
PSMD4	PSMD4.g4	CCAGGCCCTTCGTGTATCTATGG
PSMD4	PSMD4.g5	GTTTAGCCAGTTTCACCAGCTGG
PSMD4	PSMD4.g6	GACCTCTCTTCCTCAGAGTTTGG
PSMD8	PSMD8.g1	CCAATGGAGCATCCTACGCAAGG
PSMD8	PSMD8.g2	GGTGCATATAGGCTGACTCGGGG
PSMD8	PSMD8.g3	TTGCTCGTACATGCCGGTCGCGG
PSMD8	PSMD8.g4	GCTTGCCGCATCACGCAAGATGG
PSMD8	PSMD8.g5	CGGCGCTGCCGTAAATCAGGCGG
PSMD8	PSMD8.g6	GCCCGCCGTCGCTCTCGAGGTGG
PSMD9	PSMD9.g1	ACAGGTCCACGTCTGACCGGGGG
PSMD9	PSMD9.g2	CGATGTCCGACGAGGAAGCGAGG
PSMD9	PSMD9.g3	TACAGGTCCACGTCTGACCGGGG
PSMD9	PSMD9.g4	ATGTGACAGTGATCCGCAGGGGG
PSMD9	PSMD9.g5	GTCGCTGACAGTCACGACGCCGG
PSMD9	PSMD9.g6	GGGCTACCCCCGGTCAGACGTGG
PTGES3	PTGES3.g1	ATTTTATACAGTTGTCTCGGAGG
RAB11FIP5	RAB11FIP5.g1	CCGACGTACTGTACTTCTCGCGG
RAB11FIP5	RAB11FIP5.g2	CGAGAAGTACAGTACGTCGGTGG
RAB11FIP5	RAB11FIP5.g3	ACATCACTCATCCAGTGGGGAGG
RAB11FIP5	RAB11FIP5.g4	TGGTGGAAGAGACCCATCCGGGG
RAB11FIP5	RAB11FIP5.g5	GAAGTACAGTACGTCGGTGGTGG
RAB11FIP5	RAB11FIP5.g6	AGGCCTAAGTCGGAGCGAGTTGG
RABGEF1	RABGEF1.g1	TCGGAGGCTTAATTTCCAGTGGG
RABGEF1	RABGEF1.g2	CCGAAAGGATGCAAACTCGTGGG
RABGEF1	RABGEF1.g3	GCATCCTTTCGGCCACATTGTGG
RABGEF1	RABGEF1.g4	TTCGGAGGCTTAATTTCCAGTGG
RABGEF1	RABGEF1.g5	GCTGCTAACGGTTGATTCGGAGG
RABGEF1	RABGEF1.g6	CATCGTTGAGAAATACCCACTGG
RACK1	RACK1.g1	CTTGCGTTGTGAGATCCCAGAGG
RACK1	RACK1.g2	ATGGCCCACAAATCGCCTCGTGG
RACK1	RACK1.g3	ACCTTAGTCCGTACCTCGAGAGG
RACK1	RACK1.g4	ATCAAGCTATGGAATACCCTGGG
RACK1	RACK1.g5	GCCCACAAATCGCCTCGTGGTGG
RACK1	RACK1.g6	CCTTTACACGCTAGATGGTGGGG
RALY	RALY.g1	GTACGTTAGTTTTGACACGCCGG
RALY	RALY.g2	CACAGGCTCTTCGACTACCGGGG
RALY	RALY.g3	CAGCATCTGCCATATACAGGTGG
RALY	RALY.g4	GTTTTGACACGCCGGACCAAAGG
RALY	RALY.g5	CTTCTCTAAGTATGGCCGTGTGG
RALY	RALY.g6	CTCATTGGAGTACTGAACAAAGG
RASSF2	RASSF2.g1	ACTCGTATGGACCACGTACAAGG
RASSF2	RASSF2.g2	TTGTACGTGGTCCATACGAGTGG
RASSF2	RASSF2.g3	TCCGGCTAATGATTCGACAGAGG
RASSF2	RASSF2.g4	TACGTGGTCCATACGAGTGGTGG
RASSF2	RASSF2.g5	TGAGGACGCCTAGTGACCAGCGG
RASSF2	RASSF2.g6	CAAACGTCCCTAGTCCCATGTGG
RBM14	RBM14.g1	GCTGCGACTCTGATAAACGGCGG
RBM14	RBM14.g2	GACCCAGCTGAATAGTTACGGGG
RBM14	RBM14.g3	CAGGCGACGGTAATCCAGCGAGG
RBM14	RBM14.g4	CAGAGAGCTCGGCTAAACGCCGG
RBM14	RBM14.g5	CTATAATGATTACCTGCGGGCGG
RBM14	RBM14.g6	GCCAGGCAATGCCTACGATGGGG
RCC2	RCC2.g1	CTGCAGGTCGAAATGAGAAGGGG
RCC2	RCC2.g2	ACGACTGTGAACTAGTTCCCCGG
RCC2	RCC2.g3	GTGGCGCTAACCACACGGTGAGG
RCC2	RCC2.g4	GAGGAGGGGTCACCTGCGCGGGG
RCC2	RCC2.g5	AAAAGCCGAGCCTCACCGTGTGG
RCC2	RCC2.g6	TGAACTAGTTCCCCGGCGAGTGG
RDH11	RDH11.g1	CTCGTAATGAGACTATAGCAAGG
RDH11	RDH11.g2	GATGGCTTTGAGATGCACATAGG
RDH11	RDH11.g3	GGGGCGCAGCCATATACAGAAGG
RDH11	RDH11.g4	ACGACGTATTCTGTACACCCTGG
RDH11	RDH11.g5	CTGGCCCGGAGACTAAAAGGTGG
RDH11	RDH11.g6	CCTTCCCAGGTGATGTGCGAGGG
RFC2	RFC2.g1	CTCACCACGGCAGTTCGTAGTGG
RFC2	RFC2.g2	TTTCTTCTCAGCATGACCGACGG
RFC2	RFC2.g3	CACTACGAACTGCCGTGGTGAGG
RFC2	RFC2.g4	AGACACCGTGAGCAGGCTAGAGG
RFC2	RFC2.g5	TGTACCGGAGGACTGCACAGCGG
RFC2	RFC2.g6	TCTAGGCCGTCATCAGTGTAGGG
RNF114	RNF114.g1	GGACACGTGAAGCGTCCTAGGGG
RNF114	RNF114.g2	GACACGTGAAGCGTCCTAGGGGG
RNF114	RNF114.g3	TAGCACGGATACCAAATCTGTGG
RNF114	RNF114.g4	TCGTACACCTCTAAGCACACGGG
RNF114	RNF114.g5	GCCGCTTACACGTGTCCGCAGGG
RNF114	RNF114.g6	TTTGGAACAAGTAGCCACGTGGG
RPL10	RPL10.g1	ACGGATTCAAGACTCACCAACGG
RPL10	RPL10.g2	ATTCAAGACTCACCAACGGGCGG
RPL10	RPL10.g3	ACTACTTACCAGGGACACCTCGG
RPL10	RPL10.g4	AGACTCACCAACGGGCGGGGCGG
RPL10	RPL10.g5	TTCTCCCTACCTAGCCCTGGAGG
RPL10	RPL10.g6	CGGATTCAAGACTCACCAACGGG
RPL11	RPL11.g1	AACTCATACTCCCGCACCTGTGG
RPL11	RPL11.g2	GCGGATGCGAAGTTCCCGCATGG
RPL11	RPL11.g3	TCCCTGTTGCAGCAGGATCAAGG
RPL11	RPL11.g4	TCCTTGTGACTACTCACCTTTGG
RPL11	RPL11.g5	AAATCAGCTTTACCTTCTGCTGG
RPLP0	RPLP0.g1	GGCTGACAGCATATACCTCCAGG
RPLP0	RPLP0.g2	TTGTTTTTTGTAGCAACTATTGG
RPLP0	RPLP0.g3	GCAGACTGCTGCCTCATATCCGG
RPLP0	RPLP0.g4	CTGCACTTACGATGATCTTAAGG
RPLP0	RPLP0.g5	CAGACTGCTGCCTCATATCCGGG
RPLP0	RPLP0.g6	CTTTCAGGTCAAGGCCTTCTTGG
RPS20	RPS20.g1	CGCGCGCAACAGCCATGGTGAGG
RPS20	RPS20.g2	CCGATTTACTTTACCTTGGTAGG
RPS20	RPS20.g3	TAATAGGCTTTTAAGGATACCGG
RPS4X	RPS4X.g1	ATCTAAAACTTTCAGGCTCGTGG
RPS4X	RPS4X.g2	GATCGGGGTAGCGGATGGTGCGG
RTRAF	RTRAF.g1	CGAGAGCCGTCAACTTGCGTCGG
RTRAF	RTRAF.g2	CATGTTCCGACGCAAGTTGACGG
RTRAF	RTRAF.g3	CGTCAACTTGCGTCGGAACATGG
RTRAF	RTRAF.g4	AGCTGACCTTAAGCATTACCAGG
RTRAF	RTRAF.g5	TCTGCGATTGCTGCACATAGAGG
RTRAF	RTRAF.g6	TCACCATCCAAATTGATCAATGG
SMARCA2	SMARCA2.g1	ACTCTACCGCAGGTGTAACGTGG
SMARCA2	SMARCA2.g2	CTCCCAGTCCTACTACACCGTGG
SMARCA2	SMARCA2.g3	CGCAAAATACAAGCTGAACGTGG
SMARCA2	SMARCA2.g4	AAAAGTCTTCAAGCCACGAGCGG
SMARCA2	SMARCA2.g5	TTGCGTATTAACCTACCAGATGG
SMARCA2	SMARCA2.g6	ACGGAAGCCCCGTTTAATGGAGG
SNRPE	SNRPE.g1	CATCCTGCGTAGGATACGATGGG
SNRPE	SNRPE.g2	ATTTCAGAGATCGCGGATTCAGG
SNRPE	SNRPE.g3	GCAGGTCGGATCATGCTAAAAGG
SNX3	SNX3.g1	TGTGAGCAACCCGCAAACGGTGG
SNX3	SNX3.g2	GACGCAAAAACGCTTTCCCAGGG
SNX3	SNX3.g3	GAGCAACCCGCAAACGGTGGGGG
SNX3	SNX3.g4	TGAGCAACCCGCAAACGGTGGGG
SNX3	SNX3.g5	GTGAGCAACCCGCAAACGGTGGG
SNX3	SNX3.g6	CGATGTGAGCAACCCGCAAACGG
STK10	STK10.g1	CTGGGAGCCTACTATCACGACGG
STK10	STK10.g2	GGAGCTTCACAATGTAGGGGTGG
STK10	STK10.g3	GGTCTCACACATGACCACCTCGG
STK10	STK10.g4	GCGGACACGCAAATTTGTGGTGG
STK10	STK10.g5	GATAAAGTTACCTTCTTGCGCGG
STK10	STK10.g6	TGGGAGCCTACTATCACGACGGG
SYNCRIP	SYNCRIP.g1	CAGACCAATAATCAGAACTGGGG
SYNCRIP	SYNCRIP.g2	CCCTCGCACCACGTACCCCGCGG
SYNCRIP	SYNCRIP.g3	CAAAGAGGCCGCGGGGTACGTGG
SYNCRIP	SYNCRIP.g4	TACCAGAATGATCACCACCTTGG
SYNCRIP	SYNCRIP.g5	CCAGACCAATAATCAGAACTGGG
SYNCRIP	SYNCRIP.g6	ATTGCTCAGCAACCGCTCCAAGG
TARDBP	TARDBP.g1	GACGCAAGTACCTTAGAATTAGG
TMEM106B	TMEM106B.g1	AGGTATCAGTATGTCGACTGTGG
TMEM106B	TMEM106B.g2	AGTACCTACCGTTATAGCAGAGG
TMEM106B	TMEM106B.g3	TATTTCACGTCGATAGAGCGAGG
TMEM106B	TMEM106B.g4	CCACTCTGAACAGATATCCCAGG
TMEM106B	TMEM106B.g5	CCTGGGATATCTGTTCAGAGTGG
TMEM106B	TMEM106B.g6	ATTTCACGTCGATAGAGCGAGGG
TOLLIP	TOLLIP.g1	TCACCGCGTAGGACATGACGAGG
TOLLIP	TOLLIP.g2	TAGAAAGAGTCCACGCCTGGGGG
TOLLIP	TOLLIP.g3	AGGTCCTCCTCGCTACAGCGGGG
TOLLIP	TOLLIP.g4	ATAGAAAGAGTCCACGCCTGGGG
TOLLIP	TOLLIP.g5	CGTGGGCCGACTGAACATCACGG
TOLLIP	TOLLIP.g6	ACCACCGTCAGCACTCAGCGCGG
TOM1	TOM1.g1	GCCCCAACATACCACGTCAGTGG
TOM1	TOM1.g2	GAGGTTGGGCAATCGGTCCGCGG
TOM1	TOM1.g3	GGCGTGTCACCGGAGAGTATGGG
TOM1	TOM1.g4	CTGTCAGATCGGGCGAGCTGCGG
TOM1	TOM1.g5	ACCTTCCCAGGGTAATGATGCGG
TOM1	TOM1.g6	CTGGGATGAGAGGTTGCCGGTGG
TRIM28	TRIM28.g1	AGGCGTTCAAGGCTCACTCGTGG
TRIM28	TRIM28.g2	GAGAGCGCCTGCGACCCGAGAGG
TRIM28	TRIM28.g3	CGTTTCACACCTGACACATGGGG
TRIM28	TRIM28.g4	CCTGTGTAGAGGCGCACCAGCGG
TRIM28	TRIM28.g5	GCTTTGTTCACAGCCCATGGAGG
TRIM28	TRIM28.g6	TAAAGCTGGGGACCCACCAAAGG
UBASH3B	UBASH3B.g1	ACAGCAAAGTCACCCCCCGGAGG
UBASH3B	UBASH3B.g2	TATCCGATTTGCTAACCATGAGG
UBASH3B	UBASH3B.g3	CGGAAACCACCACTCCGCTGAGG
UBASH3B	UBASH3B.g4	CGTCAAGCTAGGGTGTGACTGGG
UBASH3B	UBASH3B.g5	GACGACGTATAGAGCTCCAGGGG
UBASH3B	UBASH3B.g6	TGCAGTCTGAACGCAGCGAAGGG
VAMP8	VAMP8.g1	ACATCTCCGCAACAAGACAGAGG
VAMP8	VAMP8.g2	TGTGCGGAACCTGCAAAGTGAGG
VAMP8	VAMP8.g3	TAAAAACAATCACGCAGATAAGG
VAMP8	VAMP8.g4	TTATGACCCAGAATGTGGAGCGG
VAMP8	VAMP8.g5	CAAGACGACATCGCAGAAGGTGG
VAMP8	VAMP8.g6	TGGCAAAGAGCACAATGAAGAGG
YARS1	YARS1.g1	GGATAACATGAAAGCCCCATGGG
YARS1	YARS1.g2	ATCCTACGAGATGAGAAATGGGG
YARS1	YARS1.g3	TGTGTACAGACTCTCCTCCGTGG
YARS1	YARS1.g4	TGATCTCCTTGATCGGAAGGAGG
YARS1	YARS1.g5	AGAGTGTTACCGGACTTAAGGGG
YARS1	YARS1.g6	CCCGGCTGGATATCCGTGTGGGG
ZC3HAV1	ZC3HAV1.g1	GCAACTATTCGCAGTCCGAGCGG
ZC3HAV1	ZC3HAV1.g2	CGCAGTTAAAGACACTGACGAGG
ZC3HAV1	ZC3HAV1.g3	ACTTCCATCTGCCTTACCGGTGG
ZC3HAV1	ZC3HAV1.g4	TCGGTTCTAACTAATCACGCAGG
ZC3HAV1	ZC3HAV1.g5	CGGACTGCGAATAGTTGCACCGG
ZC3HAV1	ZC3HAV1.g6	ATGTGGAGTCTTGAACACGGTGG
Non-Targeting_Control	Non-Targeting_Control.g43165	AAAGAAAGAGGAATAGTAGCNGG
Non-Targeting_Control	Non-Targeting_Control.g43468	CCAGAAAGCCTCTCCATTACNGG
Non-Targeting_Control	Non-Targeting_Control.g43987	TATCTCTGCATAAAAGTGCCNGG
Non-Targeting_Control	Non-Targeting_Control.g44115	TTCCTAAGATTTTTAAGACTNGG
Non-Targeting_Control	Non-Targeting_Control.g43167	AAAGATATAGCAAATTATGGNGG
Non-Targeting_Control	Non-Targeting_Control.g43231	ACGCCTCCTCAAATTAGCTCNGG
Non-Targeting_Control	Non-Targeting_Control.g43294	AGCTTTCGAAATTGAGTGTCNGG
Non-Targeting_Control	Non-Targeting_Control.g43702	GACGCCTTGCCCGGCTCACANGG
Non-Targeting_Control	Non-Targeting_Control.g43714	GAGCAGCTGTCAGGTCTTGTNGG
Non-Targeting_Control	Non-Targeting_Control.g43720	GAGTACAGCGATTCCTCATGNGG
Non-Targeting_Control	Non-Targeting_Control.g43799	GCTTTTTCCAGCGAGAGCAANGG
Non-Targeting_Control	Non-Targeting_Control.g43839	GGGAGGTGGCTTTAGGTTTTNGG
Non-Targeting_Control	Non-Targeting_Control.g43857	GGTAGACGGGGCATCTCAGCNGG
Non-Targeting_Control	Non-Targeting_Control.g43900	GTCGCTGCGCCAGTGAGAACNGG
Non-Targeting_Control	Non-Targeting_Control.g43903	GTGAAACAGAGGGTCCATCANGG
Non-Targeting_Control	Non-Targeting_Control.g43958	TACGTCATTAAGAGTTCAACNGG
Non-Targeting_Control	Non-Targeting_Control.g44060	TGCAGGTCTAGGTCCCAAAGNGG
Non-Targeting_Control	Non-Targeting_Control.g44090	TGTCATGCGTCACTTAGTGCNGG
Non-Targeting_Control	Non-Targeting_Control.g44133	TTGGGGATTAACCCAGAGCCNGG
Non-Targeting_Control	Non-Targeting_Control.g43188	AAGCACTAGTCCGTATGATGNGG
Non-Targeting_Control	Non-Targeting_Control.g43198	AATATTTGGCTCGGCTGCGCNGG
Non-Targeting_Control	Non-Targeting_Control.g43216	ACATAGTCGACGGCTCGATTNGG
Non-Targeting_Control	Non-Targeting_Control.g43281	AGCCCGCCACAGAATAGCTGNGG
Non-Targeting_Control	Non-Targeting_Control.g43299	AGGATGCTGAACAAGTACGTNGG
Non-Targeting_Control	Non-Targeting_Control.g43323	AGTGCTACTGAAACTTGCCTNGG
Non-Targeting_Control	Non-Targeting_Control.g43361	ATCGGTACCTCTTCACATATNGG
Non-Targeting_Control	Non-Targeting_Control.g43435	CAGAGACAATGACATGTAGANGG
Non-Targeting_Control	Non-Targeting_Control.g43454	CATGGCCTACGGTGTCTTTGNGG
Non-Targeting_Control	Non-Targeting_Control.g43463	CCAATCTTGAACGTCATGTTNGG
Non-Targeting_Control	Non-Targeting_Control.g43470	CCAGCAATACCCCGGTATGGNGG
Non-Targeting_Control	Non-Targeting_Control.g43472	CCAGGCTGAAGTTCGTACCTNGG
Non-Targeting_Control	Non-Targeting_Control.g43477	CCATATCGGGGCGAGACATGNGG
Non-Targeting_Control	Non-Targeting_Control.g43479	CCATTCACAATCCCACTACANGG
Non-Targeting_Control	Non-Targeting_Control.g43482	CCCAATGGCTTCTGCGTGACNGG
Non-Targeting_Control	Non-Targeting_Control.g43503	CCGTTGATCCCCAGGCGTGCNGG
Non-Targeting_Control	Non-Targeting_Control.g43526	CGAAACCTCCTAACTGAGAGNGG
Non-Targeting_Control	Non-Targeting_Control.g43527	CGAACTTAATCCCGTGGCAANGG
Non-Targeting_Control	Non-Targeting_Control.g43532	CGACAACGTGCAGGTGTATCNGG
Non-Targeting_Control	Non-Targeting_Control.g43545	CGCAATCCCTTAGGATAGCCNGG
Non-Targeting_Control	Non-Targeting_Control.g43555	CGCCGTTCCGAGATACTTGANGG
Non-Targeting_Control	Non-Targeting_Control.g43557	CGCCTCTCACGTGTAGGCTTNGG
Non-Targeting_Control	Non-Targeting_Control.g43576	CGGCCAAAGAATTAGAAGTTNGG
Non-Targeting_Control	Non-Targeting_Control.g43587	CGGGTTATGTGATGCCATCTNGG
Non-Targeting_Control	Non-Targeting_Control.g43607	CGTGGTAGGGGTTTCCTCAANGG
Non-Targeting_Control	Non-Targeting_Control.g43617	CTAAGTTTGTTAATGGGCCANGG
Non-Targeting_Control	Non-Targeting_Control.g43622	CTATATTGTCGCGCAGTGGANGG
Non-Targeting_Control	Non-Targeting_Control.g43626	CTCAGTGGATACGATTTGCTNGG
Non-Targeting_Control	Non-Targeting_Control.g43709	GAGACCACTTTCGTGCAAGCNGG
Non-Targeting_Control	Non-Targeting_Control.g43757	GCCATTCTAGTCCCGGCATANGG
Non-Targeting_Control	Non-Targeting_Control.g43767	GCCTAGTCTCGGTAAGAGTGNGG
Non-Targeting_Control	Non-Targeting_Control.g43768	GCCTATCGGCATTCCCACTGNGG
Non-Targeting_Control	Non-Targeting_Control.g43825	GGCCCTCTAGAAAAGTCTCGNGG
Non-Targeting_Control	Non-Targeting_Control.g43834	GGCTTACGTGGGGGGCAAAANGG
Non-Targeting_Control	Non-Targeting_Control.g43978	TAGTTACAGACTCAGCGGGTNGG
Non-Targeting_Control	Non-Targeting_Control.g44012	TCCTCACCTAAAGTGCAATANGG
Non-Targeting_Control	Non-Targeting_Control.g44017	TCGAGATGCGCAGCAGATGANGG
Non-Targeting_Control	Non-Targeting_Control.g44093	TGTCTTCGGATAGGCGGCTTNGG
Non-Targeting_Control	Non-Targeting_Control.g44129	TTGCAGCCACTCCTGCAATANGG
Non-Targeting_Control	Non-Targeting_Control.g44135	TTGTACGGTACTGGCTTTGTNGG
Non-Targeting_Control	Non-Targeting_Control.g44136	TTGTCCCTGAGAAAACGCGGNGG
