# Supplementary material for: FBXO11 suppression rewires an NPM1-centered interactome influencing the progression of myelodysplastic syndrome
Source: J Clin Invest. 2026 Jan 16;136(2):e193636. doi: 10.1172/JCI193636 (PMC12807477; doi:10.1172/JCI193636)
Supplement: Supplemental table 3 [file jci-136-193636-s046.xlsx]

## Sheet: DIA Methods
DIA proteomics full methods

## Sheet: Sample IDs
Sample	Tube.ID	Subtype	Patient..	RunID	Info	Label on heatmap
S1_HC_S1.A1_1_110	Donor 1_2	Healthy	Donor 1	first_run	IR	Healthy 1
S29_HC_S1.C4_1_167	Donor 1_3	Healthy	Donor 1	first_run	normal	Healthy 1
S40_HC_S1.D3_1_190	Donor 1_1	Healthy	Donor 1	first_run	normal	Healthy 1
S1_HC_2_S1.A12_1_281	Donor 2_1	Healthy	Donor 2	second_run	IR	Healthy 2
S16_HC_S1.B4_1_141	Donor 2_2	Healthy	Donor 2	first_run	normal	Healthy 2
S19_HC_S1.B7_1_148	Donor 3_2	Healthy	Donor 3	first_run	normal	Healthy 3
S33_HC_S1.C8_1_175	Donor 3_1	Healthy	Donor 3	first_run	normal	Healthy 3
S37_HC_S1.C12_1_183	Donor 3_3	Healthy	Donor 3	first_run	normal	Healthy 3
S4_HC_S1.A4_1_116	Donor B_1	Healthy	Donor B	first_run	IR	Healthy B
S15_HC_S1.B3_1_139	Donor B_3	Healthy	Donor B	first_run	normal	Healthy B
S26_HC_S1.C1_1_160	Donor B_2	Healthy	Donor B	first_run	normal	Healthy B
S4_HC_2_S1.B12_1_293	Donor B_1	Healthy	Donor B	second_run	IR	Healthy B
S50_HC_S1.A6_1_275	Donor B-5	Healthy	Donor B	second_run	normal	Healthy B
S51_HC_S1.A7_1_276	Donor B-6	Healthy	Donor B	second_run	normal	Healthy B
S60_HC_S1.B5_1_286	Donor B-4	Healthy	Donor B	second_run	normal	Healthy B
S8_HC_S1.A8_1_124	Donor C_2	Healthy	Donor C	first_run	normal	Healthy C
S31_HC_S1.C6_1_171	Donor C_3	Healthy	Donor C	first_run	normal	Healthy C
S42_HC_S1.D5_1_194	Donor C_1	Healthy	Donor C	first_run	normal	Healthy C
S52_HC_S1.A8_1_277	Donor C-5	Healthy	Donor C	second_run	normal	Healthy C
S61_HC_S1.B6_1_287	Donor C-4	Healthy	Donor C	second_run	normal	Healthy C
S53_HC_S1.A9_1_278	Donor E-2	Healthy	Donor E	second_run	normal	Healthy E
S62_HC_S1.B7_1_288	Donor E-1	Healthy	Donor E	second_run	normal	Healthy E
S63_HC_S1.B8_1_289	Donor E-3	Healthy	Donor E	second_run	normal	Healthy E
S18_MDS_S1.B6_1_145	25	MDS	C1825	first_run	normal	MDS 25
S25_MDS_S1.B12_1_158	59	MDS	C1859	first_run	normal	MDS 59
S36_MDS_S1.C11_1_181	52	MDS	CC0052	first_run	normal	MDS 52
S39_MDS_S1.A3_1_209	78	MDS	CC0078	first_run	normal	MDS 78
S9_MDS_S1.A9_1_126	252-3	MDS	CC0252	first_run	normal	MDS 252
S17_MDS_S1.B5_1_143	252-1	MDS	CC0252	first_run	normal	MDS 252
S20_MDS_S1.B8_1_150	252-2	MDS	CC0252	first_run	normal	MDS 252
S3_MDS_S1.A3_1_114	0411-3	MDS	CC0411	first_run	normal	MDS 411
S32_MDS_S1.C7_1_173	0411-2	MDS	CC0411	first_run	normal	MDS 411
S38_MDS_S1.D1_1_186	0411-1	MDS	CC0411	first_run	normal	MDS 411
S13_MDS_S1.B1_1_135	45-3	MDS	CC1045	first_run	normal	MDS 45
S22_MDS_S1.B9_1_152	45-2	MDS	CC1045	first_run	normal	MDS 45
S28_MDS_S1.C3_1_164	45-1	MDS	CC1045	first_run	normal	MDS 45
S45_MDS_S1.A1_1_270	B-2	MDS	Sample B	second_run	normal	MDS B
S46_MDS_S1.A2_1_271	B-3	MDS	Sample B	second_run	normal	MDS B
S56_MDS_S1.B1_1_282	B-1	MDS	Sample B	second_run	normal	MDS B
S47_MDS_S1.A3_1_272	C-3	MDS	Sample C	second_run	normal	MDS C
S57_MDS_S1.B2_1_283	C-1	MDS	Sample C	second_run	normal	MDS C
S58_MDS_S1.B3_1_284	C-2	MDS	Sample C	second_run	normal	MDS C
S48_MDS_S1.A4_1_273	D-1	MDS	Sample D	second_run	normal	MDS D
S49_MDS_S1.A5_1_274	D-2	MDS	Sample D	second_run	normal	MDS D
S59_MDS_S1.B4_1_285	D-3	MDS	Sample D	second_run	normal	MDS D
S54_MDS_S1.A10_1_279	G-3	MDS	Sample G	second_run	normal	MDS G
S64_MDS_S1.B9_1_290	G-1	MDS	Sample G	second_run	normal	MDS G
S65_MDS_S1.B10_1_291	G-2	MDS	Sample G	second_run	normal	MDS G
S55_MDS_S1.A11_1_280	H-1	MDS	Sample H	second_run	normal	MDS H
S66_MDS_S1.B11_1_292	I-1	MDS	Sample I	second_run	normal	MDS I

## Sheet: protein quantification
Protein.Group	Protein.Names	Genes	Identified.Peptides	n.Identified.Peptides	Accession.Number	Protein.Description	Healthy_missing_pct	MDS_missing_pct	S1_HC_S1.A1_1_110	S29_HC_S1.C4_1_167	S40_HC_S1.D3_1_190	S1_HC_2_S1.A12_1_281	S16_HC_S1.B4_1_141	S19_HC_S1.B7_1_148	S33_HC_S1.C8_1_175	S37_HC_S1.C12_1_183	S4_HC_S1.A4_1_116	S15_HC_S1.B3_1_139	S26_HC_S1.C1_1_160	S4_HC_2_S1.B12_1_293	S50_HC_S1.A6_1_275	S51_HC_S1.A7_1_276	S60_HC_S1.B5_1_286	S8_HC_S1.A8_1_124	S31_HC_S1.C6_1_171	S42_HC_S1.D5_1_194	S52_HC_S1.A8_1_277	S61_HC_S1.B6_1_287	S53_HC_S1.A9_1_278	S62_HC_S1.B7_1_288	S63_HC_S1.B8_1_289	S18_MDS_S1.B6_1_145	S25_MDS_S1.B12_1_158	S36_MDS_S1.C11_1_181	S39_MDS_S1.A3_1_209	S9_MDS_S1.A9_1_126	S17_MDS_S1.B5_1_143	S20_MDS_S1.B8_1_150	S3_MDS_S1.A3_1_114	S32_MDS_S1.C7_1_173	S38_MDS_S1.D1_1_186	S13_MDS_S1.B1_1_135	S22_MDS_S1.B9_1_152	S28_MDS_S1.C3_1_164	S45_MDS_S1.A1_1_270	S46_MDS_S1.A2_1_271	S56_MDS_S1.B1_1_282	S47_MDS_S1.A3_1_272	S57_MDS_S1.B2_1_283
Q9NUJ1	ABHDA_HUMAN	ABHD10	ADIQLLVYTIDDLIDK, DDIVPWHTSMQVADR, FNQLPVELK, FNQLPVELKK, LLHGMKDDIVPWHTSMQVADR, SPGIIFIPGYLSYMNGTK, TSLSFLNRPDLPNLAYK, TSLSFLNRPDLPNLAYKK, VLSTDVDVILR, VLSTDVDVILRK, VVALIGVATAADTLVTK, YSEEGVYNVQYSFIK	12	sp|Q9NUJ1|ABHDA_HUMAN	Palmitoyl-protein thioesterase ABHD10, mitochondrial OS=Homo sapiens OX=9606 GN=ABHD10 PE=1 SV=1	0	0	8.40425	8.56485	8.71754	8.47153	9.01532	8.69893	8.753	8.6144	8.83071	8.95535	8.73948	8.95135	9.5316	9.59402	9.45031	9.50881	9.94457	9.72758	9.95311	9.84692	9.46208	9.71777	9.60939	8.33738	7.45462	7.19423	9.2349	8.39293	8.18113	7.54882	6.01789	7.00564	8.27595	8.82173	8.72587	8.87217	9.21798	9.34075	9.5044	9.08539	9.44774
Q96IU4	ABHEB_HUMAN	ABHD14B	AVAIDLPGLGHSK, EGTIQVQGQALFFR, FSSETWQNLGTLHR, FSVLLLHGIR, INAANYASVK, TPALIVYGDQDPMGQTSFEHLK	6	sp|Q96IU4|ABHEB_HUMAN	Putative protein-lysine deacylase ABHD14B OS=Homo sapiens OX=9606 GN=ABHD14B PE=1 SV=1	0	0	9.04723	8.92231	8.41525	9.39231	9.02572	8.61296	8.67098	8.65149	9.16382	9.31877	9.48158	9.85666	9.36712	9.38797	9.26023	9.16578	8.9599	9.63653	9.95276	9.55579	9.69711	9.73809	10.0378	9.97228	7.30527	7.52342	8.74824	9.65696	9.64993	10.0983	8.35807	8.65601	8.50013	8.53744	7.46683	8.32358	9.98125	10.4261	10.4299	9.99924	9.9568
P09110	THIK_HUMAN	ACAA1	AEELGLPILGVLR, DGSTTAGNSSQVSDGAAAILLAR, DTTPDELLSAVMTAVLK, IAQFLSDIPETVPLSTVNR, QDTFALASQQK, QVITLLNELK, RSITVTQDEGIRPSTTMEGLAK, SITVTQDEGIRPSTTMEGLAK, SKAEELGLPILGVLR, VNPLGGAVALGHPLGCTGAR	10	sp|P09110|THIK_HUMAN	3-ketoacyl-CoA thiolase, peroxisomal OS=Homo sapiens OX=9606 GN=ACAA1 PE=1 SV=2	0	0	8.90707	8.73039	8.53362	8.71857	9.12597	8.78102	8.52031	8.39371	8.59323	8.45576	8.16223	8.30645	8.82688	8.96451	8.9114	8.91336	8.77164	8.47016	8.65851	8.77546	8.77502	8.59048	8.63769	9.26306	9.15042	10.1282	9.09668	8.37203	7.94646	8.53286	8.64081	8.53414	8.52552	8.67327	8.78603	8.49566	8.82573	8.80226	9.05568	9.12646	9.01916
P42765	THIM_HUMAN	ACAA2	AANDAGYFNDEMAPIEVK, DFTATDLSEFAAK, DGTVTAGNASGVADGAGAVIIASEDAVK, DGTVTAGNASGVADGAGAVIIASEDAVKK, DMDLVEVNEAFAPQYLAVER, ETPALTINR, HNFTPLAR, ITAHLVHELR, ITAHLVHELRR, IVGYFVSGCDPSIMGIGPVPAISGALK, KDGTVTAGNASGVADGAGAVIIASEDAVK, KDGTVTAGNASGVADGAGAVIIASEDAVKK, KHNFTPLAR, LEDSLWVSLTDQHVQLPMAMTAENLAVK, PQTTLEQLQK, QTMQVDEHAR, QTMQVDEHARPQTTLEQLQK, RTPFGAYGGLLK, TNVNGGAIALGHPLGGSGSR, TPFGAYGGLLK, VSPETVD…	21	sp|P42765|THIM_HUMAN	3-ketoacyl-CoA thiolase, mitochondrial OS=Homo sapiens OX=9606 GN=ACAA2 PE=1 SV=2	0	0	9.27251	9.10475	9.24686	8.94805	9.28122	9.13048	9.03912	8.96931	9.32336	9.27667	9.13216	9.09561	9.80906	9.81777	9.89888	10.1463	10.0454	10.0914	9.91382	10.0354	9.67327	9.71369	9.54509	9.31861	8.65605	8.91505	9.36161	9.14027	9.14684	8.96368	8.58803	8.67861	8.59701	9.70479	9.49463	9.44025	10.3346	10.1043	10.3084	10.1225	10.084
P11310	ACADM_HUMAN	ACADM	AAWEVDSGRR, AFTGFIVEADTPGIQIGR, AFTGFIVEADTPGIQIGRK, ANWYFLLAR, EEIIPVAAEYDK, ENVLIGDGAGFK, EPGLGFSFEFTEQQK, FAREEIIPVAAEYDK, GIVFEDVKVPK, IYQIYEGTSQIQR, KGDEYIINGQK, LLVEHQAISFMLAEMAMK, NTYYASIAK, QREPGLGFSFEFTEQQK, TGEYPVPLIR, TRPVVAAGAVGLAQR	16	sp|P11310|ACADM_HUMAN	Medium-chain specific acyl-CoA dehydrogenase, mitochondrial OS=Homo sapiens OX=9606 GN=ACADM PE=1 SV=1	0	0	8.79798	8.74696	9.03616	8.71089	9.09684	8.9791	8.83392	8.87921	9.6853	9.88793	9.62435	9.64431	10.2558	10.4035	10.3702	10.46	10.3833	10.7277	10.2566	10.3375	10.2376	10.2997	10.3246	10.5148	10.6175	9.80939	9.1655	9.34602	9.3223	9.48291	9.66326	9.75398	9.8067	10.5102	10.4753	10.4664	10.0719	10.086	10.0998	10.4119	10.5585
P16219	ACADS_HUMAN	ACADS	AEGDSWVLNGTK, AWITNAWEASAAVVFASTDR, DSILGEPGMGFK, EHLFPAAQVK, ELFPIAAQVDK, GISAFLVPMPTPGLTLGK, GISAFLVPMPTPGLTLGKK, GSSTANLIFEDCR, IAMQTLDMGR, IGIASQALGIAQTALDCAVNYAENR, ITEIYEGTSEIQR, LADMALALESAR, LVIAGHLLR, QAWVTPFTSGDK	14	sp|P16219|ACADS_HUMAN	Short-chain specific acyl-CoA dehydrogenase, mitochondrial OS=Homo sapiens OX=9606 GN=ACADS PE=1 SV=1	0	0	8.57236	8.65544	8.69262	8.59536	9.32475	9.04313	8.90015	9.00761	10.1577	10.6005	10.5214	9.93984	10.6292	10.7769	10.6227	10.734	10.8653	10.9307	10.3793	10.4073	10.5591	10.5224	10.5485	9.82078	10.2762	10.6247	9.55455	9.77263	9.87779	9.92199	9.9015	10.0431	10.1507	9.78275	10.0825	9.71334	10.151	10.1408	10.0451	10.4188	10.4128
P45954	ACDSB_HUMAN	ACADSB	ASSTCPLTFENVK, ATYLPQLTTEK, DTPGLHIGKPENK, EGDYYVLNGSK, FAQEQIAPLVSTMDENSK, GITSFLVDRDTPGLHIGKPENK, IGTIYEGASNIQLNTIAK, KFAQEQIAPLVSTMDENSK, LLEAGKPFIK, MWISSAEHAGLFLVMANVDPTIGYK, RLFDFQGLQHQVAHVATQLEAAR, VGSFCLSEAGAGSDSFALK, VPEANILGQIGHGYK, YAIGSLNEGR, YYASEIAGQTTSK	15	sp|P45954|ACDSB_HUMAN	Short/branched chain specific acyl-CoA dehydrogenase, mitochondrial OS=Homo sapiens OX=9606 GN=ACADSB PE=1 SV=1	0	0	8.52515	8.4321	8.53282	8.5158	8.61915	8.61563	8.48197	8.46099	8.20137	8.14795	8.20315	8.36452	8.73742	8.76365	8.719	8.61004	8.59909	8.51787	8.57931	8.63052	8.68249	8.7768	8.76504	9.1985	9.07113	9.0633	9.88481	8.79847	8.6936	8.89592	8.83129	8.56001	8.62288	9.73327	9.62899	9.28265	9.27258	9.2385	9.18109	9.42278	9.23656
P49748	ACADV_HUMAN	ACADVL	AGLGSGLSLSGLVHPELSR, ALEQFATVVEAK, ALVERGGVVTSNPLGF, ASNTAEVFFDGVR, ELSGLGSALK, FFEEVNDPAK, FGMAAALAGTMR, GFGGITHGPPEK, GIVNEQFLLQR, IFEGTNDILR, IFGSEAAWK, IHNFGLIQEK, KGIVNEQFLLQR, LADGAIDLYAMVVVLSR, LWISNGGLADIFTVFAK, NDALEMVEETTWQGLK, NPFGNAGLLLGEAGK, RAGLGSGLSLSGLVHPELSR, SDSHPSDALTR, TPVTDPATGAVK, VAMHILNNGR, VPSENVLGEVGSGFK, VTDECIQIMGGMGFMK	23	sp|P49748|ACADV_HUMAN	Very long-chain specific acyl-CoA dehydrogenase, mitochondrial OS=Homo sapiens OX=9606 GN=ACADVL PE=1 SV=1	0	0	8.75115	8.93147	9.00304	9.05547	8.33125	8.68961	8.87945	8.82064	9.3508	9.39849	9.57908	9.42862	10.0641	10.0069	9.98381	9.83933	10.2153	10.0449	9.97398	10.0978	9.76639	9.8479	9.84566	10.7129	10.3109	10.9089	9.68369	9.35121	9.59832	9.61689	9.70781	9.75733	9.94773	9.88513	10.234	9.8583	8.89877	9.1076	9.08872	9.69987	9.8457
P24752	THIL_HUMAN	ACAT1	DGLTDVYNK, EAYMGNVLQGGEGQAPTR, EDIAMWEVNEAFSLVVLANIK, ENGTVTAANASTLNDGAAALVLMTADAAK, EVVIVSATR, FGNEVIPVTVTVK, GQPDVVVKEDEEYK, GSTPYGGVKLEDLIVK, IHMGSCAENTAK, IVAFADAAVEPIDFPIAPVYAASMVLK, IVGHLTHALK, KEDIAMWEVNEAFSLVVLANIK, LGSIAIQGAIEK, MLEIDPQK, NEQDAYAINSYTR, RLNVTPLAR, TPIGSFLGSLSLLPATK, VNINGGAVSLGHPIGMSGAR	18	sp|P24752|THIL_HUMAN	Acetyl-CoA acetyltransferase, mitochondrial OS=Homo sapiens OX=9606 GN=ACAT1 PE=1 SV=1	0	0	9.29947	9.32436	9.40752	9.22163	9.57245	9.45401	9.51007	9.51567	8.97964	9.13501	8.86161	9.07428	9.63912	9.67137	9.5479	9.4477	9.60595	9.59481	9.76568	9.81227	9.56887	9.50766	9.56898	9.92482	10.8713	10.1266	8.1252	9.35936	9.07774	9.07662	10.1808	9.46952	9.43072	10.297	9.86666	9.90659	9.54921	9.54513	9.62046	9.82279	9.8015
Q9UKV3	ACINU_HUMAN	ACIN1	AAPCIYWLPLTDSQIVQK, ASLVALPEQTASEEETPPPLLTK, EFKEEGEEIPR, FLCADYAEQDELDYHR, GALMLENLQK, GLLVDRPSETK, GVPAGNSDTEGGQPGR, GVPAGNSDTEGGQPGRK, HSTPHAAFQPNSQIGEEMSQNSFIK, ISNIVHISNLVR, ISNIVHISNLVRPFTLGQLK, KPSISITTESLK, KVTLGDTLTR, LLDDLFRK, PLAGQEAVVDLHADDSR, SGVSITIDDPVR, SLIPDIKPLAGQEAVVDLHADDSR, SQEQEVLER, STLADYSAQK, TEEQGIPRPLHPPPPPPVQPPQHPR, TGTLVEEAFWIDK, TTSPLEEEER, TTSPLEEEEREIK, TVTQVVPAEGQ…	28	sp|Q9UKV3|ACINU_HUMAN	Apoptotic chromatin condensation inducer in the nucleus OS=Homo sapiens OX=9606 GN=ACIN1 PE=1 SV=2	0	0	8.69255	8.69881	8.63569	8.93736	8.47507	8.46168	8.71083	8.41709	8.99863	8.76205	8.80776	9.30607	9.45118	9.37924	9.56284	9.31931	9.15034	9.16234	9.56838	9.54909	9.56096	9.46402	9.58016	8.45668	7.43118	8.73637	8.89242	8.64827	8.89636	8.82726	9.14344	8.72718	8.5175	8.54237	8.53007	8.53826	8.84691	8.95004	8.96778	8.92937	8.95692
P53396	ACLY_HUMAN	ACLY	AFDSGIIPMEFVNK, AIVWGMQTR, AKPAMPQDSVPSPR, AVQGMLDFDYVCSR, DEPSVAAMVYPFTGDHK, DGVYVLDLAAK, DLVSSLTSGLLTIGDR, EAYPEEAYIADLDAK, EEADEYIDIGALNGIFVLGR, EEMGIGGVLGLLWFQK, EGDYVLFHHEGGVDVGDVDAK, EHEVTIFVR, EILIPVFK, FICTTSAIQNR, GGPNYQEGLR, GQELIYAGMPITEVFK, GVTIIGPATVGGIK, GVTIIGPATVGGIKPGCFK, HLLVHAPEDK, HLLVHAPEDKK, HPEVDVLINFASLR, HPWDDISYVLPEHMSM, IGNTGGMLDNILASK, ILIIGGSIANFTNVAATFK, KPASFMTSICDE…	40	sp|P53396|ACLY_HUMAN	ATP-citrate synthase OS=Homo sapiens OX=9606 GN=ACLY PE=1 SV=3	0	0	9.67891	9.7511	9.6945	9.68842	9.74733	9.82349	9.7394	9.79043	8.85799	9.12907	8.80277	9.00464	8.50462	8.53615	8.53609	8.38437	8.48552	8.30885	8.61065	8.41552	8.57155	8.62983	8.65928	8.49571	8.09881	8.30304	8.43598	8.78368	8.85573	8.71827	8.69178	8.51678	8.22168	8.39563	8.40981	8.61408	9.27447	9.23224	9.42944	8.40325	8.71595
P21399	ACOHC_HUMAN	ACO1	ANYLASPPLVIAYAIAGTIR, AVDAGLNVMPYIK, AVLAESYER, ERFEFLK, FVEFFGPGVAQLSIADR, IETVNESWNALATPSDK, IIPPGSGIIHQVNLEYLAR, KQDIENILHWNVTQHK, NIEVPFKPAR, NQDLEFER, PHPLVTSTDIVLTITK, QYVIPGMFK, VILQDFTGVPAVVDFAAMR, WGSQAFHNMR, YLQAVGMFR, YQQAGLPLIVLAGK, YTIIIPENLK, YTIIIPENLKPQMK	18	sp|P21399|ACOHC_HUMAN	Cytoplasmic aconitate hydratase OS=Homo sapiens OX=9606 GN=ACO1 PE=1 SV=3	0	0	8.55862	8.54268	8.6115	8.6638	8.54465	8.48372	8.46388	8.51501	8.71826	8.81357	8.58583	8.69904	8.16016	8.25878	8.13412	8.4193	8.26367	8.57961	8.46092	8.12227	8.34822	8.32518	8.41135	8.31065	8.74081	6.69965	8.80818	8.94115	8.56738	9.17644	8.53922	8.3577	8.38923	7.59114	7.26451	7.73423	9.11787	9.24865	9.33743	9.14022	9.25482
Q99798	ACON_HUMAN	ACO2	DFTPGKPLK, DHLVPDPGCHYDQLIEINLSELK, DINQEVYNFLATAGAK, DLEDLQILIK, DSSGQHVDVSPTSQR, EDIANLADEFK, EGWPLDIR, FNPETDYLTGTDGK, FNPETDYLTGTDGKK, FRGHLDNISNNLLIGAINIENGK, FRLEAPDADELPK, FRLEAPDADELPKGEFDPGQDTYQHPPK, GEFDPGQDTYQHPPK, GHLDNISNNLLIGAINIENGK, HPNGTQETILLNHTFNETQIEWFR, IVYGHLDDPASQEIER, KQGLLPLTFADPADYNK, LEAPDADELPK, LEAPDADELPKGEFDPGQDTYQHPPK, LNRPLTLSEK, LQLLEPFDK, LQLLEPFDKWDGK, LTGSLSGW…	35	sp|Q99798|ACON_HUMAN	Aconitate hydratase, mitochondrial OS=Homo sapiens OX=9606 GN=ACO2 PE=1 SV=2	0	0	9.05763	9.15186	9.16491	9.2078	9.40534	9.10628	9.04378	9.06365	9.74834	9.97345	9.61138	9.67727	10.0136	10.0539	9.9063	10.3689	10.3054	10.5371	10.0844	10.0834	9.92246	9.86907	9.93373	10.8084	9.90251	9.94618	9.78121	9.45953	9.58723	9.41488	9.62817	9.46967	9.62353	10.152	10.3576	10.1068	9.2108	9.40586	9.33632	10.1962	10.2836
Q86TX2	ACOT1_HUMAN	ACOT1	ADTLGELDLER, AESTFLFLVGQDDHNWK, AHAMAQVDAWK, ASLHALVGSPIIWGGEPR, DGYADIVDVLNSPLEGPDQK, GALFQAHAR, GETLPPVGVNR, GFAVMALAYYNYEDLPK, GGELCLSMASFLK, GITAAVVINGSVANVGGTLR, GLAPEQPVTLR, GPGVGLLGISK, HLGGHEGTIPSKV, QLQTFFHK, SEFYANEACK, TPLAVELEVLDGHDPDPGR, YKGETLPPVGVNR, YRADTLGELDLER	18	sp|Q86TX2|ACOT1_HUMAN	Acyl-coenzyme A thioesterase 1 OS=Homo sapiens OX=9606 GN=ACOT1 PE=1 SV=1	0	0	8.00983	7.67189	7.83206	8.08399	8.12755	8.63942	8.55261	8.54246	8.89666	8.87392	8.71452	8.66989	9.08189	9.26186	9.00228	9.4188	9.46508	9.36606	9.17771	9.18553	9.1832	9.04479	9.0074	8.88993	10.1258	9.0324	8.91835	8.59319	8.99017	9.15175	9.31294	8.87532	9.28517	8.98009	9.10372	8.79025	8.23829	7.47772	8.05708	9.19705	8.94764
P24666	PPAC_HUMAN	ACP1	AKIELLGSYDPQK, EDFATFDYILCMDESNLR, IELLGSYDPQK, LVTDQNISENWR, SPIAEAVFR, SPIAEAVFRK, VDSAATSGYEIGNPPDYR	7	sp|P24666|PPAC_HUMAN	Low molecular weight phosphotyrosine protein phosphatase OS=Homo sapiens OX=9606 GN=ACP1 PE=1 SV=3	0	0	10.1579	10.1084	10.2467	10.1629	10.1248	10.0284	10.2428	10.3854	9.81963	9.94879	9.62572	9.41002	9.27995	9.28237	9.19496	9.80262	9.66401	9.77029	9.20034	8.96711	9.18132	9.19288	9.28178	10.2607	9.05184	9.36956	9.86647	10.4721	10.3095	10.3817	10.3111	10.137	10.2994	9.45883	9.54229	9.4974	9.77728	9.55477	9.67082	10.0448	9.96966
Q96CM8	ACSF2_HUMAN	ACSF2	AASGLLSIGLCK, DGEETTVEEIK, EALVVLHEDVR, GATLSHYNIVNNSNILGER, GGENIYPAELEDFFHTHPK, IMNMEAGTLAK, MVSTPIGGLSYVQGCTK, TQQYYNVLK, TVGQCLETTAQR, VQEVQVVGVK, VQEVQVVGVKDDR, YIVFVTNYPLTISGK	12	sp|Q96CM8|ACSF2_HUMAN	Medium-chain acyl-CoA ligase ACSF2, mitochondrial OS=Homo sapiens OX=9606 GN=ACSF2 PE=1 SV=2	0	0	8.04686	7.88723	8.02777	7.85358	8.26457	8.14658	8.08761	8.18009	8.92954	8.77474	9.00615	8.74788	9.23862	9.36502	9.26719	9.37989	9.50896	9.41544	9.33266	9.39833	9.24616	9.12531	9.14972	8.46525	7.8956	8.72416	10.1045	8.5901	8.36455	8.63636	7.75016	8.16564	7.41396	9.26178	9.08076	8.89733	8.48569	8.24114	8.42352	9.05761	9.05753
O95573	ACSL3_HUMAN	ACSL3	ADFFEDENGQR, AFNFGNGLQMLGQK, AFNFGNGLQMLGQKPK, EVLNEEDEVQPNGK, GDTSMLKPTLMAAVPEIMDR, GEILIGGQSVTMGYYK, GIIVHTMAAVEALGAK, HIITVDGKPPTWSEFPK, IGYSSPQTLADQSSK, LQAGEYVSLGK, LSPEPWTPETGLVTDAFK, NLFILAYNYK, NTPLCDSFVFR, NWEEGGYFNTDK, NWEEGGYFNTDKPHPR, PLPSDIAVIMYTSGSTGLPK, PTLMAAVPEIMDR, THYQADIER, VILGQYNWLSYEDVFVR, VLSEAAISASLEK, VSEMSSFQR	21	sp|O95573|ACSL3_HUMAN	Fatty acid CoA ligase Acsl3 OS=Homo sapiens OX=9606 GN=ACSL3 PE=1 SV=3	0	0	8.79274	8.78945	8.63542	8.72574	8.81622	8.70478	8.6355	8.68167	7.68793	7.53682	7.662	7.93095	8.13456	8.14002	8.17665	8.19027	8.16271	8.54573	8.00109	8.2431	8.06037	8.22562	8.06853	8.69371	8.93696	8.84614	9.98647	8.12489	8.0548	8.10007	8.42612	8.71389	8.46809	8.59918	8.59406	8.68425	7.5605	7.42993	7.45279	8.26078	8.23679
Q9NUB1	ACS2L_HUMAN	ACSS1	AYPGYYFTGDGAYR, DSAGDSDVVVQELK, EPAAFWGPLAR, GEAAFAFIVVK, GIVHTQAGYLLYAALTHK, IGAVHTVIFAGFSAESLAGR, INQFYGAPTAVR, KSPESVALIWERDEPGTEVR, LGTAEIEDAIADHPAVPESAVIGYPHDIK, MDDVINISGHR, PFFGIVPVLMDEK, PSEEGAEILPAMAMR, SPESVALIWER, SPESVALIWERDEPGTEVR, TEGGYYQITGR, TLGSVGEPINCEAWEWLHR, VAIYMPVSPLAVAAMLACAR, VHMGDLDVPLEQEMAK, VVITFNQGLR, YAVPDEILVVK, YWETVER	21	sp|Q9NUB1|ACS2L_HUMAN	Acetyl-coenzyme A synthetase 2-like, mitochondrial OS=Homo sapiens OX=9606 GN=ACSS1 PE=1 SV=2	0	0	9.34118	9.34469	9.40529	9.43078	9.5484	9.16624	9.1454	9.25179	9.79432	9.97621	9.79759	9.70859	10.1426	10.2048	10.0228	10.5483	10.7494	10.7136	10.2599	10.2352	10.0826	10.0622	10.0121	9.08147	9.39479	9.93151	9.19821	8.90279	8.47101	9.31855	8.96123	8.98652	8.88629	9.02807	9.1213	9.07915	9.53482	9.74412	9.76266	9.27557	9.4353
P63261	ACTG_HUMAN	ACTG1	AGFAGDDAPR, AVFPSIVGRPR, DLTDYLMK, DLYANTVLSGGTTMYPGIADR, DSYVGDEAQSK, DSYVGDEAQSKR, EITALAPSTMK, EITALAPSTMKIK, GYSFTTTAER, HQGVMVGMGQK, HQGVMVGMGQKDSYVGDEAQSK, IKIIAPPER, IWHHTFYNELR, KDLYANTVLSGGTTMYPGIADR, LCYVALDFEQEMATAASSSSLEK, LDLAGRDLTDYLMK, MQKEITALAPSTMK, QEYDESGPSIVHR, QEYDESGPSIVHRK, SYELPDGQVITIGNER, TTGIVMDSGDGVTHTVPIYEGYALPHAILR, VAPEEHPVLLTEAPLNPK, VAPEEHPVLLTEAPLNPKANR, YPIEHGIV…	25	sp|P63261|ACTG_HUMAN	Actin, cytoplasmic 2 OS=Homo sapiens OX=9606 GN=ACTG1 PE=1 SV=1	0	0	12.0033	11.8523	12.1762	11.7734	11.9582	12.1015	12.1055	12.292	12.4397	12.6573	12.5846	12.2553	12.0216	11.9688	12.2472	12.2217	12.2154	12.4386	11.5786	11.6327	12.003	11.977	12.0665	11.4203	10.3271	11.0074	14.255	11.6173	11.5951	11.4298	9.9231	10.4714	10.4389	11.6188	11.7708	12.2188	12.6872	12.4169	12.526	12.1816	12.0429
O96019	ACL6A_HUMAN	ACTL6A	AGYAGEDCPK, DDGSTLMEIDGDK, ELFQEMNIELVPPYMIASK, ENMEAISPLK, IPEGLFDPSNVK, LIANNTTVER, NGMVEDWDSFQAILDHTYK, QGGPTYYIDTNALR, SEASLHPVLMSEAPWNTR, SPLAGDFITMQCR, STGLILDSGATHTTAIPVHDGYVLQQGIVK, TAVLTAFANGR, VDFPTAIGMVVER	13	sp|O96019|ACL6A_HUMAN	Actin-like protein 6A OS=Homo sapiens OX=9606 GN=ACTL6A PE=1 SV=1	0	0	9.32978	9.35502	9.30843	9.42666	9.29747	9.38373	9.44604	9.38613	9.70777	9.85578	9.5703	9.64563	9.63402	9.70588	9.65316	10.041	9.89001	9.91439	9.77058	9.82573	9.67913	9.71958	9.67777	8.96344	9.83239	8.64447	9.78573	9.22838	9.19966	9.04705	9.22912	9.10378	9.25875	9.21743	9.23086	9.32511	9.46922	9.57479	9.53919	9.62328	9.60471
P12814	ACTN1_HUMAN	ACTN1	AGTQIENIEEDFR, AGTQIENIEEDFRDGLK, ASFNHFDR, ASFNHFDRDHSGTLGPEEFK, DDPLTNLNTAFDVAEK, DGLGFCALIHR, DHSGTLGPEEFK, DQALTEEHAR, DYETATLSEIK, ERLAILGIHNEVSK, ETADTDTADQVMASFK, GISQEQMNEFR, HRPELIDYGK, ICDQWDNLGALTQK, IDQLEGDHQLIQEALIFDNK, IMSIVDPNR, ISIEMHGTLEDQLSHLR, LAILGIHNEVSK, LLETIDQLYLEYAK, LVSIGAEEIVDGNVK, MLDAEDIVGTARPDEK, MVSDINNAWGCLEQVEK, NVNIQNFHISWK, NYITMDELR, QFGAQANVIGPWIQTK, TIPWLENR,…	28	sp|P12814|ACTN1_HUMAN	Alpha-actinin-1 OS=Homo sapiens OX=9606 GN=ACTN1 PE=1 SV=2	0	0	8.83194	8.8763	8.95252	9.10505	8.96757	8.76516	8.84098	8.86199	8.75516	8.72751	8.65288	8.78617	8.28668	8.36732	8.33625	8.32598	8.10717	8.40496	8.17889	8.1014	8.34523	8.472	8.50141	8.97272	10.5808	9.74866	12.2906	9.37271	9.47562	9.41383	9.46658	9.16348	9.27443	8.76652	8.91433	8.95419	9.24174	9.11036	9.15443	9.42884	9.42635
O43707	ACTN4_HUMAN	ACTN4	AGTQIENIDEDFR, AGTQIENIDEDFRDGLK, AIMTYVSSFYHAFSGAQK, ASFNHFDK, ASIHEAWTDGK, CQKICDQWDALGSLTHSR, DDPVTNLNNAFEVAEK, DGLAFNALIHR, DHGGALGPEEFK, DLLLDPAWEK, DYETATLSDIK, EGLLLWCQR, ELPPDQAEYCIAR, ETTDTDTADQVIASFK, FAIQDISVEETSAK, GISQEQMQEFR, GYEEWLLNEIR, HEAFESDLAAHQDR, HRDYETATLSDIK, HRPELIEYDK, HTNYTMEHIR, ICDQWDALGSLTHSR, ISIEMNGTLEDQLSHLK, KDDPVTNLNNAFEVAEK, KHEAFESDLAAHQDR, LASDLLEWIR, LEDFRDY…	49	sp|O43707|ACTN4_HUMAN	Alpha-actinin-4 OS=Homo sapiens OX=9606 GN=ACTN4 PE=1 SV=2	0	0	9.84637	9.83023	9.96724	10.0231	9.8119	9.90723	9.86334	9.91892	9.7945	9.7721	9.79329	9.8216	9.49501	9.50109	9.46418	9.42696	9.41829	9.35387	9.62601	9.57193	9.41216	9.58207	9.53015	9.59572	10.2389	10.1041	11.127	9.67787	9.73312	9.79563	9.61816	9.61547	9.66458	9.78235	9.66948	9.85116	10.1592	10.2693	10.2851	10.0278	10.1217
P61163	ACTZ_HUMAN	ACTR1A	AGFAGDQIPK, APELLFRPDLIGEESEGIHEVLVFAIQK, AQYYLPDGSTIEIGPSR, DQLQTFSEEHPVLLTEAPLNPR, EGYDFHSSSEFEIVK, IWQYVYSK, LYSTWIGGSILASLDTFK, LYSTWIGGSILASLDTFKK, TLFSNIVLSGGSTLFK, TTGVVLDSGDGVTHAVPIYEGFAMPHSIMR, VMAGALEGDIFIGPK, YPMEHGIVK	12	sp|P61163|ACTZ_HUMAN	Alpha-centractin OS=Homo sapiens OX=9606 GN=ACTR1A PE=1 SV=1	0	0	8.20058	8.37393	8.41329	8.2838	8.45908	8.54948	8.32693	8.47126	8.14636	8.41211	8.18843	8.4115	8.14732	8.19842	8.17192	7.80968	8.08866	8.25742	8.2617	8.37353	8.25731	8.32879	8.48159	8.58499	8.67038	8.62118	8.82337	8.31379	8.30271	8.34106	7.84423	8.47847	7.95777	7.85969	7.64474	7.78754	8.28328	8.21711	8.39865	8.06015	8.25619
P61160	ARP2_HUMAN	ACTR2	DLMVGDEASELR, GYAFNHSADFETVR, HIVLSGGSTMYPGLPSR, HIVLSGGSTMYPGLPSRLER, HLWDYTFGPEK, HMVFLGGAVLADIMK, ILLTEPPMNPTK, IRIEDPPR, LALETTVLVESYTLPDGR, LCYVGYNIEQEQK, SMLEVNYPMENGIVR, VVVCDNGTGFVK	12	sp|P61160|ARP2_HUMAN	Actin-related protein 2 OS=Homo sapiens OX=9606 GN=ACTR2 PE=1 SV=1	0	0	9.63111	9.93891	9.8908	9.86724	9.97592	10.065	9.96185	10.1212	9.65639	9.88719	9.82579	9.41007	9.57216	9.57428	9.57018	9.24783	9.19338	9.38728	9.43735	9.20203	9.17678	9.35339	9.31215	9.68445	9.10223	9.5296	10.8263	9.74474	9.81984	9.60758	9.55339	9.2008	9.5782	9.36403	9.29432	9.41759	9.99979	9.97434	9.99595	9.63515	9.61206
P61158	ARP3_HUMAN	ACTR3	DITYFIQQLLR, DREVGIPPEQSLETAK, DYEEIGPSICR, EFSIDVGYER, ERYSYVCPDLVK, EVGIPPEQSLETAK, FMEQVIFK, GVDDLDFFIGDEAIEK, GVDDLDFFIGDEAIEKPTYATK, HGIVEDWDLMER, LKPKPIDVQVITHHMQR, NIVLSGGSTMFR, PIDVQVITHHMQR, QYTGINAISK, YLRAEPEDHYFLLTEPPLNTPENR, YSYVCPDLVK	16	sp|P61158|ARP3_HUMAN	Actin-related protein 3 OS=Homo sapiens OX=9606 GN=ACTR3 PE=1 SV=3	0	0	9.79434	9.78214	9.97223	9.7295	9.87455	9.96999	9.83412	9.96633	9.64645	10.0502	9.86387	9.57311	9.54224	9.63333	9.54962	9.09058	9.24268	9.28087	9.28206	9.18864	9.2088	9.36574	9.38661	9.85588	10.2662	10.3378	10.8339	9.65982	9.52407	9.79202	9.509	9.79436	9.66222	9.40593	9.28044	9.33275	10.1579	9.9859	9.99111	9.73122	9.76591
P00813	ADA_HUMAN	ADA	AYGMPPSASAGQNL, DMGFTEEEFK, EGVVYVEVR, ELLDLLYK, FDYYMPAIAGCR, GIALPANTAEGLLNVIGMDK, HQPNWSPK, IAYEFVEMK, LGHGYHTLEDQALYNR, NDQANYSLNTDDPLIFK, PLTLPDFLAK, RDMGFTEEEFK, RELLDLLYK, RIAYEFVEMK, SSFLPEDEK, SSFLPEDEKR, STLDTDYQMTK, TVHAGEVGSAEVVK, YSPHLLANSK	19	sp|P00813|ADA_HUMAN	Adenosine deaminase OS=Homo sapiens OX=9606 GN=ADA PE=1 SV=3	0	0	8.7238	8.50714	8.08153	8.73227	7.59577	8.4957	8.46216	8.56964	8.26297	9.02855	8.44534	8.5616	7.98168	8.12787	8.05548	8.45284	8.39863	8.5925	8.41714	8.0821	7.98861	8.0116	8.12996	8.20045	8.6955	7.23678	11.5284	9.32844	8.953	8.80746	9.41178	9.05177	9.10038	9.14179	8.84982	9.18755	10.6818	10.6541	10.8284	9.16015	9.1567
O14672	ADA10_HUMAN	ADAM10	AIDTIYQTTDFSGIR, AVSHEDQFLR, DTSLFSDEFK, EAVIAQISSHVK, ENGNYIMYAR, FEGFIQTR, GGTFYVEPAER, HYEGLSYNVDSLHQK, LPPPKPLPGTLK, LVDADGPLAR, RDTSLFSDEFK, SLNTGIITVQNYGSHVPPK, TITLQPGSPCNDFR, TLPFHSVIYHEDDINYPHK, YQMTGVEEVTQIPQEEHAANGPELLRK	15	sp|O14672|ADA10_HUMAN	Disintegrin and metalloproteinase domain-containing protein 10 OS=Homo sapiens OX=9606 GN=ADAM10 PE=1 SV=1	0	0	9.30931	9.29638	9.18022	9.00364	9.34862	9.42477	9.33662	9.43853	8.22195	8.46072	8.3828	8.3877	8.57952	8.25671	8.44582	8.18226	8.47617	8.09976	8.10514	8.44574	8.36979	8.40066	8.35744	9.07927	10.7073	9.41423	11.7927	8.18708	8.05696	7.93694	10.1148	7.94648	9.18294	8.50955	8.98421	9.10368	9.02359	8.5762	8.28833	8.77742	8.51526
P55265	DSRAD_HUMAN	ADAR	AIMEMPSFYSHGLPR, AMTILLEEAK, DGSAFEDGLR, DGSAFEDGLRHPFIVNHPK, DINAVLIDMER, DMGYGNWISK, DMGYGNWISKPQEEK, DSEDMGVVVSLGTGNR, EFPPAEAGSK, FLYSELMK, GETVNDCHAEIISR, GQLPEAPVIGK, HPFIVNHPK, HYPVFENPK, ICDYLFNVSDSSALNLAK, LKPPVHYNGPSK, LVDQSGPPHEPK, MGFTEVTPVTGASLR, MGFTEVTPVTGASLRR, NTNSVPETAPAAIPETK, QGTTPPIWHLTDK, QMAAEEAMK, RNTNSVPETAPAAIPETK, SHGFAAEFK, SVTLGYLFSQGHLTR, TAESQTPTPSATSFFSGK, TLPLTGST…	30	sp|P55265|DSRAD_HUMAN	Double-stranded RNA-specific adenosine deaminase OS=Homo sapiens OX=9606 GN=ADAR PE=1 SV=4	0	0	8.49055	8.4152	8.22868	8.42194	8.19593	8.38611	8.32711	8.34626	8.64094	8.75185	8.64765	8.66878	8.77318	8.72194	8.80097	8.76507	8.62776	8.58397	8.58535	8.67608	8.69619	8.71965	8.6942	8.15089	9.08352	8.93305	7.0186	8.24262	8.03585	8.28166	8.30374	8.26246	8.31997	8.5664	8.53207	8.37678	8.70104	8.60996	8.43161	8.27813	8.29262
P35611	ADDA_HUMAN	ADD1	ERYFDRVDENNPEYLR, GSEENLDEAR, GSTNLGVNQAGFTLHSAIYAARPDVK, INLQGDIVDR, IREQNLQDIK, LADLFGWSQLIYNHITTR, QDFNMMEQK, SLVQGELVTASK, SPGSPVGEGTGSPPK, SPPDQPAVPHPPPSTPIK, TAGPQSQVLCGVVMDR, TLASAGGPDNLVLLNPEK, TSTSAVPNLFVPLNTNPK, VDENNPEYLR, WQIGEQEFEALMR, YFDRVDENNPEYLR	16	sp|P35611|ADDA_HUMAN	Alpha-adducin OS=Homo sapiens OX=9606 GN=ADD1 PE=1 SV=2	0	0	7.50761	7.63806	7.58109	7.47041	7.55447	7.51466	7.56891	7.55477	8.09159	7.85701	7.94206	7.95435	7.91671	7.83551	7.9621	8.25472	8.01375	7.96751	7.92393	7.9909	7.90699	7.691	7.67813	8.46801	8.70797	9.47724	9.30718	7.79441	8.1124	8.36517	8.22561	8.07645	8.37297	7.40444	7.24687	7.79159	8.62766	8.45291	8.43831	8.06715	8.07969
Q9UEY8	ADDG_HUMAN	ADD3	DDMHDVEDELAK, EDLECLIQEQMK, EQDHIIIIPR, GLSFSEATASNLVK, IDHTGFSPHAAIYSTRPDVK, IEDPNQFVPLNTNPNEVLEK, IEEVLSPEGSPSK, INENDPEYIR, LSTSTTIENIEITIK, QDFNMMEQR, SFISMEVPVMVVNGK, SFISMEVPVMVVNGKDDMHDVEDELAK, VGEIEFEGLMR, VNIIGEVVDQGSTNLK, WLNSPNTYMK	15	sp|Q9UEY8|ADDG_HUMAN	Gamma-adducin OS=Homo sapiens OX=9606 GN=ADD3 PE=1 SV=1	0	0	7.82307	7.80416	7.7715	7.88968	7.70848	7.71625	7.82831	7.76477	8.50259	8.33832	8.39165	8.21165	8.03629	8.2339	8.04003	8.44274	8.40182	8.52665	7.97085	8.04968	7.84094	7.82099	7.83455	8.15934	8.6565	8.79482	9.6131	8.37371	8.49208	8.43851	8.19527	8.31427	7.98709	8.61292	8.48776	8.41841	8.40363	8.21292	8.23205	8.44356	8.32612
P11766	ADHX_HUMAN	ADH5	AAVAWEAGKPLSIEEIEVAPPK, AFELMHSGK, GWGVSVVVGVAASGEEIATRPFQLVTGR, IKVDEFVTHNLSFDEINK, LVSEYMSK, PLSIEEIEVAPPK, TILHYMGTSTFSEYTVVADISVAK, VDEFVTHNLSFDEINK	8	sp|P11766|ADHX_HUMAN	Alcohol dehydrogenase class-3 OS=Homo sapiens OX=9606 GN=ADH5 PE=1 SV=4	0	0	8.81297	9.02136	9.04816	9.36732	9.17294	9.10888	9.27959	9.3157	9.44376	10.2174	9.4996	9.69547	9.18281	8.95866	8.84371	8.78165	8.86515	8.72654	9.27644	8.87191	8.96336	9.02826	8.98701	9.36676	9.24329	8.34747	8.78127	9.70642	9.90695	9.84444	9.07761	9.11898	9.05377	8.52839	8.74811	8.55002	9.9683	9.89198	9.79592	9.85308	9.5607
P30520	PURA2_HUMAN	ADSS2	AHIVFDFHQAADGIQEQQR, DGVYFLYEALHGPPK, DGVYFLYEALHGPPKK, ELPVNAQNYVR, FIEDELQIPVK, KGIGPVYSSK, LDGEIIPHIPANQEVLNK, LDILDMFTEIK, MCDLVSDFDGFSER, SIYPTLEIDIEGELQK, SRESMIQLF, TLPGWNTDISNAR, VGIGAFPTEQDNEIGELLQTR, VTVVLGAQWGDEGK, VVDLLAQDADIVCR, YAHMINGFTALALTK	16	sp|P30520|PURA2_HUMAN	Adenylosuccinate synthetase isozyme 2 OS=Homo sapiens OX=9606 GN=ADSS2 PE=1 SV=3	0	0	9.39401	9.19909	9.26836	9.20582	9.37186	9.23788	9.26855	9.22573	8.7748	9.01526	8.5834	8.41857	8.20845	8.212	8.17588	8.41053	8.27671	8.48804	8.27639	8.14124	8.17141	8.22794	8.45533	8.47	8.43848	8.34876	7.95964	8.74583	8.78344	8.43628	8.38967	8.46654	8.37553	8.69717	8.39401	8.55361	9.47546	9.5182	9.54683	8.88396	8.89333
Q53H12	AGK_HUMAN	AGK	AAHFFSTLK, ATVFLNPAACK, DVQLSTIELSITTR, EDFLNICIEPDTISK, EQPVFAMTGLR, GDFITIGSR, GETVPLDVLQIK, IPIGFIPLGETSSLSHTLFAESGNK, LASYWAQPQDALSQEVSPEVWK, LQFFCDPR, NAAPILHLSGMDVTIVK, REQMLTSPTQ, VQHITDATLAIVK, YWYLGPLK	14	sp|Q53H12|AGK_HUMAN	Acylglycerol kinase, mitochondrial OS=Homo sapiens OX=9606 GN=AGK PE=1 SV=2	0	0	8.16535	8.13702	7.78252	8.37656	7.48874	8.06604	8.18241	8.16839	8.47495	8.5912	8.62035	8.65722	9.09236	9.18367	9.15787	9.01431	8.98666	8.92414	8.90274	9.28507	8.98923	8.90722	8.7271	8.87533	8.57643	8.91457	9.06306	8.88849	8.67294	8.81895	8.11256	8.1413	8.37175	9.40083	9.50037	9.23211	8.59804	8.60812	8.72959	8.86869	8.76648
O00116	ADAS_HUMAN	AGPS	AASAATAAPTATPAAQESGTIPK, ASLNPSDTPPSVVNEDFLHDLK, EEILANGGSLSHHHGVGK, ESISDVGFGMLK, ETNISYSQEADDR, ETNISYSQEADDRVFR, EWIQNTLGVNVEHK, EYVDPNNIFGNR, FGGLAAGEDNGQR, GFDPNQLSVATLLFEGDR, GFDPNQLSVATLLFEGDREK, GISDPLTVFEQTEAAAR, GVQFAPFSTCR, GYLLTYVIAYIR, ILWVDENNLTAHVEAGITGQELER, IPDIVLWPTCHDDVVK, IRPVPEYQK, KNIYGNIEDLVVHIK, NIYGNIEDLVVHIK, PQVSSIFTSFLDGLK, PQVSSIFTSFLDGLKK, QFQFGHALK, QFQFGHALKPQVSSIF…	29	sp|O00116|ADAS_HUMAN	Alkyldihydroxyacetonephosphate synthase, peroxisomal OS=Homo sapiens OX=9606 GN=AGPS PE=1 SV=1	0	0	8.59063	8.61028	8.36698	8.86795	8.57341	8.55127	8.56469	8.46692	7.67921	7.87173	7.58682	8.05144	8.19998	8.26996	8.30329	7.94433	7.97476	7.91825	8.04651	8.11348	8.05818	8.10498	8.05559	9.36548	10.6285	10.1599	8.91377	8.53581	8.55636	8.77484	9.07575	9.22932	9.23344	8.87267	9.145	8.77518	8.36999	8.2451	8.14582	8.48002	8.39183
P23526	SAHH_HUMAN	AHCY	ALDIAENEMPGLMR, DGPLNMILDDGGDLTNLIHTK, ESLIDGIKR, FDNLYGCR, GETDEEYLWCIEQTLYFK, GISEETTTGVHNLYK, KLDEAVAEAHLGK, LDEAVAEAHLGK, QAQYLGMSCDGPFKPDHYR, RATDVMIAGK, RIILLAEGR, SKFDNLYGCR, VADIGLAAWGR, VAVVAGYGDVGK, VNIKPQVDR, VPAINVNDSVTK, WLNENAVEK, YPQLLPGIR, YPVGVHFLPK	19	sp|P23526|SAHH_HUMAN	Adenosylhomocysteinase OS=Homo sapiens OX=9606 GN=AHCY PE=1 SV=4	0	0	11.2676	11.0482	11.2468	10.7865	11.1024	10.9815	11.0243	11.0871	10.2606	10.5487	10.3021	9.96602	9.73812	9.76186	9.68993	10.141	10.0054	10.3174	9.95325	9.68233	9.87467	9.82893	9.84773	10.1392	10.2221	9.44641	9.4359	10.3771	10.3193	10.2621	10.4958	10.3248	10.4554	9.46222	9.39256	9.59108	10.4716	10.2153	10.1808	10.3383	10.4091
Q09666	AHNK_HUMAN	AHNAK	ADIDVSGPKVDIDTPDIDIHGPEGK, AEGPDVAVDLPK, AEGPEVDVNLPK, AGAISASGPELQGAGHSK, AKGEVDVDVPK, AKGEVDVDVPKLEGDLK, APDVDVNIAGPDAALK, APDVEGQGLDWSLK, APEVNLNAPDVDVHGPDWNLK, APNISMPDVDLNLK, APSLDIKGPEVDVSGPK, ASLGSLEGEAEAEASSPK, AVEVQGPSLESGDHGK, DDGVFVQEVTQNSPAAR, DIDISSPEFK, ELLLPNWQGSGSHGLTIAQR, EMGVDVHFPK, FAGGLHFSGPK, FGTFGGLGSK, FKAEAPLPSPK, FSMPGFKGEGPDVDVNLPK, FSMPGFKGEGPDVDVSLPK, FSMPGFKGEGPDVDVTL…	205	sp|Q09666|AHNK_HUMAN	Neuroblast differentiation-associated protein AHNAK OS=Homo sapiens OX=9606 GN=AHNAK PE=1 SV=2	0	0	7.83819	7.93323	7.95482	8.19405	7.99492	7.71617	7.69859	7.74897	9.9709	9.68434	9.64287	10.1054	9.66384	9.6536	9.62366	9.29436	9.03179	9.18578	9.31969	9.43345	9.52482	9.55907	9.70312	8.45841	8.0477	7.66643	9.69823	7.61232	7.39274	7.55063	8.05372	7.89068	7.86523	8.97632	8.95107	8.84368	8.00022	7.96972	7.90784	7.50721	7.41118
O95831	AIFM1_HUMAN	AIFM1	AALSASEGEEVPQDK, ALGTEVIQLFPEK, APSHVPFLLIGGGTAAFAAAR, DGEQHEDLNEVAK, ELWFSDDPNVTK, IDNSVLVLIVGLSTVGAGAYAYK, ILPEYLSNWTMEK, ISGLGLTPEQK, KVETDHIVAAVGLEPNVELAK, KVVQLDVR, LAGENMTGAAK, LNDGSQITYEK, SITIIGGGFLGSELACALGR, SNIWVAGDAACFYDIK, TGGLEIDSDFGGFR, VETDHIVAAVGLEPNVELAK, VLIVSEDPELPYMRPPLSK, VMPNAIVQSVGVSSGK, VVVGIVLWNIFNR	19	sp|O95831|AIFM1_HUMAN	Apoptosis-inducing factor 1, mitochondrial OS=Homo sapiens OX=9606 GN=AIFM1 PE=1 SV=1	0	0	9.7302	9.75845	9.55252	9.58095	9.74573	9.72	9.70362	9.68256	9.68967	9.62581	9.58932	9.66045	10.1385	10.1012	10.1384	10.0656	10.2055	9.86825	10.1095	10.2331	10.0395	10.0524	9.95536	10.3238	10.5813	10.3137	10.0809	8.93707	9.05335	9.06992	9.20248	9.40855	9.34618	9.50465	9.62483	9.56228	9.22913	9.43168	9.57445	9.33827	9.51213
P54819	KAD2_HUMAN	AK2	AMVASGSELGK, AMVASGSELGKK, AVLLGPPGAGK, DDITGEPLIR, DDITGEPLIRR, EKLDSVIEFSIPDSLLIR, EPMKDDITGEPLIR, EPMKDDITGEPLIRR, GIHSAIDASQTPDVVFASILAAFSK, LDSVIEFSIPDSLLIR, LQAYHTQTTPLIEYYR, LQAYHTQTTPLIEYYRK, LVSDEMVVELIEK, NGFLLDGFPR, QAEMLDDLMEK, RGIHSAIDASQTPDVVFASILAAFSK, SYHEEFNPPK, SYHEEFNPPKEPMK, SYHEEFNPPKEPMKDDITGEPLIR	19	sp|P54819|KAD2_HUMAN	Adenylate kinase 2, mitochondrial OS=Homo sapiens OX=9606 GN=AK2 PE=1 SV=2	0	0	9.29147	9.18058	9.34013	9.70317	9.39519	9.21293	9.06242	9.11703	9.93998	9.79485	9.69537	10.3383	10.7964	10.7774	10.8298	10.4668	10.2667	10.2667	10.8262	10.9233	10.9483	10.8274	10.986	9.44024	10.4964	9.94232	9.94713	9.46674	9.25987	9.19287	9.60165	9.51881	10	9.94764	9.94142	10.0955	10.1588	10.167	10.1531	10.6924	10.7702
Q9UIJ7	KAD3_HUMAN	AK3	AVIMGAPGSGK, AYEDQTKPVLEYYQK, AYQIDTVINLNVPFEVIK, EDDKPETVIK, GVLETFSGTETNK, HLSSGDLLR, ITTHFELK, IWPYVYAFLQTK, KGVLETFSGTETNK, LIPDDVMTR, NLTQYSWLLDGFPR, PVLEYYQK, TLPQAEALDR, TVGIDDLTGEPLIQR, TVGIDDLTGEPLIQREDDKPETVIK, VYNIEFNPPK	16	sp|Q9UIJ7|KAD3_HUMAN	GTP:AMP phosphotransferase AK3, mitochondrial OS=Homo sapiens OX=9606 GN=AK3 PE=1 SV=4	0	0	8.84926	8.82857	9.02176	8.87606	9.46255	9.18313	9.20695	9.19057	9.71005	9.67361	9.81606	9.86542	10.4379	10.472	10.4109	10.5671	10.8295	10.4508	10.9098	10.9802	10.6013	10.5601	10.6289	10.1514	10.8268	10.1862	10.0766	9.77147	9.60425	9.90799	10.0793	9.80708	9.84008	9.78268	9.64404	9.5025	10.0218	10.1157	10.1474	9.98163	9.92288
P14550	AK1A1_HUMAN	AKR1A1	AVPREELFVTSK, DAGHPLYPFNDPY, EELFVTSK, GLEVTAYSPLGSSDR, GLVQALGLSNFNSR, MPLIGLGTWK, NADGTICYDSTHYK, QIDDILSVASVR, VFDFTFSPEEMK, YIVPMLTVDGK	10	sp|P14550|AK1A1_HUMAN	Aldo-keto reductase family 1 member A1 OS=Homo sapiens OX=9606 GN=AKR1A1 PE=1 SV=3	0	0	10.4661	10.5535	10.5178	10.4167	10.6363	10.4953	10.543	10.63	10.9857	11.564	10.9759	10.9634	10.3082	10.3073	10.208	10.6537	10.6667	10.5112	10.2693	9.8935	10.4603	10.4653	10.622	10.4326	9.72633	8.80757	9.00562	10.9258	10.95	11.0475	10.3384	10.6446	10.2637	9.09471	8.9329	9.04901	10.3768	10.5039	10.732	10.5956	10.6664
O43488	ARK72_HUMAN	AKR7A2	ALQAAYGASAPSVTSAALR, EHHFEAIALVEK, FFGNSWAETYR, FYAYNPLAGGLLTGK, MDAPASAAAVR, QVETELFPCLR, RMDAPASAAAVR, VASVLGTMEMGR	8	sp|O43488|ARK72_HUMAN	Aflatoxin B1 aldehyde reductase member 2 OS=Homo sapiens OX=9606 GN=AKR7A2 PE=1 SV=3	0	0	9.40346	9.52416	9.57385	9.57051	9.72519	9.52617	9.59093	9.59562	9.87435	10.0696	10.0009	9.60115	9.80396	9.89516	9.8042	9.37449	9.62005	9.3228	9.68517	9.43927	9.71962	9.85975	9.77563	8.52414	7.67245	8.09699	9.20184	9.90244	9.83216	9.30488	8.60064	8.82663	8.51102	9.19631	9.14027	9.21407	10.433	10.4973	10.4752	9.71235	9.76234
P02768	ALBU_HUMAN	ALB	ALVLIAFAQYLQQCPFEDHVK, AVMDDFAAFVEK, DLGEENFK, DVFLGMFLYEYAR, EFNAETFTFHADICTLSEK, ETCFAEEGK, FQNALLVR, HPDYSVVLLLR, HPYFYAPELLFFAK, KLVAASQAALGL, KQTALVELVK, KVPQVSTPTLVEVSR, KYLYEIAR, LDELRDEGK, LVNEVTEFAK, LVRPEVDVMCTAFHDNEETFLK, PLVEEPQNLIK, QNCELFEQLGEYK, QTALVELVK, RHPDYSVVLLLR, RHPYFYAPELLFFAK, RPCFSALEVDETYVPK, SLHTLFGDK, TYETTLEK, VFDEFKPLVEEPQNLIK, VPQVSTPTLVEVSR, YICENQDSISSK, YLYEIARR	28	sp|P02768|ALBU_HUMAN	Albumin OS=Homo sapiens OX=9606 GN=ALB PE=1 SV=2	0	0	10.4281	10.8384	10.7123	10.52	11.5464	10.901	10.7414	10.7607	11.3806	10.5408	11.1152	11.0866	9.40397	9.34929	9.99462	11.5029	11.0527	11.9741	9.35637	10.0408	8.67408	8.75971	9.04501	13.0569	11.3405	13.3118	15.8449	11.8809	12.1175	12.2304	11.9314	11.9426	11.3823	11.9865	11.9599	11.6731	10.4605	10.457	10.5479	11.4309	11.5304
Q8IZ83	A16A1_HUMAN	ALDH16A1	AAEAEVELSAR, AALLWALAAALER, AWDQEAEGAGPELGLR, DSSGNLHGYVAEGGAK, EALLVANGTPR, ESGCSWHGGPDGLYEYLRPSGTPAR, GGSASVWSER, GLDGAVDMGAR, GWSAHPGVVR, LGQALELGYGLQVGTVWINAHGLR, LLIQESVWDEAMR, LLIQESVWDEAMRR, LLWTLESLVTGR, VAFCGAPEEGR, VQAQGHTLQVAGLR	15	sp|Q8IZ83|A16A1_HUMAN	Aldehyde dehydrogenase family 16 member A1 OS=Homo sapiens OX=9606 GN=ALDH16A1 PE=1 SV=2	0	0	8.92955	8.92011	9.03757	8.80529	8.86494	9.0675	9.10031	9.00982	8.61966	8.57128	8.66842	8.75154	8.62806	8.7062	8.37307	8.08239	8.33275	8.41386	8.36516	8.47487	8.71679	8.69627	8.92084	8.9291	9.5219	8.73279	9.17684	8.69501	8.67229	9.14998	8.80487	8.94474	9.32062	7.70062	7.73814	7.75806	8.52966	8.7435	8.89872	9.13289	9.05599
P30837	AL1B1_HUMAN	ALDH1B1	EEIFGPVQPLFK, GFFIKPTVFGGVQDDMR, KTFPTVNPTTGEVIGHVAEGDRADVDR, LAPALATGNTVVMK, PFQESYALDLDEVIK, PTVFGGVQDDMR, TFPTVNPTTGEVIGHVAEGDR, TFPTVNPTTGEVIGHVAEGDRADVDR, TFVEESIYNEFLER, TIPMDGQHFCFTR, VAEQTPLSALYLASLIK, VAFTGSTEVGHLIQK, VGNPFELDTQQGPQVDK, VLGYIQLGQK, VYLASLETLDNGK, YGLAAAVFTR	16	sp|P30837|AL1B1_HUMAN	Aldehyde dehydrogenase X, mitochondrial OS=Homo sapiens OX=9606 GN=ALDH1B1 PE=1 SV=4	0	0	8.91776	9.07091	9.19878	9.06216	8.08547	9.06639	8.92588	9.02245	8.93752	9.06258	8.88998	8.92309	9.39822	9.44997	9.24967	9.7269	9.92165	10.1065	9.44684	9.53906	9.54496	9.82561	9.67623	8.11382	8.97218	7.64872	9.13383	9.21297	9.17417	8.9612	8.48393	8.43984	8.13904	8.49564	8.75154	8.59311	7.59172	7.65902	7.19722	9.11118	9.25239
P05091	ALDH2_HUMAN	ALDH2	AAFQLGSPWR, ANNSTYGLAAAVFTK, DRTYLAALETLDNGK, EEIFGPVMQILK, ELGEYGLQAYTEVK, ILGYINTGK, LGPALATGNVVVMK, LLCGGGIAADR, PYVISYLVDLDMVLK, TEQGPQVDETQFK, TEQGPQVDETQFKK, TFVQEDIYDEFVER, TIPIDGDFFSYTR, TYLAALETLDNGK, VAEQTPLTALYVANLIK, VAFTGSTEIGR, VIQVAAGSSNLK	17	sp|P05091|ALDH2_HUMAN	Aldehyde dehydrogenase, mitochondrial OS=Homo sapiens OX=9606 GN=ALDH2 PE=1 SV=2	0	0	9.52246	9.61352	9.53264	9.4044	9.44458	9.71143	9.49429	9.62283	10.5856	10.6921	10.5749	10.3081	10.7326	10.782	10.6602	11.22	11.3158	11.3508	10.7586	10.8895	10.405	10.6091	10.5376	9.94028	11.2806	12.5866	9.44261	9.90923	9.98126	9.97221	11.0495	11.268	11.4027	10.9897	11.2383	10.894	9.03078	8.94508	9.15683	9.91755	10.0474
P30038	AL4A1_HUMAN	ALDH4A1	ASGTNDKPGGPHYILR, DPQEPIMK, EEIFGPVLSVYVYPDDK, ETHKPLGDWSYAYMQ, ETLQLVDSTTSYGLTGAVFSQDK, EWDLKPIADR, LYVPHSLWPQIK, MEAIPCVVGDEEVWTSDVQYQVSPFNHGHK, NAAGNFYINDK, PLGDWSYAYMQ, PSDTAMLASYAVYR, QVAQNLDRFHTFPR, SADVESVVSGTLR, SSPSLTILAGGK, STGSIVGQQPFGGAR, TVIQAEIDAAAELIDFFR, VANEPVLAFTQGSPER, VANEPVLAFTQGSPERDALQK, VGDPAEDFGTFFSAVIDAK, WTSPQVIK	20	sp|P30038|AL4A1_HUMAN	Delta-1-pyrroline-5-carboxylate dehydrogenase, mitochondrial OS=Homo sapiens OX=9606 GN=ALDH4A1 PE=1 SV=3	0	0	8.1	8.40812	8.30244	8.76177	8.43721	8.36979	8.21613	8.22797	8.48234	8.77583	8.41247	8.51116	9.15128	9.19759	9.20301	9.10411	9.14662	9.29764	9.36031	9.16391	9.02012	9.08741	9.01516	8.40808	9.72089	9.57354	10.3645	8.53348	8.41399	8.87927	8.88535	8.75813	8.86023	9.93619	10.1059	9.90121	9.0319	9.04211	8.90465	9.52542	9.53151
Q02252	MMSA_HUMAN	ALDH6A1	AEMDAAIASCK, AFPAWADTSVLSR, AGEYIFER, DMDLYSYR, EEDATLSSPAVVMPTMGR, EGASILLDGR, EGASILLDGRK, ENTLNQLVGAAFGAAGQR, GYENGNFVGPTIISNVK, KWLPELVEHAK, NHGVVMPDANK, PSERVPGATMLLAK, QGIQFYTQLK, RAFPAWADTSVLSR, TLADAEGDVFR, VCNLIDSGTK, VNAGDQPGADLGPLITPQAK, VPGATMLLAK, WIDIHNPATNEVIGR, WLPELVEHAK	20	sp|Q02252|MMSA_HUMAN	Methylmalonate-semialdehyde dehydrogenase [acylating], mitochondrial OS=Homo sapiens OX=9606 GN=ALDH6A1 PE=1 SV=2	0	0	7.99502	8.1151	8.31422	8.35397	8.46789	8.07275	8.04076	8.25005	9.32083	9.46755	9.31068	9.29779	9.99317	10.0056	9.84459	10.0804	10.2512	10.4627	10.2533	10.2586	9.96311	10.0505	10.0169	9.49738	10.4333	9.89302	9.72726	9.18247	9.28025	9.1021	9.29762	9.16826	9.41327	9.37788	9.65401	9.30948	9.51296	9.51903	9.6469	9.70194	9.72165
P49189	AL9A1_HUMAN	ALDH9A1	ANDTTFGLAAGVFTR, EDEIATMECINNGK, EEIFGPVMSILSFDTEAEVLER, EREDEIATMECINNGK, EVNLAVQNAK, GIKPVTLELGGK, IGDPLLEDTR, MGPLINRPHLER, MSTGTFVVSQPLNYR, SPLIIFSDCDMNNAVK, TVCVEMGDVESAF, VEPADASGTEK, VIATFTCSGEK, VLCGGDIYVPEDPK, VSFTGSVPTGMK, VTIEYYSQLK	16	sp|P49189|AL9A1_HUMAN	4-trimethylaminobutyraldehyde dehydrogenase OS=Homo sapiens OX=9606 GN=ALDH9A1 PE=1 SV=3	0	0	9.613	9.47069	9.55722	9.58279	9.19055	9.69904	9.51585	9.6016	9.54468	10.139	9.51309	9.51522	9.822	9.85313	9.73924	10.0342	9.97717	9.89172	9.83023	9.66741	9.71362	9.70801	9.65325	9.42276	8.58218	9.01107	9.69148	9.59469	9.4699	9.28575	8.85316	8.82816	8.29434	9.3614	9.38211	9.2726	9.82207	9.74198	9.85034	9.61481	9.73668
P04075	ALDOA_HUMAN	ALDOA	ADDGRPFPQVIK, ALANSLACQGK, ALSDHHIYLEGTLLK, ALSDHHIYLEGTLLKPNMVTPGHACTQK, FSHEEIAMATVTALR, FSHEEIAMATVTALRR, GGVVGIKVDK, GILAADESTGSIAK, GILAADESTGSIAKR, GVVPLAGTNGETTTQGLDGLSER, IGEHTPSALAIMENANVLAR, LQSIGTENTEENR, PNMVTPGHACTQK, PWALTFSYGR, QLLLTADDR, QLLLTADDRVNPCIGGVILFHETLYQK, RALANSLACQGK, RCQYVTEK, RLQSIGTENTEENRR, VNPCIGGVILFHETLYQK, YTPSGQAGAAASESLFVSNHAY	21	sp|P04075|ALDOA_HUMAN	Fructose-bisphosphate aldolase A OS=Homo sapiens OX=9606 GN=ALDOA PE=1 SV=2	0	0	11.5295	11.3728	11.466	11.5755	11.2698	11.4903	11.3458	11.4862	11.1028	11.3781	10.6981	10.7513	9.80449	9.90583	9.79424	10.6655	10.3682	10.51	9.87134	9.5177	9.85525	9.90852	10.0202	10.4246	10.0153	9.54286	11.2037	10.9598	10.7639	10.7019	10.3607	10.6785	10.3798	10.7452	10.4266	10.4492	11.2944	11.2966	11.3592	10.7293	10.7372
Q9Y673	ALG5_HUMAN	ALG5	ETLPSIWDSPTK, FPDVEKLEK, ILMADADGATK, ILMADADGATKFPDVEK, IPIAEIAVNWTEIEGSK, LPVMMDEALSYLEK, LVPFWSWLQMGK, QLSVVVPSYNEEK, RDPAFTYEVIVVDDGSK, RLPVMMDEALSYLEK	10	sp|Q9Y673|ALG5_HUMAN	Dolichyl-phosphate beta-glucosyltransferase OS=Homo sapiens OX=9606 GN=ALG5 PE=1 SV=1	0	0	8.47369	8.48567	8.20331	8.67196	8.5176	8.34934	8.37068	8.36462	8.18931	8.12306	8.14064	7.95827	8.58429	8.63136	8.62368	8.8162	8.59199	8.65164	8.46965	8.72242	8.40488	8.51841	8.30428	10.1299	10.0388	9.52943	9.32937	9.10796	8.94559	9.31075	9.86227	9.71159	9.73724	9.79549	9.79208	9.50543	8.55562	8.55129	8.13944	8.77886	8.76818
Q86V81	THOC4_HUMAN	ALYREF	LLVSNLDFGVSDADIQELFAEFGTLKK, MDMSLDDIIK, PMNIQLVTSQIDAQR, QQLSAEELDAQLDAYNAR, QYNGVPLDGR, QYNGVPLDGRPMNIQLVTSQIDAQR, SLGTADVHFER, SLGTADVHFERK, SLGTADVHFERKADALK, WQHDLFDSGFGGGAGVETGGK	10	sp|Q86V81|THOC4_HUMAN	THO complex subunit 4 OS=Homo sapiens OX=9606 GN=ALYREF PE=1 SV=3	0	0	10.0335	9.98611	9.97543	9.92148	9.46559	9.84391	9.71852	9.58159	10.6592	9.91367	10.0081	10.6094	10.3852	10.2625	10.3305	10.6919	10.2033	10.3765	10.5548	10.5709	10.6216	10.4994	10.7096	9.52402	9.76608	9.55951	9.82815	9.78705	9.66266	10.4272	10.0158	10.283	10.3654	9.86849	9.82173	9.62116	9.96017	9.99765	10.0373	10.0449	9.79335
P39687	AN32A_HUMAN	ANP32A	DLSTIEPLK, DLSTIEPLKK, KLELSDNR, LLPQLTYLDGYDR, LLPQLTYLDGYDRDDK, SLDLFNCEVTNLNDYR, SLDLFNCEVTNLNDYRENVFK, VSGGLEVLAEK	8	sp|P39687|AN32A_HUMAN	Acidic leucine-rich nuclear phosphoprotein 32 family member A OS=Homo sapiens OX=9606 GN=ANP32A PE=1 SV=1	0	0	9.98138	9.83893	9.95654	9.93267	9.79443	10.0457	10.0117	10.0646	9.83771	10.3795	9.90014	9.73182	9.89496	9.98406	9.90484	10.2155	10.207	9.6353	10.3718	9.87274	9.75396	9.92592	10.3059	9.86145	9.80152	9.96687	9.21997	9.97254	9.3818	10.9288	10.7454	10.1457	10.604	9.89607	8.35866	9.54295	10.4706	10.5114	10.5489	10.1553	10.4462
Q9BTT0	AN32E_HUMAN	ANP32E	DLSTVEALQNLK, ELEFLSMANVELSSLAR, KLELSDNIISGGLEVLAEK, LELSDNIISGGLEVLAEK, SLDLFNCEITNLEDYR	5	sp|Q9BTT0|AN32E_HUMAN	Acidic leucine-rich nuclear phosphoprotein 32 family member E OS=Homo sapiens OX=9606 GN=ANP32E PE=1 SV=1	0	0	8.98612	9.58452	9.70035	9.36	8.96311	9.33258	9.61125	9.37076	8.19947	9.16594	8.85984	8.9302	8.30609	8.3656	8.60968	8.24744	8.56687	7.92913	8.46283	8.46867	8.44124	8.77097	8.69961	8.36945	6.85399	7.89044	7.6473	8.93075	8.82571	9.33429	7.59689	8.08875	7.82153	7.88758	8.06603	8.63343	9.24514	9.09139	9.26782	8.49703	8.81304
P04083	ANXA1_HUMAN	ANXA1	AAYLQETGKPLDETLK, AAYLQETGKPLDETLKK, DITSDTSGDFR, GDRSEDFGVNEDLADSDAR, GGPGSAVSPYPTFNPSSDVAALHK, GLGTDEDTLIEILASR, GTDVNVFNTILTTR, GVDEATIIDILTK, GVDEATIIDILTKR, KGTDVNVFNTILTTR, QAWFIENEEQEYVQTVK, RKGTDVNVFNTILTTR, SEDFGVNEDLADSDAR, SEIDMNDIK, TPAQFDADELR	15	sp|P04083|ANXA1_HUMAN	Annexin A1 OS=Homo sapiens OX=9606 GN=ANXA1 PE=1 SV=2	0	0	10.746	10.8346	11.0371	10.6546	11.1283	10.6841	10.808	10.7534	12.2138	12.2767	12.2033	12.1127	11.8929	11.8609	11.8396	11.3334	11.5997	11.3558	11.5682	11.3964	11.8529	11.9403	12.0723	10.7507	11.0596	10.8603	11.1035	11.1305	11.0954	10.8389	10.8287	10.484	10.4057	10.5112	10.4706	10.754	11.8123	11.8773	12.1044	11.9354	12.0271
P50995	ANX11_HUMAN	ANXA11	AHLVAVFNEYQR, DAQELYAAGENR, DESTNVDMSLAQR, EMSGDLEEGMLAVVK, GFGTDEQAIIDCLGSR, GTITDAPGFDPLR, GTITDAPGFDPLRDAEVLR, GTITDAPGFDPLRDAEVLRK, GVGTDEACLIEILASR, LLISLSQGNR, NTPAFFAER, QQILLSFK, SETDLLDIR, SLYHDISGDTSGDYR, SLYHDISGDTSGDYRK, TPVLFDIYEIK	16	sp|P50995|ANX11_HUMAN	Annexin A11 OS=Homo sapiens OX=9606 GN=ANXA11 PE=1 SV=1	0	0	8.88384	8.96582	9.10731	8.86522	8.8316	8.85473	8.71072	8.94819	9.09883	8.92416	8.95094	9.0099	8.97453	8.98666	8.92588	8.6284	8.51166	8.88421	8.89339	8.87421	8.92422	8.99869	9.00334	9.20355	10.0716	9.61428	9.48581	9.46393	9.4261	9.50335	9.26366	9.52348	9.50423	9.2669	9.35154	9.195	9.34946	9.41816	9.47953	9.57298	9.63149
P07355	ANXA2_HUMAN	ANXA2	AEDGSVIDYELIDQDAR, AYTNFDAER, AYTNFDAERDALNIETAIK, DALNIETAIK, DIISDTSGDFR, DIISDTSGDFRK, DLYDAGVKR, GDLENAFLNLVQCIQNK, GVDEVTIVNILTNR, LSLEGDHSTPPSAYGSVK, QDIAFAYQR, RAEDGSVIDYELIDQDAR, SALSGHLETVILGLLK, SLYYYIQQDTK, SLYYYIQQDTKGDYQK, SYSPYDMLESIR, SYSPYDMLESIRK, TNQELQEINR, TPAQYDASELK, WISIMTER	20	sp|P07355|ANXA2_HUMAN	Annexin A2 OS=Homo sapiens OX=9606 GN=ANXA2 PE=1 SV=2	0	0	9.88322	9.87084	10.0048	9.87638	10.38	10.4155	10.4729	10.671	11.1448	11.4996	11.1825	11.1238	11.0754	11.0946	11.1069	9.42723	9.43435	9.51923	9.67085	9.62088	9.6995	9.79676	9.81985	11.5822	9.59449	8.72343	11.7709	9.15728	9.19302	9.22476	10.1639	10.3268	10.3824	11.3164	11.2016	11.5207	7.57321	7.94773	7.78017	10.2277	9.98353
P12429	ANXA3_HUMAN	ANXA3	DISQAYYTVYK, DISQAYYTVYKK, DYPDFSPSVDAEAIQK, FTEILCLR, GAGTNEDALIEILTTR, GDLSGHFEHLMVALVTPPAVFDAK, GIGTDEFTLNR, HYGYSLYSAIK, MLISILTER, NTPAFLAER, QDAQILYK, SDTSGDYEITLLK, SEIDLLDIR, SLGDDISSETSGDFR, SLGDDISSETSGDFRK	15	sp|P12429|ANXA3_HUMAN	Annexin A3 OS=Homo sapiens OX=9606 GN=ANXA3 PE=1 SV=3	0	0	7.63923	7.95767	7.93462	8.04315	7.84161	6.89803	6.95259	6.84342	9.18502	9.39981	8.92606	9.24239	8.87187	8.91758	8.79391	8.7894	8.26727	8.87824	8.05583	8.10916	8.36701	8.51206	8.29139	9.90801	12.5644	12.7265	10.4144	10.5391	10.9341	10.2698	10.3565	10.9762	10.5822	9.38959	9.78318	9.5862	8.3033	8.14517	7.79957	11.0941	11.1901
P09525	ANXA4_HUMAN	ANXA4	AASGFNAMEDAQTLR, AASGFNAMEDAQTLRK, AEIDMLDIR, DEGNYLDDALVR, GAGTDEGCLIEILASR, GLGTDDNTLIR, GLGTDEDAIISVLAYR, ISQTYQQQYGR, NHLLHVFDEYK, QDAQDLYEAGEK, SDTSFMFQR, SETSGSFEDALLAIVK, VLVSLSAGGRDEGNYLDDALVR	13	sp|P09525|ANXA4_HUMAN	Annexin A4 OS=Homo sapiens OX=9606 GN=ANXA4 PE=1 SV=4	0	0	8.80787	8.74895	8.92285	8.77528	8.91466	8.77545	8.75555	8.83581	10.0585	10.5416	10.3586	9.89514	9.3269	9.34021	9.27848	9.35135	9.584	9.44099	8.93703	8.72971	9.01662	9.08981	9.34125	9.11214	8.91886	9.41186	9.33751	9.53883	9.54141	9.54082	9.23684	9.30388	9.31395	8.77861	8.69462	8.89799	9.62589	9.6312	9.52512	9.58385	9.76024
P08758	ANXA5_HUMAN	ANXA5	ETSGNLEQLLLAVVK, FITIFGTR, GAGTDDHTLIR, GLGTDEESILTLLTSR, GTVTDFPGFDER, GTVTDFPGFDERADAETLR, GTVTDFPGFDERADAETLRK, LYDAYELK, MLVVLLQANR, NFATSLYSMIK, SEIDLFNIR, SEIDLFNIRK, SELTGKFEK, SIPAYLAETLYYAMK, VLTEIIASR, YMTISGFQIEETIDR	16	sp|P08758|ANXA5_HUMAN	Annexin A5 OS=Homo sapiens OX=9606 GN=ANXA5 PE=1 SV=2	0	0	10.3694	10.4208	10.6179	9.95104	10.6918	10.4	10.5992	10.6526	11.0787	11.4617	11.2915	10.5782	10.2105	10.27	10.2218	10.9979	11.0672	11.5592	10.4322	10.102	9.81822	9.80832	9.93962	11.401	9.28671	9.33764	10.3862	11.3001	11.0638	10.6272	11.1559	10.5896	10.3295	8.96053	9.16062	9.05571	6.22794	6.32651	6.28048	9.25077	9.31267
P08133	ANXA6_HUMAN	ANXA6	ALIEILATR, DAFVAIVQSVK, DAISGIGTDEK, DAYERDLEADIIGDTSGHFQK, DLEADIIGDTSGHFQK, EAILDIITSR, EDAQVAAEILEIADTPSGDK, EEGGENLDQAR, FMTILCTR, GELSGDFEK, GLGTDEDTIIDIITHR, GTVRPANDFNPDADAK, ILISLATGHR, ILISLATGHREEGGENLDQAR, LILGLMMPPAHYDAK, LIVGLMRPPAYCDAK, LVFDEYLK, MLVVLLQGTR, MTNYDVEHTIK, MTNYDVEHTIKK, NKPLFFADK, PANDFNPDADAK, RVFQEFIK, SEIDLLNIR, SEIDLLNIRR, SELDMLDIR, SLEDALSSDTSGHFR, SLEDALSSDTSGH…	34	sp|P08133|ANXA6_HUMAN	Annexin A6 OS=Homo sapiens OX=9606 GN=ANXA6 PE=1 SV=3	0	0	9.53402	9.45363	9.49985	9.58226	9.74714	9.31894	9.34968	9.34175	10.2289	10.3973	10.2853	10.2978	9.79352	9.83109	9.74858	9.51566	9.65989	9.54049	9.62664	9.31115	9.43598	9.56391	9.56907	10.6535	9.4325	8.94292	10.1581	9.76377	9.76197	9.8318	10.1029	9.75536	9.98665	9.1789	9.29162	9.21074	9.37432	9.44935	9.43174	10.0951	10.2216
P20073	ANXA7_HUMAN	ANXA7	EFSGYVESGLK, GAGTDDSTLVR, GFGTDEQAIVDVVANR, LGTDESCFNMILATR, QMFAQMYQK, SEIDLVQIK, SELSGNMEELILALFMPPTYYDAWSLRK, TILQCALNRPAFFAER, TLGTMIAGDTSGDYR, TLGTMIAGDTSGDYRR, VLIEILCTR	11	sp|P20073|ANXA7_HUMAN	Annexin A7 OS=Homo sapiens OX=9606 GN=ANXA7 PE=1 SV=3	0	0	9.27663	9.23374	9.13318	9.26291	9.09957	9.27374	9.1427	9.24931	9.48781	9.3529	9.64739	9.4503	9.36425	9.37418	9.26157	8.96953	9.11976	8.7408	9.53925	9.36497	9.51394	9.52986	9.59573	9.23083	9.64518	9.39672	9.2725	9.83991	9.55689	9.83315	9.86264	9.52871	9.29528	9.54028	9.18793	9.39642	9.80367	9.77039	9.68727	9.70746	9.71961
Q10567	AP1B1_HUMAN	AP1B1	APEVSQHVYQAYETILK, DIPNENEAQFQIR, DLDYYGTLLK, GLEISGTFTR, KPTETQELVQQVLSLATQDSDNPDLRDR, LAPPLVTLLSAEPELQYVALR, LHDINAQLVEDQGFLDTLK, LLSTDPVAAK, LQSSNIFTVAK, LTNGIWVLAELR, QMFLATWK, QVGSISMDLQLTNK, SQPDMAIMAVNTFVK, VNYVVQEAIVVIK	14	sp|Q10567|AP1B1_HUMAN	AP-1 complex subunit beta-1 OS=Homo sapiens OX=9606 GN=AP1B1 PE=1 SV=3	0	0	8.63884	8.81091	8.72297	8.91599	8.87134	8.86343	8.78407	8.7786	8.46531	8.64718	8.71363	8.4311	8.44947	8.52854	8.64239	8.04516	8.48172	8.17413	8.2624	8.24611	8.28709	8.34965	8.35357	9.04374	9.43047	9.34739	9.57193	8.68407	8.88959	9.01318	9.04109	9.17879	9.26731	8.80892	9.08807	8.75499	8.39178	8.36243	8.55214	8.57199	8.39237
Q9BXS5	AP1M1_HUMAN	AP1M1	AHFGLPSVEAEDK, EEEGMLSPILAHGGVR, EGKPPISVK, FEIPYFTTSGIQVR, GDVDMSEVEHFMPILMEK, HNNLYLVATSK, ILQEYITQEGHK, LETGAPRPPATVTNAVSWR, PLIWIESVIEK, SGYQALPWVR, VFLSGMPELR, VVQVFSEYFK, WVPENSEIVWSIK, YITQNGDYQLR	14	sp|Q9BXS5|AP1M1_HUMAN	AP-1 complex subunit mu-1 OS=Homo sapiens OX=9606 GN=AP1M1 PE=1 SV=3	0	0	8.82267	8.92444	8.78376	8.86156	8.72114	8.7437	8.74172	8.68012	8.34693	8.59311	8.47091	8.38576	8.73389	8.61594	8.55748	7.87559	8.14524	8.32091	8.4881	8.50239	8.62526	8.6536	8.54011	9.26575	9.20352	9.97097	9.93012	8.79554	8.73062	9.26974	8.90465	9.26188	8.88827	8.77083	8.96368	8.62074	8.38342	8.45586	8.32784	8.59565	8.52704
O95782	AP2A1_HUMAN	AP2A1	ALLLSTYIK, ANHPMDAEVTK, ASPDLVPMGEWTAR, DFLTPPLLSVR, EMGEAFAADIPR, FFQPTEMAAQDFFQR, FINLFPETK, GLAVFISDIR, GPGAGSALDDGR, IAGDYVSEEVWYR, LEPNAQAQMYR, MYLFYGNK, NADVELQQR, NNGVLFENQLLQIGVK, QIVSEMLR, QLSLPQQEAQK, QSAALCLLR, SSPPVQFSLLHSK, THIDTVINALK, TVFEALQAPACHENMVK, VGGYILGEFGNLIAGDPR, VLQIVTNRDDVQGYAAK, YAVDYSWYVDTILNLIR, YGGAPQALTLK, YLALESMCTLASSEFSHEAVK, YLETADYAIR	26	sp|O95782|AP2A1_HUMAN	AP-2 complex subunit alpha-1 OS=Homo sapiens OX=9606 GN=AP2A1 PE=1 SV=3	0	0	8.66857	8.67004	8.60695	8.58799	8.64592	8.62355	8.62071	8.57071	8.3424	8.54752	8.34299	8.27732	8.53023	8.58204	8.57566	8.26	8.48424	8.27828	8.71716	8.79784	8.45967	8.56662	8.25207	9.24949	9.00935	9.44677	10.5726	8.53388	8.66557	8.83573	8.95662	8.88004	8.79959	8.23424	8.24134	8.14975	8.66282	8.57879	8.54164	8.44491	8.62374
P63010	AP2B1_HUMAN	AP2B1	AAMIWIVGEYAER, ALQHMTDFAIQFNK, APEVSQYIYQVYDSILK, DCEDPNPLIR, DIPNENELQFQIK, DSDYYNMLLK, EYATEVDVDFVR, EYATEVDVDFVRK, GLEISGTFTHR, IQPGNPNYTLSLK, ITEYLCEPLRK, KGEIFELK, KPSETQELVQQVLSLATQDSDNPDLRDR, KVIAAMTVGK, LAPPLVTLLSGEPEVQYVALR, LASQANIAQVLAELK, LHDINAQMVEDQGFLDSLR, LLSTDPVTAK, LQNNNVYTIAK, LSHANSAVVLSAVK, LVYLYLMNYAK, MEPLNNLQVAVK, NVEGQDMLYQSLK, QGHIYMEMNFTNK, RNVEGQDMLYQSLK, SQPDMAIMAVNSF…	28	sp|P63010|AP2B1_HUMAN	AP-2 complex subunit beta OS=Homo sapiens OX=9606 GN=AP2B1 PE=1 SV=1	0	0	8.71075	8.56719	8.55655	8.7798	8.61299	8.69469	8.6621	8.62395	8.15266	8.50811	8.42087	8.34265	8.49711	8.49369	8.55394	8.18777	8.44284	8.29611	8.52162	8.59797	8.41564	8.47959	8.36611	8.82868	8.93256	8.86251	9.82939	8.44776	8.6214	8.64838	8.91657	8.70394	8.58323	8.18495	8.10088	8.37025	8.2039	8.33793	8.22431	8.56247	8.44973
P13798	ACPH_HUMAN	APEH	ALDVSASDDEIAR, GSTGFGQDSILSLPGNVGHQDVK, MGFAVLLVNYR, QFLEVWEK, QVLLSEPEEAAALYR, SALYYVDLIGGK, SFNLSALEK, TPLLLMLGQEDR, TVHTEWTQR, VTSVVVDVVPR	10	sp|P13798|ACPH_HUMAN	Acylamino-acid-releasing enzyme OS=Homo sapiens OX=9606 GN=APEH PE=1 SV=4	0	0	10.4292	10.1589	8.65667	10.3174	9.23186	10.5446	10.3609	10.3673	8.69473	9.95363	9.62114	9.3069	9.17882	9.16815	9.06988	8.66197	8.86049	9.13589	9.10938	8.84919	8.97922	9.07933	9.15598	8.91666	8.61916	8.95264	8.72609	9.62917	9.45521	8.12887	9.45992	9.29413	9.29107	8.2413	8.01795	8.40427	9.68393	9.68869	9.74233	9.87068	9.75057
P27695	APEX1_HUMAN	APEX1	ALGSDHCPITLYLAL, EAAGEGPALYEDPPDQK, EEAPDILCLQETK, EGYSGVGLLSR, GAVAEDGDELR, GAVAEDGDELRTEPEAK, GAVAEDGDELRTEPEAKK, HLYPNTPYAYTFWTYMMNAR, ICSWNVDGLR, KGAVAEDGDELRTEPEAK, KPLVLCGDLNVAHEEIDLR, KPLVLCGDLNVAHEEIDLRNPK, LDYFLLSHSLLPALCDSK, LPAELQELPGLSHQYWSAPSDK, NAGFTPQER, QGFGELLQAVPLADSFR, TSPSGKPATLK, VIVAEFDSFVLVTAYVPNAGR, VSYGIGDEEHDQEGR	19	sp|P27695|APEX1_HUMAN	DNA-(apurinic or apyrimidinic site) endonuclease OS=Homo sapiens OX=9606 GN=APEX1 PE=1 SV=2	0	0	9.63209	9.48086	9.62403	9.58642	9.24594	9.41718	9.50215	9.60294	9.79199	10.3537	10.0479	9.44868	9.24216	9.43839	9.32788	9.76899	9.72223	9.37233	9.58557	9.28872	9.05723	9.25187	9.41756	8.87632	8.24396	7.65956	8.68173	10.133	9.9687	9.75677	9.19979	8.87034	9.26454	9.74717	9.65188	9.92972	10.0216	10.0917	9.95809	10.3837	10.4317
Q9HDC9	APMAP_HUMAN	APMAP	DYLLLVMEGTDDGR, EPPLLLGVLHPNTK, FPNGVQLSPAEDFVLVAETTMAR, GGADLFVENMPGFPDNIR, GLFEVNPWK, GLFEVNPWKR, IYFTDSSSK, LENGEIETIAR, LFSQETVMK, LLEYDTVTR, LLLSSETPIEGK, PLRPQVVTDDDGQAPEAK, PNPGFSMLDFLSERPWIK, RDYLLLVMEGTDDGR, RPLRPQVVTDDDGQAPEAK, RVYVSGLMK, SLHDPDGLVATYISEVHEHDGHLYLGSFR, TRDDEPVCGRPLGIR, YSLVLELSDSGAFR, YSLVLELSDSGAFRR	20	sp|Q9HDC9|APMAP_HUMAN	Adipocyte plasma membrane-associated protein OS=Homo sapiens OX=9606 GN=APMAP PE=1 SV=2	0	0	8.85589	8.88906	8.51013	8.82938	8.93041	8.92443	8.97242	8.87	8.89157	9.02824	9.22053	8.76529	9.29263	9.30793	9.49601	9.28496	9.4035	9.21902	9.1865	9.47894	9.4111	9.27612	9.20365	10.0968	10.3077	11.8512	9.82431	9.62484	9.64952	9.29597	10.3623	9.9474	10.0073	10.4604	10.7767	10.4106	9.24173	9.26385	9.28351	10.6858	10.5991
Q0VD83	APOBR_HUMAN	APOBR	AEGMGAMVEAGGLLEK, AILDGEEAR, ARMEELVQAEEAQEER, EADAGETEEPGAEGAGK, EADAGETEEPGAEGAGKGEEVVVVEK, EAGEVELMGVLALSK, EAQAAEELGVVAVGK, EAVGGQEAGESFEGQVDLR, EEADLLGVR, ETEDEEAEADR, ETEPESLEHVR, GAESEWTWHGETEGK, GEEVVVVEK, GQGPELMGGAQTPTK, GSQVEAFESR, HAGSVKPEASEAFPGAWENR, HEVGSSAVEQTWGWGDGSSHGSQAER, IVEEEAQEDLEGLR, LLDAEGLMVTGGR, LRSWEQEEEEEEVR, LYLPGLHQALR, MEELVQAEEAQEER, QPQVLGTER, QTEYGAVPGER, RHEVGS…	32	sp|Q0VD83|APOBR_HUMAN	Apolipoprotein B receptor OS=Homo sapiens OX=9606 GN=APOBR PE=1 SV=3	0	0	8.15301	7.91679	8.04208	8.22903	7.96105	7.82478	7.90251	7.90394	8.27365	8.01425	7.99865	8.41819	8.17936	8.08763	8.29116	7.85909	7.5853	7.82709	7.57213	7.68911	7.59685	7.40051	7.61844	7.69986	9.59826	8.79266	9.23842	7.55061	7.564	7.97125	8.15713	8.11754	8.48276	8.67614	8.64223	8.29472	7.48412	7.42303	7.61546	7.60311	7.5535
P02749	APOH_HUMAN	APOH	ATVVYQGER, EHSSLAFWK	2	sp|P02749|APOH_HUMAN	Beta-2-glycoprotein 1 OS=Homo sapiens OX=9606 GN=APOH PE=1 SV=3	0	0	11.4278	11.9022	12.0981	11.5906	12.2887	11.9755	11.9623	12.3152	12.3234	11.2688	11.9387	12.3517	10.3287	10.0801	10.0561	13.3692	13.6169	13.7142	11.4732	11.6593	11.0849	10.7359	11.0584	13.7447	10.9119	14.7235	17.1674	12.9874	13.1952	13.3082	12.7856	13.2229	13.4129	12.5196	12.0537	11.7273	9.71737	10.0752	9.67482	11.1821	10.9307
Q6UXV4	MIC27_HUMAN	APOOL	HSVPLPTELSSEAK, LGSSSEIEVPAK, LMDHGQSHPEDIDMYSTR, MGVITVSGLAGLVSAR, NGIMDTVQFGK, QLVKPEQLPIYTAPPLQSK, SESTSGATQFMPDPK, VYATSQQIFGAVK, YVEEQPGHLQMGFASIR	9	sp|Q6UXV4|MIC27_HUMAN	MICOS complex subunit MIC27 OS=Homo sapiens OX=9606 GN=APOOL PE=1 SV=1	0	0	7.51493	7.31095	7.19021	7.1551	7.62689	7.5107	7.39473	7.44818	8.51963	8.37619	8.51591	8.056	8.8951	8.73384	8.81248	8.69726	8.52847	8.54174	8.45355	8.41616	8.18422	7.99197	8.00404	8.18965	8.74111	8.29849	9.49928	8.56876	8.28276	7.7218	8.22755	7.67516	8.18984	8.72018	8.92873	8.7902	8.49588	8.16201	8.08556	8.78274	8.66421
P48444	COPD_HUMAN	ARCN1	DGGLQNMELHGMIMLR, ENVNLAQIR, FSTETTFLVDK, FSTETTFLVDKYEIL, GVQLQTHPNVDK, IEGLLAAFPK, LFTAESLIGLK, LYMVLITTK, MHAPPINMESVHMK, NSNILEDLETLR, NTLEWCLPVIDAK, NYCNIQVTK, QHTFVETESVR, SEGETIMSSSMGK, SFPVNSDVGVLK, TFTEMDSHEEK, TRIEGLLAAFPK, VAPAPARPSGPSK, VTQVDGNSPVR, YVYQPMEK	20	sp|P48444|COPD_HUMAN	Coatomer subunit delta OS=Homo sapiens OX=9606 GN=ARCN1 PE=1 SV=1	0	0	8.59672	8.71549	8.65698	8.54303	8.53099	8.68073	8.62952	8.68812	8.49151	8.36328	8.5671	8.39047	8.31541	8.29644	8.38489	8.07086	8.22975	8.1847	8.23507	8.2953	8.38652	8.32055	8.32627	9.36754	8.56864	9.00725	9.46981	8.79134	8.75601	8.61368	8.36282	8.55323	8.4273	8.61508	8.49187	8.74325	8.23773	8.24372	8.23696	8.24387	8.54402
P84077	ARF1_HUMAN	ARF1	MLAEDELR, MLAEDELRDAVLLVFANK, NISFTVWDVGGQDK, QDLPNAMNAAEITDK, VNEAREELMR	5	sp|P84077|ARF1_HUMAN	ADP-ribosylation factor 1 OS=Homo sapiens OX=9606 GN=ARF1 PE=1 SV=2	0	0	10.9387	11.0737	10.8362	10.7525	10.9336	10.9665	11.089	10.9356	10.5883	10.8267	10.9468	10.4821	10.404	10.409	10.4626	10.0456	10.0885	9.96341	10.0397	10.224	10.4431	10.6358	10.4463	11.1914	10.0383	10.2629	11.3947	10.7789	10.626	10.2783	10.0777	10.4075	10.3181	10.6892	10.6212	10.7806	10.3823	10.3683	10.3547	10.4093	10.3442
P18085	ARF4_HUMAN	ARF4	DAVLLLFANK, IQEVADELQK, MLLVDELR, MLLVDELRDAVLLLFANK, NICFTVWDVGGQDR, QDLPNAMAISEMTDK	6	sp|P18085|ARF4_HUMAN	ADP-ribosylation factor 4 OS=Homo sapiens OX=9606 GN=ARF4 PE=1 SV=3	0	0	9.46113	9.32575	9.16666	9.5435	9.67615	9.51697	9.39729	9.35109	8.6981	9.11799	8.91901	8.91994	8.95311	8.86986	8.677	8.50438	8.33287	8.13862	8.45817	8.48801	8.73255	8.92257	8.82067	10.6456	9.42255	9.53401	10.5476	8.92923	9.24833	9.53243	9.22688	9.53263	9.17717	9.22973	9.35901	9.12962	8.96678	9.07452	8.60114	8.88966	8.58087
P84085	ARF5_HUMAN	ARF5	DAVLLVFANK, HYFQNTQGLIFVVDSNDR, HYFQNTQGLIFVVDSNDRER, ILMVGLDAAGK, LGEIVTTIPTIGFNVETVEYK, MLQEDELR, MLQEDELRDAVLLVFANK, NICFTVWDVGGQDK, QDMPNAMPVSELTDK, VQESADELQK	10	sp|P84085|ARF5_HUMAN	ADP-ribosylation factor 5 OS=Homo sapiens OX=9606 GN=ARF5 PE=1 SV=2	0	0	9.60385	9.38101	9.20802	9.59685	9.42696	9.35698	9.41399	9.40461	9.3859	9.97165	9.57082	9.39081	9.03177	8.90654	9.1072	9.20384	8.94461	9.31658	8.72426	8.6716	8.91467	8.98756	9.07654	8.84946	9.47847	8.73915	9.98598	8.97595	8.84617	8.06853	9.02301	9.06742	8.37851	9.06066	9.06696	8.89295	9.01031	9.03002	9.04312	8.77933	8.84414
Q07960	RHG01_HUMAN	ARHGAP1	AINPINTFTK, ALYIVHPTMFIK, ETVAYLQAHALTTEGIFR, ETVAYLQAHALTTEGIFRR, FLLDHQGELFPSPDPSGL, FLTAFLVQISAHSDQNK, HQIVEVAGDDK, HTLDQYVESDYTLLYLHHGLTSDNK, IFYVNYLSELSEHVK, MTNTNLAVVFGPNLLWAK, NPEQEPIPIVLR, NWPSDEMPDFPK, SSSPELVTHLK, TLLILFKPLISFK, VPATLQVLQTLPEENYQVLR, WDDPYYDIAR	16	sp|Q07960|RHG01_HUMAN	Rho GTPase-activating protein 1 OS=Homo sapiens OX=9606 GN=ARHGAP1 PE=1 SV=1	0	0	9.16966	9.38057	9.22276	9.23345	9.27143	9.306	9.29312	9.30354	8.79577	8.8699	8.93973	8.80959	8.75186	8.72859	8.73206	8.38877	8.37445	8.50283	8.65622	8.44354	8.77619	8.82098	8.83648	8.94482	8.72763	9.50689	9.82233	9.09923	9.06017	9.01222	8.98687	8.91125	9.15456	8.94139	8.80116	8.81242	9.19098	9.17401	9.28069	8.74753	8.79901
P52565	GDIR1_HUMAN	ARHGDIA	AEEYEFLTPVEEAPK, FTDDDKTDHLSWEWNLTIK, SIQEIQELDK, SIQEIQELDKDDESLR, SIQEIQELDKDDESLRK, SRFTDDDKTDHLSWEWNLTIK, TDHLSWEWNLTIK, TDHLSWEWNLTIKK, TDYMVGSYGPR	9	sp|P52565|GDIR1_HUMAN	Rho GDP-dissociation inhibitor 1 OS=Homo sapiens OX=9606 GN=ARHGDIA PE=1 SV=3	0	0	11.0273	11.2215	11.3927	10.9477	11.2152	11.3401	11.2219	11.3932	11.1611	11.0797	11.1186	10.8051	10.271	10.2869	10.3629	10.4281	10.4103	10.4095	9.97743	9.78413	10.3789	10.2377	10.3208	11.2702	9.71178	10.214	10.7577	11.2656	11.2623	11.4153	11.1736	11.3921	11.4949	10.8325	10.7105	10.9155	11.1469	11.1303	11.0801	11.1379	11.1352
P52566	GDIR2_HUMAN	ARHGDIB	APEPHVEEDDDDELDSK, ATFMVGSYGPRPEEYEFLTPVEEAPK, ELQEMDKDDESLIK, LNYKPPPQK, LTLVCESAPGPITMDLTGDLEALK, QDHLSWEWNLSIK, QDHLSWEWNLSIKK, SFFTDDDKQDHLSWEWNLSIK, SFFTDDDKQDHLSWEWNLSIKK, TLLGDGPVVTDPK, TLLGDGPVVTDPKAPNVVVTR, VNRDIVSGLK	12	sp|P52566|GDIR2_HUMAN	Rho GDP-dissociation inhibitor 2 OS=Homo sapiens OX=9606 GN=ARHGDIB PE=1 SV=3	0	0	10.1165	9.56431	10.0625	10.0558	9.70242	9.56397	9.74657	9.96148	10.7787	10.1736	10.4608	10.7382	10.0489	9.98327	9.87349	10.1869	9.5797	10.2758	9.98331	9.74295	10.1421	9.88962	10.2326	8.69728	7.78663	7.7415	10.2931	10.0885	9.86645	9.55113	9.12893	8.58868	8.86405	8.93934	8.92386	9.54283	11.1114	10.9792	10.8087	10.6324	10.6382
Q9NVJ2	ARL8B_HUMAN	ARL8B	DLPNALDEK, DNIDITLQWLIQHSK, EEMELTLVGLQYSGK, GVNAIVYMIDAADR, GVNAIVYMIDAADREK, IEASRNELHNLLDK, IWDIGGQPR, MNLSAIQDR, NELHNLLDK, NELHNLLDKPQLQGIPVLVLGNK, NELHNLLDKPQLQGIPVLVLGNKR, PQLQGIPVLVLGNK, PQLQGIPVLVLGNKR, RDLPNALDEK	14	sp|Q9NVJ2|ARL8B_HUMAN	ADP-ribosylation factor-like protein 8B OS=Homo sapiens OX=9606 GN=ARL8B PE=1 SV=1	0	0	9.06938	9.05953	8.80444	9.12675	9.24042	9.07476	9.00154	9.0159	8.49043	8.89755	8.57105	8.58957	8.8737	8.81667	8.81138	8.73026	8.65015	8.6511	8.54462	8.72213	8.63966	8.71995	8.5849	9.70608	11.4442	11.4621	9.73977	9.39401	9.75479	9.6469	10.6415	10.8338	10.7393	9.9288	9.98064	9.2636	8.68345	8.6305	8.92442	9.15775	8.82607
O15143	ARC1B_HUMAN	ARPC1B	ASSEGGTAAGAGLDSLHK, DRTQIAICPNNHEVHIYEK, EHNGQVTGIDWAPESNR, EVEERPAPTPWGSK, KASSEGGTAAGAGLDSLHK, NAYVWTLK, NSVSQISVLSGGK, STVLSLDWHPNNVLLAAGSCDFK, TQIAICPNNHEVHIYEK, TWKPTLVILR, VAWVSHDSTVCLADADK, VAWVSHDSTVCLADADKK	12	sp|O15143|ARC1B_HUMAN	Actin-related protein 2/3 complex subunit 1B OS=Homo sapiens OX=9606 GN=ARPC1B PE=1 SV=3	0	0	10.1919	10.3221	10.3887	9.85702	10.1637	10.5494	10.5051	10.4335	10.0821	10.4064	10.3187	10.1691	9.83809	9.87814	9.98439	9.40088	9.66563	9.74391	9.46444	9.26363	9.55745	9.44099	9.56326	10.112	9.79333	10.5971	11.3976	9.8364	9.75115	10.4482	8.28471	9.99615	10.5847	10.0061	9.83705	9.85109	10.7772	10.3909	10.4254	9.72601	9.74823
O15144	ARPC2_HUMAN	ARPC2	ASHTAPQVLFSHR, ASHTAPQVLFSHREPPLELK, AVIHYRDDETMYVESK, DDETMYVESK, DDETMYVESKK, DNTINLIHTFR, DRVTVVFSTVFKDDDDVVIGK, DSIVHQAGMLK, DTDAAVGDNIGYITFVLFPR, DYLHYHIK, ELQAHGADELLK, IIEETLALK, MILLEVNNR, RASHTAPQVLFSHR, RASHTAPQVLFSHREPPLELK, YFQFQEEGK	16	sp|O15144|ARPC2_HUMAN	Actin-related protein 2/3 complex subunit 2 OS=Homo sapiens OX=9606 GN=ARPC2 PE=1 SV=1	0	0	10.1243	10.1571	10.3432	10.0193	9.89731	10.1762	10.2217	10.2837	9.6025	9.7891	10.1867	9.65451	10.0013	10.0038	9.98195	8.97915	9.39808	9.03394	9.74667	9.70074	9.75314	9.64643	9.63463	9.76186	10.3366	10.2982	10.5971	9.84027	9.77622	10.2948	9.66227	9.98158	10.0785	9.62924	9.46019	9.56701	10.6615	10.3181	10.4172	10.417	10.3717
O15145	ARPC3_HUMAN	ARPC3	DTDIVDEAIYYFK, LIGNMALLPIR, VFDPQNDKPSK	3	sp|O15145|ARPC3_HUMAN	Actin-related protein 2/3 complex subunit 3 OS=Homo sapiens OX=9606 GN=ARPC3 PE=1 SV=3	0	0	8.82561	9.23389	9.24644	9.54385	9.27453	9.43266	9.39726	10.0856	9.87992	10.0456	9.95268	9.57215	9.68458	9.73885	9.71743	9.60742	9.4851	9.91545	9.36941	9.45404	9.37531	9.69651	9.53132	9.60378	10.3206	10.3086	10.9813	7.42976	7.38644	9.83672	10.2503	9.72104	10.0517	8.0435	7.57943	8.70856	10.2639	10.3027	10.382	8.59768	9.08985
P59998	ARPC4_HUMAN	ARPC4	AENFFILR, ATLQAALCLENFSSQVVER, ELLLQPVTISR, HNKPEVEVR, KPVEGYDISFLITNFHTEQMYK, LVDFVIHFMEEIDK, LVDFVIHFMEEIDKEISEMK, RKPVEGYDISFLITNFHTEQMYK, VLIEGSINSVR	9	sp|P59998|ARPC4_HUMAN	Actin-related protein 2/3 complex subunit 4 OS=Homo sapiens OX=9606 GN=ARPC4 PE=1 SV=3	0	0	10.315	10.1051	10.1557	10.1733	10.337	9.97073	10.2683	10.2567	9.70899	9.89294	9.82372	9.38111	9.66002	9.57189	9.55513	9.01067	9.02791	9.10494	9.83604	9.68365	9.1937	9.33522	9.53924	9.85713	8.04334	9.26067	10.5328	9.74607	9.87357	9.73156	9.1617	9.3439	9.00787	9.77699	9.47617	9.26959	10.0181	10.0798	9.99375	9.17072	9.50079
O15511	ARPC5_HUMAN	ARPC5	ALAAGGVGSIVR, DRAGSIVLK, GFESPSDNSSAMLLQWHEK, KVDVDEYDENK, QGNMTAALQAALK, VDVDEYDENK	6	sp|O15511|ARPC5_HUMAN	Actin-related protein 2/3 complex subunit 5 OS=Homo sapiens OX=9606 GN=ARPC5 PE=1 SV=3	0	0	10.0184	9.74933	10.1461	9.9288	9.99582	10.1922	10.0536	10.1399	10.0174	10.1323	10.2304	9.92845	9.76736	9.75355	9.93297	9.43265	9.45425	9.2495	9.78226	9.57095	9.54729	9.68207	9.59577	9.85323	8.80001	9.94677	10.9723	9.99317	9.87682	9.44667	9.14083	9.37001	9.20949	9.39352	9.19849	9.46093	10.2103	10.2855	10.4813	10.0546	10.2508
P49407	ARRB1_HUMAN	ARRB1	AFCAENLEEK, DLFVANVQSFPPAPEDK, EDLDVLGLTFR, EILGIIVSYK, EIYYHGEPISVNVHVTNNTNK, GGLLGDLASSDVAVELPFTLMHPK, GMKDDKEEEEDGTGSPQLNNR, HEDTNLASSTLLR, LKHEDTNLASSTLLR, PLHLEASLDK, QFLMSDKPLHLEASLDK, RDFVDHIDLVDPVDGVVLVDPEYLK, VQYAPERPGPQPTAETTR, VYTLTPFLANNR, YGREDLDVLGLTFR, YGREDLDVLGLTFRK	16	sp|P49407|ARRB1_HUMAN	Beta-arrestin-1 OS=Homo sapiens OX=9606 GN=ARRB1 PE=1 SV=2	0	0	8.2888	8.25776	8.40111	8.33081	8.31834	8.50589	8.38052	8.4841	8.26165	8.49827	8.41863	8.63341	8.27462	8.23077	8.3899	8.05313	8.20645	8.17339	8.1627	8.09241	8.36979	8.34237	8.37262	8.39791	7.08864	7.68676	9.76054	8.83616	8.74068	8.81979	8.56049	8.2609	8.34869	8.82316	8.57433	8.59521	9.02637	8.76504	8.61	8.48072	8.25946
Q13510	ASAH1_HUMAN	ASAH1	ASSFAGYVGMLTGFK, ASSFAGYVGMLTGFKPGLFSLTLNER, DVMWIGFLTR, ESLDVYELDAK, FSINGGYLGILEWILGK, GAVPWYTINLDLPPYK, GQFETYLR, HPFFLDDR, IMQVVDEK, LPGLLGNFPGPFEEEMK, LTVYTTLIDVTK, NMINTFVPSGK, PGLFSLTLNER, PLTVNLDFQR, RWHELMLDK, STYPPSGPTYR, TSQENISFETMYDVLSTK, TSQENISFETMYDVLSTKPVLNK, WHELMLDK, WYVVQTNYDR	20	sp|Q13510|ASAH1_HUMAN	Acid ceramidase OS=Homo sapiens OX=9606 GN=ASAH1 PE=1 SV=5	0	0	8.52975	8.59073	7.88537	8.56306	8.53608	8.97643	8.97244	9.03539	9.21519	8.99545	9.16261	9.07834	9.30942	9.28858	9.47503	9.62998	8.84586	9.51912	8.78113	9.12303	9.16659	9.17122	8.99901	11.0249	10.9725	9.74193	8.57724	8.60885	8.60916	8.14311	9.71511	9.88688	9.93735	9.67898	9.84506	9.86473	9.8842	9.50996	9.7793	9.25015	9.29834
Q12797	ASPH_HUMAN	ASPH	AQCEDDLAEK, AQPWWTPK, EGIESGDPGTDDGR, EGIESGDPGTDDGRFYFHLGDAMQR, ETGYTELVK, FYFHLGDAMQR, GAIETYQEVASLPDVPADLLK, GDWSQFTLWQQGR, GHFASVWQR, GLFLPEDENLR, GLFLPEDENLREK, IAESIPYLK, IEEAVNAFK, KVYEEVLSVTPNDGFAK, LGIYDADGDGDFDVDDAK, LIFIVDVWHPELTPQQR, LIRDEGLAVMDK, MHLGLVIPK, NDLGVGYLLIGDNDNAK, NDLGVGYLLIGDNDNAKK, QQFLGHMR, SLYNVNGLK, VHYGFILK, VLIFDDSFEHEVWQDASSFR, VYEEVLSVTPNDGFAK, YSIMHPGTHVWPHTGPTN…	26	sp|Q12797|ASPH_HUMAN	Aspartyl/asparaginyl beta-hydroxylase OS=Homo sapiens OX=9606 GN=ASPH PE=1 SV=3	0	0	8.02248	8.06167	8.01419	8.15558	8.22614	8.03313	8.08482	8.11597	8.35268	8.50967	8.49476	8.57847	8.82413	8.82777	8.88231	8.83101	8.78925	8.76959	8.84843	8.90555	8.68323	8.72506	8.66258	8.8607	8.90932	7.70724	8.60264	8.50433	8.53217	8.64422	8.52508	8.65444	8.47512	9.74076	9.55644	9.64024	8.80844	8.8724	8.82245	8.43166	8.3866
Q9NVI7	ATD3A_HUMAN	ATAD3A	AEGPGRGDEPSPS, AERENADIIR, ATLNAFLYR, DALNLAQMQEQTLQLEQQSK, GLLLFVDEADAFLR, GLLLFVDEADAFLRK, INEMVHFDLPGQEER, INEMVHFDLPGQEERER, ITVLEALRHPIQVSR, LALHSGMDYAIMTGGDVAPMGR, LAQFDYGR, LAQFDYGRK, LFDWANTSR, LLSRPQDALEGVVLSPSLEAR, NILMYGPPGTGK, PQDALEGVVLSPSLEAR, QQQLLNEENLR, QQQLLNEENLRK, QRYEDQLK, RGLLLFVDEADAFLR, RGLLLFVDEADAFLRK, RLLSRPQDALEGVVLSPSLEAR, TAGTLFGEGFR, VRDIAIATR, VTATVAGLTLLAVGVYSAK, …	27	sp|Q9NVI7|ATD3A_HUMAN	ATPase family AAA domain-containing protein 3A OS=Homo sapiens OX=9606 GN=ATAD3A PE=1 SV=2	0	0	8.83813	8.89873	8.68377	8.93149	9.36947	8.80364	8.73236	8.75003	9.00888	9.00158	9.12946	8.73873	9.44342	9.42089	9.46368	9.45485	9.48718	9.22752	9.32528	9.43042	9.42645	9.30323	9.23448	9.16207	9.22084	9.79535	9.11464	9.41366	9.37032	9.25755	9.09906	9.29389	9.41897	9.83994	9.78099	9.55211	8.6944	8.8801	8.4867	9.21088	9.15798
P31939	PUR9_HUMAN	ATIC	AFTHTAQYDEAISDYFR, AFTHTAQYDEAISDYFRK, ALFEEVPELLTEAEK, ALFEEVPELLTEAEKK, ANYWWLR, DLIVATIAVK, DVSELTGFPEMLGGR, EALGIPAAASFK, EVSDGIIAPGYEEEALTILSK, HHPQVLSMK, HVSPAGAAVGIPLSEDEAK, LTEVSISSDAFFPFR, MAPGQLALFSVSDK, NGQVIGIGAGQQSR, NIPEDNADMAR, NLTALGLNLVASGGTAK, RSGVAYIAAPSGSAADK, SGVAYIAAPSGSAADK, SLFSNVVTK, TLFGLHLSQK, TLHPAVHAGILAR, TLTPISAAYAR, TVASPGVTVEEAVEQIDIGGVTLLR, VCMVYDLYK, VTVVCEPEDYV…	28	sp|P31939|PUR9_HUMAN	Bifunctional purine biosynthesis protein ATIC OS=Homo sapiens OX=9606 GN=ATIC PE=1 SV=3	0	0	10.0267	10.0909	10.2326	9.85514	10.1833	10.2363	10.2153	10.1694	9.66897	9.91448	9.51114	9.62555	9.08068	9.13607	9.16219	9.07069	9.13874	9.20141	9.11426	8.9272	9.15054	9.23276	9.39153	8.81755	8.02226	7.65877	8.97697	9.53765	9.3864	9.08981	8.0486	8.63756	8.43214	8.08783	8.07479	8.54671	9.47522	9.34213	9.59557	9.44592	9.73453
Q6DD88	ATLA3_HUMAN	ATL3	ALASILLQDHIR, DAVVGRPSMDK, DIYYNNMEEVCGGEK, DLDVVVVSVAGAFR, DQHSFELDEK, EHQHEEIQNVR, ELYENFCK, EQLQALIPYVLNPSK, GADDAMESSKPGPVQVVLVQK, GGSDPETTGIQIWSEVFTVEK, GGSDPETTGIQIWSEVFTVEKPGGK, IYQGEDLPHPK, LAMDEIFQK, PFQTLMFLVR, PGPVQVVLVQK, PYLSPDILEEK, QLALDHFK, QLALDHFKK, SFILDFMLR, SMLQATAEANNLAAAASAK, VAVVLMDTQGAFDSQSTVK, YQQELEEEIK	22	sp|Q6DD88|ATLA3_HUMAN	Atlastin-3 OS=Homo sapiens OX=9606 GN=ATL3 PE=1 SV=1	0	0	8.10272	8.14078	7.92888	8.28185	8.40182	8.19877	8.27211	8.24538	8.00627	8.21699	8.19273	8.1316	8.68455	8.63133	8.63339	8.19033	8.48341	8.3636	8.53832	8.56534	8.42436	8.35784	8.41997	9.59132	9.95794	10.1819	8.70343	8.68836	8.75624	8.96326	9.19625	9.17208	9.15388	9.77515	10.0868	9.91541	8.52301	8.34104	8.49476	9.09135	9.13303
P05023	AT1A1_HUMAN	ATP1A1	ACVVHGSDLK, ADIGVAMGIAGSDVSK, AVAGDASESALLK, AVFQANQENLPILK, DAFQNAYLELGGLGER, DKYEPAAVSEQGDKK, DMTSEQLDDILK, DRDMDELK, EQPLDEELK, GIVVYTGDR, GVGIISEGNETVEDIAAR, IVEIPFNSTNK, KADIGVAMGIAGSDVSK, LIFDNLKK, LIIVEGCQR, LNIPVSQVNPR, LSLDELHR, LSLDELHRK, MSINAEEVVVGDLVEVK, MTVAHMWFDNQIHEADTTENQSGVSFDK, NIAFFSTNCVEGTAR, NLEAVETLGSTSTICSDK, NMVPQQALVIR, NPNTSEPQHLLVMK, NSVFQQGMK, QGAIVAVTGDGVNDSPALK, QGA…	35	sp|P05023|AT1A1_HUMAN	Sodium/potassium-transporting ATPase subunit alpha-1 OS=Homo sapiens OX=9606 GN=ATP1A1 PE=1 SV=1	0	0	9.68303	9.66443	9.59317	9.52669	9.71523	9.70828	9.70655	9.72732	8.33597	8.43908	8.49755	8.29587	8.33449	8.39923	8.53893	8.70307	8.89717	8.82344	8.76943	8.79705	8.72593	8.68097	8.54231	9.23151	9.42573	9.61177	9.59959	9.05997	9.00298	8.98135	9.33836	9.42097	9.40837	9.56746	9.73349	9.52796	9.22404	9.22252	9.06409	9.09971	9.0333
P54709	AT1B3_HUMAN	ATP1B3	DQIPSPGLMVFPK, FLKPYTLEEQK, IIGLKPEGVPR, LFIYNPTTGEFLGR, NEDIPNVAVYPHNGMIDLK, PVTALEYTFSR, PYTLEEQK, SDPTSYAGYIEDLK, SDPTSYAGYIEDLKK, SLNQSLAEWK, YRDQIPSPGLMVFPK	11	sp|P54709|AT1B3_HUMAN	Sodium/potassium-transporting ATPase subunit beta-3 OS=Homo sapiens OX=9606 GN=ATP1B3 PE=1 SV=1	0	0	9.11537	9.1461	8.64798	9.02886	9.02184	9.09949	9.02985	9.21875	7.95102	8.22504	8.19844	7.76218	7.78531	7.68623	7.96676	8.29836	8.50277	8.67615	7.90835	7.96557	7.80783	7.89232	7.71293	8.79472	9.3861	9.67313	9.95746	8.86015	8.99382	8.46094	9.2504	9.3859	9.22027	9.19933	9.5866	9.38074	8.68484	8.56412	8.22142	8.75555	8.40107
P16615	AT2A2_HUMAN	ATP2A2	AFTGREFDELNPSAQR, AMGVVVATGVNTEIGK, DIVPGDIVEIAVGDK, DIVPGDIVEIAVGDKVPADIR, EEMHLEDSANFIK, EFDELNPSAQR, EPLISGWLFFR, EWGSGSDTLR, HTDPVPDPR, IGIFGQDEDVTSK, ISLPVILMDETLK, LDEFGEQLSK, MNVFDTELK, NAENAIEALK, NMLFSGTNIAAGK, REEMHLEDSANFIK, RIGIFGQDEDVTSK, SMSVYCTPNKPSR, TASEMVLADDNFSTIVAAVEEGR, TVEEVLGHFGVNESTGLSLEQVK, TVEEVLGHFGVNESTGLSLEQVKK, VDQSILTGESVSVIK, VIMITGDNK, WGSNELPAEEGK	24	sp|P16615|AT2A2_HUMAN	Sarcoplasmic/endoplasmic reticulum calcium ATPase 2 OS=Homo sapiens OX=9606 GN=ATP2A2 PE=1 SV=1	0	0	9.31744	9.27782	9.1739	9.12385	9.38641	9.46608	9.42144	9.38498	8.6533	8.63705	8.76103	8.70714	9.22857	9.19662	9.2749	9.20537	9.13685	9.02939	8.98645	9.13377	9.14632	9.06987	9.06104	10.0143	9.55309	9.5533	9.71457	9.18409	9.31262	9.60529	9.77249	9.86634	9.5814	10.3119	10.5786	10.379	8.1757	8.29018	8.21873	8.44689	8.43472
Q93084	AT2A3_HUMAN	ATP2A3	AEIGIAMGSGTAVAK, ARDIVPGDIVEVAVGDK, ARDIVPGDIVEVAVGDKVPADLR, AVGVAVATGLHTELGK, AYTGREFDDLSPEQQR, DIVPGDIVEVAVGDK, DIVPGDIVEVAVGDKVPADLR, DWGSGSDTLR, EALISGWLFFR, EDMELDDCSK, EFDDLSPEQQR, EFTLEFSR, EYEPEMGK, HFSVTAEGGLSPAQVTGAR, HTEAIPDPR, IRDWGSGSDTLR, IVENLQSFNEITAMTGDGVNDAPALK, KAEIGIAMGSGTAVAK, KEDMELDDCSK, LGIFGDTEDVAGK, MNVFDTDLQALSR, NMLFSGTNITSGK, RLGIFGDTEDVAGK, SAAEMVLSDDNFASIVAAVEEGR, S…	32	sp|Q93084|AT2A3_HUMAN	Sarcoplasmic/endoplasmic reticulum calcium ATPase 3 OS=Homo sapiens OX=9606 GN=ATP2A3 PE=1 SV=3	0	0	8.99334	8.87651	8.78797	9.03568	9.11692	9.15579	9.06273	9.1039	8.90019	8.8403	8.93429	8.77844	9.46376	9.3969	9.43517	9.6152	9.69889	9.60955	9.51914	9.61691	9.58261	9.58367	9.57552	9.81036	10.0888	9.85008	10.5414	9.45904	9.57465	9.4631	8.40504	8.57827	8.62047	9.82639	9.97462	9.94741	8.69027	8.82573	8.75152	9.73278	9.63147
P23634	AT2B4_HUMAN	ATP2B4	ADVGFAMGIAGTDVAK, AFHSSLHESIQK, DAEGLDEIDHAEMELR, DAEGLDEIDHAEMELRR, DPMLLSGTHVMEGSGR, EASDIILTDDNFTSIVK, EGDFGCTVMELR, FFDIDSGR, GIIDSTVGEHR, IDESSLTGESDHVK, IDESSLTGESDHVKK, KADVGFAMGIAGTDVAK, MTVVQAYIGGIHYR, MVTGDNINTAR, NGQLIQLPVAEIVVGDIAQVK, QIPSPDVFLPK, QVVAVTGDGTNDGPALK, SIHSFMTHPEFAIEEELPR, SLDKDPMLLSGTHVMEGSGR, TPLLDEEEEENPDK, TSPVEGLSGNPADLEK, VLDLIVNGISINSAYTSK, VLPANSMAESR, VYTFNSVR, …	25	sp|P23634|AT2B4_HUMAN	Plasma membrane calcium-transporting ATPase 4 OS=Homo sapiens OX=9606 GN=ATP2B4 PE=1 SV=2	0	0	8.02939	7.87776	7.78428	8.20408	7.86566	8.1302	8.05696	7.95522	8.23777	8.17054	8.11229	8.24426	8.39617	8.24975	8.34745	8.55678	8.45323	8.57269	8.46931	8.63443	8.38003	8.35151	8.25868	8.31323	9.20185	9.06869	8.69017	8.65032	8.55952	8.50868	8.98005	8.96767	8.90169	8.85035	8.82663	8.76053	8.83938	8.81032	8.70598	8.70176	8.68064
P25705	ATPA_HUMAN	ATP5F1A	AVDSLVPIGR, EAYPGDVFYLHSR, EIVTNFLAGFEA, EVAAFAQFGSDLDAATQQLLSR, FENAFLSHVVSQHQALLGTIR, GIRPAINVGLSVSR, GMSLNLEPDNVGVVVFGNDK, GYLDKLEPSK, HALIIYDDLSK, ILGADTSVDLEETGR, ISVREPMQTGIK, ITKFENAFLSHVVSQHQALLGTIR, LYCIYVAIGQK, NVQAEEMVEFSSGLK, PAINVGLSVSR, QGQYSPMAIEEQVAVIYAGVR, RLTDADAMK, RSTVAQLVK, RTGAIVDVPVGEELLGR, STVAQLVKR, TGAIVDVPVGEELLGR, TGTAEMSSILEER, TSIAIDTIINQK, VLSIGDGIAR, VVDALGNAIDGK, …	26	sp|P25705|ATPA_HUMAN	ATP synthase subunit alpha, mitochondrial OS=Homo sapiens OX=9606 GN=ATP5F1A PE=1 SV=1	0	0	11.276	11.3141	11.4277	11.2021	11.5244	11.2827	11.3064	11.2466	11.4103	11.1825	11.0944	11.2458	11.8719	11.8367	11.7083	11.9702	11.8383	12.0453	11.9154	12.1825	11.683	11.8348	11.8782	11.4753	10.8548	11.4666	11.6579	11.2072	11.0836	10.8076	10.572	11.0002	11.0332	11.4997	11.5186	11.4286	10.9978	11.33	11.3594	11.4522	11.401
P06576	ATPB_HUMAN	ATP5F1B	AHGGYSVFAGVGER, AIAELGIYPAVDPLDSTSR, DQEGQDVLLFIDNIFR, EGNDLYHEMIESGVINLK, FLSQPFQVAEVFTGHMGK, FTQAGSEVSALLGR, IGLFGGAGVGK, IMDPNIVGSEHYDVAR, IMNVIGEPIDER, IMNVIGEPIDERGPIK, IPSAVGYQPTLATDMGTMQER, IPVGPETLGR, IVAVIGAVVDVQFDEGLPPILNALEVQGR, LVLEVAQHLGESTVR, SLQDIIAILGMDELSEEDK, SLQDIIAILGMDELSEEDKLTVSR, TIAMDGTEGLVR, TREGNDLYHEMIESGVINLK, TVLIMELINNVAK, VALTGLTVAEYFR, VALVYGQMNEPPGAR, VLDSGAPIKIPV…	23	sp|P06576|ATPB_HUMAN	ATP synthase subunit beta, mitochondrial OS=Homo sapiens OX=9606 GN=ATP5F1B PE=1 SV=3	0	0	11.2545	11.3112	11.2865	11.0341	11.6146	11.3937	11.3329	11.4638	11.3627	11.263	11.1953	11.0279	11.6893	11.7012	11.5971	11.8647	11.7782	11.7841	11.7295	11.8446	11.6012	11.7062	11.8529	11.2428	9.05391	11.2008	11.342	11.0265	11.0567	10.7264	10.4874	10.5569	10.8471	11.6854	11.8368	11.8437	11.1927	11.4081	11.372	11.5486	11.6144
P36542	ATPG_HUMAN	ATP5F1C	ELIEIISGAAALD, EVMLVGIGDK, GLCGAIHSSIAK, HLLIGVSSDR, IYGLGSLALYEK, SEVATLTAAGK, SVISYKTEEK, THSDQFLVAFK	8	sp|P36542|ATPG_HUMAN	ATP synthase subunit gamma, mitochondrial OS=Homo sapiens OX=9606 GN=ATP5F1C PE=1 SV=1	0	0	12.3118	12.1807	12.1228	11.8218	12.4102	12.082	12.3007	12.2156	11.4748	11.8155	12.1505	11.8905	12.8266	12.7657	12.5977	12.2626	12.8694	12.394	12.7177	12.9102	12.6329	12.5528	12.478	11.9371	10.2045	10.5235	11.7152	11.6869	11.3643	11.648	9.90252	10.2025	10.1311	12.3061	12.3689	12.1885	11.733	12.0401	12.086	12.2413	12.3573
P30049	ATPD_HUMAN	ATP5F1D	AQAELVGTADEATR, AQAELVGTADEATRAEIQIR, IEANEALVK, PGLVVVHAEDGTTSK	4	sp|P30049|ATPD_HUMAN	ATP synthase subunit delta, mitochondrial OS=Homo sapiens OX=9606 GN=ATP5F1D PE=1 SV=2	0	0	11.1649	11.1328	11.2957	11.2109	11.1293	11.2807	11.1966	11.2273	11.177	11.2664	11.2515	11.0325	11.6075	11.6139	11.4884	11.7585	11.7677	11.8258	11.6682	11.7728	11.7031	11.4075	11.6061	11.7373	10.4303	11.4972	11.1485	11.2263	11.3448	11.4006	11.1362	11.7371	11.4559	12.3215	12.3366	12.2656	11.041	11.2784	11.151	11.8337	11.6007
P56134	ATPK_HUMAN	ATP5MF	DFSPSGIFGAFQR, LGELPSWILMR	2	sp|P56134|ATPK_HUMAN	ATP synthase subunit f, mitochondrial OS=Homo sapiens OX=9606 GN=ATP5MF PE=1 SV=3	0	0	12.0508	11.9698	10.8412	11.7918	12.0335	11.5818	11.6026	11.6515	10.9331	11.1007	10.7616	11.0619	11.5384	11.3956	11.6228	11.5313	11.6776	11.419	11.6216	11.8552	11.2817	11.4183	11.4244	11.8185	8.75264	10.9773	10.7076	11.2258	11.2654	10.7332	9.85911	10.8894	10.8862	11.9144	12.9749	11.6002	9.74421	9.70138	10.3616	9.89193	10.1152
O75964	ATP5L_HUMAN	ATP5MG	EAVLNGLVATEVLMWFYVGEIIGK, IVNSAQTGSFK, KIVNSAQTGSFK, LATFWYYAK, TPALVNAAVTYSK, VELVPPTPAEIPR	6	sp|O75964|ATP5L_HUMAN	ATP synthase subunit g, mitochondrial OS=Homo sapiens OX=9606 GN=ATP5MG PE=1 SV=3	0	0	11.7139	11.7074	10.8107	11.6063	11.846	11.6363	11.5921	11.5845	11.3443	11.3133	11.6632	11.1866	11.7655	11.6754	11.6359	12.0406	12.0247	11.7518	12.0487	12.009	11.6521	11.489	11.6128	11.5333	10.8652	12.4816	10.7359	10.7816	10.2036	11.0941	12.6329	12.6672	12.533	11.2582	11.0022	11.7062	10.7893	10.9413	10.711	11.643	11.7258
P24539	AT5F1_HUMAN	ATP5PB	EQEHMINWVEK, HVVQSISTQQEK, HYLFDVQR, KYGPFVADFADK, LDYHISVQNMMR, NNIAMALEVTYR, NRLDYHISVQNMMR, QASIQHIQNAIDTEK, RHYLFDVQR, TGVTGPYVLGTGLILYALSK, VRYGLIPEEFFQFLYPK, YGLIPEEFFQFLYPK, YGPFVADFADK	13	sp|P24539|AT5F1_HUMAN	ATP synthase F(0) complex subunit B1, mitochondrial OS=Homo sapiens OX=9606 GN=ATP5PB PE=1 SV=2	0	0	9.19773	9.27798	9.1411	9.35228	9.30833	9.33366	9.40195	9.31985	9.23401	9.2137	9.44532	9.10969	9.7283	9.70594	9.59233	9.64162	9.83622	9.90417	9.74758	9.92773	9.59723	9.47605	9.49323	9.73753	8.11453	9.92165	9.45295	9.07565	8.84665	8.77006	9.24643	9.41117	9.19411	9.84315	9.97174	9.81267	9.2398	9.14184	8.94515	9.90811	9.48803
O75947	ATP5H_HUMAN	ATP5PD	AGLVDDFEK, KYPYWPHQPIENL, LAALPENPPAIDWAYYK, NLIPFDQMTIEDLNEAFPETK, SCAEWVSLSK, SWNETLTSR, TIDWVAFAEIIPQNQK, YPYWPHQPIENL, YTAQVDAEEK	9	sp|O75947|ATP5H_HUMAN	ATP synthase subunit d, mitochondrial OS=Homo sapiens OX=9606 GN=ATP5PD PE=1 SV=3	0	0	10.7117	10.7011	10.6761	10.2993	10.9085	10.6967	10.6696	10.4981	10.2086	10.2293	10.3183	10.154	10.6077	10.5835	10.8168	10.841	11.1238	11.1852	10.6477	10.777	10.6413	10.7067	10.8279	11.0235	10.7089	11.4993	11.0014	10.1782	10.2499	10.3343	10.6945	10.8775	10.9499	10.8179	10.6413	10.4182	9.61296	9.80294	10.0783	10.3433	10.552
P18859	ATP5J_HUMAN	ATP5PF	FEDPKFEVIEK, FEDPKFEVIEKPQA, FEVIEKPQA, QMFGNADMNTFPTFK, QTSGGPVDASSEYQQELER, QTSGGPVDASSEYQQELERELFK, RQTSGGPVDASSEYQQELERELFK	7	sp|P18859|ATP5J_HUMAN	ATP synthase-coupling factor 6, mitochondrial OS=Homo sapiens OX=9606 GN=ATP5PF PE=1 SV=1	0	0	8.18857	8.72843	8.74951	8.67297	8.79988	8.57612	8.70101	8.86308	9.49612	8.61972	8.94963	9.32534	9.76176	9.67319	9.79141	9.63627	9.29258	9.75043	9.49943	9.53624	9.47456	9.57585	9.7937	9.58321	9.73226	10.0305	9.74468	8.80899	8.59631	8.79148	9.10396	9.26505	9.57599	9.44675	9.37025	9.34494	9.29659	9.38835	9.11786	9.87254	9.36567
P48047	ATPO_HUMAN	ATP5PO	ERFSPLTTNLINLLAENGR, FSPLTTNLINLLAENGR, GEVPCTVTSASPLEEATLSELK, LSNTQGVVSAFSTMMSVHR, LVRPPVQVYGIEGR, QNKLEQVEK, SFLSQGQVLK, TDPSILGGMIVR, VAASVLNPYVK, VAQILKEPK, YATALYSAASK	11	sp|P48047|ATPO_HUMAN	ATP synthase subunit O, mitochondrial OS=Homo sapiens OX=9606 GN=ATP5PO PE=1 SV=1	0	0	11.1617	11.3438	11.2176	10.8791	11.5343	11.3701	11.4755	11.3563	10.9705	11.2412	11.326	10.862	11.5339	11.6025	11.5663	11.6431	11.9089	11.6535	11.477	11.536	11.437	11.4361	11.3948	11.0567	8.64214	10.9735	10.7157	10.9142	11.053	11.0522	10.0626	10.5011	10.0647	12.0327	11.9182	11.4338	10.7737	10.8748	10.8974	11.0103	11.0778
P61421	VA0D1_HUMAN	ATP6V0D1	AFIITINSFGTELSK, AGVLSQADYLNLVQCETLEDLK, AYLESFYK, LLFEGAGSNPGDK, LYPEGLAQLAR, NIVWIAECIAQR, NVADYYPEYK, TLEDRFFEHEVK	8	sp|P61421|VA0D1_HUMAN	V-type proton ATPase subunit d 1 OS=Homo sapiens OX=9606 GN=ATP6V0D1 PE=1 SV=1	0	0	9.51437	9.67116	9.40636	9.5539	9.90135	9.86477	9.77736	9.84206	8.51401	8.51742	8.76961	8.47508	9.08506	9.0692	9.08674	8.0733	8.35348	8.41447	8.28606	8.48455	8.45078	8.50094	8.33561	10.5995	11.1747	12.4096	10.1868	9.81334	9.87314	9.99781	11.201	11.142	11.1051	10.4212	10.6105	10.3703	9.01097	8.99443	8.72219	10.3617	10.0344
P38606	VATA_HUMAN	ATP6V1A	ALDEYYDK, DDFLQQNGYTPYDR, DFPELTMEVDGK, DMGYHVSMMADSTSR, EASIYTGITLSEYFR, EHMGDILYK, EILQEEEDLAEIVQLVGK, FTMVQVWPVR, GNEMSEVLR, HFPSVNWLISYSK, HFTEFVPLR, LAEMPADSGYPAYLGAR, LIKDDFLQQNGYTPYDR, LPANHPLLTGQR, PLSDISSQTQSIYIPR, RTALVANTSNMPVAAR, SDYAQLLEDMQNAFR, TALVANTSNMPVAAR, TVGMLSNMIAFYDMAR, VGHSELVGEIIR, VGSHITGGDIYGIVSENSLIK, YSNSDVIIYVGCGER	22	sp|P38606|VATA_HUMAN	V-type proton ATPase catalytic subunit A OS=Homo sapiens OX=9606 GN=ATP6V1A PE=1 SV=2	0	0	8.84573	8.84628	9.01121	8.88466	9.08413	8.91228	8.93839	8.95274	8.34044	8.41867	8.54178	8.21361	8.53814	8.57759	8.49847	7.85882	8.0528	7.84515	8.27669	8.11179	8.13241	8.29017	8.12891	9.44625	8.68787	9.28421	8.51927	8.52849	8.97071	9.06614	9.00045	8.89412	8.70456	8.8338	8.80917	8.74536	9.5601	9.47857	9.45826	8.96467	8.93881
P21281	VATB2_HUMAN	ATP6V1B2	AVVGEEALTSDDLLYLEFLQK, AVVQVFEGTSGIDAK, GFPGYMYTDLATIYER, HVLVILTDMSSYAEALR, IPIFSAAGLPHNEIAAQICR, IPQSTLSEFYPR, LALTTAEFLAYQCEK, NFIAQGPYENR, QIYPPINVLPSLSR, RIPQSTLSEFYPR, RSGQVLEVSGSK, SGQVLEVSGSK, TPVSEDMLGR, TSCEFTGDILR, TVFETLDIGWQLLR, TVSGVNGPLVILDHVK, VFNGSGKPIDR, YAEIVHLTLPDGTK, YAEIVHLTLPDGTKR	19	sp|P21281|VATB2_HUMAN	V-type proton ATPase subunit B, brain isoform OS=Homo sapiens OX=9606 GN=ATP6V1B2 PE=1 SV=3	0	0	8.72893	8.6883	8.65052	8.75771	8.72352	8.7331	8.67211	8.72441	8.55952	8.53321	8.3703	8.23596	8.6054	8.37892	8.52029	7.8497	7.84578	7.95745	8.05325	8.05688	8.14327	8.07843	8.16607	9.34758	8.84876	9.00926	9.03087	8.5987	8.52492	8.57326	8.19479	8.3266	8.14621	9.0412	9.13177	8.97181	9.55986	9.47017	9.54483	8.99372	9.07836
P36543	VATE1_HUMAN	ATP6V1E1	AEEEFNIEK, AEEIDAKAEEEFNIEK, ARDDLITDLLNEAK, DDLITDLLNEAK, GALFGANANR, GALFGANANRK, HMMAFIEQEANEK, IMEYYEK, IQMSNLMNQAR, KIQMSNLMNQAR, KQDFPLVK, LDLIAQQMMPEVR, YQVLLDGLVLQGLYQLLEPR	13	sp|P36543|VATE1_HUMAN	V-type proton ATPase subunit E 1 OS=Homo sapiens OX=9606 GN=ATP6V1E1 PE=1 SV=1	0	0	9.01501	9.14792	9.06402	9.26131	9.21511	9.3008	9.11383	9.35818	9.00818	8.69834	8.71193	9.15627	9.10471	9.01731	9.05988	8.52109	8.35855	8.26296	8.5366	8.53421	8.7007	8.67841	8.64879	9.30067	9.06998	9.04207	9.66897	9.12775	9.0538	8.72895	7.77382	8.24138	8.18177	9.15391	8.70121	9.03276	10.0594	10.0051	9.8987	9.19693	8.90894
Q9Y2Q0	AT8A1_HUMAN	ATP8A1	ENDFALIIDGK, HLEQFATEGLR, HLYDFVGNIR, IIYQAASPDEGALVR, LDGHGTVPLGADQILLR, LEESYELIEK, LMQNSTSPPLK, LQDQVPETIETLMK, NGAWEIVHWEK, NLQLLGATAIEDK, NMGMIVINEGSLDGTR, NTQWVHGIVVYTGHDTK, QGLPATSDIK, QLNFVFTGR, SQDPGAVVLGK, TIFINQPQLTK, TLVDEVQELEAK, TSNLNEELGQVK, TSQNALDFNTK, YNIITFLPR	20	sp|Q9Y2Q0|AT8A1_HUMAN	Phospholipid-transporting ATPase IA OS=Homo sapiens OX=9606 GN=ATP8A1 PE=1 SV=1	0	0	7.58429	7.5999	7.52532	7.75059	7.70367	7.70937	7.55672	7.63676	8.0318	7.94537	8.03309	7.8273	8.16577	8.08332	8.24519	8.03253	8.25874	8.46667	7.93926	7.91673	7.87281	7.89726	7.82534	9.06537	10.2868	10.4747	9.78018	9.26819	9.34728	9.61329	10.0104	10.0893	10.0631	8.94026	8.97373	8.94375	8.30296	8.08065	7.97718	8.73428	8.41709
Q8WWM7	ATX2L_HUMAN	ATXN2L	AEGLQVGQDAR, DEGPVAEQVK, EFSLAGGIWHGR, EIESSPQYR, EVDGLLTSEPMGSPVSSK, FELAVDAVHR, FNEENYGVK, FTDSAIAMNSK, GPPQSPVFEGVYNNSR, NGTTYEGIFK, NVDFNYATK, REDIVDTMVFKPSDVMLVHFR, RGAEGILAPQPPPPQQHQERPGAAAIGSAR, TLEPQELAR, TTYDSSLSSYTVPLEK, VPGLQNEQK	16	sp|Q8WWM7|ATX2L_HUMAN	Ataxin-2-like protein OS=Homo sapiens OX=9606 GN=ATXN2L PE=1 SV=2	0	0	8.92531	8.92622	8.93844	9.09896	8.6476	8.82273	8.8151	8.7967	8.56757	8.3044	8.22779	8.98036	8.39811	8.36229	8.73486	8.31754	7.74701	8.31475	8.57288	8.67386	8.81669	8.742	8.69581	8.96406	8.91214	9.23735	9.7375	8.66692	8.42778	9.08692	9.28504	9.15872	9.01489	8.70184	8.07689	8.59553	9.15494	8.87268	8.88388	9.13931	8.92332
P61769	B2MG_HUMAN	B2M	DWSFYLLYYTEFTPTEK, VEHSDLSFSK, VNHVTLSQPK	3	sp|P61769|B2MG_HUMAN	Beta-2-microglobulin OS=Homo sapiens OX=9606 GN=B2M PE=1 SV=1	0	0	11.6359	11.6078	11.7913	11.8282	11.1651	11.4109	11.563	11.5246	10.8587	10.7371	11.0959	11.3063	11.2732	10.9897	11.4563	11.006	11.1975	11.4304	11.4828	11.6218	11.4499	11.2673	11.636	12.0343	12.9259	12.5459	11.6957	11.7651	11.8232	12.184	12.7631	12.7826	12.9431	10.4633	10.7635	10.8632	11.7444	11.6143	11.4525	11.819	11.7591
O75531	BAF_HUMAN	BANF1	AYVVLGQFLVLK, AYVVLGQFLVLKK, DEDLFREWLK, DFVAEPMGEK, DFVAEPMGEKPVGSLAGIGEVLGK, HRDFVAEPMGEK, HRDFVAEPMGEKPVGSLAGIGEVLGK, KDEDLFREWLK, PVGSLAGIGEVLGK	9	sp|O75531|BAF_HUMAN	Barrier-to-autointegration factor OS=Homo sapiens OX=9606 GN=BANF1 PE=1 SV=1	0	0	9.29067	9.30307	9.18061	9.21834	9.32842	9.32647	9.27076	9.14821	9.664	9.96175	9.41416	10.3787	10.4282	10.7559	10.668	9.80117	9.58282	9.72652	10.2015	10.6345	10.6309	10.5097	10.9378	8.92883	10.727	9.72896	8.6038	9.64659	9.45457	9.64375	9.16508	10.6721	10.6653	9.45123	10.2155	10.2368	10.0322	10.0132	10.8288	10.2462	10.7466
P51572	BAP31_HUMAN	BCAP31	AENQVLAMR, KYMEENDQLK, LDVGNAEVKLEEENR, LKDELASTK, LQAAVDGPMDK, LQAAVDGPMDKK, LQAAVDGPMDKKEE, VNLQNNPGAMEHFHMK, YMEENDQLK, YMEENDQLKK	10	sp|P51572|BAP31_HUMAN	B-cell receptor-associated protein 31 OS=Homo sapiens OX=9606 GN=BCAP31 PE=1 SV=3	0	0	8.71182	8.54737	8.54455	8.4284	8.59579	8.728	8.63598	8.67916	8.62323	8.44089	8.60677	8.71578	9.1383	9.07491	9.32586	8.83014	8.64228	9.02463	9.03411	9.25577	9.15241	8.99584	9.07058	9.41283	8.83681	9.26452	9.71239	8.99989	8.91333	8.73406	8.54574	8.86721	8.7586	9.73947	9.71616	9.73853	9.34905	9.26472	9.03447	9.30864	9.16521
Q8WUZ0	BCL7C_HUMAN	BCL7C	DPGGITAGSTDEPPMLTK, WVPVVDPQEEER, WVTVGDTSLR	3	sp|Q8WUZ0|BCL7C_HUMAN	B-cell CLL/lymphoma 7 protein family member C OS=Homo sapiens OX=9606 GN=BCL7C PE=1 SV=3	0	0	8.57331	8.57232	8.77347	8.52053	8.37141	8.48785	8.6143	8.45747	9.2964	9.1009	8.84982	9.05983	8.97782	8.71644	8.63756	9.22798	9.14701	9.04188	8.61758	8.57148	8.71675	8.53629	8.80925	8.3416	8.83054	9.62816	9.51653	9.31123	9.24716	9.23306	9.16122	8.82242	8.97875	9.146	9.15404	9.24614	9.05869	8.60284	8.60636	9.02057	8.76943
Q9NYF8	BCLF1_HUMAN	BCLAF1	AEGEPQEESPLK, DLFDYSPPLHK, DRLLASTLVHSVK, DTFEHDPSESIDEFNK, ETGYVVERPSTTK, EYSGFAGVSR, IDISPSTLR, IDISPSTLRK, LLASTLVHSVK, MAPVPLDDSNRPASLTK, MIASDSHRPEVK, SAAMTLNER, SFATASHRNTEEEGLK, SQEEPKDTFEHDPSESIDEFNK, SSFYPDGGDQETAK, STSESFIQHIVSLVHHVK, TIAPQNAPR, YFLHDDRDDGVDYWAK, YQGDGIVEDEEETMENNEEK, YQGDGIVEDEEETMENNEEKK, YSPSQNSPIHHIPSR	21	sp|Q9NYF8|BCLF1_HUMAN	Bcl-2-associated transcription factor 1 OS=Homo sapiens OX=9606 GN=BCLAF1 PE=1 SV=2	0	0	8.08633	7.93836	8.21915	7.9258	7.85778	7.79652	7.94247	7.87102	8.6074	8.09303	8.22479	8.45594	8.50649	8.438	8.55984	9.0312	8.74167	8.77698	8.30987	8.53233	8.55277	8.39966	8.44921	8.14965	8.01025	7.96376	7.2761	8.19346	7.85357	8.08649	8.01465	8.28601	8.26464	8.1718	8.1092	8.41036	7.92349	7.91537	8.07665	7.843	7.72434
Q9UBW5	BIN2_HUMAN	BIN2	ASLGTGTASPR, DERFEQSASNFYQQQAEGHK, ELLEEEEIEK, FEQSASNFYQQQAEGHK, KLVDYDSAR, LNHNLYEVMSK, RVSETLQEIYSSEWDGHEELK, TATVSSPLTSPTSPSTLSLK, TMEIYVAQFSEIK, TSLEVSPNPEPPEK, TSLEVSPNPEPPEKPVR	11	sp|Q9UBW5|BIN2_HUMAN	Bridging integrator 2 OS=Homo sapiens OX=9606 GN=BIN2 PE=1 SV=3	0	0	7.99476	7.76097	7.87687	7.88618	7.69687	7.69029	7.54929	7.82119	8.66894	8.52094	8.46016	8.65197	8.06089	8.07784	8.22182	8.41978	8.22316	8.73612	7.85113	7.97338	8.08617	8.09312	8.03564	8.62157	8.19429	9.18599	10.7163	8.76965	8.98928	9.30379	8.64959	8.73414	8.78119	8.92474	8.7697	8.87824	8.97419	8.81066	8.7714	8.56025	8.48238
Q13867	BLMH_HUMAN	BLMH	AQHVFQHAVPQEGK, AQHVFQHAVPQEGKPITNQK, DGEAVWFGCDVGK, GEISATQDVMMEEIFR, ICLVNDPRPQHK, IGPITPLEFYR, LGLSDMNLYDHELVFGVSLK, LTFGESLMTHAMTFTAVSEK, LYTVEYLSNMVGGR, LYTVEYLSNMVGGRK, MNDILNHK, PLFNMEDK, TLYNNQPIDFLK, WRVENSWGEDHGHK	14	sp|Q13867|BLMH_HUMAN	Bleomycin hydrolase OS=Homo sapiens OX=9606 GN=BLMH PE=1 SV=1	0	0	9.95899	10.0953	10.0116	9.99301	10.02	10.0168	10.0532	10.0682	9.55697	10.673	9.50096	9.42926	8.91905	8.90912	8.7884	9.13938	9.16316	8.98547	9.13084	8.67421	8.86543	8.94547	8.98193	8.58985	6.70907	7.67902	9.32364	9.33629	9.15024	9.43808	8.9047	8.95161	8.807	8.51091	8.34649	10.151	9.34797	9.58253	9.97667	9.59775	9.65677
P53004	BIEA_HUMAN	BLVRA	DLRNPHPSSAFLNLIGFVSR, DQNIFVQK, FGFPAFSGISR, FGVVVVGVGR, GSLLFTAGPLEEER, ILHCLGLAEEIQK, KSPLSWIEEK, NPHPSSAFLNLIGFVSR, SGSLENVPNVGVNK, SPLSWIEEK, VLHEEHVELLMEEFAFLK, VLHEEHVELLMEEFAFLKK	12	sp|P53004|BIEA_HUMAN	Biliverdin reductase A OS=Homo sapiens OX=9606 GN=BLVRA PE=1 SV=2	0	0	9.2009	9.29917	9.18033	8.75004	9.50046	9.36307	9.41738	9.418	9.78767	10.2213	9.82698	9.73461	9.13059	8.9349	8.85746	9.29674	9.09223	8.91722	8.68137	8.34255	8.6051	8.75306	8.55931	8.85377	8.10234	8.84525	9.5713	9.75265	9.74998	9.17559	9.2825	9.5504	8.95196	8.28886	7.9858	8.33808	8.49271	8.86414	8.36728	9.80897	9.8141
Q9H3K6	BOLA2_HUMAN	BOLA2	DLEAEHVEVEDTTLNR, FEGKPLLQR, LVNACLAEELPHIHAFEQK, TLTPDQWAR	4	sp|Q9H3K6|BOLA2_HUMAN	BolA-like protein 2 OS=Homo sapiens OX=9606 GN=BOLA2 PE=1 SV=1	0	0	9.99939	9.85131	10.0618	9.26	9.80691	10.0323	9.82171	9.96218	10.0948	9.83433	10.0047	9.07108	9.0536	8.84294	9.21176	9.65951	9.62185	9.549	8.87666	8.69016	9.28526	9.29758	9.37393	10.5032	9.12973	9.73438	10.4332	10.5862	10.3433	10.5229	10.4955	10.2582	10.3038	9.91243	9.6486	9.57187	10.3927	10.1091	10.1228	9.96323	9.97331
Q5VW32	BROX_HUMAN	BROX	ADHTLSSLEPAYSAK, ENGFIYFQK, HAPGLIAALAYETANFYQK, IPTEAPQLELK	4	sp|Q5VW32|BROX_HUMAN	BRO1 domain-containing protein BROX OS=Homo sapiens OX=9606 GN=BROX PE=1 SV=1	0	0	8.66805	8.80409	8.77174	8.7793	8.7647	8.61777	8.64956	8.78015	8.95294	9.17699	8.99038	8.70467	8.54262	8.70867	8.66476	8.65088	8.82863	8.95274	8.49474	8.2876	8.38161	8.68652	8.49041	8.85984	9.22143	9.11781	9.94896	9.27752	9.07994	9.17912	9.31765	9.1262	8.95066	9.06355	8.77033	9.0059	9.20161	9.17075	8.95757	9.24311	9.17566
P35613	BASI_HUMAN	BSG	FFVSSSQGR, GSDQAIITLR, RKPEDVLDDDDAGSAPLK, SELHIENLNMEADPGQYR, SESVPPVTDWAWYK, SSEHINEGETAMLVCK	6	sp|P35613|BASI_HUMAN	Basigin OS=Homo sapiens OX=9606 GN=BSG PE=1 SV=2	0	0	11.1579	11.572	11.5174	11.1751	11.4214	11.44	11.3485	11.5103	9.20837	9.48032	9.51135	9.29441	9.46658	9.31019	9.57021	9.70553	10.1093	9.75617	9.62968	9.68329	9.45138	9.63861	9.19987	11.1993	11.3504	12.659	10.3328	10.2373	10.743	10.6483	10.9977	11.4193	11.2223	10.3587	10.6051	10.7049	9.62157	9.97541	10.0117	9.99461	10.2423
Q06187	BTK_HUMAN	BTK	DVCEAMEYLESK, EGSMSEDEFIEEAK, ELGTGQFGVVK, FTNSETAEHIAQGLR, HLFSTIPELINYHQHNSAGLISR, HYVVCSTPQSQYYLAEK, ILLSNILDVMDEES, ITCVETVVPEK, KPLPPEPAAAPVSTSELK, LSYYEYDFER, LVQLYGVCTK, NAMGCQILENR, NAPSTAGLGYGSWEIDPK, NCLVNDQGVVK, PLPPTPEEDQILK, RGEESSEMEQISIIER, VMMNLSHEK, WSPPEVLMYSK, YVLDDEYTSSVGSK	19	sp|Q06187|BTK_HUMAN	Tyrosine-protein kinase BTK OS=Homo sapiens OX=9606 GN=BTK PE=1 SV=3	0	0	8.39466	8.49366	8.46089	8.49519	8.48457	8.71348	8.57546	8.71297	7.85689	7.9883	8.14932	7.9017	7.89907	7.78487	8.00068	7.58991	7.63833	7.61131	7.84289	7.62362	7.81281	7.80544	7.82375	8.47296	7.94024	8.64857	10.0866	8.38165	8.41873	8.37169	8.37174	8.49242	8.60627	8.5049	8.26023	8.37892	8.29991	8.1598	7.96126	8.4158	8.48989
O43684	BUB3_HUMAN	BUB3	FSPNTSQFLLVSSWDTSVR, LNQPPEDGISSVK, LYDVPANSMR, MHDLNTDQENLVGTHDAPIR, NMGYVQQR, QGYVLSSIEGR, TPCNAGTFSQPEK, VAVEYLDPSPEVQK, VAVEYLDPSPEVQKK, VYTLSVSGDR, YQHTGAVLDCAFYDPTHAWSGGLDHQLK	11	sp|O43684|BUB3_HUMAN	Mitotic checkpoint protein BUB3 OS=Homo sapiens OX=9606 GN=BUB3 PE=1 SV=1	0	0	9.21422	9.10803	9.0123	9.39091	9.09011	9.05968	8.97876	8.95968	9.47462	9.7694	9.15647	9.50086	9.41899	9.42294	9.34051	9.38456	9.00386	9.19329	9.40904	9.34705	9.49199	9.392	9.50621	9.24668	8.75169	8.89841	8.75412	9.73417	9.63233	9.49352	9.34859	9.04017	9.07239	9.32966	9.00595	9.14022	9.65156	9.49859	9.28265	9.56901	9.52628
Q07021	C1QBP_HUMAN	C1QBP	AFVDFLSDEIK, AFVDFLSDEIKEER, AFVDFLSDEIKEERK, EVSFQSTGESEWK, MSGGWELELNGTEAK, VEEQEPELTSTPNFVVEVIK, VEEQEPELTSTPNFVVEVIKNDDGKK	7	sp|Q07021|C1QBP_HUMAN	Complement component 1 Q subcomponent-binding protein, mitochondrial OS=Homo sapiens OX=9606 GN=C1QBP PE=1 SV=1	0	0	10.332	10.4988	10.6204	10.2345	10.6963	10.4051	10.3699	10.4278	10.3187	10.0567	10.0679	10.2144	10.4507	10.3208	10.4202	11.0523	10.7776	11.1043	10.2644	10.5069	10.1867	10.507	10.4253	10.3414	9.86378	10.6523	10.2258	10.0399	10.0092	9.94587	10.0539	10.465	10.5496	10.999	10.9632	10.7764	10.267	10.3592	10.5328	10.222	10.5731
P01024	CO3_HUMAN	C3	AAVYHHFISDGVR, AGDFLEANYMNLQR, DFDFVPPVVR, ENEGFTVTAEGK, EVVADSVWVDVK, EYVLPSFEVIVEPTEK, FYYIYNEK, GYTQQLAFR, HYLMWGLSSDFWGEK, NTLIIYLDK, PNLSYIIGK, QKPDGVFQEDAPVIHQEMIGGLR, QLYNVEATSYALLALLQLK, QPSSAFAAFVK, RIPIEDGSGEVVLSR, RQGALELIK, SGIPIVTSPYQIHFTK, SGSDEVQVGQQR, SNLDEDIIAEENIVSR, SSLSVPYVIVPLK, TELRPGETLNVNFLLR, TGLQEVEVK, TIYTPGSTVLYR, TVMVNIENPEGIPVK, VHQYFNVELIQPGAVK, VLLDGVQNPR, YYGGGYGS…	28	sp|P01024|CO3_HUMAN	Complement C3 OS=Homo sapiens OX=9606 GN=C3 PE=1 SV=2	0.0869565	0		6.99232		7.18598	8.38728	8.05571	7.29813	7.29008	7.77906	8.19939	7.77865	7.82508	8.28147	8.06577	8.19978	9.22769	7.58105	7.52477	7.53162	7.46976	6.97957	7.61587	7.25601	10.9172	9.33613	10.4967	12.2993	8.78037	9.23106	9.70908	10.5717	10.7532	10.6081	9.52576	9.46856	9.2391	8.51655	8.69428	8.7288	9.36008	9.3904
P00915	CAH1_HUMAN	CA1	ADGLAVIGVLMK, EIINVGHSFHVNFEDNDNR, EIINVGHSFHVNFEDNDNRSVLK, ESISVSSEQLAQFR, GGPFSDSYR, HDTSLKPISVSYNPATAK, LYPIANGNNQSPVDIK, PISVSYNPATAK, SLLSNVEGDNAVPMQHNNRPTQPLK, VLDALQAIK, YSAELHVAHWNSAK, YSSLAEAASK	12	sp|P00915|CAH1_HUMAN	Carbonic anhydrase 1 OS=Homo sapiens OX=9606 GN=CA1 PE=1 SV=2	0.347826	0									8.05064	7.93987	7.64686	8.49426	7.06264	7.05739	7.17337	7.61138	7.6238	7.93591	7.30165	6.884	7.43517	7.26491	7.47197	11.3385	10.4295	13.2247	10.4818	9.03872	9.07542	8.68007	10.5658	10.9225	10.1643	8.2684	7.50138	8.07038	9.13664	9.29314	9.1801	9.59329	9.60643
Q9HB71	CYBP_HUMAN	CACYBP	EKPSYDTETDPSEGLMNVLK, EKPSYDTETDPSEGLMNVLKK, ISNYGWDQSDK, IYEDGDDDMK, IYITLTGVHQVPTENVQVHFTER, KAELLDNEK, KAELLDNEKPAAVVAPITTGYTVK, KIYEDGDDDMK, PAAVVAPITTGYTVK, SYSMIVNNLLK, SYSMIVNNLLKPISVEGSSK, SYSMIVNNLLKPISVEGSSKK, TDTVLILCR, WDYLTQVEK	14	sp|Q9HB71|CYBP_HUMAN	Calcyclin-binding protein OS=Homo sapiens OX=9606 GN=CACYBP PE=1 SV=2	0	0	10.0486	9.88626	10.0262	9.73371	9.51499	10.1225	9.84938	10.1795	9.02973	9.08271	9.28582	8.73791	8.38147	8.37967	8.40094	8.5907	8.77455	8.85547	8.58632	8.36946	8.63363	8.54556	8.6007	9.16836	9.11914	9.05089	8.40039	9.58148	9.64517	10.2216	10.2609	10.1959	10.3261	9.04735	9.35938	9.51987	8.95066	8.89543	8.98534	8.38158	8.4809
P27797	CALR_HUMAN	CALR	DDEFTHLYTLIVRPDNTYEVK, DEDEEDEEDK, DPDASKPEDWDER, EEDEEEDVPGQAK, EEDEEEDVPGQAKDEL, EQFLDGDGWTSR, FYALSASFEPFSNK, GQTLVVQFTVK, HEQNIDCGGGYVK, IDDPTDSKPEDWDKPEHIPDPDAK, IDNSQVESGSLEDDWDFLPPK, IDNSQVESGSLEDDWDFLPPKK, IKDPDASKPEDWDER, KPEDWDEEMDGEWEPPVIQNPEYK, KVHVIFNYK, QIDNPDYK, VHVIFNYK	17	sp|P27797|CALR_HUMAN	Calreticulin OS=Homo sapiens OX=9606 GN=CALR PE=1 SV=1	0	0	10.8486	10.8526	10.849	10.7375	11.0468	10.7402	10.6864	10.7386	9.98636	10.1164	9.89904	9.592	9.99213	10.0567	10.0616	10.7728	10.6068	10.9293	10.1557	10.3254	10.1258	10.1212	10.3849	10.6685	11.64	11.059	9.7675	10.6929	10.6705	10.4451	11.6662	11.7027	11.9375	11.1648	11.5348	11.2437	10.5677	10.473	10.5698	11.036	11.1538
O43852	CALU_HUMAN	CALU	DGFVTVDELK, DIVVQETMEDIDK, DWILPSDYDHAEAEAR, EEFTAFLHPEEYDYMK, EEIVDKYDLFVGSQATDFGEALVRHDEF, EQFVEFR, GHDLNEDGLVSWEEYK, HLVYESDQNK, RWIYEDVER, TFDQLTPEESK, VHNDAQSFDYDHDAFLGAEEAK, WIYEDVER, YDLFVGSQATDFGEALVR, YDLFVGSQATDFGEALVRHDEF	14	sp|O43852|CALU_HUMAN	Calumenin OS=Homo sapiens OX=9606 GN=CALU PE=1 SV=2	0	0	9.00206	9.18189	9.14157	9.05713	9.15342	9.1497	9.03054	9.15735	9.11175	8.60627	8.64033	8.89022	8.51165	8.49403	8.5667	9.54402	9.14432	9.31873	8.78997	8.98253	8.97414	9.02715	9.0906	10.3465	9.08766	8.70299	8.69861	8.80531	8.97304	8.8535	9.19455	9.11554	9.41626	9.05194	9.17566	9.11638	8.51261	8.35055	8.40399	8.78276	8.77971
Q86VP6	CAND1_HUMAN	CAND1	AADIDQEVK, ADVFHAYLSLLK, ALTLIAGSPLK, AVAALLTIPEAEK, DLLDTVLPHLYNETK, DSSSTNLESMDTS, EGPAVVGQFIQDVK, EIISSASVVGLK, EVYPHVSTIINICLK, EYQVETIVDTLCTNMLSDK, FMATNDLMTELQK, FTISDHPQPIDPLLK, GYLISGSSYAR, HEMLPEFYK, HTVDDGLDIR, IDLRPVLGEGVPILASFLR, ISGSILNELIGLVR, ITSEALLVTQQLVK, LDIFEFLNHVEDGLK, LGTLSALDILIK, LLALLSLGEVGHHIDLSGQLELK, LTLIDPETLLPR, MLTFLMLVR, MLTGPVYSQSTALTHK, NGEVQNLAVK, PYVENIWALLLK, …	35	sp|Q86VP6|CAND1_HUMAN	Cullin-associated NEDD8-dissociated protein 1 OS=Homo sapiens OX=9606 GN=CAND1 PE=1 SV=2	0	0	9.80579	9.7308	9.65625	9.66889	9.74085	9.70813	9.67866	9.70135	8.98904	9.22758	9.10528	8.95034	8.88773	8.86489	8.85739	8.67272	8.73735	8.43748	8.98894	8.84314	8.84985	9.02401	8.92626	9.28248	8.54411	8.24643	8.85113	9.34823	9.42109	9.02206	8.45661	8.85305	8.72287	8.89452	8.83625	8.93193	9.44827	9.40309	9.44347	8.76784	8.99767
P27824	CALX_HUMAN	CANX	AEEDEILNR, APVPTGEVYFADSFDR, DDTDDEIAK, DDTDDEIAKYDGK, DKGDEEEEGEEKLEEK, EIEDPEDR, GTLSGWILSK, IPDPEAVKPDDWDEDAPAK, IPNPDFFEDLEPFR, IVDDWANDGWGLK, IVDDWANDGWGLKK, KDDTDDEIAK, KIPNPDFFEDLEPFR, KPEDWDERPK, KTDAPQPDVK, KTDAPQPDVKEEEEEK, LNKPFLFDTK, PVIDNPNYK, RIVDDWANDGWGLK, RIVDDWANDGWGLKK, SDAEEDGGTVSQEEEDRKPK, TDAPQPDVKEEEEEK, TDAPQPDVKEEEEEKEEEK, TPELNLDQFHDK, TPYTIMFGPDK, WEVEEMK, WKPPMIDNPSYQG…	29	sp|P27824|CALX_HUMAN	Calnexin OS=Homo sapiens OX=9606 GN=CANX PE=1 SV=2	0	0	9.79797	10.0615	9.87513	9.95032	9.99483	9.70308	9.93977	9.96265	9.31606	9.28268	9.27136	9.28492	9.95457	9.97227	10.039	9.83857	9.89967	9.77566	9.90217	10.0915	9.89543	9.80234	9.86019	10.7459	10.7783	11.0131	9.45217	9.80852	9.87475	9.91357	10.4489	10.4402	10.4139	10.185	10.221	10.2465	9.25155	9.23107	9.40997	10.0252	10.0537
Q01518	CAP1_HUMAN	CAP1	AGAAPYVQAFDSLLAGPVAEYLK, ALLVTASQCQQPAENK, AYLSIWTELQAYIK, EFHTTGLAWSK, EMNDAAMFYTNR, EPAVLELEGK, EPAVLELEGKK, HAEMVHTGLK, INSITVDNCK, KEPAVLELEGK, KEPAVLELEGKK, KLGLVFDDVVGIVEIINSK, LEAVSHTSDMHR, LFNHLSAVSESIQALGWVAMAPK, LFNHLSAVSESIQALGWVAMAPKPGPYVK, LGLVFDDVVGIVEIINSK, LSDLLAPISEQIK, NSLDCEIVSAK, PFSAPKPQTSPSPK, SSLFAQINQGESITHALK, TDGCHAYLSK, VENQENVSNLVIEDTELK, WRVENQENVSNLVIEDTELK	23	sp|Q01518|CAP1_HUMAN	Adenylyl cyclase-associated protein 1 OS=Homo sapiens OX=9606 GN=CAP1 PE=1 SV=5	0	0	9.84371	9.98982	10.105	9.83574	10.017	10.0573	9.94753	10.0007	10.0894	10.4774	10.229	9.72431	9.87848	9.92047	9.85061	9.15018	9.41601	9.13549	9.48359	9.18796	9.39642	9.43155	9.56362	9.86984	6.20662	8.11853	11.2432	10.1256	9.97988	9.66054	8.89231	8.92362	8.48168	9.26448	9.09862	9.40317	10.7211	10.3154	10.4807	9.74364	9.79826
P40121	CAPG_HUMAN	CAPG	ANAQAAALYK, AQVEIVTDGEEPAEMIQVLGPK, AQVEIVTDGEEPAEMIQVLGPKPALK, ARDLALAIR, DEQGACAVLAVHLNTLLGERPVQHR, EGNPEEDLTADK, ERQAALQVAEGFISR, EVQGNESDLFMSYFPR, MQYAPNTQVEILPQGHESPIFK, QAALQVAEGFISR, TSTGAPAAIKK, VSDATGQMNLTK, YQEGGVESAFHK	13	sp|P40121|CAPG_HUMAN	Macrophage-capping protein OS=Homo sapiens OX=9606 GN=CAPG PE=1 SV=2	0	0	10.029	9.90597	10.0716	9.93698	10.0372	10.1671	10.2511	10.2481	9.47418	9.52324	9.59657	9.67583	9.34057	9.20168	9.28921	8.80835	8.93	8.85916	8.97786	8.73319	9.21214	9.18386	9.33253	8.9092	8.44155	7.8525	8.36967	9.53334	9.4018	9.34261	8.88577	8.94181	9.16228	7.51108	7.461	7.56457	7.78475	7.83089	7.75901	9.56775	9.32833
P07384	CAN1_HUMAN	CAPN1	APSDLYQIILK, DEAFPPVPQSLGYK, DFFLANASR, IRLDETDDPDDYGDR, KAPSDLYQIILK, KLYELIITR, LEICNLTPDALK, LGLVEFNILWNR, LPPGEYVVVPSTFEPNK, LVFVHSAEGNEFWSALLEK, LYELIITR, MEDGEFWMSFR, NYPATFWVNPQFK, QLAGEDMEISVK, RDFFLANASR, RPTELLSNPQFIVDGATR, SEQFINLR, SGSMSAYEMR, SMVNLMDR, SMVNLMDRDGNGK, TLDTDLDGVVTFDLFK, WNTTLYEGTWR, YLGQDYEQLR	23	sp|P07384|CAN1_HUMAN	Calpain-1 catalytic subunit OS=Homo sapiens OX=9606 GN=CAPN1 PE=1 SV=1	0	0	9.08816	9.18082	8.94717	8.92368	9.15162	9.23574	9.20588	9.20119	9.03148	9.53271	9.21792	9.05537	8.92699	8.81551	8.80787	8.50872	8.67442	8.68446	8.69107	8.53353	7.92903	8.14428	7.99581	9.1945	8.97796	9.08007	9.97273	8.9751	9.00049	9.13852	9.12674	9.51095	9.41599	8.43879	8.10223	8.48662	9.07001	9.19151	9.34697	8.61933	8.63445
Q14444	CAPR1_HUMAN	CAPRIN1	DGYQQNFK, GKLDDYQER, LNEQYEHASIHLWDLLEGK, LNQDQLDAVSK, QFMAETQFTSGEK, QGLNGVPILSEEELSLLDEFYK, QILGVIDKK, SFMALSQDIQK, TVLELQYVLDK, YQEVTNNLEFAK	10	sp|Q14444|CAPR1_HUMAN	Caprin-1 OS=Homo sapiens OX=9606 GN=CAPRIN1 PE=1 SV=2	0	0	10.0609	10.2148	10.141	9.93033	9.94539	10.2627	10.1633	10.1885	9.52722	9.36883	9.44908	9.36594	9.11397	9.08824	9.12595	9.37379	9.34616	9.24708	9.3277	9.37835	9.56782	9.50561	9.55284	9.1057	9.06116	8.76668	7.9971	9.32053	9.07682	9.31426	8.85315	9.21176	9.26923	9.19994	9.14519	9.30754	9.05081	8.94056	8.90247	9.28021	9.17283
P52907	CAZA1_HUMAN	CAPZA1	DHYSNGFCTVYAK, DVQDSLTVSNEAQTAK, EASDPQPEEADGGLK, EGAAHAFAQYNMDQFTPVK, FITHAPPGEFNEVFNDVR, FTITPPTAQVVGVLK, IEGYEDQVLITEHGDLGNSR, IQVHYYEDGNVQLVSHK, LLLNNDNLLR, TIDGQQTIIACIESHQFQPK	10	sp|P52907|CAZA1_HUMAN	F-actin-capping protein subunit alpha-1 OS=Homo sapiens OX=9606 GN=CAPZA1 PE=1 SV=3	0	0	10.3411	10.1991	10.3026	10.2514	10.1969	10.2691	10.2251	10.2704	10.3659	10.4074	10.124	10.3267	9.88413	9.95319	9.80292	9.73581	9.82852	9.72226	9.93772	9.84505	9.76692	9.8807	9.76084	9.08652	7.10097	8.38179	10.6486	9.93759	10.1245	10.0154	9.01635	9.1722	8.91897	9.60902	9.33842	9.5993	10.5548	10.5661	10.752	10.0158	10.0578
P47756	CAPZB_HUMAN	CAPZB	DETVSDCSPHIANIGR, DYLLCDYNR, DYLLCDYNRDGDSYR, GCWDSIHVVEVQEK, KLEVEANNAFDQYR, LEVEANNAFDQYR, LPPQQIEK, LTSTVMLWLQTNK, NDLVEALKR, RLPPQQIEK, SGSGTMNLGGSLTR, STLNEIYFGK, YDPPLEDGAMPSAR	13	sp|P47756|CAPZB_HUMAN	F-actin-capping protein subunit beta OS=Homo sapiens OX=9606 GN=CAPZB PE=1 SV=5	0	0	10.1063	10.0438	10.195	10.2528	9.94388	10.2285	10.1436	10.2282	9.87695	10.2182	10.1873	9.82455	9.77644	9.74394	9.66785	9.37861	9.58546	9.43428	9.82678	9.59175	9.61688	9.57656	9.59297	9.91125	9.99155	9.45501	10.3417	10.5273	10.4746	10.6004	10.1456	10.0201	10.0772	9.80882	9.83948	9.94903	10.3417	10.0916	10.2936	10.2985	10.356
Q9HA77	SYCM_HUMAN	CARS2	AAKPQEVFWASPWGPGR, AALADDFDTPR, DRSSTTSTWELLDQR, ETGVQVYNSLTGR, GLTAHGINIK, GNVYFDLK, HASDFALWK, LVGVVPGPVGEPADSDK, LVGVVPGPVGEPADSDKR, PQEVFWASPWGPGR, QFALAMPEATGDAR, QFALAMPEATGDARR, RANEMNISPASLASLYEEDFK, RGLTAHGINIK, SSTTSTWELLDQR, TFSPDVFR, VLPPTVYLR, VTENIPQIISFIEGIIAR, VVDAILGLAHHGNGQLR	19	sp|Q9HA77|SYCM_HUMAN	Probable cysteine--tRNA ligase, mitochondrial OS=Homo sapiens OX=9606 GN=CARS2 PE=1 SV=1	0	0	8.72869	8.89953	8.97679	9.26527	8.50624	8.7835	8.91898	8.95419	8.22801	8.17151	8.13609	8.05907	8.75235	8.88258	8.71207	8.46509	8.52959	8.45686	8.72007	8.57551	9.0137	8.99438	8.87993	8.90538	9.47257	10.2656	10.3766	8.46898	8.45901	8.49916	9.75784	9.57123	9.3188	9.27474	9.09181	9.23309	9.17828	9.38853	8.99536	9.47183	9.3726
P20810	ICAL_HUMAN	CAST	AAAPAPVSEAVCRTSMCSIQSAPPEPATLK, DTMSDQALEALSASLGTR, EADPEDGKPVMDK, EETIPPDYR, EGITGPPADSSK, GTVPDDAVEALADSLGK, GTVPDDAVEALADSLGKK, HLLDDNGQDK, LAAAISEVVSQTPASTTQAGAPPR, PLLPEPEEK, QAEPELDLR, SESELIDELSEDFDR, SESELIDELSEDFDRSECK, SLTPAVPVESKPDKPSGK, TKPQDMISAGGESVAGITAISGKPGDK	15	sp|P20810|ICAL_HUMAN	Calpastatin OS=Homo sapiens OX=9606 GN=CAST PE=1 SV=4	0	0	7.41082	7.33822	7.47694	7.51908	7.59987	7.69479	7.44894	7.57501	8.88734	8.6507	8.56663	8.90298	8.42419	8.44612	8.56742	8.02805	7.76809	7.97999	7.93127	8.0377	8.25983	8.22661	8.21389	9.04467	9.32917	9.11877	9.5363	8.33139	8.22363	8.50558	8.56325	8.6722	8.49388	7.69503	7.56584	7.63461	8.05038	7.52517	7.52656	8.72774	8.4588
P04040	CATA_HUMAN	CAT	ADVLTTGAGNPVGDK, AFYVNVLNEEQR, AFYVNVLNEEQRK, DAQIFIQKK, DLFNAIATGK, DPASDQMQHWK, DPILFPSFIHSQK, DYPLIPVGK, FNTANDDNVTQVR, FSTVAGESGSADTVR, FSTVAGESGSADTVRDPR, GAGAFGYFEVTHDITK, GPLLVQDVVFTDEMAHFDR, GPLLVQDVVFTDEMAHFDRER, HMNGYGSHTFK, LCENIAGHLK, LFAYPDTHR, LGPNYLHIPVNCPYR, LSQEDPDYGIR, LVNANGEAVYCK, NAIHTFVQSGSHLAAR, NFTEVHPDYGSHIQALLDK, NLSVEDAAR, RFNTANDDNVTQVR, RLCENIAGHLK	25	sp|P04040|CATA_HUMAN	Catalase OS=Homo sapiens OX=9606 GN=CAT PE=1 SV=3	0	0	11.5382	11.4893	11.7275	11.2821	11.6469	10.9789	10.9765	11.012	10.5809	10.9528	10.7977	10.5524	10.4666	10.4719	10.4132	11.4778	11.742	11.8619	11.4201	11.2543	10.926	10.9502	10.9441	10.7106	10.7359	11.1765	10.8382	10.8882	10.947	10.7055	10.1972	10.6372	10.1534	11.2988	11.4563	11.1972	11.5968	11.8199	11.7534	12.1082	12.1801
Q13185	CBX3_HUMAN	CBX3	DSDEADLVLAK, IIGATDSSGELMFLMK, KVEEAEPEEFVVEK, LTWHSCPEDEAQ, SLSDSESDDSK, VEEAEPEEFVVEK, VVNGKVEYFLK, WKDSDEADLVLAK	8	sp|Q13185|CBX3_HUMAN	Chromobox protein homolog 3 OS=Homo sapiens OX=9606 GN=CBX3 PE=1 SV=4	0	0	9.47195	9.42782	9.56297	9.38066	9.49423	9.41394	9.4545	9.45707	10.0244	9.73384	9.75187	9.91419	9.85694	9.85228	9.65845	9.86705	9.72059	9.98376	9.72713	9.83012	9.69598	9.79814	9.9661	8.87204	8.39983	8.45284	9.7165	9.59726	9.38765	9.15193	10.0443	9.43985	9.68057	8.86115	9.2037	9.09657	9.36886	9.53759	9.56106	9.68499	9.6259
P45973	CBX5_HUMAN	CBX5	DTDEADLVLAK, GFSEEHNTWEPEK, IIGATDSCGDLMFLMK, LTWHAYPEDAENK, SNFSNSADDIK, WKDTDEADLVLAK	6	sp|P45973|CBX5_HUMAN	Chromobox protein homolog 5 OS=Homo sapiens OX=9606 GN=CBX5 PE=1 SV=1	0	0	9.22368	9.33598	9.53432	9.74611	8.76336	9.30428	9.35958	9.39214	9.3682	9.54038	9.67091	9.59391	10.3951	10.228	10.2519	9.78048	9.89581	9.86413	10.5779	10.7281	10.3742	10.0451	10.2544	8.57421	8.20282	7.90119	8.18538	9.35178	9.25395	8.58403	8.60697	8.38479	8.65551	9.0795	9.18415	9.54396	9.31271	9.18131	8.94227	9.56245	9.5825
Q8IX12	CCAR1_HUMAN	CCAR1	AGLLQPPVR, DLEEILYTLGLHLSR, DLSQLQENLK, EHSFEVSLFAELFNEMLQR, EISTPTHWSK, GKDEAMAIGGHWSPSLDGPDPEK, GKDEAMAIGGHWSPSLDGPDPEKDPSVLIK, IQTLPNQNQSQTQPLLK, ISENMNLQFENQMNK, LLLPTPTVK, LTDTSKDEENHEESESLQEDMLGNR, NLSTVMDEIHTVLK, NMAILDPPDADHLYSAK, RYILPDEPAIIVHPNWAAK, SCALAEDPQELR, SCALAEDPQELRDGFQHPAR, SEWETLSR, TILNLENSNK, TQMITINR, TVPAHVETVVLFFPDVWHCLPTR, VLVEATYNPNMPFK, VMLMASPSMEDLYHK, YILPDEPAIIVHP…	23	sp|Q8IX12|CCAR1_HUMAN	Cell division cycle and apoptosis regulator protein 1 OS=Homo sapiens OX=9606 GN=CCAR1 PE=1 SV=2	0	0	7.79915	7.80874	7.91393	7.96372	7.79297	7.98668	7.84614	7.76355	8.6575	8.34619	8.41961	8.60846	8.60469	8.51559	8.58528	8.72454	8.3784	8.67731	8.42165	8.54669	8.57331	8.61005	8.42803	8.13143	9.04973	9.10353	9.61901	8.41671	8.38669	8.32832	8.39973	8.48885	8.29587	8.23373	8.25004	8.31127	8.31655	8.38708	8.1742	8.59824	8.33557
Q8N163	CCAR2_HUMAN	CCAR2	AAYNPGQAVPWNAVK, ALVSHNGSLINVGSLLQR, DEAQNEGPATESEAPLK, EEEAIKEEVVK, FAEFQYLQPGPPR, GRLPQLGEK, LTPLQLEIQR, PLSLFQTSHTLHLSHLNR, PLSSGGEEEEK, QEGLDGGLPEEVLFGNLDLLPPPGK, QGILGAQPQLIFQPHR, SPAPPLLHVAALGQK, TLAAEMQELR, VLLLSSPGLEELYR, VQTLSNQPLLK, VVSPPEPEKEEAAK, VVTQNICQYR	17	sp|Q8N163|CCAR2_HUMAN	Cell cycle and apoptosis regulator protein 2 OS=Homo sapiens OX=9606 GN=CCAR2 PE=1 SV=2	0	0	9.06257	9.18383	9.02259	9.15925	9.07707	9.19416	9.20358	9.07664	9.35492	9.34153	9.32566	9.32583	9.39817	9.33447	9.32202	9.14741	9.0569	8.94072	9.3657	9.3003	9.31287	9.35436	9.39684	8.96424	8.04451	8.93062	8.64602	9.39821	9.49224	9.33124	8.52464	8.43933	8.67236	9.35277	9.22264	9.46551	9.25831	9.42989	9.23642	9.07664	9.08136
P78371	TCPB_HUMAN	CCT2	AAHSEGNTTAGLDMR, DASLMVTNDGATILK, EALLSSAVDHGSDEVK, EAVAMESYAK, EGTIGDMAILGITESFQVK, FRQDLMNIAGTTLSSK, GATQQILDEAER, GSGNLEAIHIIK, HGINCFINR, IHPQTIIAGWR, ILIANTGMDTDK, KIHPQTIIAGWR, KLGGSLADSYLDEGFLLDK, LALVTGGEIASTFDHPELVK, LGGSLADSYLDEGFLLDK, LGGSLADSYLDEGFLLDKK, LIEEVMIGEDK, LTSFIGAIAIGDLVK, MLPTIIADNAGYDSADLVAQLR, NIGVDNPAAK, QDLMNIAGTTLSSK, QVLLSAAEAAEVILR, RQVLLSAAEAAEVILR, SLHDALCVLAQTVK,…	27	sp|P78371|TCPB_HUMAN	T-complex protein 1 subunit beta OS=Homo sapiens OX=9606 GN=CCT2 PE=1 SV=4	0	0	10.1834	10.1506	10.2392	10.0009	10.127	10.2762	10.204	10.087	9.30765	9.55431	9.51797	9.24871	8.9742	8.9962	8.90421	8.91649	8.96174	8.83917	9.07319	9.06016	9.03027	9.11032	9.17714	9.13579	9.14821	9.21484	8.98533	9.61856	9.53043	9.33039	9.28932	9.35307	9.28403	9.51266	9.18282	9.36015	9.47844	9.29864	9.4031	9.3152	9.22326
P49368	TCPG_HUMAN	CCT3	ALDDMISTLK, ALDDMISTLKK, AMTGVEQWPYR, AVAQALEVIPR, EDDVGTGAGLLEIK, EILSEVER, EIQVQHPAAK, ELGIWEPLAVK, GESQTDIEITR, GESQTDIEITREEDFTR, GISDLAQHYLMR, HTQENCETWGVNGETGTLVDMK, IDDIVSGHK, IGDEYFTFITDCK, IPGGIIEDSCVLR, ISIPVDISDSDMMLNIINSSITTK, IVLLDSSLEYK, IVSRPEELREDDVGTGAGLLEIK, KGESQTDIEITREEDFTR, MLLDPMGGIVMTNDGNAILR, MVQFEENGR, MVQFEENGRK, NLQDAMQVCR, NVLLDPQLVPGGGASEMAVAHALTEK, PVLVLSQNTK, TAVET…	28	sp|P49368|TCPG_HUMAN	T-complex protein 1 subunit gamma OS=Homo sapiens OX=9606 GN=CCT3 PE=1 SV=4	0	0	10.225	10.33	10.3053	10.186	10.3886	10.4194	10.4525	10.4239	9.50031	9.56687	9.53581	9.51756	9.33536	9.35323	9.25584	9.14971	9.24917	9.28066	9.3977	9.2961	9.19704	9.39629	9.38864	9.48695	9.32939	9.67214	9.5593	9.894	9.77303	9.8174	9.38073	9.36667	9.54295	9.31111	9.35352	9.56946	9.76916	9.72626	9.62229	9.72861	9.72771
P50991	TCPD_HUMAN	CCT4	ALIAGGGAPEIELALR, DALSDLALHFLNK, DIEREDIEFICK, ETLLNSATTSLNSK, GDVTITNDGATILK, GIEILTDMSR, GIEILTDMSRPVELSDR, GIHPTIISESFQK, KLGGTIDDCELVEGLVLTQK, LGGTIDDCELVEGLVLTQK, LVIEEAER, MIQDGKGDVTITNDGATILK, QMQVLHPAAR, RALIAGGGAPEIELALR, SIHDALCVIR, TGCNVLLIQK, TLSGMESYCVR, VIDPATATSVDLR, VVSQYSSLLSPMSVNAVMK	19	sp|P50991|TCPD_HUMAN	T-complex protein 1 subunit delta OS=Homo sapiens OX=9606 GN=CCT4 PE=1 SV=4	0	0	10.532	10.4505	10.4065	10.6174	10.3336	10.4313	10.4309	10.4533	9.50361	9.52891	9.51961	9.57472	9.24435	9.09804	8.92056	9.20384	9.01132	8.86795	9.41968	9.21861	9.12937	9.15489	9.25793	9.17596	9.92095	10.164	8.61235	9.38309	9.10597	9.69241	9.3617	9.65812	9.30812	8.62895	8.7296	9.08607	9.64364	9.4486	9.46421	8.83416	8.88941
P48643	TCPE_HUMAN	CCT5	DFSHPQMPK, DGDVTVTNDGATILSMMDVDHQIAK, DTEPLIQTAK, DVDFELIK, EKFEEMIQQIK, EMNPALGIDCLHK, FEEMIQQIK, HKLDVTSVEDYK, IADGYEQAAR, IDDIRKPGESEE, ISDSVLVDIK, ISDSVLVDIKDTEPLIQTAK, LDVTSVEDYK, LGFAGLVQEISFGTTK, MLVIEQCK, QMAEIAVNAVLTVADMER, QQHVIETLIGK, QQHVIETLIGKK, QQISLATQMVR, RDVDFELIK, SLHDALCVIR, TSLGPNGLDK, VVYGGGAAEISCALAVSQEADK, WVGGPEIELIAIATGGR	24	sp|P48643|TCPE_HUMAN	T-complex protein 1 subunit epsilon OS=Homo sapiens OX=9606 GN=CCT5 PE=1 SV=1	0	0	9.8535	9.92398	10.0968	10.0012	9.9186	10.0632	10.0005	9.90328	9.22835	9.61293	9.49899	9.38207	9.07563	9.03097	8.95569	8.89827	9.11423	9.03554	9.07584	8.92335	9.08808	9.10058	9.19424	9.51989	9.09874	9.70504	9.47705	9.57252	9.55696	9.68252	9.09607	9.47989	9.25756	8.98932	8.91206	9.1614	9.73135	9.37096	9.46157	9.27257	9.04453
P40227	TCPZ_HUMAN	CCT6A	ALQFLEEVK, AQAALAVNISAAR, AQLGVQAFADALLIIPK, DGNVLLHEMQIQHPTASLIAK, EMDRETLIDVAR, GIDPFSLDALSK, IITEGFEAAK, KQDEPIDLFMIEIMEMK, MLVSGAGDIK, NAIDDGCVVPGAGAVEVAMAEALIK, QADLYISEGLHPR, QDEPIDLFMIEIMEMK, SETDTSLIR, TEVNSGFFYK, VATAQDDITGDGTTSNVLIIGELLK, VHAELADVLTEAVVDSILAIK, VHAELADVLTEAVVDSILAIKK, VLAQNSGFDLQETLVK	18	sp|P40227|TCPZ_HUMAN	T-complex protein 1 subunit zeta OS=Homo sapiens OX=9606 GN=CCT6A PE=1 SV=3	0	0	10.2023	10.1935	10.4055	10.185	10.3799	10.1954	10.3196	10.1947	9.42917	9.46081	9.4425	9.46099	9.18949	9.1687	9.19814	9.02296	9.24773	9.02188	9.33181	9.46113	9.27097	9.30605	9.43938	9.76207	9.00667	9.8069	9.09327	9.8601	9.82366	9.65072	9.58071	9.33823	9.50423	9.06009	8.88506	9.15703	9.71367	9.57452	9.61412	9.31483	9.30833
Q99832	TCPH_HUMAN	CCT7	ATISNDGATILK, GGAEQFMEETER, IALLNVELELK, INALTAASEAACLIVSVDETIK, KVQGGALEDSQLVAGVAFK, KVQGGALEDSQLVAGVAFKK, LLDVVHPAAK, LPIGDVATQYFADR, LPIGDVATQYFADRDMFCAGR, MVVDAVMMLDDLLQLK, NDSVVAGGGAIEMELSK, PYVEEGLHPQIIIR, QLCDNAGFDATNILNK, QQLLIGAYAK, QVKPYVEEGLHPQIIIR, SLHDAIMIVR, SQDAEVGDGTTSVTLLAAEFLK, TFSYAGFEMQPK, VHTVEDYQAIVDAEWNILYDK, VQGGALEDSQLVAGVAFK, VQGGALEDSQLVAGVAFKK, YNFFTGCPK	22	sp|Q99832|TCPH_HUMAN	T-complex protein 1 subunit eta OS=Homo sapiens OX=9606 GN=CCT7 PE=1 SV=2	0	0	10.0158	9.9834	10.0328	9.78849	9.9792	10.1293	10.054	10.0547	9.09973	9.19488	9.44233	8.90886	8.82012	8.75357	8.69021	8.63675	8.90855	8.74407	8.74957	8.62989	8.74067	8.75731	8.90804	9.2783	9.53353	9.4128	8.81135	9.44618	9.38858	9.43658	9.37969	9.20467	9.45145	9.173	9.1469	9.10585	9.31834	9.17796	9.16101	8.98492	9.05024
P50990	TCPQ_HUMAN	CCT8	AIADTGANVVVTGGK, APGFAQMLK, AVDDGVNTFK, DIDEVSSLLR, DMLEAGILDTYLGK, EDGAISTIVLR, ELEVQHPAAK, ETEGDVTSVK, FAEAFEAIPR, GEENLMDAQVK, GSTDNLMDDIER, HFSGLEEAVYR, IAVYSCPFDGMITETK, ILGSGISSSSVLHGMVFK, ILGSGISSSSVLHGMVFKK, KFAEAFEAIPR, LATNAAVTVLR, LFVTNDAATILR, LVPGGGATEIELAK, LYAVHQEGNK, MVINHLEK, NVGLDIEAEVPAVK, QITSYGETCPGLEQYAIKK, QYGNEVFLAK, RLVPGGGATEIELAK, TAEELMNFSK, TAYGPNGMNK, VADMALHYANK	28	sp|P50990|TCPQ_HUMAN	T-complex protein 1 subunit theta OS=Homo sapiens OX=9606 GN=CCT8 PE=1 SV=4	0	0	10.6047	10.5883	10.5948	10.4959	10.4898	10.6012	10.6597	10.6679	9.86166	9.97759	10.1395	9.79643	9.60115	9.5699	9.56869	9.4494	9.48735	9.49143	9.68788	9.6177	9.6448	9.65982	9.81312	10.0318	10.1556	10.275	9.26097	10.2711	10.2614	10.1758	9.97459	10.159	10.1669	9.8369	9.70364	9.93408	10.1872	10.1307	10.1222	9.82066	9.96614
P16070	CD44_HUMAN	CD44	ALSIGFETCR, ESSETPDQFMTADETR, FAGVFHVEK, KLVINSGNGAVEDR, LVINSGNGAVEDR, NLQNVDMK, SQEMVHLVNK, YGFIEGHVVIPR	8	sp|P16070|CD44_HUMAN	CD44 antigen OS=Homo sapiens OX=9606 GN=CD44 PE=1 SV=3	0	0	9.18624	8.83795	9.02478	9.61341	9.10046	8.3522	9.21239	9.37518	8.6274	8.82936	8.59124	9.35992	9.23818	9.10131	9.09544	8.79964	9.31955	9.10598	9.66961	9.73492	9.71429	9.27295	9.2596	9.0104	8.77995	10.0336	10.5928	8.17709	7.99385	8.06001	8.3004	8.82718	8.39633	9.27909	9.10376	8.8922	9.65275	9.87764	9.65959	9.41706	9.1095
Q08722	CD47_HUMAN	CD47	EGETIIELK, STVPTDFSSAK	2	sp|Q08722|CD47_HUMAN	Leukocyte surface antigen CD47 OS=Homo sapiens OX=9606 GN=CD47 PE=1 SV=1	0	0	9.73294	9.2459	8.46981	9.73547	9.15642	9.62857	9.14984	9.48544	8.29385	9.44387	8.64495	9.67521	9.675	9.48889	9.63123	8.33156	8.60035	9.01664	9.29934	9.54437	9.76278	9.56711	9.41034	10.8495	12.1789	12.265	11.7963	10.25	10.4677	9.76301	10.6595	11.0824	10.8942	9.50914	9.66666	9.45969	10.1781	9.9737	10.1839	10.6823	10.5837
Q9UIB8	SLAF5_HUMAN	CD84	ADINTQADPYTTTK, ASTQDSKPPGTSSYEIVI, EEPVNTVYSEVQFADK, IHALGPNYNLVISDLR, IYDEILQSK, RYNLQIYR, TIYTYIMASR, TSVAYVTPGDSETAPVVTVTHR	8	sp|Q9UIB8|SLAF5_HUMAN	SLAM family member 5 OS=Homo sapiens OX=9606 GN=CD84 PE=1 SV=1	0	0	8.31176	8.14469	8.12989	8.61082	8.75269	9.13599	8.79697	9.40831	7.5002	7.87265	7.52275	7.58286	7.53981	7.40765	7.73303	7.75359	7.9795	8.41432	7.72295	7.70647	8.07979	7.84737	7.58433	8.87242	8.6128	8.05304	11.2261	8.54587	8.58683	9.31581	8.91986	9.26001	9.04447	8.37028	8.59398	8.52945	8.80341	8.36278	8.4519	8.298	8.28602
P60953	CDC42_HUMAN	CDC42	NVFDEAILAALEPPEPK, QKPITPETAEK, TCLLISYTTNK, TPFLLVGTQIDLR, TPFLLVGTQIDLRDDPSTIEK, WVPEITHHCPK, YVECSALTQK	7	sp|P60953|CDC42_HUMAN	Cell division control protein 42 homolog OS=Homo sapiens OX=9606 GN=CDC42 PE=1 SV=2	0	0	9.14215	8.82197	9.3223	9.10292	9.11715	9.01439	9.13825	9.2141	8.73135	9.13333	8.82036	8.95846	8.6382	8.73206	8.73529	8.22091	8.88584	8.9384	8.70265	8.5612	8.72576	8.80643	8.86599	7.84922	10.2787	10.0103	9.99185	8.30075	8.20297	9.30298	9.59538	9.58048	10.0115	8.11994	8.64442	8.36238	8.56321	8.67602	8.87282	8.23939	8.16401
Q99459	CDC5L_HUMAN	CDC5L	AQDVLVQEMEVVK, DLPRPSEVNETILRPLNVEPPLTDLQK, DRIESLEK, EIDDTYIEDAADVDAR, EIDDTYIEDAADVDARK, ELEEREIDDTYIEDAADVDAR, ELEEREIDDTYIEDAADVDARK, EMITMLHYDLLHHPYEPSGNK, EMITMLHYDLLHHPYEPSGNKK, GGLNTPLHESDFSGVTPQR, GVDYNAEIPFEK, ILLGGYQSR, ILQEAQNLMALTNVDTPLK, KAQDVLVQEMEVVK, KPALGFYDTSEENYQALDADFRK, LGLLGLPAPK, LKPGEIDPNPETK, LVLPAPQISDAELQEVVK, NDFEIVLPENAEK, NTEDEILK, PARPDPIDMDEDELEMLSEAR, QLNDLWDQIEQ…	32	sp|Q99459|CDC5L_HUMAN	Cell division cycle 5-like protein OS=Homo sapiens OX=9606 GN=CDC5L PE=1 SV=2	0	0	8.62598	8.5683	8.49046	8.7908	8.50394	8.43867	8.53461	8.52904	9.06845	8.63549	8.65609	9.09913	9.07051	8.99363	9.01181	9.34721	8.94813	9.19043	9.2797	9.29913	9.18073	9.19988	9.11113	8.5355	8.81477	8.52886	10.1104	8.84858	9.01616	9.16633	8.88497	8.79956	8.70729	8.68635	8.7539	8.62043	8.57187	8.50487	8.4516	8.6351	8.4467
Q00534	CDK6_HUMAN	CDK6	ADQQYECVAEIGEGAYGK, DLKPQNILVTSSGQIK, DMMFQLLR, FVTDIDELGK, GLDFLHSHR, GSSDVDQLGK, HLETFEHPNVVR, ILDVIGLPGEEDWPR, ILDVIGLPGEEDWPRDVALPR, ISAYSALSHPYFQDLER, LFDVCTVSR, LTLVFEHVDQDLTTYLDK, PQNILVTSSGQIK, RISAYSALSHPYFQDLER, VPEPGVPTETIK, VQTGEEGMPLSTIR	16	sp|Q00534|CDK6_HUMAN	Cyclin-dependent kinase 6 OS=Homo sapiens OX=9606 GN=CDK6 PE=1 SV=1	0	0	9.72771	9.62991	9.62005	9.73678	9.6923	9.76659	9.75582	9.73249	9.14739	9.39316	9.40536	8.79479	8.78952	8.77074	8.59105	9.24742	9.18684	9.08728	9.28665	9.06579	9.0011	9.19945	9.30292	8.2811	8.41561	7.89765	8.65182	9.3012	9.2574	8.81055	8.59016	8.45789	8.5657	9.44532	9.33816	9.45452	9.15556	9.08232	9.21379	8.81684	9.03928
Q9NXV6	CARF_HUMAN	CDKN2AIP	ASAQQENSSTCIGSAIK, ATLDVFFVPLK, ELADLPQNK, GISSSNEGVEEPSK, HGSASFVSLLK, LVAVGGFSPNVNHGELLNAAIEALK, NAGDLAPAGGAASASTDEAADAESGTR, NSSSSGTSLLTPK, PSSETASSGLTSK, SSGISSQNSSTSDGDR, SSSQTSGSLVSK, SSSQTSTSQLPSK, SSSSTNTSLLTSK, STSLASVSQLASK, STSQVAASLLASK, SVSSQSSSSVSSQVTTAGSGK, TSSEASVSSSVAK, VAAWVEALR, VTDAPTYTTR, VTDAPTYTTRDELVAK	20	sp|Q9NXV6|CARF_HUMAN	CDKN2A-interacting protein OS=Homo sapiens OX=9606 GN=CDKN2AIP PE=1 SV=3	0	0	7.6639	7.44849	7.50722	7.4239	7.26577	7.53167	7.61593	7.46027	8.44677	8.06392	8.15698	8.21983	7.70764	7.67229	8.03176	8.16208	7.93795	8.05798	7.79467	7.92941	7.86958	7.95678	8.10804	7.67164	7.27678	7.85147	8.61228	7.91598	8.32717	8.25643	7.57531	8.06178	7.76883	7.801	7.86439	7.86283	8.12724	7.84198	7.82276	7.57779	7.67529
P23528	COF1_HUMAN	CFL1	AVLFCLSEDK, AVLFCLSEDKK, EDLVFIFWAPESAPLK, EILVGDVGQTVDDPYATFVK, ESKKEDLVFIFWAPESAPLK, HELQANCYEEVK, KEDLVFIFWAPESAPLK, KNIILEEGK, LGGSAVISLEGK, LGGSAVISLEGKPL, YALYDATYETK	11	sp|P23528|COF1_HUMAN	Cofilin-1 OS=Homo sapiens OX=9606 GN=CFL1 PE=1 SV=3	0	0	12.2951	12.1626	12.3015	12.0085	12.3083	12.0863	12.2623	12.175	11.5442	12.3794	11.7594	11.01	10.7578	10.6659	10.5972	11.595	11.7127	11.4622	10.8236	10.3032	10.5442	10.6187	10.6585	9.59978	8.6623	10.1601	13.1747	10.7209	9.59313	11.2868	10.599	10.708	10.9167	10.0123	10.4255	10.3219	10.9799	10.7573	11.2202	10.5438	10.7363
Q96JM3	CHAP1_HUMAN	CHAMP1	AASDIWKPVLSIDTEPR, AFLLESLLK, AVELGDELQIDAIDDQK, AVPPVSPELR, DNQESSDAELSSSEYIK, EAFISEEEIAK, EAFISEEEIAKYMK, GAVLHHLVNK, HALFPELPK, KLMEALEPPLEEQQI, KPALFPEPAK, LAPVPSPEPQK, LAPVPSPEPQKPAPVSPESVK, LLEDTLFPSSK, LMEALEPPLEEQQI, MDMTSPEQSR, MYSNVYYHITSK, NHVAAHGQSLLK, NVLQFTEEK, PAPSVSPGPWK, PFPAVSPEPR, PIPSVSPGPWK, PTPSVSSASWK, PVLSIDTEPR, SIPALSMETQK, SNPSASSGPWK, SPPASPESWK, SSFFIEPQK, SSFFIEPQKP…	32	sp|Q96JM3|CHAP1_HUMAN	Chromosome alignment-maintaining phosphoprotein 1 OS=Homo sapiens OX=9606 GN=CHAMP1 PE=1 SV=2	0	0	8.02115	7.88518	8.03787	8.20783	7.9725	8.01776	7.93857	7.974	8.76208	8.64833	8.58086	8.90572	8.82704	8.84429	8.91191	8.90026	8.63548	8.86412	8.6971	8.83556	8.92614	8.93404	8.75363	8.44774	9.02951	9.13921	11.0104	8.77997	8.76575	9.14881	8.98514	9.13912	8.89108	8.84169	8.75349	8.68611	8.52061	8.43343	8.32812	8.80683	8.68263
Q9NX63	MIC19_HUMAN	CHCHD3	RVTFEADENENITVVK, RYESHPVCADLQAK, VAEELALEQAK, VAEELALEQAKK, VTFEADENENITVVK, YESHPVCADLQAK, YSGAYGASVSDEELK	7	sp|Q9NX63|MIC19_HUMAN	MICOS complex subunit MIC19 OS=Homo sapiens OX=9606 GN=CHCHD3 PE=1 SV=1	0	0	9.7432	9.65716	9.62395	9.42964	9.69389	9.78243	9.68819	9.62208	10.0637	9.57078	9.87735	9.8002	9.81904	9.70137	9.77276	10.543	10.4185	10.562	9.3733	9.57595	9.51868	9.47429	9.37913	9.82938	9.35048	9.26826	9.29947	9.34396	9.26699	9.60672	9.81775	9.43655	9.53251	10.4365	10.4839	10.2743	9.01389	9.10239	9.07752	9.63674	9.4297
Q14839	CHD4_HUMAN	CHD4	AAYLNMSEDPSHPSMALNTR, AFLNAIMR, AFSQFVRPLIAAK, APEPTPQQVAQQQ, AYHMVCLDPDMEK, AYVSLFMR, DKPLPPLLAR, EEEMGEEEEVER, EEEMGEEEEVEREIIK, EFSTNNPFK, EGEDSSVIHYDDK, EIIKQEESVDPDYWEK, ENEFSFEDNAIR, EVMLQNGETPK, FAEVECLAESHQHLSK, FGTEELFK, FGTEELFKDEATDGGGDNK, FHNLEGFLEEFADIAK, FSWAQGTDTILADEMGLGK, GGGNQVSLLNVVMDLK, GGGNQVSLLNVVMDLKK, GHVHYLIK, GPFLVSAPLSTIINWER, HDYWLLAGIINHGYAR, HHYEQQQEDLAR, HLCEPGADGAE…	58	sp|Q14839|CHD4_HUMAN	Chromodomain-helicase-DNA-binding protein 4 OS=Homo sapiens OX=9606 GN=CHD4 PE=1 SV=2	0	0	8.54677	8.57335	8.48386	8.69655	8.41379	8.54632	8.67369	8.54487	8.53823	8.37111	8.39189	8.69376	8.81562	8.75795	8.80453	8.64731	8.58407	8.6443	8.90662	9.01243	8.97072	8.79115	8.78832	7.97565	8.77992	8.79095	8.39319	8.59458	8.46062	8.68687	8.58988	8.75293	8.59897	8.4213	8.47165	8.5334	8.6803	8.66108	8.45864	8.74993	8.67338
Q9BWS9	CHID1_HUMAN	CHID1	AESVVLEHR, DAREPVVGAR, DRHFAGDVLGYVTPWNSHGYDVTK, EMFEVTGLHDVDQGWMR, FTQISPVWLQLK, HFAGDVLGYVTPWNSHGYDVTK, HVVFYPTLK, ILLGLNFYGMDYATSK, LLALLVIPPAITPGTDQLGMFTHK, LLFEDWTYDDFR, MVWDSQASEHFFEYK, MVWDSQASEHFFEYKK, NQHFDGFVVEVWNQLLSQK, NVLDSEDEIEELSK, SQFSDKPVQDR, VGLIHMLTHLAEALHQAR	16	sp|Q9BWS9|CHID1_HUMAN	Chitinase domain-containing protein 1 OS=Homo sapiens OX=9606 GN=CHID1 PE=1 SV=1	0	0	8.38482	8.45596	8.39287	8.3132	8.48705	8.0903	8.19663	8.23423	7.85045	7.90672	7.47274	8.18799	7.86869	7.96438	8.02342	8.47445	8.61554	8.21438	8.40119	8.47496	8.03568	8.13638	8.13386	9.58175	9.4202	9.52591	8.43948	8.44871	8.62639	8.88688	9.12352	9.53656	9.36981	9.09243	9.05198	8.7512	8.02134	8.13942	8.39617	8.53163	8.51969
Q9H444	CHM4B_HUMAN	CHMP4B	EALENANTNTEVLK, GGPTPQEAIQR, KIEQELTAAK, LRDTEEMLSK, QLAQIDGTLSTIEFQR	5	sp|Q9H444|CHM4B_HUMAN	Charged multivesicular body protein 4b OS=Homo sapiens OX=9606 GN=CHMP4B PE=1 SV=1	0	0	8.90178	8.65462	8.80501	8.69769	8.18684	8.45549	8.13666	8.53199	8.81064	8.68151	8.40091	8.86863	9.19493	9.09031	9.07899	8.16947	7.75083	6.24517	8.59299	8.78998	8.75008	8.67536	8.98841	8.54629	9.57023	9.09335	9.69386	7.58607	7.46998	7.85847	8.23986	7.79424	8.10985	7.79979	7.9132	8.11184	9.38769	9.2749	9.40981	9.54087	9.34639
O00299	CLIC1_HUMAN	CLIC1	EEFASTCPDDEEIELAYEQVAK, FLDGNELTLADCNLLPK, GFTIPEAFR, GVTFNVTTVDTK, GVTFNVTTVDTKR, IEEFLEAVLCPPR, IGNCPFSQR, LAALNPESNTAGLDIFAK, LCPGGQLPFLLYGTEVHTDTNK, LFMVLWLK, LHIVQVVCK, NSNPALNDNLEK, YLSNAYAR	13	sp|O00299|CLIC1_HUMAN	Chloride intracellular channel protein 1 OS=Homo sapiens OX=9606 GN=CLIC1 PE=1 SV=4	0	0	11.1502	10.8171	10.9095	11.0108	10.8466	10.5608	10.806	10.8641	10.613	10.7767	10.3932	10.3474	9.87713	9.98556	9.93155	10.3278	10.0465	10.1968	10.2222	9.86031	10.0748	10.1179	10.1914	10.1254	9.96366	8.56781	10.7289	10.2646	10.2058	9.87522	10.0214	10.2277	10.12	9.54441	9.53665	9.78032	10.8515	10.7635	11.0372	10.332	10.515
Q14677	EPN4_HUMAN	CLINT1	ATNVVMNYSEIESK, ELVEFAQDDDR, ELVEFAQDDDRLR, ELVEFAQDDDRLREER, GEFKDEEETVTTK, HIHITQATETTTTR, IGSTIDDTISK, QDAFANFANFSK, SKWDEEWDK, SLENYHFVDEHGK, SLLLLAYLIR, TIDLGAAAHYTGDK, YVGVSSDSVGGFR	13	sp|Q14677|EPN4_HUMAN	Clathrin interactor 1 OS=Homo sapiens OX=9606 GN=CLINT1 PE=1 SV=1	0	0	8.43444	8.50019	8.49945	8.42532	8.47387	8.55167	8.52402	8.63053	8.92892	8.86835	8.97715	8.71781	8.81173	8.69509	8.67567	8.91693	8.77471	8.86398	8.45104	8.60908	8.97086	8.76141	8.77689	8.3708	7.96226	8.80304	9.95973	8.44267	8.35919	8.97101	8.3554	8.54707	8.17248	8.57819	8.40704	8.23385	8.55526	8.46069	8.25221	8.37622	8.07209
P54105	ICLN_HUMAN	CLNS1A	GLGTGTLYIAESR, QQPDTEAVLNGK, SFPPPGPAEGLLR	3	sp|P54105|ICLN_HUMAN	Methylosome subunit pICln OS=Homo sapiens OX=9606 GN=CLNS1A PE=1 SV=1	0	0	10.2061	10.0873	10.1588	10.1845	10.1634	10.1645	10.0504	9.94138	8.88197	9.0148	8.87202	9.07176	8.74105	8.53592	8.61596	8.74807	8.77147	8.33003	8.819	8.44172	8.75178	8.65948	8.76907	8.8867	9.37518	8.59822	9.51548	9.33636	9.28664	9.39585	8.71251	8.62245	8.51745	8.9112	8.93727	8.97727	9.59442	9.71343	9.49968	9.05043	8.9707
Q16740	CLPP_HUMAN	CLPP	ALPLIPIVVEQTGR, DRYMSPMEAQEFGILDK, EPVEAAPAAEPVPAST, GQATDIAIQAEEIMK, IMIHQPSGGAR, QLYNIYAK, QSLQVIESAMER, QSLQVIESAMERDR, VLVHPPQDGEDEPTLVQK, YMSPMEAQEFGILDK	10	sp|Q16740|CLPP_HUMAN	ATP-dependent Clp protease proteolytic subunit, mitochondrial OS=Homo sapiens OX=9606 GN=CLPP PE=1 SV=1	0	0	8.84553	8.72111	8.96988	8.93218	8.8927	8.75098	8.61819	8.6298	8.43645	8.16039	8.4085	8.57905	8.75715	8.79442	8.87558	8.94183	8.74176	8.56693	8.74266	8.71252	8.67707	8.7036	8.66705	9.70414	9.80162	10.0217	9.44074	8.74536	8.6592	8.6404	9.29688	8.93844	8.81662	9.49689	9.40953	9.24453	8.75152	8.93291	8.52028	9.35795	9.05352
P09496	CLCA_HUMAN	CLTA	ELEEWYAR, LEALDANSR, LEALDANSRK, LQSEPESIR, LQSEPESIRK, WREEQMER	6	sp|P09496|CLCA_HUMAN	Clathrin light chain A OS=Homo sapiens OX=9606 GN=CLTA PE=1 SV=1	0	0	9.2985	9.12834	9.52057	9.57959	9.48516	9.23951	9.30315	9.4532	9.33777	9.30581	9.20654	9.65352	9.39792	9.20391	9.43594	8.92335	8.97996	9.24876	9.27271	9.40024	9.43412	9.39274	9.35909	10.29	10.4217	10.2735	9.36479	9.24391	9.5604	9.70772	10.1884	9.98883	9.6372	9.32787	9.27632	9.39527	10.0077	9.35355	9.37267	9.65301	9.72689
Q00610	CLH1_HUMAN	CLTC	AAEQAHLWAELVFLYDK, AFMTADLPNELIELLEK, AHIAQLCEK, AHMGMFTELAILYSK, AHTMTDDVTFWK, AIQFYLEFK, ALEHFTDLYDIK, ALEHFTDLYDIKR, ARESYVETELIFALAK, AVDVFFPPEAQNDFPVAMQISEK, DAMQYASESK, DPELWGSVLLESNPYR, DPELWGSVLLESNPYRR, EHLELFWSR, ENPYYDSR, ESNCYDPER, ESYVETELIFALAK, FDFVHDLVLYLYR, FDVNTSAVQVLIEHIGNLDR, FNALFAQGNYSEAAK, GQFSTDELVAEVEK, GQFSTDELVAEVEKR, GYFEELITMLEAALGLER, HDVVFLITK, HNIMDFAMPYFIQVMK, HSS…	73	sp|Q00610|CLH1_HUMAN	Clathrin heavy chain 1 OS=Homo sapiens OX=9606 GN=CLTC PE=1 SV=5	0	0	9.6579	9.78344	9.81837	9.65063	9.8322	9.77467	9.84829	9.84466	8.77309	9.06438	8.98792	8.83357	9.07931	9.12013	9.04081	8.57783	8.83393	8.55857	9.17737	9.19435	8.89358	9.06932	9.02676	9.90096	9.91034	10.153	10.0135	8.94605	9.14165	9.16096	9.39392	9.59022	9.42658	8.71533	8.80305	8.67834	9.10333	9.06367	9.21732	8.84871	9.02262
P30085	KCY_HUMAN	CMPK1	EMDQTMAANAQK, IVPVEITISLLK, MKPLVVFVLGGPGAGK, NPDSQYGELIEK, NQDNLQGWNK, PIIDLYEEMGK, PLVVFVLGGPGAGK, RIQTYLQSTKPIIDLYEEMGK, SVDEVFDEVVQIFDK, YGYTHLSAGELLR	10	sp|P30085|KCY_HUMAN	UMP-CMP kinase OS=Homo sapiens OX=9606 GN=CMPK1 PE=1 SV=3	0	0	8.77455	8.801	8.96269	8.62758	8.76695	8.78011	8.8114	8.7252	8.79982	8.95045	8.77611	8.33159	8.26647	8.31534	8.24266	8.55855	8.74137	8.43949	8.13336	7.9823	8.37303	8.22945	8.3287	9.0339	8.24196	8.11372	10.5475	9.09738	8.6886	8.89249	8.61342	8.88195	8.61369	8.78596	9.16438	8.46043	9.17911	8.83062	8.97244	8.83116	8.2535
Q96KP4	CNDP2_HUMAN	CNDP2	DLHSGVYGGSVHEAMTDLILLMGSLVDK, DVDYVCISDNYWLGK, DVGAQILLHSHK, DVGAQILLHSHKK, EGGSIPVTLTFQEATGK, GNILIPGINEAVAAVTEEEHK, GPVAGWINALEAYQK, LPDGSEIPLPPILLGR, LVPNMTPEVVGEQVTSYLTK, LYDDIDFDIEEFAK, MLAAYLYEVSQLK, MLAAYLYEVSQLKD, MMEVAAADVK, NVMLLPVGSADDGAHSQNEK, PWVSDFSHPHYLAGR, QKLPDGSEIPLPPILLGR, QLGGSVELVDIGK, RGNILIPGINEAVAAVTEEEHK, RMMEVAAADVK, TGQEIPVNVR, TVFGVEPDLTR, VYMGHGGKPWVSDFSHPHYLAGR, WRYP…	27	sp|Q96KP4|CNDP2_HUMAN	Cytosolic non-specific dipeptidase OS=Homo sapiens OX=9606 GN=CNDP2 PE=1 SV=2	0	0	9.58661	9.61087	9.67607	9.55157	9.70286	9.76367	9.59718	9.5878	9.6329	9.89247	9.52518	9.726	9.35178	9.32616	9.18221	9.29756	9.2071	9.10656	9.12384	8.90756	9.08173	9.17246	9.26699	9.80628	9.20779	8.59249	9.12028	9.10693	9.09574	8.39105	8.19833	8.06339	7.44301	8.75011	8.52573	8.58027	9.08975	9.15475	9.17622	8.71775	9.00374
Q99439	CNN2_HUMAN	CNN2	DGTILCTLMNK, GLQSGVDIGVK, GPSYGLSAEVK, NHILPPMDHSTISLQMGTNK, SMQNWHQLENLSNFIK, TWIEGLTGLSIGPDFQK	6	sp|Q99439|CNN2_HUMAN	Calponin-2 OS=Homo sapiens OX=9606 GN=CNN2 PE=1 SV=4	0	0	9.71577	10.0208	10.2774	9.63365	9.96231	9.85663	9.89819	9.61749	9.76527	9.71017	9.88192	10.0837	9.80809	9.85505	9.6917	9.13587	9.44262	9.59368	9.64133	9.81752	9.67581	9.72538	9.84007	9.95775	9.70523	9.52622	12.1647	9.88184	9.99493	9.87584	8.68961	9.64476	9.13452	10.095	9.82539	10.2037	9.66141	9.88245	10.1911	9.55513	9.70029
Q9Y2B0	CNPY2_HUMAN	CNPY2	ALVDELEWEIAQVDPK, ALVDELEWEIAQVDPKK, EYGEQIDPSTHR, FACESIVEEYEDELIEFFSR, IDSDISGTLK, INPDGSQSVVEVPYAR, NGESSELDLQGIR	7	sp|Q9Y2B0|CNPY2_HUMAN	Protein canopy homolog 2 OS=Homo sapiens OX=9606 GN=CNPY2 PE=1 SV=1	0	0	10.4866	10.4106	10.665	10.5217	10.6121	10.2942	10.3461	10.376	9.73305	9.68119	9.66483	9.64231	9.82435	9.73345	9.81023	10.4496	10.367	10.6981	10.253	10.3049	10.2596	10.2226	10.3649	10.9487	10.4635	11.2301	9.95076	9.92136	10.0394	10.472	10.6692	10.8084	11.3961	11.2047	11.7165	11.4105	10.4475	10.2613	10.365	10.4862	10.5393
Q5JTJ3	COA6_HUMAN	COA6	EKFEAGQFEPSETTAK, FEAGQFEPSETTAK, SSFESSCPQQWIK	3	sp|Q5JTJ3|COA6_HUMAN	Cytochrome c oxidase assembly factor 6 homolog OS=Homo sapiens OX=9606 GN=COA6 PE=1 SV=1	0	0	9.36108	9.39059	9.60045	9.16698	9.51585	9.4504	9.34904	9.39902	10.0262	9.31973	9.60002	9.63527	10.0419	9.71703	9.74701	10.4398	9.86273	10.1735	9.66523	9.81634	9.7389	9.52933	9.67753	9.38306	8.09789	8.54244	9.12862	8.96848	8.923	8.7947	8.30633	7.58973	8.33525	9.52858	9.4921	9.44215	9.71115	9.63941	9.69767	9.07418	9.12275
P53621	COPA_HUMAN	COPA	ASNLENSTYDLYTIPK, AWEVDTCR, DADSITLFDVQQK, DADSQNPDAPEGK, DMSGHYQNALYLGDVSER, ERPAYAVHGNMLHYVK, ETIPDIDPNAK, EYIVGLSVETER, EYIVGLSVETERK, GFFEGTIASK, GHYNNVSCAVFHPR, GITGVDLFGTTDAVVK, GVNWAAFHPTMPLIVSGADDR, GYPEVALHFVK, LLELGPKPEVAQQTR, LLHDQVGVIQFGPYK, LLQPPAPIMPLDTNWPLLTVSK, LSFLYLITGNLEK, LVGQSIIAYLQK, NLSPGAVESDVR, QELILSNSEDK, QLFLQTYAR, QQPLFVSGGDDYK, RLLELGPKPEVAQQTR, RPWILTSLHNGVIQLWDYR, …	35	sp|P53621|COPA_HUMAN	Coatomer subunit alpha OS=Homo sapiens OX=9606 GN=COPA PE=1 SV=2	0	0	9.31858	9.30904	9.14066	9.27716	9.33386	9.40209	9.33437	9.39241	8.84543	8.94173	8.98822	8.80032	9.01743	8.95115	9.01423	8.6194	8.66364	8.67848	8.7686	8.96003	8.87945	8.94817	8.84847	9.80506	9.57595	9.63883	9.45182	9.17945	8.94495	9.20815	9.14742	9.25484	8.87344	8.99911	9.01918	9.16224	8.6664	8.68637	8.6875	8.82732	8.87404
P53618	COPB_HUMAN	COPB1	DLQHPNEFIR, EAELLEPLMPAIR, EAGELKPEEEITVGPVQK, EDIQSVMTEIR, EDQFQLSLLAAMGNTQR, FVLPLQDHTIK, KPITDDDVDR, LLLVFWEIVPK, LPGLLMTIIR, LVTEMGTYATQSALSSSR, LVTEMGTYATQSALSSSRPTK, LVTEMGTYATQSALSSSRPTKK, MLEVFHAIK, NAVLAIYTIYR, NFEHLIPDAPELIHDFLVNEK, NVEELVIVLK, NVEELVIVLKK, PIHQGPDAAVTGHIR, PSPLTLAPHDFANIK, QMWAEFEWENK, QNSFVAEAMLLMATILHLGK, QSLSHMLSAK, RNAFMMLIHADQDR, RNVTVQPDDPISFMQLTAK, SIFGEDALANVSI…	36	sp|P53618|COPB_HUMAN	Coatomer subunit beta OS=Homo sapiens OX=9606 GN=COPB1 PE=1 SV=3	0	0	8.49944	8.64733	8.67131	8.56834	8.57715	8.71941	8.58664	8.69259	8.24912	8.49197	8.29586	8.16992	8.10706	8.10034	8.22589	7.91847	8.10387	7.86597	7.96137	8.12522	8.04554	8.07812	7.95191	9.44983	8.74077	9.09841	9.62083	8.64381	8.72596	8.33328	8.55819	8.60873	8.43617	8.59613	8.46943	8.57789	8.06069	7.97082	7.91186	8.20416	8.18009
P35606	COPB2_HUMAN	COPB2	DGERLPLAVK, DMGSCEIYPQTIQHNPNGR, DNNQFASASLDR, EAFVVEEWVK, EEPAMSMDANGK, ETHADLWPAK, FELALQLGELK, GSNNVALGYDEGSIIVK, GVNCIDYYSGGDK, HSEVQQANLK, IAYQLAVEAESEQK, IWDYQNK, IWHSSTYR, LESTLNYGMER, LNYYVGGEIVTIAHLDR, LPEAAFLAR, NNVAFMSYFLQGK, NWVVTGADDMQIR, PASPTPVIVASHTANK, PYLISGADDR, QLAELAISK, QQALTVSTDPEHR, QQALTVSTDPEHRFELALQLGELK, QYPLVTPNEER, SFGSAQEFAWAHDSSEYAIR, SFKPDFGAESIYGGFLLGVR, STAQQELD…	36	sp|P35606|COPB2_HUMAN	Coatomer subunit beta' OS=Homo sapiens OX=9606 GN=COPB2 PE=1 SV=2	0	0	9.05482	9.03078	8.98227	8.96471	9.09689	9.17832	9.09987	9.16482	8.51781	8.85643	8.8859	8.64751	8.67063	8.73304	8.72042	8.42222	8.47666	8.3916	8.41503	8.49205	8.60712	8.62064	8.51238	10.2929	9.17098	9.81337	9.50019	9.16414	9.37374	9.38979	9.04376	9.24668	8.94809	9.27114	9.32402	9.33347	8.4904	8.43077	8.45663	8.89897	8.76531
P31146	COR1A_HUMAN	CORO1A	AAPEASGTPSSDAVSR, AAPEASGTPSSDAVSRLEEEMRK, ADQCYEDVR, DAGPLLISLK, EPVVTLEGHTK, FVALICEASGGGAFLVLPLGK, KLQATVQELQK, LQATVQELQK, QVALWDTK, RCEPIAMTVPR, VSQTTWDSGFCAVNPK	11	sp|P31146|COR1A_HUMAN	Coronin-1A OS=Homo sapiens OX=9606 GN=CORO1A PE=1 SV=4	0	0	10.9927	10.7058	10.5884	10.4807	10.3384	10.6384	10.674	10.7327	10.8714	10.4424	10.0457	10.326	9.32855	9.46926	9.78713	9.57315	9.12005	9.26368	9.16986	8.8159	8.81675	8.88491	9.57472	9.49001	7.46255	7.7984	11.0786	10.0938	10.6112	9.90821	9.61425	9.52409	9.24865	9.49179	9.17781	9.58946	10.5607	10.2421	10.7282	9.49967	9.74377
Q9ULV4	COR1C_HUMAN	CORO1C	AIFLADGNVFTTGFSR, DTICNQDER, FRHVFGQAVK, FVAIIIEASGGGAFLVLPLHK, NADPILISLK, NDQCYDDIR, NILDSKPTANK, NILDSKPTANKK, QLALWNPK, TTDTASVQNEAK, VGIVAWHPTAR, VTWDSSFCAVNPR	12	sp|Q9ULV4|COR1C_HUMAN	Coronin-1C OS=Homo sapiens OX=9606 GN=CORO1C PE=1 SV=1	0	0	9.29464	9.33014	9.17669	9.34317	9.08801	9.40262	9.37745	9.45506	9.42142	9.19603	9.00765	9.61355	9.1129	9.29157	9.3614	9.23901	8.99007	9.39259	9.53433	9.20969	9.17255	9.407	9.55611	9.41207	8.15426	8.50131	10.8822	8.55605	9.23149	9.31575	8.96403	8.48615	9.12852	9.12759	9.30833	9.53591	9.95019	9.43707	9.73658	8.22579	8.36842
Q14019	COTL1_HUMAN	COTL1	AAYNLVRDDGSAVIWVTFK, DDGSAVIWVTFK, EFVISDRK, ELEEDFIK, FALITWIGENVSGLQR, KAGGANYDAQTE	6	sp|Q14019|COTL1_HUMAN	Coactosin-like protein OS=Homo sapiens OX=9606 GN=COTL1 PE=1 SV=3	0	0	8.60942	9.48652	9.42604	8.83362	9.1988	9.34683	9.29511	9.05886	9.89584	10.4924	9.52551	9.82749	9.94203	9.9581	10.025	8.35571	8.11011	8.9333	8.40561	8.41339	8.7494	8.83112	8.98091	9.3323	8.65017	8.54373	11.328	9.45975	9.38176	9.43053	9.98059	9.4607	9.45041	9.6372	9.15254	9.05262	9.9902	9.65067	10.1155	9.91291	9.78189
P13073	COX41_HUMAN	COX4I1	ASWSSLSMDEK, DHPLPEVAHVK, ESFAEMNR, HYVYGPLPQSFDK, SEDFSLPAYMDR, SEDFSLPAYMDRR, VNPIQGLASK, VNPIQGLASKWDYEKNEWK	8	sp|P13073|COX41_HUMAN	Cytochrome c oxidase subunit 4 isoform 1, mitochondrial OS=Homo sapiens OX=9606 GN=COX4I1 PE=1 SV=1	0	0	10.4932	10.8993	10.3261	10.5334	10.7274	10.8729	10.7306	10.9663	10.9364	10.6091	11.0651	10.5377	11.3034	11.1878	11.3747	11.4528	11.3871	11.307	11.0925	11.2378	11.3075	11.1758	11.2157	11.6769	11.5451	11.9875	10.5614	11.0996	11.2877	10.8935	11.546	11.9928	12.0334	11.7623	11.8794	11.7594	10.5189	10.401	10.4174	11.0631	10.8125
P10606	COX5B_HUMAN	COX5B	EDPNLVPSISNK, EDPNLVPSISNKR, GASGTREDPNLVPSISNK, GASGTREDPNLVPSISNKR, GLDPYNVLAPK, IVGCICEEDNTSVVWFWLHK, KGLDPYNVLAPK, SMASGGGVPTDEEQATGLER	8	sp|P10606|COX5B_HUMAN	Cytochrome c oxidase subunit 5B, mitochondrial OS=Homo sapiens OX=9606 GN=COX5B PE=1 SV=2	0	0	10.0708	10.2838	10.2861	10.2864	10.3394	10.1052	10.2966	10.0639	10.8353	10.5356	10.5661	10.647	11.0008	10.9178	10.8952	11.2985	11.2239	11.4145	10.8621	11.0481	11.014	10.8424	10.8881	11.316	12.25	12.0826	10.0862	11.1255	10.9951	10.827	11.6713	11.6237	11.605	11.517	11.4242	11.4338	10.1509	10.55	10.1772	11.1358	10.9243
P14406	CX7A2_HUMAN	COX7A2	ATMILTVGGTAYAIYELAVASFPK, GGVADALLYR, LFQEDDEIPLYLK	3	sp|P14406|CX7A2_HUMAN	Cytochrome c oxidase subunit 7A2, mitochondrial OS=Homo sapiens OX=9606 GN=COX7A2 PE=1 SV=1	0	0	11.113	11.3868	10.7557	10.999	11.405	11.3507	11.2112	11.2262	10.9897	11.0387	10.6545	10.8757	11.5827	11.4529	11.5286	11.6321	11.6364	11.2882	11.5227	11.6991	11.427	11.6469	11.4095	12.5685	12.5287	12.8098	10.8612	11.874	11.866	11.331	12.3355	12.4458	12.7057	11.8225	11.312	11.4818	10.5204	10.4551	10.8631	11.1667	11.0993
P00450	CERU_HUMAN	CP	ALYLQYTDETFR, DIFTGLIGPMK, DNEDFQESNR, EDEDFQESNK, GAYPLSIEPIGVR, IYHSHIDAPK, KAEEEHLGILGPQLHADVGDK, MFTTAPDQVDK, MYYSAVDPTK, PVWLGFLGPIIK, QSEDSTFYLGER	11	sp|P00450|CERU_HUMAN	Ceruloplasmin OS=Homo sapiens OX=9606 GN=CP PE=1 SV=1	0	0	10.3591	10.3656	10.6329	10.0556	11.0037	10.7667	10.4833	10.6454	11.3436	10.7622	11.1993	11.1174	6.42789	6.73192	6.37844	11.6958	11.6226	12.1499	6.79276	6.69002	6.61799	6.37676	6.53482	12.1746	12.3435	13.2624	16.054	11.6926	11.4232	11.9098	11.3366	11.1829	11.3641	11.6908	12.0471	11.9003	8.35015	8.5372	8.61692	9.20837	9.07692
Q99829	CPNE1_HUMAN	CPNE1	AQGWAPLKPLPPSAK, DIVQFVPYR, DIVQFVPYRR, EALAQTVLAEVPTQLVSYFR, FGIYDIDNK, GTITVSAQELK, LRFGIYDIDNK, LYGPTNFAPIINHVAR, NNLNPTWK, SDPFLEFFR, VVTMEVEAR	11	sp|Q99829|CPNE1_HUMAN	Copine-1 OS=Homo sapiens OX=9606 GN=CPNE1 PE=1 SV=1	0	0	10.33	10.1544	10.2399	10.514	10.4092	10.3093	10.1729	10.106	9.33355	9.61997	9.39109	9.70876	9.29963	9.2932	9.32488	10.1595	10.1551	10.0141	10.1032	9.83117	10.197	10.1978	10.2277	9.31353	9.58733	9.89009	9.10279	10.3116	10.2574	9.77977	9.56209	9.41346	9.26644	9.52617	9.31584	9.23902	10.284	10.3156	10.3295	10.4962	10.48
P36551	HEM6_HUMAN	CPOX	AGVSISVVHGNLSEEAAK, ATSLGRPEEEEDELAHR, AVVPSYIPLVK, EAEILEVLR, FGLFTPGSR, GIGGIFFDDLDSPSK, GIGGIFFDDLDSPSKEEVFR, HCDDSFTPQEK, IESILMSLPLTAR, LPFCAMGVSSVIHPK, NPHAPTIHFNYR, QWWFGGGCDLTPTYLNQEDAVHFHR, RGIGGIFFDDLDSPSKEEVFR, WEYMHSPSENSK, YFEVEEADGNK, YVEFNLLYDR	16	sp|P36551|HEM6_HUMAN	Oxygen-dependent coproporphyrinogen-III oxidase, mitochondrial OS=Homo sapiens OX=9606 GN=CPOX PE=1 SV=3	0	0	9.06988	8.97011	8.90393	8.86251	9.37249	8.84544	8.82932	8.84419	8.7595	8.66131	8.52774	8.34727	8.75959	8.84014	8.69246	9.43447	9.29042	9.45968	9.04202	9.01533	8.76517	8.77435	8.76112	9.455	8.86723	10.5951	9.6048	9.04185	9.02025	8.82996	9.81663	9.5578	9.633	9.05804	9.32177	8.92376	8.89853	9.19496	9.22926	8.93297	9.00282
Q10570	CPSF1_HUMAN	CPSF1	DGFVQNVHTPR, DLSGMFTTESR, ENGTMEIYQLPDWR, ESLAEEHEGLVGEGQR, EVLLVALGSR, GGEIYVLTLITDGMR, IGTTPDIILDDLLETDR, IGTTPDIILDDLLETDRVTAHF, ILIMDVIEVVPEPGQPLTK, ISVLPAYLSYDAPWPVR, KIGTTPDIILDDLLETDRVTAHF, LLMLQNALTTMLPHHAGLNPR, LQEPPASAVR, LSVVEYDPGTHDLK, NFILAADVMK, NLMVYMYLPEAK, NLVVAGTSQLYVYR, NVLDGELLNR, RDALLLSFK, SSFLPSYIIDVR, VDATAGWSAAGK, VLVDSSFGQPTTQGEAR, VYAVATSTNTPCAR, YIVQVSPLGIR, YLYLSTMER	25	sp|Q10570|CPSF1_HUMAN	Cleavage and polyadenylation specificity factor subunit 1 OS=Homo sapiens OX=9606 GN=CPSF1 PE=1 SV=2	0	0	8.07463	8.15149	8.06907	8.27556	8.2465	8.15259	8.30638	8.15062	8.14969	8.03347	7.89919	7.97945	8.36417	8.40209	8.29349	8.24171	8.38008	8.21232	8.54766	8.62356	8.19	8.38669	8.32745	7.9474	8.57648	9.2446	8.63461	8.29587	8.30333	8.68495	8.29968	8.71384	8.73343	8.32326	8.23366	8.10099	8.17563	8.16961	7.92098	8.00321	8.18159
Q16630	CPSF6_HUMAN	CPSF6	AVSDASAGDYGSAIETLVTAISLIK, GAAPNVVYTYTGK, GFALVGVGSEASSK, GFALVGVGSEASSKK, GPPPTDPYGRPPPYDR, KLMDLLPK, QFLSQFEMQSR, RELHGQNPVVTPCNK, TPLSEAEFEEIMNR	9	sp|Q16630|CPSF6_HUMAN	Cleavage and polyadenylation specificity factor subunit 6 OS=Homo sapiens OX=9606 GN=CPSF6 PE=1 SV=2	0	0	8.72459	9.07378	9.01456	8.86553	8.77538	8.93162	8.95886	9.10377	9.71305	9.65771	9.55598	9.76783	9.60672	9.70405	9.67547	9.59422	9.39369	9.43141	9.36666	9.49645	9.45896	9.67583	9.41007	8.94517	9.69813	9.50113	8.49291	9.70563	9.61842	9.26845	9.34415	9.28539	9.12276	9.43841	9.7316	9.74435	9.61183	9.50775	9.54729	9.32179	9.42444
P50416	CPT1A_HUMAN	CPT1A	AAFFVTLDETEEGYR, AGNAIHAILLYR, AMVDPAQTVEQR, EAMTDIITLFGLSSNSK, EAMTDIITLFGLSSNSKK, EMEQQMQR, EVLSEPWR, FCLTYEASMTR, FSCPETDSHR, GDINPNIPYPTR, GRGPLMVNSNYYAMDLLYILPTHIQAAR, IDPSLGIIAK, ILDNTSEPQPGEAR, IPGEETDTIQHMR, KPMLYSFQTSLPR, LAMTGSGIDR, LLGSTIPLCSAQWER, MTALAQDFAVGLGPR, PMLYSFQTSLPR, QIYLSGLHSWK, QIYLSGLHSWKK, RMTALAQDFAVGLGPR, SEDPDTSMDSYAK, TLETANCMSSQTK, TSPDAFVQLALQLAHYK, VLLSYHGWMFTEHG…	30	sp|P50416|CPT1A_HUMAN	Carnitine O-palmitoyltransferase 1, liver isoform OS=Homo sapiens OX=9606 GN=CPT1A PE=1 SV=2	0	0	8.88529	8.99874	8.59319	8.70547	8.84284	8.95038	8.95947	8.91842	8.59829	8.81985	8.93756	8.49355	8.97413	8.93859	9.06852	9.18467	9.44461	9.36589	8.99746	9.08138	8.8563	8.76068	8.86279	8.94429	9.08724	8.99362	8.52843	9.13066	9.08865	9.07916	8.86475	8.61927	8.92345	9.65658	9.76253	9.57267	9.07672	8.91966	8.85392	8.76523	8.67101
P46109	CRKL_HUMAN	CRKL	GLFPFTHVK, IFDPQNPDENE, IHYLDTTTLIEPAPR, KGEILVIIEKPEEQWWSAR, MNINGQWEGEVNGR, MNINGQWEGEVNGRK, SAWYMGPVSR, TALALEVGDIVK, TLYDFPGNDAEDLPFK, VGMIPVPYVEK, VSHYIINSLPNR, VSHYIINSLPNRR	12	sp|P46109|CRKL_HUMAN	Crk-like protein OS=Homo sapiens OX=9606 GN=CRKL PE=1 SV=1	0	0	8.97828	9.01325	9.11115	8.89846	9.16302	9.13984	9.09554	9.04199	9.09022	9.32919	9.21424	9.10073	8.81469	8.8541	8.75759	8.89593	8.95802	8.74078	8.70784	8.56326	8.92121	8.97085	8.887	8.44823	7.39734	8.00389	10.1372	9.12758	9.18332	8.48403	8.13948	7.91193	7.33882	8.3896	8.25153	8.50709	9.24179	9.17668	9.15014	9.07772	9.02126
Q08257	QOR_HUMAN	CRYZ	DLSLLSHGGR, EEFQQYAAALQAGMEIGWLK, ESSIIGVTLFSSTK, GIDIIIEMLANVNLSK, ILGTAGTEEGQK, IVLQNGAHEVFNHR, LRSDIAVPIPK, PVIGSQYPLEK, QGAAIGIPYFTAYR, VAEAHENIIHGSGATGK, VFEFGGPEVLK, VFTSSTISGGYAEYALAADHTVYK, VFTSSTISGGYAEYALAADHTVYKLPEK, VHACGVNPVETYIR	14	sp|Q08257|QOR_HUMAN	Quinone oxidoreductase OS=Homo sapiens OX=9606 GN=CRYZ PE=1 SV=1	0	0	8.60568	8.43711	8.76173	8.42692	8.26055	8.87459	8.73752	8.80138	9.77598	9.9742	9.80036	9.51154	9.58095	9.64554	9.68316	9.45691	9.50425	9.34883	9.07128	9.02274	8.91065	8.80345	8.90452	9.15218	8.80347	8.6243	9.09058	9.76414	9.72603	9.84084	9.72361	9.67996	9.8648	7.59354	7.90359	7.47428	9.20625	9.09051	9.13893	9.24881	9.18442
O75390	CISY_HUMAN	CS	ALGFPLERPK, ALGVLAQLIWSR, DILADLIPK, DYIWNTLNSGR, GLVYETSVLDPDEGIR, GLVYETSVLDPDEGIRFR, HLPNDPMFK, IVPNVLLEQGK, LRDYIWNTLNSGR, SMSTEGLMK, TVVGQITVDMMYGGMR, VVPGYGHAVLR, VVPGYGHAVLRK, YWELIYEDSMDLIAK	14	sp|O75390|CISY_HUMAN	Citrate synthase, mitochondrial OS=Homo sapiens OX=9606 GN=CS PE=1 SV=2	0	0	9.45103	9.41768	9.5187	9.42569	9.66358	9.36765	9.46782	9.54556	9.19038	9.38037	9.28757	9.22167	9.76855	9.75596	9.84836	9.84959	9.84136	9.76707	9.99596	9.98611	9.7021	9.87151	9.93948	10.0375	10.3985	11.0294	9.44181	9.65711	9.60692	9.65628	10.0246	9.75612	9.90822	10.7323	10.9703	10.544	9.39771	9.59199	9.61214	10.3158	10.3341
P41240	CSK_HUMAN	CSK	EASSTQDTGKLPVK, EGIIPANYVQK, GDVLTIVAVTK, GEFGDVMLGDYR, GGLYIVTEYMAK, HSNLVQLLGVIVEEK, LLYPPETGLFLVR, LSLMPWFHGK, NDATAQAFLAEASVMTQLR, NVLVSEDNVAK, VMEGTVAAQDEFYR, YNFHGTAEQDLPFCK	12	sp|P41240|CSK_HUMAN	Tyrosine-protein kinase CSK OS=Homo sapiens OX=9606 GN=CSK PE=1 SV=1	0	0	8.96664	9.22574	9.17429	8.94475	9.25651	9.16671	9.05338	9.12875	9.00458	9.18868	9.03862	8.98358	8.83124	8.81923	8.75128	8.37382	8.5297	8.47894	8.45119	8.27317	8.41549	8.42806	8.50715	8.78004	7.34735	7.72623	10.5877	8.90275	8.63959	8.69909	7.59145	8.3279	8.03366	8.6901	8.37325	8.83101	9.68102	9.48498	9.60393	8.72868	8.85958
P21291	CSRP1_HUMAN	CSRP1	GFGFGQGAGALVHSE, GLESTTLADK, GYGYGQGAGTLSTDK, GYGYGQGAGTLSTDKGESLGIK, NLDSTTVAVHGEEIYCK, TVYFAEEVQCEGNSFHK	6	sp|P21291|CSRP1_HUMAN	Cysteine and glycine-rich protein 1 OS=Homo sapiens OX=9606 GN=CSRP1 PE=1 SV=3	0	0	9.6225	9.41336	9.58679	9.3975	9.62843	9.64681	9.48215	9.6432	10.0552	10.0281	10.2257	10.0463	9.61549	9.6002	9.61759	9.6262	9.38621	9.94363	9.30877	9.29819	9.59965	9.62189	9.77893	8.80152	9.18613	8.0781	11.5846	10.3929	10.2258	10.0663	9.20456	9.24059	9.14689	9.0866	8.64529	8.85277	9.9486	9.71453	9.84506	9.7499	9.57214
P07858	CATB_HUMAN	CTSB	DIMAEIYK, DQGSCGSCWAFGAVEAISDR, GQDHCGIESEVVAGIPR, HYGYNSYSVSNSEK, ICEPGYSPTYK, ICEPGYSPTYKQDK, SGVYQHVTGEMMGGHAIR, VMFTEDLK	8	sp|P07858|CATB_HUMAN	Cathepsin B OS=Homo sapiens OX=9606 GN=CTSB PE=1 SV=3	0	0	8.9637	8.84801	9.16387	8.83922	9.53275	8.78183	8.98207	9.09912	8.7205	9.0693	8.61322	9.31953	9.54735	9.54753	9.52524	8.3802	8.50877	8.69865	9.16476	8.91744	9.71699	9.60846	9.57225	9.87959	8.8508	8.47213	9.74041	8.72463	9.00656	9.71891	9.88224	9.64633	9.47593	8.57863	9.28448	9.23041	10.6813	10.9715	10.7711	9.54167	9.55207
P53634	CATC_HUMAN	CTSC	GIYHHTGLR, GTDECAIESIAVAATPIPK, ILHLPTSWDWR, KVVVYLQK, LELVHHGPMAVAFEVYDDFLHYK, LELVHHGPMAVAFEVYDDFLHYKK, NQASCGSCYSFASMGMLEAR, NSWGTGWGENGYFR, NVHGINFVSPVR, PAPLTAEIQQK, RGTDECAIESIAVAATPIPK, VGTASENVYVNIAHLK	12	sp|P53634|CATC_HUMAN	Dipeptidyl peptidase 1 OS=Homo sapiens OX=9606 GN=CTSC PE=1 SV=2	0	0	9.56004	9.74348	9.90476	9.94292	9.77344	9.31654	9.34966	9.32501	8.34599	9.0832	8.53194	8.07183	9.19859	9.20064	9.13734	9.23813	9.3279	9.46876	9.11901	8.98331	8.69103	8.80598	8.47921	11.0239	11.7787	11.0403	8.1292	9.27142	9.67339	9.97529	10.5325	10.9418	10.8699	9.89393	10.3482	10.0548	8.91426	9.08126	9.30724	8.55284	8.51738
P07339	CATD_HUMAN	CTSD	AIGAVPLIQGEYMIPCEK, DPDAQPGGELMLGGTDSK, FDGILGMAYPR, GSLSYLNVTR, ISVNNVLPVFDNLMQQK, LSPEDYTLK, LVDQNIFSFYLSR, QPGITFIAAK, TMSEVGGSVEDLIAK, VSTLPAITLK, YSQAVPAVTEGPIPEVLK, YYTVFDR, YYTVFDRDNNR	13	sp|P07339|CATD_HUMAN	Cathepsin D OS=Homo sapiens OX=9606 GN=CTSD PE=1 SV=1	0	0	10.3671	10.3123	10.2374	10.5254	10.6831	10.3649	10.3205	10.4993	9.67567	9.39994	8.96466	9.85479	10.3897	10.4541	10.3082	10.1796	9.79915	9.86004	10.4353	10.449	10.2543	10.3097	10.1813	11.8034	10.3615	10.2873	9.90695	10.0178	9.96699	9.44968	10.7461	10.6684	10.9127	10.9881	10.898	10.9425	10.162	10.3004	10.4078	10.5072	10.59
P08311	CATG_HUMAN	CTSG	AAFKGDSGGPLLCNNVAHGIVSYGK, AQEGLRPGTLCTVAGWGR, ESRPHSRPYMAYLQIQSPAGQSR, GDSGGPLLCNNVAHGIVSYGK, IFGSYDPR, NVNPVALPR, PYMAYLQIQSPAGQSR, SSGVPPEVFTR, TIQNDIMLLQLSR, TIQNDIMLLQLSRR, TIQNDIMLLQLSRRVR, VSSFLPWIR	12	sp|P08311|CATG_HUMAN	Cathepsin G OS=Homo sapiens OX=9606 GN=CTSG PE=1 SV=2	0	0	8.44983	8.75709	8.68382	8.69664	8.99794	7.83885	8.13324	8.17385	9.33649	8.67431	8.47625	9.35105	9.59263	9.50282	9.56723	7.85835	7.76565	8.26029	8.23262	8.34253	7.99381	8.02943	8.03058	11.6092	12.1185	11.8986	11.0856	12.5747	12.8406	11.8606	11.6179	12.1893	12.2708	13.2471	13.7299	14.292	9.95425	10.551	10.5768	11.2454	11.5602
O60888	CUTA_HUMAN	CUTA	GKIEEDSEVLMMIK, TQSSLVPALTDFVR	2	sp|O60888|CUTA_HUMAN	Protein CutA OS=Homo sapiens OX=9606 GN=CUTA PE=1 SV=2	0	0	9.78483	9.88402	9.31939	10.162	9.48442	8.22637	8.28883	8.41334	9.51059	9.78327	9.46272	9.80325	8.8786	8.47231	8.73666	9.20465	9.43629	9.00852	8.54767	8.5213	8.60379	9.26333	9.24723	10.4329	9.18139	9.21372	10.4226	9.57077	9.99702	9.08188	8.5398	8.62224	8.88435	8.52149	8.85639	9.03403	7.89806	8.25838	8.88848	8.21075	8.80152
Q9UHQ9	NB5R1_HUMAN	CYB5R1	DIILREDLEELQAR, EDLEELQAR, FALPTAHHTLGLPVGK, GFVTADMIR, GHFNIQPNK, GHFNIQPNKK, GPSGLLTYTGK, LGMIAGGTGITPMLQLIR, LWFTLDHPPK, MSQYLDSLK, RPQVTLLDPNEK, SRRPQVTLLDPNEK, VPEDPTQCFLLFANQTEK	13	sp|Q9UHQ9|NB5R1_HUMAN	NADH-cytochrome b5 reductase 1 OS=Homo sapiens OX=9606 GN=CYB5R1 PE=1 SV=1	0	0	7.49093	7.70121	7.22993	7.6568	7.66858	7.75982	7.8382	7.73149	8.2522	8.49915	8.52958	8.40977	9.22528	9.09412	9.08855	8.77066	8.99921	8.9834	9.00124	9.0983	9.27354	9.10873	9.06124	9.42192	9.12159	8.97262	9.02881	8.79702	8.63185	8.73577	8.56674	8.4444	8.4295	8.11489	8.01136	7.78306	8.11204	8.06446	7.88952	9.20538	9.14373
P00387	NB5R3_HUMAN	CYB5R3	APEAWDYGQGFVNEEMIR, DILLRPELEELR, DPDDHTVCHLLFANQTEK, FAIRPDKK, FALPSPQHILGLPVGQHIYLSAR, GPSGLLVYQGK, IDGNLVVRPYTPISSDDDK, LIDREIISHDTR, LWYTLDR, MSQYLESMQIGDTIEFR, PYTPISSDDDK, STPAITLESPDIK, STPAITLESPDIKYPLR, SVGMIAGGTGITPMLQVIR	14	sp|P00387|NB5R3_HUMAN	NADH-cytochrome b5 reductase 3 OS=Homo sapiens OX=9606 GN=CYB5R3 PE=1 SV=3	0	0	8.74357	8.75014	8.35372	8.75316	8.84908	8.58996	8.53392	8.50462	8.78884	8.88998	8.81471	8.69007	9.39436	9.17098	9.31473	9.39221	9.39283	9.43878	9.39492	9.3972	9.26973	9.44041	9.20483	9.5619	9.21466	8.84802	10.6981	9.18582	9.12556	9.22714	8.80339	8.68232	8.68981	9.61127	9.66694	9.42322	8.81407	8.72565	8.76182	9.19172	9.12748
P08574	CY1_HUMAN	CYC1	AANNGALPPDLSYIVR, ELAAEVEVQDGPNEDGEMFMRPGK, GLLSSLDHTSIR, GLLSSLDHTSIRR, HLVGVCYTEDEAK, MLMMMALLVPLVYTIK, PYPNSEAAR	7	sp|P08574|CY1_HUMAN	Cytochrome c1, heme protein, mitochondrial OS=Homo sapiens OX=9606 GN=CYC1 PE=1 SV=3	0	0	7.97865	8.23134	7.08773	7.89745	7.14147	8.18637	7.80871	7.97835	8.36538	8.63094	8.81625	7.86546	7.86011	7.98939	8.09657	8.88033	9.41567	9.21689	8.59144	8.22047	7.91189	8.01344	7.48004	8.39994	9.06657	7.39256	8.07875	8.69084	8.8346	8.21851	6.78993	7.56577	6.7281	9.59811	10.0539	9.72213	8.22541	8.24	8.18581	8.18813	8.20153
P99999	CYC_HUMAN	CYCS	ADLIAYLKK, ADLIAYLKKATNE, GIIWGEDTLMEYLENPK, GIIWGEDTLMEYLENPKK, TGPNLHGLFGR, TGPNLHGLFGRK, TGQAPGYSYTAANK	7	sp|P99999|CYC_HUMAN	Cytochrome c OS=Homo sapiens OX=9606 GN=CYCS PE=1 SV=2	0	0	8.82985	8.92596	9.39604	8.97117	8.7472	9.08719	9.04192	9.1313	9.77735	9.6647	9.11772	9.68906	10.188	10.2013	10.229	10.247	10.2863	10.7083	10.0428	10.2092	9.87349	9.80378	9.93423	11.1263	9.23904	11.0352	9.7369	9.67836	9.68428	10.2069	10.5275	10.5521	10.7754	10.6373	11.1829	10.4438	9.86465	9.69644	9.62081	10.4368	10.3649
Q7L576	CYFP1_HUMAN	CYFIP1	ALNLAYSSIYGSYR, AVGPSSTQLYMVR, DFVSEAYLITLGK, DIVEYAELK, FALVEVIAMIK, FINMFAVLDELK, FQILNDEIITILDK, HEYGSPGILEFFHHQLK, HTVYAALQDFSQVTLR, LADQIFAYYK, LGTPQQIAIAR, LLGYQGIAVVMEELLK, LMNFMYFQR, MADPQSIQESQNLSMFLANHNK, MESVFNHAIR, NQGATIHLPPSNRYETLLK, NVIQSVLQAIR, QLQVVPLFGDMQIELAR, SFLDDPIWR, SGDGEGTPVEHVR, SLLQGTILQYVK, SSLEGPTILDIEK, TMLESLIADK, TVEVLEPEVTK, TVLPFSQEFQR, VMAGSLLLDK, VMGFGLYLMDGSVS…	30	sp|Q7L576|CYFP1_HUMAN	Cytoplasmic FMR1-interacting protein 1 OS=Homo sapiens OX=9606 GN=CYFIP1 PE=1 SV=1	0	0	8.47448	8.50017	8.45462	8.5679	8.44391	8.69646	8.59496	8.58529	8.28783	8.36914	8.33262	8.27951	8.22525	8.26297	8.25431	7.98635	7.90947	7.79585	8.11293	8.17318	8.13269	8.26765	8.342	8.20797	8.26422	8.46822	10.8378	8.26338	8.31945	8.38407	8.66974	8.50577	8.41532	7.99996	7.94136	8.08129	8.72299	8.42006	8.27101	8.41592	8.47255
Q9NUQ9	CYRIB_HUMAN	CYRIB	AWGAVVPLVGK, DAEGILEDLQSYR, DQPPNSVEGLLNALR, EAIQHPADEK, EIYNQVNVVLK, FYEFSQR, GLLGALTSTPYSPTQHLER, INNVPAEGENEVNNELANR, MSLFYAEATPMLK, MTNPAIQNDFSYYR, QFAEILHFTLR, VMLETPEYR, VMVGVIILYDHVHPVGAFAK	13	sp|Q9NUQ9|CYRIB_HUMAN	CYFIP-related Rac1 interactor B OS=Homo sapiens OX=9606 GN=CYRIB PE=1 SV=1	0	0	8.78609	8.79818	8.68036	8.86041	8.89803	8.68696	8.71017	8.88332	9.09975	9.31946	9.04916	9.1021	8.98284	9.01139	8.88724	8.39039	8.33462	8.61367	8.71937	8.41682	8.60767	8.71973	8.75658	9.38444	8.4752	8.39771	9.39842	8.82442	8.68023	9.01715	8.68076	8.89612	8.68512	8.6055	8.91833	8.65558	9.83852	9.9876	9.93818	9.21507	9.27619
P61803	DAD1_HUMAN	DAD1	ADFQGISPER, FLEEYLSSTPQR	2	sp|P61803|DAD1_HUMAN	Dolichyl-diphosphooligosaccharide--protein glycosyltransferase subunit DAD1 OS=Homo sapiens OX=9606 GN=DAD1 PE=1 SV=3	0.0434783	0	11.0829	10.7969	9.52285	10.703	10.2908	11.1058	10.7164	10.9758	9.91531	10.2822	10.4633	10.3176	10.0698	10.0636	10.5579	10.2436	10.3883		10.1763	10.2401	10.2862	10.1995	10.2861	12.7105	12.0674	12.5317	11.2352	11.5922	11.9858	11.6674	12.7394	13.2418	12.4432	12.4215	12.292	12.1994	10.2437	9.97762	9.61331	10.3497	10.1535
P51398	RT29_HUMAN	DAP3	AYLPQELLGK, DLLQSSYNK, ELLFLSNANPSLLER, FDQPLEASTWLK, GSPLGEVVEQGITR, KPALELLHYLK, NATDAVGIVLK, NDWHGGAIVSALSQTGSLFK, NDWHGGAIVSALSQTGSLFKPR, NTSFAYPAIR, QDWLILHIPDAHLWVK, QRFDQPLEASTWLK, SPIAPEELALVHNLR, SPIAPEELALVHNLRK	14	sp|P51398|RT29_HUMAN	28S ribosomal protein S29, mitochondrial OS=Homo sapiens OX=9606 GN=DAP3 PE=1 SV=1	0	0	9.41566	9.49304	9.34233	9.42761	9.70851	9.24691	9.43454	9.33221	8.49482	8.29227	8.62252	8.25791	8.90271	8.94455	8.86552	8.97155	9.16074	8.88753	9.17856	9.20743	8.66824	8.84159	8.6467	9.17982	9.85843	9.55133	8.74266	8.82891	8.89309	9.20479	9.06509	9.1793	9.0984	9.28096	9.29615	8.86816	7.65768	7.86652	8.00881	8.61416	8.62235
Q6PI48	SYDM_HUMAN	DARS2	DPVVVPFPTMTFAEVLATYGTDKPDTR, EFLVPSREPGK, ELESAHHPFTAPHPSDIHLLYTEPK, FYSLPQSPQQFK, IIDISDVFR, IPEFSSFVVR, LICLVTGSPSIR, LMETQEEDVVLLTAGEHNK, MLSHLLQALDYGAPPHGGIALGLDR, MPTGEIEIK, NFAADHFNQEILPVFLNANR, NTEIGFLQDALSK, NWNSPVANFIMESQR, QLLMVGGLDR, QNTFLVLR, RQNTFLVLR, SFQMQYNLR, SQHYDLVLNGNEIGGGSIR	18	sp|Q6PI48|SYDM_HUMAN	Aspartate--tRNA ligase, mitochondrial OS=Homo sapiens OX=9606 GN=DARS2 PE=1 SV=1	0	0	8.66294	8.65974	8.66388	8.79698	8.7254	8.73361	8.86405	8.86456	8.85109	9.04659	8.85203	8.86724	9.58439	9.54044	9.45072	9.41576	9.43834	9.48294	9.67485	9.61096	9.35545	9.41462	9.27783	9.30382	9.78645	9.52586	9.24438	9.20284	9.17781	9.12447	9.23575	9.33482	9.1999	8.88775	9.08949	8.67694	8.79693	9.00773	9.09979	9.15389	9.29992
Q96EP5	DAZP1_HUMAN	DAZAP1	DPNCVGTVLASR, DPNCVGTVLASRPHTLDGR, FGVVTEVVMIYDAEK, FKDPNCVGTVLASRPHTLDGR, GFGFITFEDEQSVDQAVNMHFHDIMGK, IFVGGIPHNCGETELR, IFVGGIPHNCGETELREYFK, KFGVVTEVVMIYDAEK, LFVGGLDWSTTQETLR, SQAPGQPGASQWGSR, SYFSQYGEVVDCVIMK	11	sp|Q96EP5|DAZP1_HUMAN	DAZ-associated protein 1 OS=Homo sapiens OX=9606 GN=DAZAP1 PE=1 SV=1	0	0	8.45021	8.6485	8.50407	8.51417	8.15191	8.31322	8.47372	8.21044	8.45443	8.33419	8.21552	8.69482	8.77822	8.87498	8.95026	8.62496	8.39169	8.88445	9.12721	8.86076	8.80197	8.8551	9.04503	8.16214	9.71025	8.6207	8.20465	8.53321	8.77678	8.4416	8.12051	8.51727	8.13275	8.33944	8.45719	8.7905	8.57854	8.45895	8.92533	8.69829	8.79862
P07108	ACBP_HUMAN	DBI	AKWDAWNELK, PGMLDFTGK, PSDEEMLFIYGHYK, QATVGDINTERPGMLDFTGK, TKPSDEEMLFIYGHYK, WDAWNELK	6	sp|P07108|ACBP_HUMAN	Acyl-CoA-binding protein OS=Homo sapiens OX=9606 GN=DBI PE=1 SV=2	0	0	11.1494	11.1567	11.0462	11.457	11.4324	10.5677	11.1353	11.2635	11.1893	10.7312	9.78881	11.0652	10.4428	10.3898	10.3063	10.2772	9.52429	9.99244	10.2049	9.82319	10.3705	10.3362	10.538	10.426	10.1464	9.05212	11.1247	10.2591	10.4248	10.3623	11.2639	10.6419	10.5695	9.20942	8.80474	9.95011	11.8328	11.5959	11.8471	11.1193	11.1234
Q9UJU6	DBNL_HUMAN	DBNL	AEEDVEPECIMEK, AMSTTSISSPQPGK, ASGANYSFHK, EPAAAISRPR, FQDVGPQAPVGSVYQK, FVLINWTGEGVNDVR, FVLINWTGEGVNDVRK, LRSPFLQK, NGPALQEAYVR, QLTQPETHFGR, QLTQPETHFGREPAAAISRPR, TWEQQQEVVSR, VAGTGEGGLEEMVEELNSGK, YQEQGGEASPQR	14	sp|Q9UJU6|DBNL_HUMAN	Drebrin-like protein OS=Homo sapiens OX=9606 GN=DBNL PE=1 SV=1	0	0	8.75666	8.77647	8.9773	8.73182	8.80454	8.86214	8.79492	8.94546	9.27699	8.84279	9.33508	9.15473	8.90201	8.86483	8.97614	8.36564	8.40318	8.46426	8.39585	8.39902	8.65728	8.51833	8.7058	8.89882	7.04967	7.6453	9.3951	8.59625	8.49431	8.39194	8.0845	7.68571	7.8889	7.48122	7.43645	7.57816	8.67313	8.40389	8.30426	8.03797	7.96466
Q96C86	DCPS_HUMAN	DCPS	AHLLAEVIENLECDPR, DLTPEHLPLLR, EAGVGNGTCAPVR, ELDVEEAHAASTEEK, NILHQGQEAILQR, TTVVYPATEK, VNEASGDGDGEDAVVILEK, WNQQQLDDLYLIAICHR	8	sp|Q96C86|DCPS_HUMAN	m7GpppX diphosphatase OS=Homo sapiens OX=9606 GN=DCPS PE=1 SV=2	0	0	8.25715	8.19568	8.37672	8.43212	8.33086	8.28026	8.21982	8.31464	8.4395	8.80061	8.5545	8.50056	8.16538	8.06395	8.1362	8.24339	8.03876	8.39311	8.02997	8.03034	8.13768	8.06432	8.12748	8.85642	8.01143	7.60362	8.91296	8.74049	8.63971	8.69275	8.23392	8.2009	8.37587	7.92296	7.78889	7.90658	9.17382	9.03095	8.97017	9.00067	8.8605
Q7Z4W1	DCXR_HUMAN	DCXR	AVIQVSQIVAR, FAEVEHVVNAILFLLSDR, GTVQALHATGAR, GVPGAIVNVSSQCSQR, IRVNAVNPTVVMTSMGQATWSDPHK, SGMTTGSTLPVEGGFWAC, TQADLDSLVR, VMALELGPHK, VNAVNPTVVMTSMGQATWSDPHK	9	sp|Q7Z4W1|DCXR_HUMAN	L-xylulose reductase OS=Homo sapiens OX=9606 GN=DCXR PE=1 SV=2	0	0	9.51738	9.55739	9.80434	9.3982	9.72179	9.66012	9.79428	9.69265	8.90323	9.09699	9.40066	9.11271	9.43632	9.52509	9.60216	8.82098	9.45833	8.80888	9.66515	9.59561	9.91219	9.68049	9.71046	9.73279	9.00441	10.4529	8.9509	9.23061	8.95983	9.7188	9.90806	9.82603	9.92241	9.92675	9.7878	9.63975	9.39847	9.28091	9.50333	9.76426	9.38344
O95865	DDAH2_HUMAN	DDAH2	DFAVSTVPVSGPSHLR, GAEIVADTFR, GAEIVADTFRDFAVSTVPVSGPSHLR, GGGDLPNSQEALQK, TVVAGSSDAAQK	5	sp|O95865|DDAH2_HUMAN	N(G),N(G)-dimethylarginine dimethylaminohydrolase 2 OS=Homo sapiens OX=9606 GN=DDAH2 PE=1 SV=1	0	0	9.48345	9.52258	9.69106	9.28929	9.87276	9.23085	9.32077	9.25794	10.4801	11.0846	10.5804	10.9067	10.0487	10.0046	10.1107	10.298	10.4908	10.6199	10.3438	10.0406	10.3983	10.4699	10.6588	9.55523	8.25291	8.47039	9.40891	10.6453	10.3909	10.8218	9.85121	9.89913	9.79937	9.19886	8.91882	9.20449	10.0097	10.9236	10.8732	9.13084	9.02753
Q16531	DDB1_HUMAN	DDB1	ALVSEWKEPQAK, ALYYLQIHPQELR, DLLFILTAK, EATADDLIK, EEQMDGTVTLK, EMLGGEIIPR, ETDDTLVLSFVGQTR, GAVYSMVEFNGK, GDFILVGDLMR, IAVMELFRPK, IEHSFWR, IVVFQYSDGK, KTEPATGFIDGDLIESFLDISRPK, KVTLGTQPTVLR, LEELHVIDVK, LEIYVVTAEGLRPVK, LFMLLLEK, LLASINSTVR, LPSFELLHK, LVFSNVNLK, LYEWTTEK, MQEVVANLQYDDGSGMK, MQEVVANLQYDDGSGMKR, NGIGIHEHASIDLPGIK, NISVASCNSSQVVVAVGR, NTRLEIYVVTAEGLRPVK, PMEGNFEEIAR, QSGESIDIITR,…	41	sp|Q16531|DDB1_HUMAN	DNA damage-binding protein 1 OS=Homo sapiens OX=9606 GN=DDB1 PE=1 SV=1	0	0	9.37688	9.20427	9.30514	9.32388	9.3045	9.33477	9.26147	9.36226	9.16307	9.27634	9.10703	9.17706	9.01892	9.07374	9.12364	9.05587	8.85209	8.94806	9.07046	8.9867	9.11346	9.07938	9.12335	9.05712	9.60016	9.64891	8.93385	9.30183	9.16587	9.38612	9.24115	9.37232	9.38155	8.90942	8.83604	9.02594	9.43226	9.48201	9.44972	9.39805	9.39916
P39656	OST48_HUMAN	DDOST	DRGFELTFK, ELGSECGIEFDEEK, ETHSLFFR, LGYTHLYSSTQVSVR, LGYTHLYSSTQVSVRPLQHTQYER, LPDVYGVFQFK, NTLLIAGLQAR, PITQYPHAVGK, SSLNPILFR, TADDPSLSLIK, TLVLLDNLNVR, VIFSGSLDFFSDSFFNSAVQK, WVPFDGDDIQLEFVR, YSQTGNYELAVALSR	14	sp|P39656|OST48_HUMAN	Dolichyl-diphosphooligosaccharide--protein glycosyltransferase 48 kDa subunit OS=Homo sapiens OX=9606 GN=DDOST PE=1 SV=4	0	0	9.90084	10.3576	10.0131	10.1817	10.4229	10.158	10.1841	10.1322	9.28651	9.43819	9.45776	9.47814	10.2197	10.1913	10.0817	9.93139	10.1763	10.1043	10.1939	10.4281	10.1193	10.1668	10.1396	11.3878	10.684	11.2656	9.14381	10.1089	10.3584	10.2398	10.9271	11.253	11.2219	11.1815	11.3607	10.9884	9.16103	9.35334	9.42277	9.94715	9.93192
P30046	DOPD_HUMAN	DDT	FFPLESWQIGK, SHSAHFFEFLTK	2	sp|P30046|DOPD_HUMAN	D-dopachrome decarboxylase OS=Homo sapiens OX=9606 GN=DDT PE=1 SV=3	0	0	10.4034	9.92972	9.831	10.0764	10.4479	10.1294	9.92248	10.1068	10.1283	10.1989	9.81269	9.79946	8.92006	9.0875	9.09288	9.80115	9.67881	9.55461	9.40905	8.99233	9.02567	9.4045	9.51121	8.84949	7.77032	7.60896	8.77614	8.43895	8.57488	8.20939	7.24615	7.66346	7.42828	7.63551	7.31918	7.90385	10.0187	10.3385	10.4766	8.31856	8.85342
Q92841	DDX17_HUMAN	DDX17	APILIATDVASR, APLPDLYPFGTMR, DGWPAMCIHGDK, DMVGIAQTGSGK, DWVLNEFR, ELAQQVQQVADDYGK, FVINYDYPNSSEDYVHR, GDGPICLVLAPTR, GTAYTFFTPGNLK, GVEICIATPGR, IVDQIRPDR, KWDLSELPK, LIDFLESGK, LIQLMEEIMAEK, LMQLVDHR, LTPYEVDELR, LTPYEVDELRR, MLDMGFEPQIR, NFYVEHPEVAR, QLAEDFLR, QTLMWSATWPK, SSQSSSQQFSGIGR, TIIFVETK, TLAYLLPAIVHINHQPYLER, TTSSANNPNLMYQDECDRR, VLEEANQAINPK, WDLSELPK	27	sp|Q92841|DDX17_HUMAN	Probable ATP-dependent RNA helicase DDX17 OS=Homo sapiens OX=9606 GN=DDX17 PE=1 SV=2	0	0	10.1435	10.2795	10.183	10.0675	9.95285	10.22	10.2622	10.2856	10.6936	10.5635	10.7194	10.6745	10.6586	10.6174	10.7446	10.7261	10.5949	10.7663	10.6052	10.6284	10.6551	10.6304	10.6537	9.91454	10.6528	10.3866	9.66473	10.2375	10.2109	9.94101	9.90266	10.2642	10.3479	10.4129	10.4099	10.5622	10.5768	10.6285	10.5831	10.458	10.4114
Q9NR30	DDX21_HUMAN	DDX21	AEPSEVDMNSPK, APQVLVLAPTR, DVESYIHR, EAQELSQNSAIK, EEPSQNDISPK, EEYQLVQVEQK, EGAFSNFPISEETIK, EQLGEEIDSK, GAVEALAAALAHISGATSVDQR, GLDIPEVDLVIQSSPPK, GVTFLFPIQAK, HVVLDEVDQMLDMGFADQVEEILSVAYKK, IGVPSATEIIK, KAEPSEVDMNSPK, LGVCFDVPTASVTEIQEK, LLDSVPPTAISHFK, LRSDAGLESDTAMK, LSVACFYGGTPYGGQFER, NEEPSEEEIDAPK, NEEPSEEEIDAPKPK, NGIDILVGTPGR, NGSFGVLVATNVAAR, QDAQSLHGDIPQK, RIGVPSATEIIK, RWQLSVATEQPELE…	33	sp|Q9NR30|DDX21_HUMAN	Nucleolar RNA helicase 2 OS=Homo sapiens OX=9606 GN=DDX21 PE=1 SV=5	0	0	10.0341	10.0557	9.97613	9.97764	9.86802	10.0186	10.0438	9.97325	8.77487	8.62166	8.71681	8.64511	9.12486	9.14091	9.08142	9.24593	9.20431	9.22202	9.4392	9.50817	9.32481	9.26462	9.22463	9.12685	9.64685	9.28349	8.83233	9.02129	8.94831	9.08089	9.83037	9.68568	9.98079	9.97297	9.96491	9.86692	8.55887	8.63871	8.58725	8.72783	8.60525
Q9BUQ8	DDX23_HUMAN	DDX23	AQPLSLEELLAK, DIIGVAETGSGK, DILVATDVAGR, EDSAVFYELK, ELAQQIEEETIK, FYGDLMEK, GIDIQDVSMVVNYDMAK, HQVQLLGR, IDRIEESDQGPYAIILAPTR, IEESDQGPYAIILAPTR, ILEHMPVSNQKPDTDEAEDPEK, LIDVLENR, LLAILEQGFDPPIIIFVNQK, MGYNACTLHGGK, MIDMGFEPDVQK, MLANFESGK, MLEDPQER, NIEDYIHR, QAILESPVSSCPPELANHPDAQHK, QAIPIGLQNR, QTVMFTATMPPAVER, RPAVVYIGSAGKPHER, SGVAITFLTK, TAAFLIPLLVWITTLPK, TVAVIGGISR, VFLMSESEK	26	sp|Q9BUQ8|DDX23_HUMAN	Probable ATP-dependent RNA helicase DDX23 OS=Homo sapiens OX=9606 GN=DDX23 PE=1 SV=3	0	0	8.75202	8.67508	8.52923	8.96575	8.54161	8.49833	8.49882	8.4291	8.88349	9.02434	8.90039	8.83157	9.57485	9.58971	9.5338	9.19727	8.96428	9.35277	9.53592	9.62154	9.61328	9.45814	9.48813	8.80261	9.61977	9.50489	9.71429	8.94858	8.99318	9.47785	9.88389	9.18065	9.38387	9.55864	9.4667	9.27255	9.06638	8.89636	8.92929	9.09071	9.19732
Q13838	DX39B_HUMAN	DDX39B	DFLLKPELLR, FEVNISELPDEIDISSYIEQTR, FMQDPMEIFVDDETK, GLAITFVSDENDAK, GSYVSIHSSGFR, GSYVSIHSSGFRDFLLKPELLR, HFILDECDK, ILVATNLFGR, LTLHGLQQYYVK, MLEQLDMR, NCPHIVVGTPGR, QVMMFSATLSK, RDVQEIFR, RILVATNLFGR, VAVFFGGLSIK, VAVFFGGLSIKK, VNIAFNYDMPEDSDTYLHR	17	sp|Q13838|DX39B_HUMAN	Spliceosome RNA helicase DDX39B OS=Homo sapiens OX=9606 GN=DDX39B PE=1 SV=1	0	0	9.86856	9.91532	9.94	9.70646	9.90273	10.1137	9.94887	10.1314	10.0094	10.2667	10.3875	10.0882	10.139	10.1304	10.0481	9.87521	10.0574	10.0006	10.0748	10.1221	10.1035	10.2153	10.372	9.29066	10.5091	9.41475	8.93471	9.9627	10.0181	10.1378	10.2727	9.74815	10.4348	9.60102	9.78195	9.44271	10.1056	10.1478	10.144	9.77563	9.88326
O00571	DDX3X_HUMAN	DDX3X	DAYSSFGSR, DFLDEYIFLAVGR, DLLDLLVEAK, DLMACAQTGSGK, DSLTLVFVETK, DSLTLVFVETKK, ELAVQIYEEAR, ELAVQIYEEARK, GADSLEDFLYHEGYACTSIHGDR, HTMMFSATFPK, HVINFDLPSDIEEYVHR, LEQELFSGGNTGINFEK, QEVPSWLENMAYEHHYK, QSSGASSSSFSSSR, QYPISLVLAPTR, RSFLLDLLNATGK, SDYDGIGSR, SFLLDLLNATGK, SPILVATAVAAR, TAAFLLPILSQIYSDGPGEALR, VGNLGLATSFFNER, VGSTSENITQK, VVWVEESDK, VVWVEESDKR, YLVLDEADR, YTRPTPVQK	26	sp|O00571|DDX3X_HUMAN	ATP-dependent RNA helicase DDX3X OS=Homo sapiens OX=9606 GN=DDX3X PE=1 SV=3	0	0	9.50151	9.58447	9.47761	9.47895	9.18495	9.30641	9.30531	9.26999	8.66412	8.65217	8.61897	8.61354	8.76874	8.75605	8.8061	8.51574	8.69794	8.64328	8.84226	8.96724	8.88657	9.00745	8.99805	9.08051	8.9043	9.75315	8.93841	8.75845	8.9897	9.70975	9.42154	9.41663	9.45753	8.86788	8.6265	8.413	9.19821	9.22098	9.35877	8.6654	8.58948
P17844	DDX5_HUMAN	DDX5	DGWPAMGIHGDK, DWVLNEFK, FVINYDYPNSSEDYIHR, KWNLDELPK, LIDFLECGK, LLQLVEDR, LMEEIMSEK, NFYQEHPDLAR, PVLNFYEANFPANVMDVIAR, QLAEDFLK, QVSDLISVLR, TAQEVETYR, TGTAYTFFTPNNIK, TLSYLLPAIVHINHQPFLER, TTYLVLDEADR, WNLDELPK	16	sp|P17844|DDX5_HUMAN	Probable ATP-dependent RNA helicase DDX5 OS=Homo sapiens OX=9606 GN=DDX5 PE=1 SV=1	0	0	10.5223	10.4	10.3295	10.5147	10.2493	10.3056	10.4849	10.4935	9.79205	9.47177	9.70964	9.95466	9.98995	9.89095	9.945	9.96185	9.80683	9.85116	9.99722	10.1234	10.1785	10.0734	10.1292	9.66148	10.9629	9.96744	9.26375	9.48065	9.46955	9.48791	9.7032	9.66335	9.75651	9.26857	9.36464	9.6297	9.38074	9.45831	9.30836	9.73613	9.75804
P26196	DDX6_HUMAN	DDX6	DNIQAMVIVPTR, ELLMGIFEMGWEK, FGHLGLAINLITYDDRFNLK, FMNSHLQK, GVTQYYAYVTER, LAETYLHR, LDDTVHVVIATPGR, NLVCTDLFTR, NTNTINNGTQQQAQSMTTTIK, NTNTINNGTQQQAQSMTTTIKPGDDWKK, PSPIQEESIPIALSGR, PYEINLMEELTLK, QILLYSATFPLSVQK, RELLMGIFEMGWEK, SGAYLIPLLER, SIEEQLGTEIKPIPSNIDK, SLYVAEYHSEPVEDEKP, TENPVIMGLSSQNGQLR, VDHVQMIVLDEADK, VMATTGGTNLR, VMATTGGTNLRDDIMR	21	sp|P26196|DDX6_HUMAN	Probable ATP-dependent RNA helicase DDX6 OS=Homo sapiens OX=9606 GN=DDX6 PE=1 SV=2	0	0	9.17335	9.25669	9.24708	9.27974	9.18183	9.0505	9.2361	9.22232	8.84068	8.71004	8.76108	8.5688	8.65036	8.71373	8.56887	8.49622	8.6269	8.51113	8.98773	8.97347	8.83053	8.82715	8.83959	8.86406	9.11942	7.27664	8.24631	8.866	8.86994	8.67011	8.42926	8.52845	8.58039	8.6648	8.31206	8.54572	8.95338	8.9113	8.98924	8.81811	8.83683
Q16698	DECR_HUMAN	DECR1	AMLPPNSFQGK, ATAEQISSQTGNK, DPDMVQNTVSELIK, EQWDTIEELIR, EQWDTIEELIRK, FDGGEEVLISGEFNDLR, FDGGEEVLISGEFNDLRK, FNVIQPGPIK, GMTTLLSSLGAQCVIASR, LDPTGTFEK, TITDIVLNGTAFVTLEIGK, VAFITGGGTGLGK, VAGHPNIVINNAAGNFISPTER, VAGHPNIVINNAAGNFISPTERLSPNAWK, VHAIQCDVR, VHAIQCDVRDPDMVQNTVSELIK	16	sp|Q16698|DECR_HUMAN	2,4-dienoyl-CoA reductase [(3E)-enoyl-CoA-producing], mitochondrial OS=Homo sapiens OX=9606 GN=DECR1 PE=1 SV=1	0	0	9.66694	9.92215	9.89312	9.71975	9.98928	9.97498	9.98225	9.94217	10.3062	10.3069	10.3206	10.105	10.3355	10.4497	10.5029	10.8914	11.0357	10.8826	10.4872	10.6456	10.3994	10.5361	10.3802	10.542	10.0682	10.5688	10.5589	10.6079	10.4492	10.5861	10.0333	10.3407	10.2567	10.77	10.6001	10.5985	9.7357	9.92893	9.78473	10.2223	10.241
P35659	DEK_HUMAN	DEK	EPFTIAQGK, ILNFLMHPK, KPPTDEELK, KVYENYPTYDLTER, LLASANLEEVTMK, LLYNRPGTVSSLK, LTMQVSSLQR, NVGQFSGFPFEK, SICEVLDLER, VYENYPTYDLTER, VYENYPTYDLTERK	11	sp|P35659|DEK_HUMAN	Protein DEK OS=Homo sapiens OX=9606 GN=DEK PE=1 SV=1	0	0	10.0148	9.98636	9.88163	10.1565	9.81498	9.9128	9.86548	10.0523	10.5099	10.5049	10.5373	10.3847	10.6155	10.614	10.3912	10.185	10.1599	10.2135	10.6	10.5639	10.5734	10.576	10.5336	9.59273	9.71243	10.142	8.77489	10.507	10.4608	10.0139	10.6161	10.5983	10.7492	9.84948	9.76286	9.90015	10.6654	10.5757	10.5638	10.139	10.2668
Q9Y394	DHRS7_HUMAN	DHRS7	DILVLPLDLTDTGSHEAATK, IDILVNNGGMSQR, KLIELNYLGTVSLTK, LGVSLVLSAR, LIELNYLGTVSLTK, LMLISMANDLK, SGVDADSSYFK, SLCMDTSLDVYR, SLCMDTSLDVYRK	9	sp|Q9Y394|DHRS7_HUMAN	Dehydrogenase/reductase SDR family member 7 OS=Homo sapiens OX=9606 GN=DHRS7 PE=1 SV=1	0	0	9.12735	9.24907	8.80513	9.10474	9.2779	8.90656	8.86662	8.78836	8.6742	8.99081	9.20352	8.66139	9.46543	9.38353	9.50865	9.20742	9.25332	9.22428	9.19132	9.40702	9.28414	9.37339	9.33654	10.5382	11.0213	11.9005	9.78433	9.86894	10.1632	10.2187	10.6729	10.867	10.7663	9.99264	10.0152	9.6823	9.10925	9.28	9.32005	9.68541	9.53861
O43143	DHX15_HUMAN	DHX15	ALVTGYFMQVAHLER, ASTNAMLISAGLPPLK, DNQVVQLHPSTVLDHK, DRFTDILVR, DYYINIR, EAMNDPLLER, EVDDLGPEVGDIK, FAHIDGDHLTLLNVYHAFK, HQSFVLVGETGSGK, IFEPPPPKK, IIPLYSTLPPQQQQR, IRVESLLVTAISK, KLGIDDLVHFDFMDPPAPETLMR, LDLGEDYPSGK, LDLGEDYPSGKK, LQLPVWEYK, QNHESVQWCYDNFINYR, REVDDLGPEVGDIK, RLQLPVWEYK, RVAAMSVAQR, SLMSADNVR, SNLGSVVLQLK, TCTDIKPEWLVK, TEMQDNTYPEILR, THPVEIFYTPEPER, THPVEIFYTPEPERDYLEAAIR, TLAT…	32	sp|O43143|DHX15_HUMAN	ATP-dependent RNA helicase DHX15 OS=Homo sapiens OX=9606 GN=DHX15 PE=1 SV=2	0	0	8.93647	9.02258	9.00857	9.03066	8.90156	9.11539	9.0027	9.1176	8.96898	8.78079	8.97271	9.10396	9.35072	9.36688	9.2478	9.05438	9.11797	9.17233	9.38674	9.4039	9.28444	9.36116	9.31525	8.90936	9.60087	9.27336	8.21294	9.08507	9.13398	8.99502	9.34361	9.18795	9.40538	9.05927	9.21157	9.35639	9.37064	9.30722	9.31182	9.34192	9.28114
Q08211	DHX9_HUMAN	DHX9	AAECNIVVTQPR, AAMEALVVEVTK, AIEPPPLDAVIEAEHTLR, ARLNQYFQK, DFVNYLVR, DINTDFLLVVLR, DVVQAYPEVR, EGETVEPYK, ELDALDANDELTPLGR, ETPFELIEALLK, FESEILEAISQNSVVIIR, FSDHVALLSVFQAWDDAR, GISHVIVDEIHER, GMTLVTPLQLLLFASK, HLEMNPHFGSHR, KFESEILEAISQNSVVIIR, KVFDPVPVGVTK, KVQSDGQIVLVDDWIK, LAAQSCALSLVR, LAQFEPSQR, LETHMTPEMFR, LFTAHNNMTNYATVWASK, LGGIGQFLAK, LQISHEAAACITGLR, LSMSQLNEK, MGGEEAEIR, MTPSYEIR, NF…	43	sp|Q08211|DHX9_HUMAN	ATP-dependent RNA helicase A OS=Homo sapiens OX=9606 GN=DHX9 PE=1 SV=4	0	0	9.97451	10.0225	9.92745	10.1778	9.9639	9.94428	10.0158	9.91698	9.48136	9.31802	9.33115	9.3798	10.2042	10.1536	10.0005	9.45944	9.50132	9.41307	10.2061	10.254	10.0801	10.1071	9.88985	9.57508	9.14538	8.77512	9.21565	9.65402	9.522	9.27797	8.43893	8.65658	8.55838	9.62586	9.75014	9.47267	9.52574	9.7007	9.57991	9.53821	9.53439
Q9NR28	DBLOH_HUMAN	DIABLO	AESEQEAYLRED, AVYTLTSLYR, LAEAQIEELR, LQVEEVHQLSR, MNSEEEDEVWQVIIGAR, SEPHSLSSEALMR	6	sp|Q9NR28|DBLOH_HUMAN	Diablo IAP-binding mitochondrial protein OS=Homo sapiens OX=9606 GN=DIABLO PE=1 SV=1	0	0	8.53895	8.45616	8.61569	8.68721	8.41168	8.42315	8.40676	8.4809	9.21765	9.02684	9.20158	9.15006	9.66581	9.57753	9.54717	9.74795	9.81653	9.9263	9.96636	10.1028	9.664	9.44466	9.64022	8.65483	9.55418	8.55484	9.18023	8.65696	8.75463	8.33189	9.38993	7.51198	8.87246	9.66304	9.85739	9.80658	9.71647	9.40078	9.02748	9.63036	9.11389
O60610	DIAP1_HUMAN	DIAPH1	AEPHFLSILQHLLLVR, AGCAVTSLLASELTK, AMDPAVPNMMIDAAK, DEYDDLAESEQFGVVMGTVPR, DMPLLSCLESLR, DVQNFPAATDEK, EETAGSYDSR, EIENEDMR, ELGEYFLFDPK, EMVSQYLYTSK, FENNELFAK, FPDELAHVEK, FQPLLDGLK, HELQVEMK, HLQIEIEGLIDQMIDK, KLDSELTAR, KLSVEEFFMDLHNFR, KMESDFEQK, LGLHQVLQDLR, LLSALCILPQPEDMNER, LSVEEFFMDLHNFR, LTLTFSAQTK, LVAEDLSQDCFWTK, LYKPEVQLR, MEMDDFNEVFQILLNTVK, MMHSNMETLYK, NDYEARPQYYK, NSETFPTILEEAK,…	35	sp|O60610|DIAP1_HUMAN	Protein diaphanous homolog 1 OS=Homo sapiens OX=9606 GN=DIAPH1 PE=1 SV=2	0	0	8.38209	8.3279	8.27994	8.53513	8.18766	8.31747	8.27536	8.27573	8.15417	8.09345	7.99485	8.34372	8.18703	8.11038	8.16087	7.71713	7.52257	7.6189	7.9002	7.88497	8.02823	8.00923	7.98884	7.96198	8.9873	8.72279	10.1669	8.47069	8.37586	8.47341	8.46822	8.17674	8.43125	8.66158	8.50341	8.60717	8.98067	8.88489	8.77733	8.16254	8.42818
O60832	DKC1_HUMAN	DKC1	AGLESGAEPGDGDSDTTK, AGLESGAEPGDGDSDTTKK, ALETLTGALFQRPPLIAAVK, ALETLTGALFQRPPLIAAVKR, APQVVAEAAK, DHMVTMHDVLDAQWLYDNHK, DHMVTMHDVLDAQWLYDNHKDESYLR, DSAVNAICYGAK, ESESESDETPPAAPQLIK, HGKPTDSTPATWK, KEVVAEVVK, LDTSQWPLLLK, LHNAIEGGTQLSR, MIEYDPER, MIEYDPERR, PSNPSSHEVVAWIR, PTDSTPATWK, QEYVDYSESAK, QEYVDYSESAKK, REIGDYIR, RVVYPLEK, SLPEEDVAEIQHAEEFLIKPESK, TGFINLDKPSNPSSHEVVAWIR, TTHYTPLACGSNPLK, T…	26	sp|O60832|DKC1_HUMAN	H/ACA ribonucleoprotein complex subunit DKC1 OS=Homo sapiens OX=9606 GN=DKC1 PE=1 SV=3	0	0	8.28286	8.11624	8.1162	8.45257	8.06283	7.95991	8.10922	8.04048	8.72705	8.58601	8.39253	8.99119	9.14125	9.15084	9.13027	9.30067	9.13087	9.15529	9.38488	9.51685	9.10347	9.13079	9.12616	8.34387	9.20743	8.93291	9.50698	8.47837	8.45426	8.53935	8.50842	8.39505	8.52677	9.23027	9.08048	8.87223	8.66717	8.65596	8.87106	8.24703	8.3647
P09622	DLDH_HUMAN	DLD	ADGGTQVIDTK, ALLNNSHYYHMAHGK, ALTGGIAHLFK, ALTGGIAHLFKQNK, EANLAASFGK, EANLAASFGKSINF, GIEMSEVRLNLDKMMEQK, IDVSIEAASGGK, IPNIYAIGDVVAGPMLAHK, KSDGKIDVSIEAASGGK, MMEQKSTAVK, MVVIGAGVIGVELGSVWQR, NLGLEELGIELDPR, SEEQLKEEGIEYK, STAVKALTGGIAHLFK, TNADTDGMVK, VCHAHPTLSEAFR, VGKFPFAANSR, VVHVNGYGK	19	sp|P09622|DLDH_HUMAN	Dihydrolipoyl dehydrogenase, mitochondrial OS=Homo sapiens OX=9606 GN=DLD PE=1 SV=2	0	0	8.50446	8.65366	8.35471	8.78779	8.53602	8.42746	8.32911	8.29185	8.74899	8.93007	8.86756	8.92083	9.62436	9.54703	9.53132	9.29498	9.5304	9.67761	9.424	9.54948	9.4004	9.49906	9.56747	8.8099	9.9945	9.58846	9.06274	8.35317	8.81282	8.03559	8.66686	9.05281	9.28982	9.17458	9.79162	9.2214	9.42776	9.47255	9.8094	8.98302	9.26693
P36957	ODO2_HUMAN	DLST	AKPAEAPAAAAPK, ASAFALQEQPVVNAVIDDTTK, EAVTFLRK, EVVYRDYIDISVAVATPR, LGFMSAFVK, NVEAMNFADIER, PAEAPAAAAPK, PMMYVALTYDHR, PTVAPPLAEPGAGK, PVSAVKPTVAPPLAEPGAGK, TPAFAESVTEGDVR, TPAFAESVTEGDVRWEK, TSVQVPSPANGVIEALLVPDGGK, VEGGTPLFTLR, VEGGTPLFTLRK, VEVRPMMYVALTYDHR	16	sp|P36957|ODO2_HUMAN	Dihydrolipoyllysine-residue succinyltransferase component of 2-oxoglutarate dehydrogenase complex, mitochondrial OS=Homo sapiens OX=9606 GN=DLST PE=1 SV=4	0	0	9.14008	9.23804	9.37102	9.08131	9.46722	9.37436	9.29308	9.46921	9.96193	9.87581	9.93236	9.73546	9.90526	9.91072	9.90296	10.4369	10.2949	10.6679	9.78726	9.91435	9.8258	9.71357	9.67909	9.38592	9.35274	8.81345	9.83752	9.77677	9.7335	9.86009	9.83999	9.74928	9.72664	10.2121	10.2713	10.1651	9.47539	9.60802	9.43168	9.98901	9.89714
Q8WXX5	DNJC9_HUMAN	DNAJC9	ELGLDEGVDSLK, EMDNFLAQMEAK, GDMDQIMESVLCVQYTEEPR, GSEEELADIK, ISLEDIQAFEK, KISLEDIQAFEK, NIIQQAIDAGEVPSYNAFVK, VSLQVHPDR, VSLQVHPDRVGEGDKEDATR	9	sp|Q8WXX5|DNJC9_HUMAN	DnaJ homolog subfamily C member 9 OS=Homo sapiens OX=9606 GN=DNAJC9 PE=1 SV=1	0	0	9.42268	9.55256	9.51504	9.31488	9.41252	9.71338	9.47997	9.58808	9.86569	9.81857	9.88931	9.81162	9.39923	9.33805	9.44893	9.59246	9.42093	9.50835	9.10027	9.16626	9.56684	9.56497	9.54757	8.45389	8.60547	8.57556	10.9755	9.99995	9.84613	9.30988	9.11398	8.81533	9.07536	8.8475	8.77961	9.17966	9.81292	9.74614	9.76454	9.63702	9.60527
O00429	DNM1L_HUMAN	DNM1L	AEELLAEEK, ALQGASQIIAEIR, AVMHFLVNHVK, DTLQSELVGQLYK, FATEYCNTIEGTAK, GHAVNLLDVPVPVAR, GVSPEPIHLK, IIQHCSNYSTQELLR, LDLMDAGTDAMDVLMGR, LYTDFDEIR, LYTDFDEIRQEIENETER, NVASGGGGVGDGVQEPTTGNWR, RLEEPSLR, RLPVTNEMVHNLVAIELAYINTK, RPLILQLVHVSQEDK, SATLLQLITK, SKPIPIMPASPQK, SQLDINNKK, SSLLDDLLTESEDMAQR, SSVLESLVGR, SVTDSIRDEYAFLQK, TLESVDPLGGLNTIDILTAIR, TTGEENGVEAEEWGK, YIETSELCGGAR	24	sp|O00429|DNM1L_HUMAN	Dynamin-1-like protein OS=Homo sapiens OX=9606 GN=DNM1L PE=1 SV=2	0	0	8.42917	8.36503	8.38563	8.59361	8.31767	8.24366	8.48779	8.45439	8.2846	8.01572	8.11652	8.17054	8.08408	7.86434	7.921	7.70672	7.66567	7.25483	7.90293	8.04366	8.24506	8.08451	8.07529	8.20906	8.37843	7.97659	10.2502	8.29625	8.08872	8.50431	7.99107	7.78725	8.3926	8.25592	8.4001	8.43468	8.38593	8.4037	8.42134	7.70275	8.04819
Q8NF50	DOCK8_HUMAN	DOCK8	AHTPSVAASSQAR, ALSLEENGVGSNFK, APDFNEEHLR, ARLEEALLR, AVSAIHSLLSSHDLDPR, DRVTYFEK, EEFVLTPIEVAIEDMK, EFQEDPEMLMDLMYR, EILEFPTR, EVTDVDSVVGR, EVYVPHTVYR, FGDLDEQEFVYK, FGDLDEQEFVYKEPAITK, FMYTTPFTLEGR, FMYTTPFTLEGRPR, FPGLNENLR, GPVTACDFDLR, GVFNIEVQAVSSVHTQDNHLEK, IASMFDLTSEYR, ISEMALEHELK, LEPLVLFLHLVLDK, LQTGSYCLPVALEK, LSDEDLFK, LTWLQNMAEK, LVIPILEAHR, NLLYVYPQR, NTVLTTMHAFPYIK, QEGDRLSDEDLFK,…	42	sp|Q8NF50|DOCK8_HUMAN	Dedicator of cytokinesis protein 8 OS=Homo sapiens OX=9606 GN=DOCK8 PE=1 SV=3	0	0	8.26939	8.28529	8.22452	8.49799	8.13632	8.07458	8.0087	8.00232	8.37007	8.28166	8.15048	8.44189	8.51168	8.51802	8.54536	8.47559	8.36092	8.49793	8.53656	8.62875	8.43877	8.46508	8.47522	8.27327	9.5977	9.36974	9.04928	8.69322	8.7322	8.76594	8.84449	8.82167	8.7277	8.76104	9.01059	8.67976	8.89538	8.69971	8.76951	8.63147	8.71805
O60762	DPM1_HUMAN	DPM1	EGNFDIVSGTR, ENLPLIVWLLVK, FIPEFIRK, GANFLTQILLR, GANFLTQILLRPGASDLTGSFR, GNGGVYGWDLK, GYVFQMEMIVR, HATGNYIIIMDADLSHHPK, KLGLGTAYIHGMK, LGGNEIVSFLK, LGLGTAYIHGMK, QLNYTIGEVPISFVDR, YSVLLPTYNER	13	sp|O60762|DPM1_HUMAN	Dolichol-phosphate mannosyltransferase subunit 1 OS=Homo sapiens OX=9606 GN=DPM1 PE=1 SV=1	0	0	8.80641	9.24621	8.60444	8.84905	9.20681	8.96182	9.08499	9.12822	8.36281	8.50959	8.64151	8.41565	8.95396	8.97296	8.9584	8.81335	8.89744	8.75485	8.86831	8.91548	8.77678	8.68308	8.76371	10.4315	8.66595	10.8322	9.42547	8.03952	8.39412	9.16617	9.41456	9.56945	9.26423	9.4104	9.35844	9.30894	8.17191	8.05888	7.9483	8.72852	8.65955
Q9UHL4	DPP2_HUMAN	DPP7	AASNIIFSNGNLDPWAGGGIR, APDPGFQER, ASHPEDPASVVEAR, DLFLQGAYDTVR, DLTQLFMFAR, DVTADFEGQSPK, GALLVFAEHR, GHTELLTVEQALADFAELLR, KLEATIIGEWVK, LDHFNFER, LEATIIGEWVK, PDWLLTSFWGGDLR, RAPDPGFQER, SLPFGAQSTQR, WEFGTCQPLSDEK, YPHLVAGALAASAPVLAVAGLGDSNQFFR	16	sp|Q9UHL4|DPP2_HUMAN	Dipeptidyl peptidase 2 OS=Homo sapiens OX=9606 GN=DPP7 PE=1 SV=3	0	0	8.47817	8.39816	8.47899	8.58725	8.60041	8.66084	8.62777	8.58916	8.94479	9.29479	9.07432	9.26179	9.44185	9.41671	9.37542	9.93573	10.0926	10.1112	9.86456	9.84238	9.2708	9.46668	9.54885	9.74894	9.20038	9.00067	9.40782	9.2763	9.10306	9.57114	9.29609	9.78508	9.63527	9.23948	9.30921	8.97111	9.68494	9.90284	9.8624	9.39244	9.52364
Q16555	DPYL2_HUMAN	DPYSL2	DHGVNSFLVYMAFK, DNFTLIPEGTNGTEER, DRFQLTDCQIYEVLSVIR, FQLTDCQIYEVLSVIR, FQMPDQGMTSADDFFQGTK, GIQEEMEALVK, GSPLVVISQGK, GTVVYGEPITASLGTDGSHYWSK, IAVGSDADLVIWDPDSVK, ILDLGITGPEGHVLSRPEEVEAEAVNR, IVLEDGTLHVTEGSGR, KPFPDFVYK, MDENQFVAVTSTNAAK, MVIPGGIDVHTR, NLHQSGFSLSGAQIDDNIPR, NLHQSGFSLSGAQIDDNIPRR, QIGENLIVPGGVK, SSAEVIAQAR, THNSSLEYNIFEGMECR	19	sp|Q16555|DPYL2_HUMAN	Dihydropyrimidinase-related protein 2 OS=Homo sapiens OX=9606 GN=DPYSL2 PE=1 SV=1	0	0	9.23886	9.48076	9.51778	9.45321	9.1677	9.33305	9.20606	9.33702	9.96027	9.60327	9.68235	9.86244	9.91915	9.933	9.77362	9.12682	8.80335	9.06147	9.53344	9.56433	9.69494	9.74018	9.83962	9.59973	9.17506	8.77591	9.32487	9.67111	9.36228	9.68526	9.68471	9.41844	9.33922	9.31632	9.51319	9.47512	9.0511	8.99566	8.97098	8.29394	8.24925
Q01658	NC2B_HUMAN	DR1	LENLGIPEEELLR, QQQELFAK, TISPEHVIQALESLGFGSYISEVK	3	sp|Q01658|NC2B_HUMAN	Protein Dr1 OS=Homo sapiens OX=9606 GN=DR1 PE=1 SV=1	0	0	8.91843	8.97701	8.8032	9.01619	8.7328	9.07663	8.97005	9.05764	9.75177	9.59295	9.50941	9.82314	9.45317	9.28499	9.21056	9.50161	9.0631	9.01189	9.03855	8.94708	9.54515	9.63006	9.48781	8.2078	7.58047	7.07855	8.6852	9.33738	9.4035	8.37788	7.94714	7.81623	8.17727	8.49854	9.17389	8.80705	9.25744	9.64475	9.57442	8.62209	9.3925
P60981	DEST_HUMAN	DSTN	EELMFFLWAPELAPLK, EILVGDVGVTITDPFK, HFVGMLPEK, HFVGMLPEKDCR, KEELMFFLWAPELAPLK, YALYDASFETK	6	sp|P60981|DEST_HUMAN	Destrin OS=Homo sapiens OX=9606 GN=DSTN PE=1 SV=3	0	0	10.5514	10.6684	10.8544	10.578	10.6677	10.7761	10.7394	10.6007	9.81735	9.70419	10.0328	9.43651	9.40493	9.32526	9.24389	9.94745	10.1621	9.87608	9.96993	9.46416	9.63721	9.61345	9.59104	10.7031	9.14983	9.22124	11.5121	10.5143	10.3539	10.6083	10.6036	10.1861	10.362	9.27907	9.07464	9.09129	9.87711	9.67606	9.72608	10.6012	10.3638
P33316	DUT_HUMAN	DUT	AAGYDLYSAYDYTIPPMEK, AGGSPAPGPETPAISPSK, AGGSPAPGPETPAISPSKR, GNVGVVLFNFGK, HFIDVGAGVIDEDYR, IFYPEIEEVQALDDTER, LSEHATAPTR, PAEVGGMQLR, TDIQIALPSGCYGR	9	sp|P33316|DUT_HUMAN	Deoxyuridine 5'-triphosphate nucleotidohydrolase, mitochondrial OS=Homo sapiens OX=9606 GN=DUT PE=1 SV=4	0	0	11.5513	11.2493	11.436	11.1817	11.1598	11.1748	11.1024	11.2145	9.54813	9.42053	9.27791	9.57504	9.55889	9.48998	9.55041	8.93309	8.85489	9.04673	8.86669	8.74742	9.7996	9.79553	9.86716	8.86491	10.3355	9.35905	8.84462	8.63305	8.88003	8.75803	8.58693	9.15541	8.97384	9.48952	9.23322	9.16378	9.58081	9.74648	9.92559	9.72684	9.86573
Q14204	DYHC1_HUMAN	DYNC1H1	AATSPALFNR, AELGEYIR, AEVDMDTDAPQVSHKPGGEPK, AHQANQLYPFAISLIESVR, ALEHAFQLEHIMDLTR, ALGEYLER, AMSRPILYSNWLSK, ANEVEQMIR, ASVVTLPVYLNFTR, ATSIDPNTYITWIDK, AVDDLNLHSYSNLPIWVNK, AWTQVLLGQAEDK, DAATIMQPYFTSNGLVTK, DDIESLHDK, DFPLNDLLSATELDK, DHLYGTLDPNTR, DIQMPDGIR, DLFQVAFNR, DLPPVSGSIIWAK, DSAIQQQVANLQMK, DVLLVAQGEMALEEFLK, DYIPVDQEELR, DYIPVDQEELRDYVK, EAIVNSCVFVHQTLHQANAR, EALELTDTGLLSGSEER, EDVG…	156	sp|Q14204|DYHC1_HUMAN	Cytoplasmic dynein 1 heavy chain 1 OS=Homo sapiens OX=9606 GN=DYNC1H1 PE=1 SV=5	0	0	8.64621	8.64809	8.52469	8.71894	8.56388	8.69975	8.71422	8.72955	8.38402	8.53249	8.50425	8.50633	8.5251	8.47845	8.48148	8.02155	8.00603	8.12975	8.26626	8.38895	8.38235	8.42091	8.39778	8.82936	9.04724	8.92278	8.74739	8.61035	8.6083	8.61082	8.45378	8.57862	8.4157	8.33921	8.22129	8.31634	8.56986	8.45551	8.38717	8.47687	8.48685
Q13409	DC1I2_HUMAN	DYNC1I2	ALSEQINIFFDYSGR, APPHELTEEEK, EAVAPVQEESDLEK, ETQTPVMAQPK, QQILHSEEFLSFFDHSTR, SVSTPSEAGSQDSGDGAVGSR, TLAEINANR	7	sp|Q13409|DC1I2_HUMAN	Cytoplasmic dynein 1 intermediate chain 2 OS=Homo sapiens OX=9606 GN=DYNC1I2 PE=1 SV=3	0	0	8.43184	8.39181	8.3735	8.24722	8.12498	8.49745	8.26379	8.27773	8.79776	8.51274	8.33442	8.71074	8.2111	8.1849	8.16075	8.21226	7.97455	8.24429	7.35883	7.5248	8.02251	7.93506	8.24721	8.82829	8.21487	8.00025	8.2087	8.71617	8.48688	9.03766	8.86349	8.58094	8.53853	8.53943	8.26319	8.24282	8.40769	8.18216	8.48404	8.57479	8.29239
P63167	DYL1_HUMAN	DYNLL1	HFIYFYLGQVAILLFK, KYNPTWHCIVGR, NADMSEEMQQDSVECATQALEK, NFGSYVTHETK, YNPTWHCIVGR	5	sp|P63167|DYL1_HUMAN	Dynein light chain 1, cytoplasmic OS=Homo sapiens OX=9606 GN=DYNLL1 PE=1 SV=1	0	0	9.72196	9.80397	9.05127	9.62931	9.59517	9.73765	9.5841	9.72865	8.87649	9.7197	9.45599	8.75463	9.26555	9.33718	9.5667	9.01665	9.886	9.1778	10.2667	10.1932	9.55541	9.77146	9.04529	9.36995	8.73502	8.55737	7.9657	9.32021	9.03521	9.28809	8.61892	8.7814	8.7893	9.2095	9.30462	8.7969	9.06892	9.5981	9.15285	9.24208	9.45995
Q13011	ECH1_HUMAN	ECH1	EMVECFNK, EVDVGLAADVGTLQR, EVMLDAALALAAEISSK, HVLHVQLNRPNK, LTGSSAQEEASGVALGEAPDHSYESLR, MFTAGIDLMDMASDILQPK, MMADEALGSGLVSR, VIGNQSLVNELAFTAR, YCAQDAFFQVK, YQETFNVIER	10	sp|Q13011|ECH1_HUMAN	Delta(3,5)-Delta(2,4)-dienoyl-CoA isomerase, mitochondrial OS=Homo sapiens OX=9606 GN=ECH1 PE=1 SV=2	0	0	9.29317	9.39711	9.63416	9.34753	9.74962	9.50879	9.48444	9.5189	9.62641	9.62296	9.34215	9.5032	9.89886	9.90856	9.86295	9.97888	10.2578	10.191	9.9401	10.0526	9.74652	9.87093	9.87982	10.5082	8.92925	11.0809	9.56408	9.7915	9.77007	9.8402	7.7759	7.83214	7.70676	10.0399	10.2296	10.0616	9.61184	9.78286	9.3858	10.5772	10.4031
P30084	ECHM_HUMAN	ECHS1	ALNALCDGLIDELNQALK, AQFAQPEILIGTIPGAGGTQR, EGMTAFVEK, EMQNLSFQDCYSSK, ESVNAAFEMTLTEGSK, ESVNAAFEMTLTEGSKLEK, HWDHLTQVK, KLFYSTFATDDRK, LFYSTFATDDR, LFYSTFATDDRK, NNTVGLIQLNR, NNTVGLIQLNRPK, SLAMEMVLTGDR, TFEEDPAVGAIVLTGGDK	14	sp|P30084|ECHM_HUMAN	Enoyl-CoA hydratase, mitochondrial OS=Homo sapiens OX=9606 GN=ECHS1 PE=1 SV=4	0	0	9.2331	9.33223	9.23282	9.3872	9.28403	9.33786	9.29445	9.43483	10.0284	9.8671	9.89517	9.77686	10.3858	10.4712	10.3245	10.6234	10.5724	10.873	10.3792	10.3786	10.2861	10.3076	10.4416	10.0509	8.59294	9.78232	9.39442	9.71731	9.69936	9.64504	9.13433	8.80875	9.17468	9.98133	10.1197	10.1862	9.31921	9.40072	9.42271	9.91718	10.0458
P42126	ECI1_HUMAN	ECI1	AVQELWLR, DADVQNFVSFISK, DADVQNFVSFISKDSIQK, DTLENTIGHR, NPPVNSLSLEFLTELVISLEK, SLQMYLER, SPAHYAGYWK, VLVEPDAGAGVAVMK	8	sp|P42126|ECI1_HUMAN	Enoyl-CoA delta isomerase 1, mitochondrial OS=Homo sapiens OX=9606 GN=ECI1 PE=1 SV=1	0	0	9.03581	9.02904	8.31723	9.61709	8.70079	9.07564	8.62216	8.95914	9.22	9.75403	9.6467	9.77005	10.2228	10.2656	10.2331	10.1241	10.0275	10.444	10.1031	10.1516	10.0385	10.0279	10.1052	10.3779	9.58101	10.8324	10.2638	9.21594	9.46519	8.49491	9.67687	9.92398	9.7369	9.43859	9.86893	9.62632	9.90097	9.93174	9.70574	10.4053	10.3143
P68104	EF1A1_HUMAN	EEF1A1	DGNASGTTLLEALDCILPPTRPTDK, DGNASGTTLLEALDCILPPTRPTDKPLR, EHALLAYTLGVK, IGGIGTVPVGR, KDGNASGTTLLEALDCILPPTRPTDK, LPLQDVYK, MDSTEPPYSQK, PGMVVTFAPVNVTTEVK, PLRLPLQDVYK, PMCVESFSDYPPLGR, SGDAAIVDMVPGK, STTTGHLIYK, SVEMHHEALSEALPGDNVGFNVK, THINIVVIGHVDSGK, VETGVLKPGMVVTFAPVNVTTEVK, YYVTIIDAPGHR, YYVTIIDAPGHRDFIK	17	sp|P68104|EF1A1_HUMAN	Elongation factor 1-alpha 1 OS=Homo sapiens OX=9606 GN=EEF1A1 PE=1 SV=1	0	0	12.5697	12.5609	12.7234	12.4554	12.5587	12.6935	12.6429	12.7008	10.8674	11.1382	11.0679	10.7921	10.7365	10.6162	10.5855	10.6579	11.0376	10.3652	11.0311	10.8679	10.796	10.9428	11.0665	11.8106	9.39115	10.5188	10.4508	11.2222	11.1781	10.4602	10.4211	10.338	10.177	10.7707	10.6036	10.8927	11.1919	10.9095	11.0033	11.1323	11.1089
P24534	EF1B_HUMAN	EEF1B2	PWDDETDMAK, SIQADGLVWGSSK, SPAGLQVLNDYLADK, SSILLDVKPWDDETDMAK, YGPADVEDTTGSGATDSK	5	sp|P24534|EF1B_HUMAN	Elongation factor 1-beta OS=Homo sapiens OX=9606 GN=EEF1B2 PE=1 SV=3	0	0	11.1862	10.9744	10.9929	11.1272	11.0206	10.8265	11.0382	10.9486	10.2117	10.2862	10.1721	10.1986	9.85099	9.76481	9.76495	10.1397	10.1141	9.92465	10.4534	10.3051	9.93362	10.1784	10.2824	10.962	9.47735	9.52435	9.56622	10.2118	10.026	9.41462	8.75351	9.00537	9.07233	9.48075	9.35703	9.78551	9.88958	10.0238	10.4947	10.0501	10.1867
P29692	EF1D_HUMAN	EEF1D	FEEHVQSVDIAAFNK, FEEHVQSVDIAAFNKI, FKYDDAER, FYEQMNGPVAGASR, GVVQELQQAISK, IASLEVENQSLR, LQIQCVVEDDK, LVPVGYGIR, QENGASVILR, RFYEQMNGPVAGASR, SIQLDGLVWGASK, SLAGSSGPGASSGTSGDHGELVVR, VGTDLLEEEITK, VGTDLLEEEITKFEEHVQSVDIAAFNK	14	sp|P29692|EF1D_HUMAN	Elongation factor 1-delta OS=Homo sapiens OX=9606 GN=EEF1D PE=1 SV=5	0	0	11.199	11.1711	11.2932	11.1024	11.109	11.2085	11.225	11.2806	10.4426	10.3083	10.3343	10.213	10.0239	9.98726	9.86596	10.2185	10.1267	9.84611	10.1327	10.1331	10.2666	10.1676	10.3828	10.5705	8.63877	8.87947	9.97124	10.2169	10.058	9.64312	9.60079	9.34308	9.35662	9.88552	9.71246	10.085	10.0827	10.1298	10.1943	10.1408	10.1628
P26641	EF1G_HUMAN	EEF1G	AKDPFAHLPK, ALIAAQYSGAQVR, DGWSLWYSEYR, EYFSWEGAFQHVGK, ILGLLDAYLK, KLDPGSEETQTLVR, LDPGSEETQTLVR, QVLEPSFR, STFVLDEFK, STFVLDEFKR, VLSAPPHFHFGQTNR, WFLTCINQPQFR, YSNEDTLSVALPYFWEHFDK	13	sp|P26641|EF1G_HUMAN	Elongation factor 1-gamma OS=Homo sapiens OX=9606 GN=EEF1G PE=1 SV=3	0	0	11.2711	11.6355	11.6414	11.1348	11.5695	11.3681	11.5636	11.5714	9.87183	10.444	10.2017	10.0386	10.1313	10.1477	10.1281	9.43358	9.96022	9.91728	10.5503	10.5793	10.3819	10.4294	10.4849	11.9853	10.6742	10.9117	10.2376	10.5591	10.4551	10.5095	10.6601	10.8617	10.7763	10.1456	9.86689	10.4974	10.3368	10.4865	10.3928	10.5817	10.5814
P13639	EF2_HUMAN	EEF2	ALLELQLEPEELYQTFQR, ARPFPDGLAEDIDK, ARPFPDGLAEDIDKGEVSAR, AYLPVNESFGFTADLR, DLEEDHACIPIK, DLEEDHACIPIKK, DSVVAGFQWATK, EDLYLKPIQR, EGALCEENMR, EGIPALDNFLDK, EGIPALDNFLDKL, ETVSEESNVLCLSK, GEGQLGPAER, GGGQIIPTAR, GHVFEESQVAGTPMFVVK, GPLMMYISK, GVQYLNEIK, IKPVLMMNK, IMGPNYTPGK, IMGPNYTPGKK, KEDLYLKPIQR, KSDPVVSYR, LDIKLDSEDK, NMSVIAHVDHGK, QFAEMYVAK, RGHVFEESQVAGTPMFVVK, RWLPAGDALLQMITIHLPSPVTAQK, …	37	sp|P13639|EF2_HUMAN	Elongation factor 2 OS=Homo sapiens OX=9606 GN=EEF2 PE=1 SV=4	0	0	10.7803	10.7005	10.7874	10.7211	10.8113	10.8201	10.758	10.8983	9.37242	9.86185	9.92801	9.53904	9.63818	9.55775	9.57959	9.12984	9.33035	8.8769	9.66218	9.4465	9.63813	9.64031	9.71447	10.1806	10.0766	9.66644	9.31178	10.2217	10.1549	10.0862	10.0756	9.9373	10.0075	9.85021	9.54026	9.72712	10.1542	9.94522	9.8943	9.99564	9.95679
Q96C19	EFHD2_HUMAN	EFHD2	AAAGELQEDSGLCVLAR, ADLNQGIGEPQSPSR, DGFIDLMELK, EFLLIFRK, EVDEDFDSK, LGAPQTHLGLK, LSEIDVSSEGVK, RVFNPYTEFK, VFNPYTEFK, VQAINVSSR	10	sp|Q96C19|EFHD2_HUMAN	EF-hand domain-containing protein D2 OS=Homo sapiens OX=9606 GN=EFHD2 PE=1 SV=1	0	0	9.884	9.93625	9.93909	9.53367	9.74573	9.78772	9.81178	9.84262	9.76709	10.1616	10.1903	9.73173	10.1222	10.1766	10.2346	9.34553	9.34407	9.31601	9.45712	9.46836	9.52067	9.29383	9.1971	8.78291	9.76028	8.37009	10.2051	8.7177	8.51125	8.41014	8.24304	8.36819	8.31148	9.3661	9.22857	9.90856	10.1415	10.2206	10.1474	9.94174	9.68445
Q15029	U5S1_HUMAN	EFTUD2	AFIPAIDSFGFETDLR, DSIVQGFQWGTR, EGPLCDELIR, FFDDPMLLELAK, GHVTQDAPIPGSPLYTIK, GLAEDIENEVVQITWNR, GLAEDIENEVVQITWNRK, GLSEDVSISK, GNEEAQIFRPLK, IAVEPVNPSELPK, ILAQVVGDVDTSLPR, ILDAVVAQEPLHR, ISDGVVLFIDAAEGVMLNTER, ITMIAEPLEK, IYADTFGDINYQEFAK, KLGEFFQTK, LGEFFQTK, LPPTDAYYK, LWGDIYFNPK, MYSEIDIK, MYSTDDGVQFHAFGR, RGHVTQDAPIPGSPLYTIK, RLWGDIYFNPK, RYDQDLCYTDILFTEQER, SFVEFILEPLYK, SIVIRPLEPQPAPHLAR…	36	sp|Q15029|U5S1_HUMAN	116 kDa U5 small nuclear ribonucleoprotein component OS=Homo sapiens OX=9606 GN=EFTUD2 PE=1 SV=1	0	0	9.19243	9.39543	9.37373	9.16664	9.20156	9.17829	9.3224	9.21681	9.02135	9.04378	8.95138	8.94201	9.37192	9.38484	9.33636	9.30622	9.33255	9.26216	9.47237	9.54862	9.34867	9.36943	9.39304	8.92491	9.4486	9.4826	8.55146	9.02336	9.01912	9.28624	9.12789	9.11763	9.03022	9.24945	9.28862	9.16056	8.87667	8.97058	8.8694	8.92763	9.00069
Q9H4M9	EHD1_HUMAN	EHD1	ADQIETQQLMR, DGLLDDEEFALANHLIK, DKPTYDEIFYTLSPVNGK, EHQISPGDFPSLR, EHQISPGDFPSLRK, ELVNNLGEIYQK, EPELFQTVAEGLR, GYDFAAVLEWFAER, HLIEQDFPGMR, IILLFDAHK, IINTPEVVR, LADVDKDGLLDDEEFALANHLIK, LDISDEFSEVIK, LFEAEEQDLFK, LLDTVDDMLANDIAR, LLPLEEHYR, LNAFGNAFLNR, MQELLQTQDFSK, QEESLMPSQVVK, SKLPNTVLGK, VHAYIISSLK, VYGALMWSLGK, VYIGSFWSHPLLIPDNR, VYIGSFWSHPLLIPDNRK	24	sp|Q9H4M9|EHD1_HUMAN	EH domain-containing protein 1 OS=Homo sapiens OX=9606 GN=EHD1 PE=1 SV=2	0	0	8.64539	8.70622	8.60127	8.79197	8.67758	8.61939	8.74293	8.69696	8.52757	8.52184	8.40179	8.53449	8.46126	8.2597	8.33181	8.07336	7.96756	8.11922	8.0884	8.19168	8.15635	8.09877	8.1867	8.93552	10.4479	10.1627	10.9829	8.9117	9.07093	9.09091	8.93008	8.99571	8.95389	8.1463	8.1654	8.31222	8.24094	8.18453	8.14975	8.54788	8.50534
P05198	IF2A_HUMAN	EIF2S1	ADIEVACYGYEGIDAVK, DEQLESLFQR, ENAEVDGDDDAEEMEAK, EVLINNINR, FPEVEDVVMVNVR, HVAEVLEYTK, RGVFNVQMEPK, RPGYGAYDAFK, TAWVFDDK, TEGLSVLSQAMAVIK, VVTDTDETELAR, YVMTTTTLER	12	sp|P05198|IF2A_HUMAN	Eukaryotic translation initiation factor 2 subunit 1 OS=Homo sapiens OX=9606 GN=EIF2S1 PE=1 SV=3	0	0	9.87299	9.65825	9.77743	9.58254	9.48028	9.67096	9.7183	9.56102	9.06231	9.00252	9.29651	8.94358	8.83007	8.84647	8.7879	8.84541	8.87127	8.55027	8.83726	8.97489	8.90038	8.88737	8.93283	9.81619	8.36849	8.83279	9.73776	9.20594	9.06051	9.51278	8.94174	9.30333	8.81232	8.79392	8.88391	8.83125	9.31336	9.33307	9.18739	9.34776	9.24638
P20042	IF2B_HUMAN	EIF2S2	DASDDLDDLNFFNQK, DDGISFSNQTGPAWAGSER, DEALEDEDNK, DEALEDEDNKK, DLEADEEDTR, DYTYEELLNR, EVEPEPTEDK, FPDEDEILEK, FPDEDEILEKDEALEDEDNKK, FVMKPPQVVR, IESDVQEPTEPEDDLDIMLGNKK, IFDIDEAEEGVK, KKPFMLDEEGDTQTEETQPSETK, NVKFPDEDEILEK, PFMLDEEGDTQTEETQPSETK	15	sp|P20042|IF2B_HUMAN	Eukaryotic translation initiation factor 2 subunit 2 OS=Homo sapiens OX=9606 GN=EIF2S2 PE=1 SV=2	0	0	9.46793	9.66695	9.74814	9.46287	9.46118	9.4936	9.40539	9.5474	9.53696	9.44207	9.58407	9.38523	8.55082	8.74291	8.57458	9.05333	8.65187	8.88499	8.46123	8.53189	8.58545	8.68054	8.78369	9.95065	9.1757	9.12164	9.13543	9.4328	9.60075	9.69676	9.65098	9.64276	9.81996	9.28229	9.06665	9.56913	9.0004	9.10121	8.93611	9.25756	9.37717
P55884	EIF3B_HUMAN	EIF3B	DQYSVIFESGDR, DRPQEADGIDSVIVVDNVPQVGPDRLEK, ETIIAFAWEPNGSK, FAVLHGEAPR, FSHQGVQLIDFSPCER, GTQGVVTNFEIFR, GTYLATFHQR, GYIFLEYASPAHAVDAVK, ISVSFYHVK, ITNDFYPEEDGK, MAQELYMEQK, MTLDTLSIYETPSMGLLDKK, NLFNVVDCK, NNGKIELIK, QQANTIFWSPQGQFVVLAGLR, QVPVDVVEMK, TMMEDFRK, TSIFWNDVK, TSIFWNDVKDPVSIEER, VDNAYWLWTFQGR, VNLFTDFDK, VTLMQLPTR, WTETYVR, YMTISDEWDIPEK, YVVTSVSWWSHK, YWLEEAECR	26	sp|P55884|EIF3B_HUMAN	Eukaryotic translation initiation factor 3 subunit B OS=Homo sapiens OX=9606 GN=EIF3B PE=1 SV=3	0	0	9.6863	9.72483	9.8557	9.62117	9.61064	9.85196	9.68356	9.80153	9.11133	9.14248	9.15045	9.12369	9.00043	9.04223	9.06854	8.84358	8.82635	8.74063	9.15057	9.09816	9.07936	9.15139	9.24708	9.38694	8.78785	9.30893	9.23578	9.55123	9.43311	8.92586	8.83887	9.0822	9.1556	8.99692	8.82648	9.04088	9.10547	9.22396	9.1365	9.38329	9.2106
O15372	EIF3H_HUMAN	EIF3H	ANITFEYMFEEVPIVIK, DFSPEALKK, EFTAQNLGK, EGTGSTATSSSSTAGAAGK, GEPPLPEEDLSK, HELLSLASSNHLGK, HVNIDHLHVGWYQSTYYGSFVTR, LFKPPQPPAR, LFMAQALQEYNN, NLQLLMDR, NLQLLMDRVDEMSQDIVK, NSHLINVLMWELEK, QVQIDGLVVLK, SAVADKHELLSLASSNHLGK, VDEMSQDIVK	15	sp|O15372|EIF3H_HUMAN	Eukaryotic translation initiation factor 3 subunit H OS=Homo sapiens OX=9606 GN=EIF3H PE=1 SV=1	0	0	8.97151	8.80177	8.93211	9.0081	8.61411	8.87525	8.75914	8.75555	8.77712	8.74366	8.5608	8.69499	8.42804	8.5786	8.38313	8.29999	8.31971	8.41172	8.51129	8.52353	8.56159	8.53539	8.47537	8.8455	8.49952	8.61251	9.51126	9.39959	8.77492	8.82514	8.97708	8.93839	9.27393	8.85364	8.96438	8.51502	8.82944	8.48536	8.6096	8.90149	9.0331
O75822	EIF3J_HUMAN	EIF3J	DNWDDDDDEK, EEAEVKPEVK, ETFGVNNAVYGIDAMNPSSR, KLQEESDLELAK, LQEESDLELAK, RLEEPEEPK, SLYYASFLEVLVR, VLTPEEQLADK	8	sp|O75822|EIF3J_HUMAN	Eukaryotic translation initiation factor 3 subunit J OS=Homo sapiens OX=9606 GN=EIF3J PE=1 SV=2	0	0	8.7557	8.63485	8.84527	8.60175	8.42288	8.7922	8.74462	8.76574	8.53831	7.7954	8.31808	8.36689	7.76678	7.83065	7.92656	8.23273	7.92328	8.37267	7.74431	7.79237	8.13217	7.88077	7.98704	8.25994	8.35063	7.89959	8.15524	8.46302	8.35909	8.47266	8.57727	8.43642	8.41739	8.17055	8.10396	8.37179	8.27101	8.095	7.953	8.62762	8.3706
Q9Y262	EIF3L_HUMAN	EIF3L	DMIHIADTK, EPFLQQLK, FLSPVVPNYDNVHPNYHK, GDPQVYEELFSYSCPK, IDESIHLQLR, IWNVHSVLNVLHSLVDK, KSEEEIDFLR, LAGFLDLTEQEFR, LHSLLGDYYQAIK, LYTTMPVAK, MLGYFSLVGLLR, NFIQYFHK, QYEQQTYQVIPEVIK, RYGDFFIR, SEEEIDFLR, TVSDLIDQK, VFSDEVQQQAQLSTIR, VLENIELNK, VLENIELNKK, VYEIQDIYENSWTK, VYELQASR	21	sp|Q9Y262|EIF3L_HUMAN	Eukaryotic translation initiation factor 3 subunit L OS=Homo sapiens OX=9606 GN=EIF3L PE=1 SV=1	0	0	9.38462	9.42457	9.66084	9.42966	9.37931	9.47909	9.39769	9.4429	8.7438	8.57235	8.85198	8.91047	8.81037	8.78533	8.84888	8.24573	8.69409	8.49928	8.74628	8.92538	8.87197	8.86615	8.87208	9.47441	9.44952	9.51755	10.0471	9.4161	9.49979	9.51917	9.36001	9.34836	9.1822	8.98884	8.94635	9.06842	9.25562	9.06049	8.89361	9.30942	9.25674
P60842	IF4A1_HUMAN	EIF4A1	AEVQKLQMEAPHIIVGTPGR, ATQALVLAPTR, DFTVSAMHGDMDQK, DQIYDIFQK, EELTLEGIR, ELAQQIQK, GIDVQQVSLVINYDLPTNR, GIYAYGFEK, GIYAYGFEKPSAIQQR, GVAINMVTEEDK, GVAINMVTEEDKR, GYDVIAQAQSGTGK, KEELTLEGIR, KGVAINMVTEEDKR, KVDWLTEK, LNSNTQVVLLSATMPSDVLEVTK, LNSNTQVVLLSATMPSDVLEVTKK, LQMEAPHIIVGTPGR, LQMEAPHIIVGTPGRVFDMLNR, MFVLDEADEMLSR, QFYINVER, QFYINVEREEWK, RKVDWLTEK, TATFAISILQQIELDLK, VFDMLNRR, VLITTDLLAR	26	sp|P60842|IF4A1_HUMAN	Eukaryotic initiation factor 4A-I OS=Homo sapiens OX=9606 GN=EIF4A1 PE=1 SV=1	0	0	10.9559	10.7707	10.7204	10.8832	10.9886	11.0274	10.877	11.0471	9.61463	10.0288	10.1788	9.69413	9.55653	9.47017	9.49346	9.37712	9.53238	9.61952	9.8074	9.65849	9.77039	9.70349	9.83319	10.2236	9.67786	9.90363	9.59081	10.5885	10.5022	10.1543	9.76374	9.92306	9.95335	10.0162	9.9277	10.1747	10.0145	10.006	9.90401	10.2869	10.1537
P38919	IF4A3_HUMAN	EIF4A3	DELTLEGIK, DVIAQSQSGTGK, EANFTVSSMHGDMPQK, EQIYDVYR, ETQALILAPTR, GLDVPQVSLIINYDLPNNR, GLLALGDYMNVQCHACIGGTNVGEDIRK, GRDVIAQSQSGTGK, KLDYGQHVVAGTPGR, LDYGQHVVAGTPGR, MLVLDEADEMLNK, MREANFTVSSMHGDMPQK, QFFVAVER, QFFVAVEREEWK, RDELTLEGIK, VLISTDVWAR	16	sp|P38919|IF4A3_HUMAN	Eukaryotic initiation factor 4A-III OS=Homo sapiens OX=9606 GN=EIF4A3 PE=1 SV=4	0	0	9.23378	9.29657	9.29448	9.21031	9.32376	9.35633	9.46771	9.43253	9.46464	9.46076	9.62434	9.2585	9.38893	9.37278	9.31802	9.46848	9.39909	9.4221	9.33778	9.47572	9.26973	9.31399	9.36032	9.33647	9.44675	9.76145	9.45468	9.74688	9.70337	9.98586	9.66607	9.69435	9.99394	9.70239	9.78274	9.62973	9.68112	9.59506	9.45102	9.63946	9.39445
P78344	IF4G2_HUMAN	EIF4G2	DLGVFIPAPMAQGMR, EDITQEFPGK, ENPLLPEEEEQR, EWLTELFQQSK, FLLQDTVELR, GLSFLFPLLK, GQLNADEISLRPAQSFLMNK, HFLPEMLSK, KGQLNADEISLRPAQSFLMNK, LDLIHESILHK, LDPSPQTIYK, LEVDIPLVK, LQDEFENR, LQPQITMIPPSAQPPR, MLPEIDQNK, QLLLSFKPVMQK, SDFFLEGPFMPPR, SLMDQYFAR, SYLAQFAAR, TNPPLIQEK, TQTPPLGQTPQLGLK, VIILSLDRSDEDK	22	sp|P78344|IF4G2_HUMAN	Eukaryotic translation initiation factor 4 gamma 2 OS=Homo sapiens OX=9606 GN=EIF4G2 PE=1 SV=1	0	0	8.66888	8.69385	8.53675	8.68569	8.6576	8.68999	8.65627	8.69044	8.27187	8.25663	8.21506	8.56321	8.35223	8.30227	8.40057	8.27117	7.9148	8.506	8.09519	8.13629	8.34399	8.29297	8.40668	8.82833	8.50468	8.45996	12.4011	8.63837	8.66268	8.99556	8.85248	8.78187	8.87767	8.70965	8.79644	8.55362	8.44053	8.37137	8.28956	8.671	8.48599
P63241	IF5A1_HUMAN	EIF5A	EDLRLPEGDLGK, KYEDICPSTHNMDVPNIK, NDFQLIGIQDGYLSLLQDSGEVR, RNDFQLIGIQDGYLSLLQDSGEVREDLR, VHLVGIDIFTGK, YDCGEEILITVLSAMTEEAAVAIK, YEDICPSTHNMDVPNIK	7	sp|P63241|IF5A1_HUMAN	Eukaryotic translation initiation factor 5A-1 OS=Homo sapiens OX=9606 GN=EIF5A PE=1 SV=2	0	0	10.7613	10.9987	11.0343	11.2291	11.0895	10.9115	11.0194	10.8137	9.75016	10.2823	9.56481	10.4425	9.8925	9.86244	9.70099	9.47763	9.62648	9.92194	10.1203	9.75376	9.87222	9.77903	10.4935	9.48098	11.437	9.91323	9.05421	9.73402	9.60235	9.73248	9.56378	9.83938	9.4357	9.4983	9.10581	9.91212	10.2998	10.3909	10.4621	10.2775	10.2829
P08246	ELNE_HUMAN	ELANE	ARPHAWPFMVSLQLR, VVLGAHNLSR	2	sp|P08246|ELNE_HUMAN	Neutrophil elastase OS=Homo sapiens OX=9606 GN=ELANE PE=1 SV=1	0	0	9.0268	8.76794	8.64819	8.88652	10.0843	7.39319	7.8125	7.85674	8.6982	8.75486	8.77728	9.05454	9.09288	8.98634	9.12454	7.47747	7.43363	7.92177	8.20225	8.47291	7.80679	7.44895	7.88873	11.9029	14.1532	15.2579	12.8019	12.1409	13.3102	13.6291	14.5045	14.6885	14.9417	12.7748	13.4788	13.1693	10.6047	10.5028	10.1824	12.3673	12.1274
Q15717	ELAV1_HUMAN	ELAVL1	DANLYISGLPR, DVEDMFSR, FGGPVHHQAQR, GVAFIRFDK, NVALLSQLYHSPAR, RSEAEEAITSFNGHKPPGSSEPITVK, SEAEEAITSFNGHKPPGSSEPITVK, SLFSSIGEVESAK, TNLIVNYLPQNMTQDELR, VAGHSLGYGFVNYVTAK, VLVDQTTGLSR, VSYARPSSEVIK	12	sp|Q15717|ELAV1_HUMAN	ELAV-like protein 1 OS=Homo sapiens OX=9606 GN=ELAVL1 PE=1 SV=2	0	0	10.3404	10.34	10.4494	10.1181	10.0603	10.2976	10.3452	10.4008	10.6094	10.4177	10.482	10.3512	10.4817	10.4618	10.4977	10.5272	10.3813	10.4056	10.2928	10.2726	10.2632	10.2727	10.2056	8.92654	9.3876	9.19941	9.1553	10.0569	9.91017	10.2239	9.34707	9.65824	9.7034	9.93373	9.90944	10.1397	10.6741	10.6131	10.4241	10.352	10.2433
Q15006	EMC2_HUMAN	EMC2	ALFGLYMSASHIASNPK, AVEDMLETLQITQS, DDLALFCLQELR, ILQEDPTNTAAR, NSEQIVEVGEELINEYASK, VSELYDVTWEEMR, VSELYDVTWEEMRDK, YASWAASQINR, YDDAIQLYDR, YTQGGLENLELSR, YTQGGLENLELSRK	11	sp|Q15006|EMC2_HUMAN	ER membrane protein complex subunit 2 OS=Homo sapiens OX=9606 GN=EMC2 PE=1 SV=1	0	0	8.6832	8.70663	8.69676	8.69406	8.79881	8.67235	8.73104	8.61036	8.426	8.36648	8.47421	8.26662	8.53969	8.54921	8.48733	8.83676	8.88926	9.01407	8.38206	8.57666	8.43069	8.2969	8.32253	9.64167	10.1407	9.99985	9.79207	8.85236	8.94825	9.1887	9.20003	9.38575	9.43929	9.51352	9.62107	9.44502	8.15594	8.29778	8.12857	8.54564	8.48
P50402	EMD_HUMAN	EMD	DSAYQSITHYRPVSASR, EDALLYQSK, GDADMYDLPK, GDADMYDLPKK, GYNDDYYEESYFTTR, IFEYETQR, KEDALLYQSK, RYNIPHGPVVGSTR, TYGEPESAGPSR, YNIPHGPVVGSTR	10	sp|P50402|EMD_HUMAN	Emerin OS=Homo sapiens OX=9606 GN=EMD PE=1 SV=1	0	0	9.79493	9.79567	9.74906	9.49272	9.3856	9.73504	9.76419	9.72185	9.59157	9.12304	9.67229	9.40808	9.49039	9.41055	9.51604	9.79807	9.79579	9.7896	9.61038	9.7205	9.67581	9.58233	9.57146	9.58839	9.28951	10.1131	10.4768	9.2448	9.2345	9.22698	8.9334	9.10152	9.06781	8.95542	8.58706	8.84977	9.10002	9.0972	9.22014	9.65791	9.50865
Q92979	NEP1_HUMAN	EMG1	AGLLQVYIHTQK, DPGEARPDITHQSLLMLMDSPLNR, ELVPSSDPIVFVVGAFAHGK, LIVVLEGASLETVK, LTTAFEEVWGVI, MVSISNYPLSAALTCAK, NGRDPGEARPDITHQSLLMLMDSPLNR, NPVSDHFPVGCMK, NVLIEVNPQTR, RLIVVLEGASLETVK, SGGEQAQDWDALPPK, TYELLNCDK, VGTSFSIPVVSDVR	13	sp|Q92979|NEP1_HUMAN	Ribosomal RNA small subunit methyltransferase NEP1 OS=Homo sapiens OX=9606 GN=EMG1 PE=1 SV=4	0	0	8.64906	8.80517	8.90082	8.87213	9.02996	8.82431	9.0268	8.91845	7.97653	8.45817	8.15666	8.12941	8.35958	8.49035	8.36221	8.54807	8.80879	8.57458	8.63557	8.85422	8.61986	8.57852	8.55097	8.30801	9.72778	8.69082	8.02178	8.50012	8.46463	9.37926	9.5263	9.30322	9.343	9.26265	9.32443	8.9978	8.18409	8.07176	8.13425	8.45713	8.21796
P06733	ENOA_HUMAN	ENO1	AAVPSGASTGIYEALELR, AAVPSGASTGIYEALELRDNDK, DATNVGDEGGFAPNILENK, EGLELLKTAIGK, FGANAILGVSLAVCK, FTASAGIQVVGDDLTVTNPK, FTASAGIQVVGDDLTVTNPKR, GNPTVEVDLFTSK, HIADLAGNSEVILPVPAFNVINGGSHAGNK, IGAEVYHNLK, KLNVTEQEK, LAMQEFMILPVGAANFR, LAQANGWGVMVSHR, LMIEMDGTENK, LNVTEQEK, NFRNPLAK, SGETEDTFIADLVVGLCTGQIK, SGKYDLDFK, SGKYDLDFKSPDDPSR, TIAPALVSKK, VNQIGSVTESLQACK, VVIGMDVAASEFFR, YISPDQLADLYK	23	sp|P06733|ENOA_HUMAN	Alpha-enolase OS=Homo sapiens OX=9606 GN=ENO1 PE=1 SV=2	0	0	12.53	12.4281	12.6865	12.208	12.6753	12.5642	12.3769	12.525	13.0602	13.4849	13.0286	13.0644	12.5108	12.4645	12.3918	12.6922	12.6727	13.0837	12.4406	12.2059	12.5415	12.6304	12.775	11.3226	10.159	10.5079	11.5662	11.7534	11.8348	11.7511	10.9184	11.124	11.3529	11.5141	11.6257	11.7789	13.1227	13.0386	13.3887	12.9972	13.1899
Q9UHY7	ENOPH_HUMAN	ENOPH1	AEFFADVVPAVR, DILFPYIEENVK, LLFGHSTEGDILELVDGHFDTK, VYIYSSGSVEAQK	4	sp|Q9UHY7|ENOPH_HUMAN	Enolase-phosphatase E1 OS=Homo sapiens OX=9606 GN=ENOPH1 PE=1 SV=1	0	0	9.37108	9.34501	9.58449	9.06375	9.49981	9.43127	9.36003	9.48585	9.53831	10.0461	9.45003	9.18342	8.25597	8.35869	8.42973	9.4681	9.29842	9.34893	8.53494	8.39312	8.52882	8.6268	8.67785	9.62738	8.30603	7.89914	9.31595	9.47671	9.36031	9.54344	9.56076	9.05403	9.17457	8.78938	8.83629	9.06185	9.47801	9.65357	10.0311	9.45986	9.76233
P07814	SYEP_HUMAN	EPRS1	AALLNQHYQVNFK, AIQGGTSHHLGQNFSK, AYVDDTPAEQMK, DDVSISVEEGK, DQDLEPGAPSMGAK, DQVDIAVQELLQLK, EAPCVLIYIPDGHTK, EENLADWYSQVITK, EVIPVNVPEAQEEMK, FAGGDYTTTIEAFISASGR, FNHWELK, FVELPGAEMGK, GNAAWQEQLK, HEELMLGDPCLK, IDMSSNNGCMR, KEENLADWYSQVITK, KEVIPVNVPEAQEEMK, KGDIIQLQR, KLTWFVNEGLVDGWDDPRFPTVR, KPYIWEYSR, KVIDPVAPR, LNLNNTVLSK, LNQWCNVVR, LQAILEDIQVTLFTR, LTVAENEAETK, MFEIVFEDPK, MFEIVFEDPKIPGEK, …	48	sp|P07814|SYEP_HUMAN	Bifunctional glutamate/proline--tRNA ligase OS=Homo sapiens OX=9606 GN=EPRS1 PE=1 SV=5	0	0	8.98382	9.0413	9.03747	9.18191	9.03425	9.14259	9.14012	9.12169	8.77389	8.78161	8.94368	8.93587	8.56143	8.56445	8.58737	8.37559	8.43182	8.41358	8.45409	8.53608	8.59304	8.56211	8.71092	8.88554	8.71565	8.83132	7.97076	8.9896	8.81648	8.87618	8.93661	8.77697	9.00316	8.79368	8.63334	8.83905	8.82441	8.74484	8.58388	8.91501	8.85727
Q9UBC2	EP15R_HUMAN	EPS15L1	DGHLDRDEFAVAMHLVYR, DQFALAMYFIQQK, ELDDISQEIAQLQR, GIDPPQVLSPDMVPPSER, GSFGAMDDPFK, GTPGPDSSGSLGSGEFTGVK, IWDLADPEGK, LDPFESSDPFSSSSVSSK, LQQEETQLEQSIQAGR, MRFDEIFLK, NDPFTSDPFTK, QGFYVALR, QTQPTVNWVVPVADK, QVDPAYTGR, STQDEINQAR, TDLDLDGYVSGQEVK, TQIQSQESDLK, TVFPGAVPVLPASPPPK, VGASEAALFLK, VWDLSDIDK, YSLEQDIR	21	sp|Q9UBC2|EP15R_HUMAN	Epidermal growth factor receptor substrate 15-like 1 OS=Homo sapiens OX=9606 GN=EPS15L1 PE=1 SV=1	0	0	7.65201	7.80691	7.72067	7.90094	7.83678	7.86971	7.82986	7.78078	8.0271	7.94609	8.0541	7.88504	7.8597	7.7139	7.95789	7.9485	7.77758	7.85674	7.8177	7.89015	7.88717	7.89077	8.01165	8.19765	8.64839	8.87463	10.1646	8.32025	8.46503	8.47819	8.71543	8.40902	8.33718	8.13287	8.34954	8.29349	8.25925	7.91255	7.7483	7.94157	8.07087
Q9NZ08	ERAP1_HUMAN	ERAP1	ALDLSLYLK, ASLINNAFQLVSIGK, DMNEVETQFK, EMFDDVSYDK, ESALLFDAEK, EYLSADAFK, FELGSSSIAHMVMGTTNQFSTR, FMEFVSVSVTHPELK, GFPLITITVR, HETEIMPVFQGLNELIPMYK, HLAISNMPLVK, ILASTQFEPTAAR, IRVWLQSEK, LQWLLDESFK, LQWLLDESFKGDK, LSEEPLQVLEHPR, MAFPCFDEPAFK, NEDLWDSMASICPTDGVK, NPVGYPLAWQFLR, QDLAAIPDFQSGAMENWGLTTYR, QTWTDEGSVSER, RDMNEVETQFK, RSDGTPFPWNK, SDGTPFPWNK, SGIVQYLQK, SQHSSSSSHWHQEGVDVK, SQIEFALCR, …	35	sp|Q9NZ08|ERAP1_HUMAN	Endoplasmic reticulum aminopeptidase 1 OS=Homo sapiens OX=9606 GN=ERAP1 PE=1 SV=3	0	0	9.20827	9.21026	9.27227	9.11578	9.07532	7.96683	8.01731	7.96999	9.11522	9.21766	8.98273	9.16693	9.3104	9.40623	9.28243	9.30188	9.40678	9.69424	9.62311	9.74406	9.56888	9.64291	9.50754	10.0942	10.0833	9.34842	9.47811	9.87432	9.91337	9.95033	9.48572	9.44947	9.47599	8.89667	9.15825	8.78931	8.79784	8.76726	8.89989	8.62631	8.84733
P84090	ERH_HUMAN	ERH	ADTQTYQPYNK, MYEEHLK	2	sp|P84090|ERH_HUMAN	Enhancer of rudimentary homolog OS=Homo sapiens OX=9606 GN=ERH PE=1 SV=1	0	0	11.9825	11.9054	12.1442	11.2635	11.6298	12.0421	11.9719	12.0096	12.0358	11.9153	12.0804	11.4265	11.7346	11.688	12.0135	12.4252	12.9645	12.9151	12.0733	12.0128	11.9874	11.9414	11.952	11.6988	12.5045	12.2516	10.8654	11.7694	11.9696	12.4401	12.2689	12.4177	12.3574	11.755	12.1225	11.8843	11.3664	11.7182	11.7549	11.474	11.7618
O94905	ERLN2_HUMAN	ERLIN2	ADAECYTAMK, AKADAECYTAMK, DIPNMFMDSAGSVSK, IEEGHIGVYYR, IEVVNFLVPNAVYDIVK, ISEIEDAAFLAR, KISEIEDAAFLAR, LALQQDLTSMAPGLVIQAVR, LSFGLEDEPLETATK, LTPEYLQLMK, NVPCGTSGGVMIYFDR, NYELMESEK, SVQTTLQTDEVK, VAQVAEITYGQK, VTKPNIPEAIR, VTKPNIPEAIRR	16	sp|O94905|ERLN2_HUMAN	Erlin-2 OS=Homo sapiens OX=9606 GN=ERLIN2 PE=1 SV=1	0	0	9.08905	9.07692	8.75554	8.69544	9.03302	9.17816	9.1202	9.08074	9.05831	9.13006	9.17974	8.65202	9.14165	8.95392	9.18435	9.48732	9.3266	9.4832	8.81699	8.96617	9.0854	9.01092	8.89349	9.16505	10.3604	10.8935	8.50837	9.36888	9.34402	9.19968	9.91732	10.1589	10.1499	10.6165	10.8363	10.7825	9.04818	8.91055	8.88398	9.28151	9.001
Q96HE7	ERO1A_HUMAN	ERO1A	FDGILTEGEGPR, FDGILTEGEGPRR, IWNVIYEENCFKPQTIK, LGAVDESLSEETQK, LIANMPESGPSYEFHLTR, LLESDYFR, LQTQGLGTALK, MLLLEILHEIK, NLYFLYLIELR, QEIVSLFNAFGR, SFPLHFDENSFFAGDK, SFPLHFDENSFFAGDKK, VLPFFERPDFQLFTGNK, YLLQETWLEK	14	sp|Q96HE7|ERO1A_HUMAN	ERO1-like protein alpha OS=Homo sapiens OX=9606 GN=ERO1A PE=1 SV=2	0	0	9.79302	9.7415	9.85084	9.74484	9.87558	9.48246	9.52964	9.54397	9.03776	8.91437	8.84881	8.64838	9.08819	9.11519	9.14546	9.09178	9.28462	9.17151	9.69716	9.59904	9.34462	9.49949	9.29837	10.7249	10.8274	11.0686	9.2411	9.49165	9.37371	9.65861	10.2327	10.1748	10.0967	9.82528	10.0633	9.67932	9.32884	9.39383	9.47598	10.197	10.3183
P30040	ERP29_HUMAN	ERP29	DGDFENPVPYTGAVK, ESYPVFYLFR, FDTQYPYGEK, GALPLDTVTFYK, GQGVYLGMPGCLPVYDALAGEFIR, ILDQGEDFPASEMTR, KWAEQYLK, LAENSASSDDLLVAEVGISDYGDK, LNMELSEK, QGQDNLSSVK, RLAENSASSDDLLVAEVGISDYGDK, SLNILTAFQK	12	sp|P30040|ERP29_HUMAN	Endoplasmic reticulum resident protein 29 OS=Homo sapiens OX=9606 GN=ERP29 PE=1 SV=4	0	0	10.9453	11.0246	11.0295	10.6532	11.1309	11.0167	10.9749	11.0912	10.4201	10.2955	10.1892	10.0723	10.3711	10.4797	10.3888	10.6854	10.6151	10.7499	10.2869	10.3482	10.2864	10.3818	10.3778	11.5241	10.945	11.9948	10.1988	10.5398	10.564	10.4847	11.5139	11.5337	11.8577	12.3045	12.5794	12.2316	10.9107	10.9184	10.7828	11.275	11.2027
P10768	ESTD_HUMAN	ESD	AFSGYLGTDQSK, AYDATHLVK, DDQFLLDGQLLPDNFIAACTEK, LQEGYDHSYYFIATFITDHIR, MSIFGHSMGGHGALICALK, SGYHQSASEHGLVVIAPDTSPR, SYPGSQLDILIDQGK, VFEHDSVELNCK	8	sp|P10768|ESTD_HUMAN	S-formylglutathione hydrolase OS=Homo sapiens OX=9606 GN=ESD PE=1 SV=2	0	0	10.5729	10.5425	10.9289	10.5122	10.3836	10.1387	10.1643	10.081	10.6525	11.0491	10.5822	10.3538	9.4688	9.4032	9.3956	10.0876	10.2332	10.5852	9.65982	9.19661	9.51401	9.53745	9.62644	9.40194	10.0012	8.66075	9.59106	10.8805	10.948	11.1523	10.5399	10.3752	10.5639	9.64146	9.84835	10.2215	10.7722	10.1184	10.4746	10.5795	10.4648
Q9BSJ8	ESYT1_HUMAN	ESYT1	ALTLGALTLPLAR, AVYSTNCPVWEEAFR, DLDKDDFLGR, DPDKDDFLGR, DPPDPYVSLLLLPDK, DRFLGGLVK, ELPAWVSFPDVEK, FEWELPLDEAQR, FEWELPLDEAQRR, FFLQDPQSQELDVQVK, GMQLHGVLR, GSNPHLQTFTFTR, GSSVDAPPRPCHTTPDSQFGTEHVLR, HLSPYATLTVGDSSHK, IHVLEAQDLIAK, IVAQVWPFLGQYMEK, KGNKEPNPMVQLSIQDVTQESK, KPHTESLELQVR, LEWLSLLSDAEK, LGTQTFCSR, LLAETVAPAVR, LLTAPELILDQWFQLSSSGPNSR, LLVPLVPDLQDVAQLR, LTHVDSPLEAPAGPLGQVK, LTLWYYSEER…	40	sp|Q9BSJ8|ESYT1_HUMAN	Extended synaptotagmin-1 OS=Homo sapiens OX=9606 GN=ESYT1 PE=1 SV=1	0	0	9.54412	9.6747	9.47268	9.42882	9.75738	9.70548	9.65104	9.60045	8.83138	8.81231	8.78395	8.75621	9.09239	9.15935	9.09836	9.27898	9.40058	9.26896	9.26372	9.57815	9.40543	9.5749	9.49967	8.77871	8.80249	8.23468	9.5136	8.95463	9.01042	8.83464	7.9993	8.32016	7.83819	9.59168	9.62901	9.44726	8.31079	8.31594	8.46516	8.17799	8.41404
A0FGR8	ESYT2_HUMAN	ESYT2	ACDLPAWVHFPDTER, ALALLEDEER, AQPPEAGPQGLHDLGR, DQANDGLSSALLILYLDSAR, EPTPSIASDISLPIATQELR, ERLLDEWFTLDEVPK, FQLSNSGPNSTIK, GANTHLSTFSFTK, IHFIEAQDLQGK, ISSNPNPVVQMSVGHK, ITVPLVSEVQIAQLR, KISSNPNPVVQMSVGHK, LEWLTLMPNASNLDK, LLDEWFTLDEVPK, NLIAFSEDGSDPYVR, QLENGTTLGQSPLGQIQLTIR, RQDLEVEVR, SIQIHGTMR, SSSSLLASPGHISVK, TLNPVFDQSFDFSVSLPEVQR, TNEPVWEENFTFFIHNPK, VDVGQQPLR, VGNQIFQSR, VLVALASEELAK, VPL…	26	sp|A0FGR8|ESYT2_HUMAN	Extended synaptotagmin-2 OS=Homo sapiens OX=9606 GN=ESYT2 PE=1 SV=1	0	0	8.29661	8.1265	8.09276	8.51496	8.28484	8.18782	8.18377	8.1641	8.42752	8.39353	8.30321	8.69788	9.19604	9.1525	9.11436	9.01899	8.85255	8.93975	9.11314	9.31421	9.23053	9.21331	9.22018	8.37678	8.04769	8.39136	9.15022	8.30192	7.99357	7.97518	8.42776	8.73966	8.36761	9.29492	9.20639	8.96622	8.808	8.79856	8.76573	8.84128	8.75414
P62495	ERF1_HUMAN	ETF1	FGFIVIDGSGALFGTLQGNTR, FHTEALTALLSDDSK, GNGTSMISLIIPPK, ILYLTPEQEK, LSVLGAITSVQQR, SQEGSQFVK, TELSQSDMFDQR, VAETAVQLFISGDK, VNIDFEPFK, VNVAGLVLAGSADFK, YCFGVEDTLK, YFDEISQDTGK	12	sp|P62495|ERF1_HUMAN	Eukaryotic peptide chain release factor subunit 1 OS=Homo sapiens OX=9606 GN=ETF1 PE=1 SV=3	0	0	10.1728	10.4379	10.3699	10.1102	10.1689	10.4004	10.3661	10.3154	8.91822	9.01916	9.05047	8.93805	8.90228	8.99527	8.93562	8.54557	8.76597	8.2701	8.91251	8.95833	9.01491	9.02743	8.94594	9.72178	9.28814	9.38402	9.06532	9.63455	9.54167	9.85207	9.85029	9.51447	9.57473	9.333	8.94694	9.01745	9.16098	8.87019	9.11791	9.01183	9.25468
P13804	ETFA_HUMAN	ETFA	AAVDAGFVPNDMQVGQTGK, ASSTSPVEISEWLDQK, DPEAPIFQVADYGIVADLFK, GLLPEELTPLILATQK, GTSFDAAATSGGSASSEK, IVAPELYIAVGISGAIQHLAGMK, LEVAPISDIIAIK, LGGEVSCLVAGTK, LLYDLADQLHAAVGASR, QFNYTHICAGASAFGK, SDRPELTGAK, TIYAGNALCTVK, VLVAQHDVYK, VVPEMTEILK	14	sp|P13804|ETFA_HUMAN	Electron transfer flavoprotein subunit alpha, mitochondrial OS=Homo sapiens OX=9606 GN=ETFA PE=1 SV=1	0	0	9.40752	9.35905	9.49164	9.24136	9.70656	9.32468	9.3432	9.34508	9.50651	9.70813	9.4008	9.53136	10.07	10.091	10.0853	10.1641	10.1758	10.4118	10.3694	10.3536	9.84796	9.99392	9.99649	9.87717	8.05146	9.52776	9.58313	9.47285	9.24843	8.96868	8.92867	8.90156	8.85221	9.56749	9.84657	9.67475	9.63955	9.69342	9.74385	9.60505	9.67603
P38117	ETFB_HUMAN	ETFB	EIDGGLETLR, EKVDLVLLGK, GIHVEVPPAEAER, HSMNPFCEIAVEEAVR, IEVIKPGDLGVDLTSK, KIEVIKPGDLGVDLTSK, LKLPAVVTADLR, LPAVVTADLR, LSVISVEDPPQR, PGDLGVDLTSK, RVIDYAVK, TAGVKVETTEDLVAK, VETTEDLVAK, YATLPNIMK	14	sp|P38117|ETFB_HUMAN	Electron transfer flavoprotein subunit beta OS=Homo sapiens OX=9606 GN=ETFB PE=1 SV=3	0	0	10.1165	9.88959	9.95367	9.85229	10.2194	10.0302	9.92866	9.96854	10.8666	10.761	10.6342	10.6756	11.2395	11.3003	11.2436	11.5275	11.197	11.3965	11.213	11.2577	11.0867	11.1529	11.1415	10.517	10.1554	10.4551	10.1351	10.3214	10.2822	10.1543	10.3888	10.1763	10.2282	11.1355	11.086	11.1123	10.7899	11.0354	10.9282	10.8607	10.7935
Q01844	EWS_HUMAN	EWSR1	AAVEWFDGK, GDATVSYEDPPTAK, GGPGGPGGPGGPMGR, RTGQPMIHIYLDK, TGQPMIHIYLDK	5	sp|Q01844|EWS_HUMAN	RNA-binding protein EWS OS=Homo sapiens OX=9606 GN=EWSR1 PE=1 SV=1	0	0	9.66485	9.689	9.82064	9.08552	9.23412	9.55363	9.40182	9.46348	9.99398	9.66116	9.66226	10.2744	9.99936	9.97938	10.1068	9.95456	9.73963	9.98426	10.1789	10.1058	10.052	9.94813	10.2434	9.3991	8.37127	8.86523	9.1333	9.36393	9.4413	9.34272	8.22427	8.50298	8.46986	9.50233	9.47706	9.56082	8.52681	9.91181	9.91299	9.80832	9.78204
P15311	EZRI_HUMAN	EZR	ALQLEEER, ALQLEEERK, DNAMLEYLK, EDEVEEWQHR, EKEELMLR, EVWYFGLHYVDNK, FYPEDVAEELIQDITQK, GTDLWLGVDALGLNIYEK, IAQDLEMYGINYFEIK, IQVWHAEHR, QLLTLSSELSQAR, QLLTLSSELSQARDENK, QRIDEFEAL, SQEQLAAELAEYTAK, THNDIIHNENMR	15	sp|P15311|EZRI_HUMAN	Ezrin OS=Homo sapiens OX=9606 GN=EZR PE=1 SV=4	0	0	8.89383	9.30371	9.49321	9.47319	9.45836	9.26663	9.34028	9.28092	8.73982	8.73334	8.80121	8.94785	8.88264	8.83032	8.79896	8.94002	9.12695	9.09809	9.43588	9.33327	9.45884	9.37994	9.5935	9.93384	9.00399	7.77428	9.05949	9.21943	9.30609	8.8358	9.02562	9.12033	9.03798	8.99149	9.08313	9.28195	8.18696	8.31696	8.12403	9.55785	9.48767
Q9Y624	JAM1_HUMAN	F11R	DGIVMPTNPK, LIVLVPPSKPTVNIPSSATIGNR, NGYGTPMTSNAVR, PTVNIPSSATIGNR, VIYSQPSAR, VTFLPTGITFK	6	sp|Q9Y624|JAM1_HUMAN	Junctional adhesion molecule A OS=Homo sapiens OX=9606 GN=F11R PE=1 SV=1	0	0	8.66605	8.5152	8.39369	8.63361	8.61397	8.78169	8.6885	8.51974	7.91531	8.06953	8.25712	7.85465	8.48403	8.33734	8.46597	8.23838	8.46363	8.31238	8.60927	8.75011	8.6078	8.2615	8.39767	8.85759	8.59396	8.58216	11.8402	8.29749	8.46768	7.81109	9.01972	8.98271	9.00365	8.38139	8.21698	8.2549	8.8554	8.85867	8.94371	8.62927	8.1471
P16930	FAAA_HUMAN	FAH	AHEHIFGMVLMNDWSAR, ASSVVVSGTPIR, DIQKWEYVPLGPFLGK, ENALMPNWLHLPVGYHGR, GEGMSQAATICK, GTKPIDLGNGQTR, HLFTGPVLSK, HQDVFNQPTLNSFMGLGQAAWK, IGVAIGDQILDLSIIK, PIDLGNGQTR, QHATNVGIMFR, VFLQNLLSVSQAR, WEYVPLGPFLGK	13	sp|P16930|FAAA_HUMAN	Fumarylacetoacetase OS=Homo sapiens OX=9606 GN=FAH PE=1 SV=2	0	0	9.39605	9.43692	9.07672	9.37884	9.25915	9.46019	9.33135	9.32487	9.02865	9.46685	8.92293	9.25973	8.65577	8.63849	8.38357	8.75037	8.75447	8.85399	8.81517	8.62154	8.67772	8.71301	8.75829	8.91934	7.9651	8.70676	10.0862	8.74517	8.7764	8.83721	8.93776	9.07579	9.09044	8.58401	8.49195	8.53324	9.86147	9.74541	10.1552	9.67033	9.80186
P49327	FAS_HUMAN	FASN	AAPLDSIHSLAAYYIDCIR, ACLDTAVENMPSLK, AFDTAGNGYCR, AFEVSENGNLVVSGK, ALGLGVEQLPVVFEDVVLHQATILPK, AQVADVVVSR, DGLLENQTPEFFQDVCK, DGLLENQTPEFFQDVCKPK, DHRDNLEFFLAGIGR, DLVEAVAHILGIR, DNLEFFLAGIGR, DNWVSFMDTMLQMSILGSAK, DPETLVGYSMVGCQR, DPSQQELPR, DTSFEQHVLWHTGGK, DTVTISGPQAPVFEFVEQLRK, EAHLPPGAMAAVGLSWEECK, EDGLAQQQTQLNLR, EGGFLLLHTLLR, ELNLVLSVR, EQGVTFPSGDIQEQLIR, EVWALVQAGIR, FDASFFGVHPK, FDLSQNHP…	80	sp|P49327|FAS_HUMAN	Fatty acid synthase OS=Homo sapiens OX=9606 GN=FASN PE=1 SV=3	0	0	11.392	11.4036	11.481	11.2357	11.2987	11.2229	11.295	11.2263	8.51829	8.80143	8.67355	8.48368	8.4804	8.49047	8.344	8.56743	8.51638	8.55467	8.59464	8.51666	8.60115	8.62601	8.64421	8.79482	9.05489	8.91519	11.0608	8.74638	8.79971	8.91909	9.25443	9.2121	9.19589	9.17149	9.0473	9.16688	8.86821	8.68903	8.56427	8.62258	8.66406
P22087	FBRL_HUMAN	FBL	ANCIDSTASAEAVFASEVK, DHAVVVGVYRPPPK, HEGVFICR, IVALNAHTFLR, KMQQENMKPQEQLTLEPYER, LAAAILGGVDQIHIK, LAAAILGGVDQIHIKPGAK, MLIAMVDVIFADVAQPDQTR, NGGHFVISIK, NLVPGESVYGEK, NLVPGESVYGEKR, NVMVEPHRHEGVFICR, PQEQLTLEPYER, PQEQLTLEPYERDHAVVVGVYRPPPK, RTNIIPVIEDAR, RVSISEGDDK, RVSISEGDDKIEYR, TNIIPVIEDAR, TNIIPVIEDARHPHK, VSISEGDDKIEYR	20	sp|P22087|FBRL_HUMAN	rRNA 2'-O-methyltransferase fibrillarin OS=Homo sapiens OX=9606 GN=FBL PE=1 SV=2	0	0	8.90627	9.14648	8.99018	8.74162	8.98119	9.03297	9.23712	9.07578	9.21312	9.04892	9.32437	9.11362	9.72371	9.77756	9.60766	9.6091	9.79229	9.80236	9.83787	9.92899	9.67114	9.61419	9.53239	8.20622	10.4837	9.73521	9.57918	8.97682	8.71821	8.8126	9.99572	9.99365	10.0687	8.91973	8.99975	9.25265	9.11033	9.2248	9.3556	8.8738	8.91742
P14324	FPPS_HUMAN	FDPS	ATPEQYQILK, EVLEYNAIGGK, GLTVVVAFR, QDFVQHFSQIVR, VLTEDEMGHPEIGDAIAR	5	sp|P14324|FPPS_HUMAN	Farnesyl pyrophosphate synthase OS=Homo sapiens OX=9606 GN=FDPS PE=1 SV=4	0	0	10.5533	10.3013	10.4456	10.4991	10.2842	10.495	10.4494	10.5476	9.68683	9.92167	9.40186	9.44187	9.0427	9.10756	9.13017	9.43258	9.14738	9.60615	9.13249	8.89974	9.40611	9.26145	9.45666	9.01108	8.03732	8.9041	9.45017	9.78186	9.6085	9.58339	9.76589	9.70181	9.52153	8.89796	9.10126	9.28769	9.9226	9.88262	9.7117	10.0235	9.94944
P39748	FEN1_HUMAN	FEN1	EAHQLFLEPEVLDPESVELK, KLPIQEFHLSR, LIADVAPSAIR, LIADVAPSAIRENDIK, MMENGIKPVYVFDGKPPQLK, PVYVFDGKPPQLK, QGGDVLQNEEGETTSHLMGMFYR, QLQQAQAAGAEQEVEK, VAIDASMSIYQFLIAVR, VYAAATEDMDCLTFGSPVLMR, WSEPNEEELIK, YPVPENWLHK	12	sp|P39748|FEN1_HUMAN	Flap endonuclease 1 OS=Homo sapiens OX=9606 GN=FEN1 PE=1 SV=1	0	0	10.4386	10.5194	10.6347	10.0858	10.4898	10.5932	10.556	10.5557	9.89991	9.79017	10.1445	9.37947	9.21124	9.25362	9.18796	9.63287	9.62096	9.4571	9.40622	9.20073	9.32561	9.34187	9.46815	9.18537	9.22012	9.61293	8.54139	10.1451	10.0393	9.91527	10.1119	10.1729	10.1588	9.36157	9.12977	9.55479	9.80048	9.86212	9.761	9.60302	9.55466
Q86UX7	URP2_HUMAN	FERMT3	DEILGIANNR, EKEPEEELYDLSK, EPEEELYDLSK, ETTLSYYK, GCEVVPDVNVSGQK, HPEELSLLR, IDLAVGDVVK, ILEAHQNVAQLSLAEAQLR, IVHEYIGGYIFLSTR, KDEILGIANNR, LEGSAPTDVLDSLTTIPELK, LFFGPQHR, LFFGPQHRPVILR, LLVPSPEGMSEIYLR, LPRPSSLSDK, LTQLYEQAR, PQPPPDPLLLQR, QWNVNWDIR, RQWLLQTHWTLDK, SQDEAPGDPIQQLNLK, TASGDYIDSSWELR, TGSGGPGNHPHGPDASAEGLNPYGLVAPR, TMADSSYTSEVQAILAFLSLQR, VFVGEEDPEAESVTLR, VTGESHIGGVLLK, VVLAGGVAPA…	27	sp|Q86UX7|URP2_HUMAN	Fermitin family homolog 3 OS=Homo sapiens OX=9606 GN=FERMT3 PE=1 SV=1	0	0	9.12858	9.10291	8.99326	9.46874	9.14279	9.39418	9.39098	9.4862	8.84338	9.19604	9.18489	9.00077	8.82904	8.88181	8.76601	8.4592	8.56	8.54009	8.78655	8.74971	8.92777	9.10838	8.76938	8.47354	9.15066	9.01804	12.078	9.17556	9.25029	9.3845	9.25929	9.21528	9.00177	8.80986	8.78553	8.79378	9.22766	9.12877	9.18686	9.14699	9.17921
P02675	FIBB_HUMAN	FGB	AHYGGFTVQNEANK, DNDGWLTSDPR, DNDGWLTSDPRK, DNENVVNEYSSELEK, EDGGGWWYNR, EEAPSLRPAPPPISGGGYR, GGETSEMYLIQPDSSVK, GGETSEMYLIQPDSSVKPYR, HGTDDGVVWMNWK, HGTDDGVVWMNWKGSWYSMRK, HQLYIDETVNSNIPTNLR, IRPFFPQQ, KGGETSEMYLIQPDSSVK, KGGETSEMYLIQPDSSVKPYR, LESDVSAQMEYCR, MGPTELLIEMEDWK, MGPTELLIEMEDWKGDK, NSVDELNNNVEAVSQTSSSSFQYMYLLK, NYCGLPGEYWLGNDK, PAPPPISGGGYR, QDGSVDFGR, QDGSVDFGRK, QGFGNVATNTDGK, REEAP…	27	sp|P02675|FIBB_HUMAN	Fibrinogen beta chain OS=Homo sapiens OX=9606 GN=FGB PE=1 SV=2	0.347826	0									7.10465	7.26424	7.14948	6.95816	7.61644	7.75465	7.7993	11.3168	7.10617	9.68549	5.46212	5.31674	8.94297	8.76383	8.77371	10.7103	10.4083	12.6466	17.9514	11.3432	11.8246	12.3099	9.05949	9.14964	9.09137	8.60066	8.40392	8.74124	7.13433	7.96252	7.12718	8.73794	8.35336
P02679	FIBG_HUMAN	FGG	AIQLTYNPDESSK, ASTPNGYDNGIIWATWK, DTVQIHDITGK, EGFGHLSPTGTTEFWLGNEK, IHLISTQSAIPYALR, LDGSVDFKK, LTIGEGQQHHLGGAK, PNMIDAATLK, QSGLYFIK, QSGLYFIKPLK, RLDGSVDFK, RLDGSVDFKK, TSTADYAMFK, VELEDWNGR, YEASILTHDSSIR, YLQEIYNSNNQK	16	sp|P02679|FIBG_HUMAN	Fibrinogen gamma chain OS=Homo sapiens OX=9606 GN=FGG PE=1 SV=3	0.434783	0									7.84063	7.99808	7.74542	7.59582	7.89859	8.29541	8.04938	7.46776			5.71722	6.02354	9.22609	9.27363	9.00458	11.152	11.2599	12.0012	18.4244	11.1405	11.9133	12.1355	8.98373	9.55201	8.87708	9.07693	8.77022	9.16256	8.4784	7.63939	7.76628	9.23034	8.75644
P07954	FUMH_HUMAN	FH	AAAEVNQDYGLDPK, AIEMLGGELGSK, ETAIELGYLTAEQFDEWVK, ETAIELGYLTAEQFDEWVKPK, FEALAAHDALVELSGAMNTTACSLMK, IEYDTFGELK, IPVHPNDHVNK, IYELAAGGTAVGTGLNTR, LMNESLMLVTALNPHIGYDK, LNDHFPLVVWQTGSGTQTNMNVNEVISNR, RAAAEVNQDYGLDPK, SGLGELILPENEPGSSIMPGK, SQSSNDTFPTAMHIAAAIEVHEVLLPGLQK, THTQDAVPLTLGQEFSGYVQQVK, VAALTGLPFVTAPNK, YYGAQTVR	16	sp|P07954|FUMH_HUMAN	Fumarate hydratase, mitochondrial OS=Homo sapiens OX=9606 GN=FH PE=1 SV=3	0	0	9.63351	9.67515	9.79206	9.16016	9.60574	9.73923	9.63116	9.76076	9.71477	9.77464	9.49444	9.13821	9.59762	9.69985	9.53961	10.1767	10.0948	10.1802	9.609	9.57533	9.51054	9.62418	9.59367	9.8578	9.58043	10.0811	8.67346	9.7323	9.67244	9.41246	9.78162	9.65085	10.0235	9.9692	9.75422	9.76497	9.2772	9.30741	9.40194	9.49809	9.53105
Q13642	FHL1_HUMAN	FHL1	AIVAGDQNVEYK, QVIGTGSFFPK	2	sp|Q13642|FHL1_HUMAN	Four and a half LIM domains protein 1 OS=Homo sapiens OX=9606 GN=FHL1 PE=1 SV=4	0	0	10.5795	10.2471	10.4621	10.1354	10.5608	10.6869	10.607	10.5262	12.7654	13.3437	13.2942	12.5978	12.4038	12.3322	12.3596	12.2676	12.2717	12.4244	11.9921	11.6651	12.3992	12.4027	12.5783	9.68782	8.7012	8.56293	12.506	12.1679	11.9665	11.0859	10.484	10.3696	10.5148	10.969	10.4113	11.0527	10.3975	9.96702	10.1588	11.2346	11.1355
P26885	FKBP2_HUMAN	FKBP2	GDVLHMHYTGK, IPGGATLVFEVELLK, KLVIPSELGYGER, LVIPSELGYGER	4	sp|P26885|FKBP2_HUMAN	Peptidyl-prolyl cis-trans isomerase FKBP2 OS=Homo sapiens OX=9606 GN=FKBP2 PE=1 SV=2	0	0	9.48687	9.57388	9.58879	9.83111	9.74686	9.48959	9.40319	9.56067	9.13618	9.31403	9.15886	9.55278	9.21822	9.48021	9.32693	10.0017	9.93652	10.0482	10.0248	9.98294	9.82214	9.7234	9.56806	11.4696	9.51094	9.93142	9.22612	9.71125	9.80078	10.1546	10.7159	10.8257	10.9622	10.2907	10.0923	9.95109	9.55221	9.50106	9.0108	10.611	10.2235
Q13045	FLII_HUMAN	FLII	AAEWYNIDFSLQNQLR, ADLTALFLPR, AVQGAQQPSLYQIR, EGEEATAEAEEK, GLDIYVWR, GVDLSGNDFK, KFESLFPGK, LAEDILNTMFDTSYSK, LAGASPATVAAAAAAGSGPK, LDFDGLPSGIGK, LLQSLLDTR, LVHLQTLVLNGNPLLHAQLR, NAEAVLQSPGLSGK, NHLVTLPEAIHFLTEIEVLDVR, NSGVPDDIFK, NWDDVLTVDYTR, PYDDDAEYMK, QLPAMTALQTLHLR, QVINEGEEPENFFWVGIGAQK, RLVHLQTLVLNGNPLLHAQLR, SLEGTEAQVFK, TGLCYLPEELAALQK, VGLGLGYLELPQINYK, YWVPVEYEEEEK, YWVPVEYEEEEKK	25	sp|Q13045|FLII_HUMAN	Protein flightless-1 homolog OS=Homo sapiens OX=9606 GN=FLII PE=1 SV=2	0	0	8.28036	8.38962	8.32799	8.34574	8.11677	8.24737	8.1969	8.23866	8.5811	8.65816	8.6354	8.53344	8.49694	8.47677	8.52341	8.0358	8.12608	8.2908	8.25971	8.38995	8.39873	8.41802	8.34504	8.0227	9.45781	9.38708	9.05085	8.4195	8.31606	8.3136	8.67503	8.73184	8.5591	7.58378	7.95687	7.84141	8.49445	8.54393	8.51813	8.38223	8.42023
P21333	FLNA_HUMAN	FLNA	AEAGVPAEFSIWTR, AEISFEDR, AEISFEDRK, AFGPGLQGGSAGSPAR, AGNNMLLVGVHGPR, AGQSAAGAAPGGGVDTR, AHVVPCFDASK, ALTQTGGPHVK, ANLPQSFQVDTSK, AWGPGLEGGVVGK, AYGPGIEPTGNMVK, DAGEGGLSLAIEGPSK, DAGEGLLAVQITDPEGK, DAGEGLLAVQITDPEGKPK, DAGEGLLAVQITDPEGKPKK, DAGYGGLSLSIEGPSK, DAPQDFHPDR, DGSCGVAYVVQEPGDYEVSVK, DKGEYTLVVK, DLAEDAPWK, DLAEDAPWKK, DNGNGTYSCSYVPR, DVDIIDHHDNTYTVK, EAGAGGLAIAVEGPSK, EATTEFSVDAR, EGPYS…	96	sp|P21333|FLNA_HUMAN	Filamin-A OS=Homo sapiens OX=9606 GN=FLNA PE=1 SV=4	0	0	9.52414	9.35995	9.56706	9.49686	9.58902	9.51512	9.48483	9.5701	9.76746	9.75032	9.84831	9.64564	9.60855	9.61747	9.64624	9.06656	9.08211	9.04246	9.31291	9.31836	9.55322	9.51023	9.52875	9.87818	10.0628	10.0722	13.3901	9.91244	10.131	10.5662	9.52954	9.63643	9.64445	9.03113	8.9108	8.94577	10.1354	9.96493	10.0461	9.43445	9.38535
Q14254	FLOT2_HUMAN	FLOT2	DADIGVAEAER, IGEAEAAVIEAMGK, IRQEEIEIEVVQR, ISLEIMTLQPR, KIGEAEAAVIEAMGK, LLAELPASVHALTGVDLSK, MALVLEALPQIAAK, MGIEILSFTIK, NVVLQTLEGHLR, QIAVEAQEILR, QVLLAQAEAEK, SAFSEEVNIK, SILGTLTVEQIYQDR, SILGTLTVEQIYQDRDQFAK, TAEAQLAYELQGAR, VDEIVVLSGDNSK, VDYLSSLGK	17	sp|Q14254|FLOT2_HUMAN	Flotillin-2 OS=Homo sapiens OX=9606 GN=FLOT2 PE=1 SV=2	0	0	8.68738	8.83905	8.66527	8.72622	9.05461	8.86051	8.80829	8.83487	9.01661	8.85289	8.91276	9.06192	9.25991	9.22639	9.1648	9.39361	9.36615	9.37673	9.28612	9.50241	9.03637	9.07079	8.99562	9.4612	10.5304	10.5572	10.3118	9.21546	9.53351	9.35601	9.38716	9.30284	9.09594	8.82333	9.33898	8.86741	8.13278	7.86003	7.87243	7.74458	7.80908
Q96RU3	FNBP1_HUMAN	FNBP1	ADYSSILQK, ERTEIELSYAK, FEAWLAEVEGR, FNHEQHEYYHTHIPNIFQK, HTQWGIDILEK, LAEVSQNIEK, MDADINVTK, NDSQLVIEAYK, NPQMGDPASLDHK, SGFEPPGDIEFEDYTQPMKR, TVSDNSLSNSR	11	sp|Q96RU3|FNBP1_HUMAN	Formin-binding protein 1 OS=Homo sapiens OX=9606 GN=FNBP1 PE=1 SV=2	0	0	9.12678	9.0571	9.31644	8.89085	8.91885	9.04027	8.96143	9.06104	9.90838	9.73047	9.91261	9.8082	9.31719	9.34381	9.40026	9.25866	9.06793	8.91407	9.06213	8.96537	9.35368	9.26548	9.40524	8.88958	7.93776	8.38988	9.12853	10.0532	9.9024	9.84544	9.38602	9.32974	9.51087	9.05918	8.90341	9.11506	10.1667	10.0089	9.85687	9.54285	9.27415
Q16658	FSCN1_HUMAN	FSCN1	ASAETVDPASLWEY, DELFALEQSCAQVVLQAANER, DVPWGVDSLITLAFQDQR, FLIVAHDDGR, GEHGFIGCR, LINRPIIVFR, LSCFAQTVSPAEK, LVARPEPATGYTLEFR, NASCYFDIEWR, NGQLAASVETAGDSELFLMK, QGMDLSANQDEETDQETFQLEIDRDTKK, QIWTLEQPPDEAGSAAVCLR, RYAHLSARPADEIAVDR, SSYDVFQLEFNDGAYNIK, WSLQSEAHR, WSVHIAMHPQVNIYSVTR, YLAPSGPSGTLK, YLTAEAFGFK, YSVQTADHR, YWTLTATGGVQSTASSK	20	sp|Q16658|FSCN1_HUMAN	Fascin OS=Homo sapiens OX=9606 GN=FSCN1 PE=1 SV=3	0	0	11.2093	11.0517	11.4344	10.8488	11.1374	11.3078	11.2777	11.4039	10.0732	10.5727	10.1584	9.73565	9.21738	9.27884	9.20064	9.76817	9.86292	10.0356	9.38867	8.95974	9.62616	9.61591	9.79206	9.429	9.45301	8.80839	8.56466	9.95775	9.7789	10.1792	9.9935	10.0502	10.0387	9.39339	9.1859	9.47115	11.1291	10.9604	10.9452	10.6418	10.5845
Q96AE4	FUBP1_HUMAN	FUBP1	EMVLELIR, GRPAPGFHHGDGPGNAVQEIMIPASK, GTPQQIDYAR, IAQITGPPDR, IGGDAGTSLNSNDYGYGGQK, IGGNEGIDVPIPR, IQFKPDDGTTPER, IQIAPDSGGLPER, LLDQIVEK, MVMIQDGPQNTGADK, MVMIQDGPQNTGADKPLR, NPPPNADPNMK, RLLDQIVEK, RPLEDGDQPDAK, SCMLTGTPESVQSAK, SVMTEEYK, SVQAGNPGGPGPGGR, VPDGMVGFIIGR	18	sp|Q96AE4|FUBP1_HUMAN	Far upstream element-binding protein 1 OS=Homo sapiens OX=9606 GN=FUBP1 PE=1 SV=3	0	0	9.72521	9.89635	9.88994	9.84946	9.78979	9.83133	9.83306	9.86073	10.0627	9.73832	9.80106	9.9223	9.76892	9.70469	9.71628	9.73663	9.61414	9.44293	9.80394	9.81503	9.72599	9.68032	9.70432	9.8285	10.2672	9.41385	8.8412	9.95289	10.1032	9.90426	9.72236	9.45755	9.62659	9.67445	9.43002	9.57011	10.023	9.95668	9.96281	9.94048	9.88979
Q96I24	FUBP3_HUMAN	FUBP3	AEGFVDALHR, AWEDYYK, EMVLEIIR, GVPQQIEVAR, IQFKPDDGISPER, MGGGSIEVSVPR, MVMIQDGPLPTGADK, MVMIQDGPLPTGADKPLR, NPPPNSDPNLR, QQVAFYGQTLGQAQAHSQEQ, RLLGQIVDR, RPLDDGVGNQLGALVHQR, SINQQSGAHVELQR, TVITEEFKVPDK	14	sp|Q96I24|FUBP3_HUMAN	Far upstream element-binding protein 3 OS=Homo sapiens OX=9606 GN=FUBP3 PE=1 SV=2	0	0	8.51415	8.4963	8.52873	8.69477	8.36296	8.56999	8.51659	8.59913	8.84636	8.48208	8.48863	9.06869	9.02486	8.93475	8.93783	8.78592	8.50807	8.6217	8.72604	8.9365	8.80918	8.66517	8.7382	8.26306	8.23793	8.11352	7.79489	8.57679	8.56919	8.37241	6.71371	8.05648	7.30509	8.87828	8.67935	8.52545	9.01179	8.91883	8.87608	9.06184	8.78425
P35637	FUS_HUMAN	FUS	APKPDGPGGGPGGSHMGGNYGDDR, GEATVSFDDPPSAK, KTGQPMINLYTDRETGK, LKGEATVSFDDPPSAK, TGQPMINLYTDR, TGQPMINLYTDRETGK	6	sp|P35637|FUS_HUMAN	RNA-binding protein FUS OS=Homo sapiens OX=9606 GN=FUS PE=1 SV=1	0	0	11.1977	11.274	11.363	10.8728	10.9672	11.3871	11.2579	11.301	11.5674	11.2793	11.2471	11.2894	10.946	10.7483	10.8462	11.5538	11.1951	11.3655	10.6897	10.8341	10.8347	10.7599	10.8923	9.72223	11.4274	9.37881	10.1684	10.7051	10.5307	9.12863	9.30012	8.13144	8.80058	9.85438	10.1181	10.2692	10.8685	10.7492	10.7374	10.3124	10.2014
Q16595	FRDA_HUMAN	FXN	LDLSSLAYSGK, LGGDLGTYVINK, NWVYSHDGVSLHELLAAELTK, QIWLSSPSSGPK, SGTLGHPGSLDETTYER, TKLDLSSLAYSGK	6	sp|Q16595|FRDA_HUMAN	Frataxin, mitochondrial OS=Homo sapiens OX=9606 GN=FXN PE=1 SV=2	0	0	9.49925	9.54418	9.56439	9.57696	9.9681	9.80529	9.70272	9.59092	10.1083	10.2781	10.0325	9.78203	10.2754	10.3939	10.211	11.1149	10.8507	11.0909	10.3356	10.2622	10.2676	10.1298	10.1587	9.99272	9.14348	9.99728	9.83536	10.1088	9.99485	9.86689	10.4235	10.0809	9.88838	10.3062	10.384	10.2871	9.9139	10.0409	9.82653	10.6972	10.4518
P11413	G6PD_HUMAN	G6PD	DGLLPENTFIVGYAR, DNIACVILTFK, DVMQNHLLQMLCLVAMEK, EELFQGDAFHQSDTHIFIIMGASGDLAK, EMVQNLMVLR, GGYFDEFGIIR, GPTEADELMK, GSTTATFAAVVLYVENER, GYLDDPTVPR, IFGPIWNR, IFTPLLHQIELEK, IYPTIWWLFR, KPGMFFNPEESELDLTYGNR, LFYLALPPTVYEAVTK, LILDVFCGSQMHFVR, LKLEDFFAR, LNSHMNALHLGSQANR, LQFHDVAGDIFHQQCK, LSNHISSLFR, NIHESCMSQIGWNR, NSYVAGQYDDAASYQR, PKPIPYIYGSR, RVGFQYEGTYK, VGFQYEGTYK, VQPNEAVYTK, WDGVPFILR	26	sp|P11413|G6PD_HUMAN	Glucose-6-phosphate 1-dehydrogenase OS=Homo sapiens OX=9606 GN=G6PD PE=1 SV=4	0	0	9.12617	9.16429	9.28077	9.15239	9.40586	9.09125	9.25753	9.20301	9.01433	9.10925	9.07244	9.03754	8.9995	9.05059	8.90626	8.50637	8.6801	8.62884	8.8144	8.59499	8.99721	8.96116	9.06463	9.2574	9.70915	9.54907	10.3719	9.36947	9.28565	9.50388	8.84649	8.96201	8.71562	8.82207	8.54248	8.58046	9.33637	9.27215	9.34441	9.6321	9.6417
P10253	LYAG_HUMAN	GAA	AGYIIPLQGPGLTTTESR, AHFPLDVQWNDLDYMDSRR, DFPAMVQELHQGGR, DGFRDFPAMVQELHQGGR, EPAIHSEGQWVTLPAPLDTINVHLR, GAYTQVIFLAR, GELFWDDGESLEVLER, GTRPFVISR, LDVMMETENR, PLFLEFPK, QQPMALAVALTK, RYEVPLETPHVHSR, STGGILDVYIFLGPEPK, VTSEGAGLQLQK, WGYSSTAITR, WTQLGAFYPFMR, YALLPHLYTLFHQAHVAGETVAR, YEVPLETPHVHSR, YMMIVDPAISSSGPAGSYRPYDEGLRR	19	sp|P10253|LYAG_HUMAN	Lysosomal alpha-glucosidase OS=Homo sapiens OX=9606 GN=GAA PE=1 SV=4	0	0	7.77624	7.86927	8.0963	7.95496	8.04928	8.14045	8.19387	8.1538	9.02225	9.23443	8.95513	9.16638	9.56574	9.60743	9.5501	9.60409	9.79055	9.83809	9.52731	9.54552	9.2814	9.29499	9.35005	10.1885	9.85956	7.25125	9.41116	8.53913	8.62178	8.70602	7.70952	7.60048	7.96564	8.45661	8.70669	8.28693	8.70523	8.82278	8.84491	9.25627	9.21543
Q14697	GANAB_HUMAN	GANAB	AEKDEPGAWEETFK, AHAHLDTGRREPWLLPSQHNDIIR, ALLDSLQLGPDSLTVHLIHEVTK, DAQHYGGWEHR, DENSVELTMAEGPYK, DEPGAWEETFK, DLGIFWLNAAETWVDISSNTAGK, DPAEGDGAQPEETPR, DPAEGDGAQPEETPRDGDKPEETQGK, DVHNIYGLYVHMATADGLR, EPWLLPSQHNDIIR, FGAVWTGDNTAEWDHLK, FRIDELEPR, GLLEFEHQR, HHGPQTLYLPVTLSSIPVFQR, IILTARPFR, KLVAIVDPHIK, KPGINVASDWSIHLR, LSFQHDPETSVLVLR, LSVSGRDENSVELTMAEGPYK, LVAIVDPHIK, MMDYLQGSGETPQTDVR, NPEPEL…	39	sp|Q14697|GANAB_HUMAN	Neutral alpha-glucosidase AB OS=Homo sapiens OX=9606 GN=GANAB PE=1 SV=3	0	0	9.74995	10.1343	10.0704	9.90387	10.0713	10.0445	10.1147	10.0709	9.03932	9.08136	9.12896	9.20817	9.73209	9.79749	9.72045	9.55836	9.98172	9.61793	10.2594	10.4149	9.91404	10.0309	9.94918	10.1152	10.1668	9.58431	9.04303	9.33655	9.52338	9.31128	9.73442	9.6681	9.88365	10.104	10.4638	10.1396	9.54976	9.63837	9.69087	9.85631	9.88651
Q14C86	GAPD1_HUMAN	GAPVD1	ALQIPEVYLR, APYIAYLTR, AVETPPLSSVNLLEGLSR, DQVLHEHIQR, EAPWPSAQSEIR, FSTLTDDPSPR, ILEDTQFVDGYK, LAFYPNQDGDILR, LFSEGLFSAK, LIASSLVAGEK, LLASIAEDYRK, LLQQLAMTGSEEGDPR, LPNFGSHVLTPAEMEAFK, LSAQAQVAEDILDK, NLMAQLQETMR, QGLQTTQAHLER, VQEMVESNEAK	17	sp|Q14C86|GAPD1_HUMAN	GTPase-activating protein and VPS9 domain-containing protein 1 OS=Homo sapiens OX=9606 GN=GAPVD1 PE=1 SV=2	0	0	8.2082	8.28308	8.11744	8.49046	8.09967	8.26788	8.21527	8.18754	8.2071	8.08438	7.99044	8.28362	8.06132	7.97749	7.8996	7.71087	7.97044	7.78226	7.8507	7.89494	7.95173	8.04793	7.98119	8.51538	8.53516	8.87241	9.52269	8.56938	8.52606	7.99971	8.22293	8.38039	7.72804	8.83035	8.72711	8.60653	8.59155	8.49796	8.20314	8.24835	8.27694
Q9NY12	GAR1_HUMAN	GAR1	EQIGKVDEIFGQLR, FLPRPPGEK, VDEIFGQLR, VPYFNAPVYLENK	4	sp|Q9NY12|GAR1_HUMAN	H/ACA ribonucleoprotein complex subunit 1 OS=Homo sapiens OX=9606 GN=GAR1 PE=1 SV=1	0	0	9.87066	9.97348	9.89525	9.86715	9.65503	9.80374	9.86102	9.89714	10.3257	10.2739	10.3137	9.98093	10.6765	10.5379	10.5261	10.7911	10.8297	10.829	10.9866	10.792	10.5809	10.524	10.4951	9.62177	9.80085	10.9716	9.77855	10.4922	10.2746	10.1155	10.514	10.6463	10.5692	11.193	11.2434	11.0196	10.1835	10.4424	10.1874	10.1294	9.87191
P41250	GARS_HUMAN	GARS1	EFTMAEIEHFVDPSEK, FQNVADLHLYLYSAK, GEFTIETEGK, IMYTVFEHTFHVR, LGDAVEQGVINNTVLGYFIGR, LPFAAAQIGNSFR, NNIIQTWR, RLLEFNQGK, SSMDGAGAEEVLAPLR, TFFSFPAVVAPFK, TLYVEEVVPNVIEPSFGLGR, TSYGWIEIVGCADR, TVNVVQFEPSK, VREFTMAEIEHFVDPSEK, YPLFEGQETGK, YPLFEGQETGKK	16	sp|P41250|GARS_HUMAN	Glycine--tRNA ligase OS=Homo sapiens OX=9606 GN=GARS1 PE=1 SV=3	0	0	9.83945	9.72463	9.96431	9.73694	9.70625	9.82889	9.70929	9.70075	8.72446	9.10129	8.81346	8.6781	8.63491	8.55038	8.50503	8.76532	8.9089	8.62623	8.61332	8.51732	8.695	8.6947	8.74414	9.2806	8.91356	9.66879	9.75158	8.91614	8.86282	8.73744	8.91528	9.18241	9.2784	8.52104	8.61216	8.65414	8.6623	8.51577	8.59834	8.81525	9.01169
P28676	GRAN_HUMAN	GCA	ELWAALNAWK, ENFMTVDQDGSGTVEHHELR, LSPQTLTTIVK, QAIGLMGYR	4	sp|P28676|GRAN_HUMAN	Grancalcin OS=Homo sapiens OX=9606 GN=GCA PE=1 SV=2	0	0	8.83016	8.73135	8.57868	8.74929	8.78753	8.58245	8.4987	8.58071	9.62403	9.93644	9.88305	9.34573	9.81257	9.85735	9.82321	8.60768	8.7666	8.63215	9.11968	9.08218	9.08555	8.9592	9.07989	11.1886	11.5469	14.0791	10.0742	11.4799	11.6718	11.7525	11.6328	12.0255	11.2484	11.4815	11.4822	11.1786	9.56359	9.59608	9.58124	10.4894	10.5145
P50395	GDIB_HUMAN	GDI2	DLGTESQIFISR, DWNVDLIPK, EIRPALELLEPIEQK, FDLGQDVIDFTGHALALYR, FLMANGQLVK, FLVYVANFDEK, FLVYVANFDEKDPR, FVSISDLLVPK, GRDWNVDLIPK, IPGSPPESMGR, KFDLGQDVIDFTGHALALYR, LSAIYGGTYMLNK, LSAIYGGTYMLNKPIEEIIVQNGK, MLLYTEVTR, MTGSEFDFEEMK, MTGSEFDFEEMKR, NPYYGGESASITPLEDLYKR, NTNDANSCQIIIPQNQVNR, NTNDANSCQIIIPQNQVNRK, PALELLEPIEQK, PIEEIIVQNGK, QLICDPSYVK, RMTGSEFDFEEMK, SPYLYPLYGLGELPQGFAR, TDDYLDQPCYETI…	31	sp|P50395|GDIB_HUMAN	Rab GDP dissociation inhibitor beta OS=Homo sapiens OX=9606 GN=GDI2 PE=1 SV=2	0	0	10.2255	10.2178	10.2167	10.2622	10.2497	10.2388	10.1532	10.2129	9.7291	10.2847	9.65806	9.85459	9.35341	9.43328	9.35536	9.41573	9.32523	9.27901	9.4107	9.02116	9.29227	9.38787	9.41955	9.8878	8.55001	8.38228	9.03861	10.0159	9.87313	9.8708	9.51815	9.3062	9.4258	9.30419	9.13179	9.36555	9.84371	9.85622	10.0734	9.99446	10.1509
P16278	BGAL_HUMAN	GLB1	AGATLDLLVENMGR, AYVAVDGIPQGVLER, FRHHLGDDVVLFTTDGAHK, GPLINSEFYTGWLDHWGQPHSTIK, GQVWINGFNLGR, HHLGDDVVLFTTDGAHK, MFEIDYSR, QHYGFVLYR, SLYPLTFIQVK, SSDPDYLAAVDK, TEAVASSLYDILAR, TTLPQDCSNPAPLSSPLNGVHDR, TVGAALDILCPSGPIK, VNYGAYINDFK, VPEGPIPPSTPK, YISGSIHYSR	16	sp|P16278|BGAL_HUMAN	Beta-galactosidase OS=Homo sapiens OX=9606 GN=GLB1 PE=1 SV=2	0	0	9.0063	9.13217	9.24272	9.28555	9.30596	9.00708	9.07861	9.11101	8.7101	8.91063	8.66179	8.97309	9.36895	9.47895	9.33029	9.37235	9.4325	9.32558	9.71362	9.64729	9.20187	9.28493	9.3343	9.7417	9.90413	9.0618	9.41548	8.70684	8.7845	8.59096	8.78938	9.10187	8.60493	9.57447	9.73703	9.42578	9.31076	9.50531	9.70375	9.50749	9.70411
Q9H4G4	GAPR1_HUMAN	GLIPR2	ASASDGSSFVVAR, EAQQYSEALASTR, GQCGENLAWASYDQTGK, QFHNEVLK, YFPAGNVVNEGFFEENVLPPKK	5	sp|Q9H4G4|GAPR1_HUMAN	Golgi-associated plant pathogenesis-related protein 1 OS=Homo sapiens OX=9606 GN=GLIPR2 PE=1 SV=3	0	0	8.48453	8.51573	8.3332	8.63615	8.22224	8.27346	8.43171	8.27661	9.06457	9.24174	9.37387	9.07401	9.41294	9.44396	9.52124	8.77517	8.82485	8.96987	9.07862	9.12304	9.14863	8.80918	8.95816	9.25785	8.87464	9.92228	9.63546	8.52585	8.21236	9.30273	8.93103	9.26774	9.18419	9.07219	9.16525	8.98647	7.69033	8.11026	7.82762	9.04	8.86368
Q04760	LGUL_HUMAN	GLO1	ATLELTHNWGTEDDETQSYHNGNSDPR, DFLLQQTMLR, FSLYFLAYEDK, GFGHIGIAVPDVYSACK, GLAFIQDPDGYWIEILNPNK, RFEELGVK, VLGMTLIQK	7	sp|Q04760|LGUL_HUMAN	Lactoylglutathione lyase OS=Homo sapiens OX=9606 GN=GLO1 PE=1 SV=4	0	0	10.4603	10.5997	10.7594	10.4523	10.5989	10.5672	10.5591	10.6515	10.6139	11.0095	10.3659	10.6555	10.0251	10.1426	9.87902	10.076	10.1086	10.4045	10.2512	9.94531	10.2262	10.4418	10.3309	9.66402	9.0727	7.96104	9.46846	9.54959	9.34147	9.88108	9.45376	9.26795	9.41725	9.34798	9.31296	10.238	11.4946	11.7541	11.8694	10.7861	11.0352
Q9HC38	GLOD4_HUMAN	GLOD4	ALLGYADNQCK, ELPDLEDLMK, GGVDHAAAFGR, ILTPLVSLDTPGK, LEWPLTEVAEGVFETEAPGGYK, LGNDFMGITLASSQAVSNAR, LLDDAMAADK, LLDDAMAADKSDEWFAK, SLNYWCNLLGMK, SLPQSDPVLK, VTLAVSDLQK	11	sp|Q9HC38|GLOD4_HUMAN	Glyoxalase domain-containing protein 4 OS=Homo sapiens OX=9606 GN=GLOD4 PE=1 SV=1	0	0	9.92586	9.8035	9.91504	9.83579	9.96741	9.83234	9.8143	9.87305	10.349	10.6753	10.1094	10.4105	9.60082	9.65651	9.61171	10.1415	9.8296	10.0059	9.78464	9.49778	10.0046	9.8754	10.0511	9.62419	9.06835	8.78918	9.02211	10.5341	10.3296	10.4642	9.95192	9.73635	9.84046	9.44502	9.17644	9.21014	10.5278	10.6389	10.7052	10.5729	10.6632
O76003	GLRX3_HUMAN	GLRX3	AYSNWPTYPQLYVK, ELPQVSFVK, ELPQVSFVKLEAEGVPEVSEK, ENGELLPILR, GELVGGLDIVK, HASSGSFLPSANEHLK, HNIQFSSFDIFSDEEVR, IDRLDGAHAPELTK, LDGAHAPELTK, LEAEGVPEVSEK, QMVEILHK, YEISSVPTFLFFK	12	sp|O76003|GLRX3_HUMAN	Glutaredoxin-3 OS=Homo sapiens OX=9606 GN=GLRX3 PE=1 SV=2	0	0	9.80072	9.57489	9.78404	9.88441	9.63101	9.65961	9.56886	9.66343	8.90545	9.03239	9.02859	9.12786	8.90457	8.90088	8.964	8.65711	8.58698	8.75778	8.66848	8.57044	8.97392	8.95574	8.96192	8.43339	8.80283	9.60341	9.63007	8.81887	8.84861	8.69514	9.03447	8.75634	8.85407	8.46539	8.00105	8.26872	9.37014	9.15108	9.12671	9.29711	9.05798
O94925	GLSK_HUMAN	GLS	DGPGETDAFGNSEGK, DRWNNTPMDEALHFGHHDVFK, ESGDRNFAIGYYLK, FALSAMDMEQR, FDYVMQFLNK, FSPDLWGVSVCTVDGQR, FVIPDFMSFTSHIDELYESAKK, GSTHPQPGVSPPAAPAAPGPK, LFLNEDDK, LFLNEDDKPHNPMVNAGAIVVTSLIK, LTLQTTSDGVMLDK, NFAIGYYLK, QGLLPSLEDLLFYTIAEGQEK, SVINLLFAAYTGDVSALR, SVINLLFAAYTGDVSALRR, TALHVAAAEGHVEVVK, VADYIPQLAK, WNNTPMDEALHFGHHDVFK, YAIAVNDLGTEYVHR	19	sp|O94925|GLSK_HUMAN	Glutaminase kidney isoform, mitochondrial OS=Homo sapiens OX=9606 GN=GLS PE=1 SV=1	0	0	8.62968	8.68644	8.82921	8.67783	8.75058	8.84965	8.83823	8.89541	8.63099	8.64261	8.66326	8.47684	8.97815	8.95408	8.9812	9.04646	9.24273	9.47766	9.10621	9.09306	8.93513	9.02943	8.90404	9.16924	8.79007	9.56639	8.91662	8.43435	8.56428	8.86812	8.98965	8.59039	8.80145	9.32836	9.64131	9.54588	8.14976	8.16266	8.19278	8.80313	8.73556
P00367	DHE3_HUMAN	GLUD1	ALASLMTYK, DDGSWEVIEGYR, DIVHSGLAYTMER, DSNYHLLMSVQESLER, DSNYHLLMSVQESLERK, EMSWIADTYASTIGHYDINAHACVTGK, GFIGPGIDVPAPDMSTGER, HGGTIPIVPTAEFQDR, HYSEAVADREDDPNFFK, IIAEGANGPTTPEADK, IIKPCNHVLSLSFPIR, KGFIGPGIDVPAPDMSTGER, LQHGSILGFPK, MVEGFFDR, NLNHVSYGR, NYTDNELEK, PISQGGIHGR, RDDGSWEVIEGYR, RFTMELAK, TAAYVNAIEK, TFVVQGFGNVGLHSMR, VYNEAGVTFT, YERDSNYHLLMSVQESLER, YNLGLDLR, YSTDVSVDEVK	25	sp|P00367|DHE3_HUMAN	Glutamate dehydrogenase 1, mitochondrial OS=Homo sapiens OX=9606 GN=GLUD1 PE=1 SV=2	0	0	9.36383	9.2815	9.29815	9.46632	9.39533	9.28031	9.39668	9.47314	9.96652	10.0601	9.9975	10.149	10.6246	10.7099	10.7273	10.4722	10.3456	10.5525	10.4609	10.4697	10.5864	10.6306	10.55	10.2298	10.5517	10.2548	10.1188	9.86286	9.77713	9.92621	10.0435	10.1018	10.1487	10.455	10.4073	10.0883	10.3968	10.5466	10.4143	10.8735	10.851
Q49A26	GLYR1_HUMAN	GLYR1	ALDQSDNDMSAVYR, DADPHFHHFLLSQTEK, DLTIPESSTVK, DLVLGPSGVLQGIR, DLVLGPSGVLQGIRPGK, FFGTEDHAWIK, FQQAVDAVEEFLR, FQQAVDAVEEFLRR, GMMAGPMAAFK, IGFLGLGLMGSGIVSNLLK, LAIALGDAVNHPTPMAAAANEVYK, LAIALGDAVNHPTPMAAAANEVYKR, MGHTVTVWNR, PAVCYQAITK, RFQQAVDAVEEFLR, TSFFLGEVGNAAK, WQPTASEPVK	17	sp|Q49A26|GLYR1_HUMAN	Cytokine-like nuclear factor N-PAC OS=Homo sapiens OX=9606 GN=GLYR1 PE=1 SV=4	0	0	8.16214	8.22423	8.1119	8.21153	8.20036	8.17876	8.27039	8.1698	8.72812	8.67843	8.7314	8.76224	9.09648	9.09592	8.94112	9.19769	9.17473	9.02933	9.16929	9.24759	8.9661	8.97344	8.87076	8.54376	8.94795	8.81528	8.76805	8.69566	8.84042	8.94328	8.94843	8.57623	8.1244	8.43368	8.69818	8.5981	8.28663	8.11287	7.9809	8.406	8.33289
O60234	GMFG_HUMAN	GMFG	DRQMVVLEEEFQNISPEELK, ETDNAAIIMK, LVQTAELTK, PEQQMMYAGSK, QMVVLEEEFQNISPEELK, TTDDLTEAWLQEK	6	sp|O60234|GMFG_HUMAN	Glia maturation factor gamma OS=Homo sapiens OX=9606 GN=GMFG PE=1 SV=1	0	0	10.3673	10.2105	10.3398	10.0974	10.3468	10.2864	10.1695	10.1984	10.658	10.7209	10.8445	10.4753	9.93584	9.84629	9.88293	10.1397	10.0663	10.0512	9.89822	9.54221	9.90421	9.97085	10.1159	9.57993	9.21986	9.82425	9.73701	10.7045	10.5587	10.2199	9.48177	9.38793	9.49658	9.74035	9.72299	10.0009	10.2748	10.2241	10.2204	10.2105	10.2186
P49915	GUAA_HUMAN	GMPS	ALNQEQVIAVHIDNGFMR, DEPDWESLIFLAR, DFPETNNILK, DGHHHYEGAVVILDAGAQYGK, EEVVLLTHGDSVDK, ELFVQSEIFPLETPAFAIK, ELGLPEELVSR, EPPTDVTPTFLTTGVLSTLR, ESQSVEEALK, ESQSVEEALKK, HPFPGPGLAIR, IMYDLTSKPPGTTEWE, ISQMPVILTPLHFDRDPLQK, IVADFSASVK, LMQITSLHSLNAFLLPIK, LYGAQFHPEVGLTENGK, QADFEAHNILR, RESQSVEEALK, SGNIVAGIANESK, SGNIVAGIANESKK, TLNMTTSPEEK, VINAAHSFYNGTTTLPISDEDRTPR, VINAAHSFYNGTTTLPISDEDRTPRK, VVY…	24	sp|P49915|GUAA_HUMAN	GMP synthase [glutamine-hydrolyzing] OS=Homo sapiens OX=9606 GN=GMPS PE=1 SV=1	0	0	9.4827	9.47668	9.68358	9.4315	9.4684	9.39887	9.45586	9.31899	8.592	8.6551	8.74212	8.63024	8.26832	8.38155	8.27967	8.41736	8.47635	8.35071	8.41642	8.23091	8.43443	8.33284	8.48515	8.61351	9.1469	8.89733	9.77689	9.3078	8.97946	9.32064	9.40216	9.0248	9.41108	8.65939	8.32662	8.50104	9.6991	9.47985	9.38109	9.04712	8.90388
Q14344	GNA13_HUMAN	GNA13	ALWADSGIQNAYDR, APMAAQGMVETR, AREEFRPTIYSNVIK, DTILHDNLK, DYFLEFEGDPHCLR, EEFRPTIYSNVIK, GIHEYDFEIK, IIHGQDFDQR, ILLLGAGESGK, LGEPDYIPSQQDILLAR, LHIPWGDNSNQQHGDK, LTESLNIFETIVNNR, PLYHHFTTAINTENIR, VFLQYLPAIR, YFLDNLDK	15	sp|Q14344|GNA13_HUMAN	Guanine nucleotide-binding protein subunit alpha-13 OS=Homo sapiens OX=9606 GN=GNA13 PE=1 SV=2	0	0	8.79226	8.83351	8.68339	8.80348	8.86201	8.89804	8.82676	8.91347	8.67351	8.55246	8.51535	8.40612	8.87284	8.82076	8.88027	8.75889	8.8353	8.65604	8.92646	9.02649	8.86059	8.79084	8.74981	9.22999	9.52633	10.2857	9.73589	9.20281	9.0694	9.36558	9.61824	9.43515	9.63398	8.93929	9.07358	8.94121	9.25624	9.28611	9.22388	9.46294	9.31646
P04899	GNAI2_HUMAN	GNAI2	AMGNLQIDFADPSR, AMGNLQIDFADPSRADDAR, AVVYSNTIQSIMAIVK, EIYTHFTCATDTK, EYQLNDSAAYYLNDLER, IAQSDYIPTQQDVLR, IIHEDGYSEEECR, ITHSPLTICFPEYTGANK, LFDSICNNK, LLLLGAGESGK, LWADHGVQACFGR, NVQFVFDAVTDVIIK, SREYQLNDSAAYYLNDLER, TTGIVETHFTFK, WFTDTSIILFLNK, WFTDTSIILFLNKK, YDEAASYIQSK	17	sp|P04899|GNAI2_HUMAN	Guanine nucleotide-binding protein G(i) subunit alpha-2 OS=Homo sapiens OX=9606 GN=GNAI2 PE=1 SV=3	0	0	9.75124	9.82529	9.64989	9.3619	9.65247	9.77507	9.70384	9.82177	8.90604	9.3522	9.18779	8.98041	8.94867	8.83782	8.82514	9.18222	9.34852	9.3853	9.26818	9.11607	8.68424	8.77693	8.82136	10.3973	9.56497	10.6437	10.704	9.95853	10.1035	9.49415	9.63803	9.41235	9.52499	9.96558	10.2388	10.0362	9.4371	9.55862	9.40434	9.90605	9.82492
P50148	GNAQ_HUMAN	GNAQ	DTILQLNLK, EYQLSDSTK, IIHGSGYSDEDK, IMYSHLVDYFPEYDGPQR, LLLLGTGESGK, LVYQNIFTAMQAMIR, MFVDLNPDSDK, SLWNDPGIQECYDR, TIITYPWFQNSSVILFLNKK, VADPAYLPTQQDVLR, VPTTGIIEYPFDLQSVIFR, VSAFENPYVDAIK, YYLNDLDR	13	sp|P50148|GNAQ_HUMAN	Guanine nucleotide-binding protein G(q) subunit alpha OS=Homo sapiens OX=9606 GN=GNAQ PE=1 SV=4	0	0	8.5467	8.43739	8.31482	8.59792	8.6017	8.60513	8.46991	8.6486	8.10937	8.44938	8.32549	8.20413	8.30633	8.38627	8.51494	8.68276	8.48049	8.46079	8.44177	8.52564	8.55712	8.5352	8.46965	8.87908	9.1805	9.97277	10.6789	9.23082	9.37212	9.03002	9.04773	9.19684	9.14815	8.97498	8.8669	8.93051	8.65716	8.76114	8.6216	8.97435	9.07808
Q5JWF2	GNAS1_HUMAN	GNAS	ALWEDEGVR, IEDYFPEFAR, ILHVNGFNGEGGEEDPQAAR, LQEALNLFK, QADYVPSDQDLLR, SKIEDYFPEFAR, VIAQVDGSSQFAAVAASSAVR, VLTSGIFETK, VNFHMFDVGGQR, VNFHMFDVGGQRDER, YTTPEDATPEPGEDPR	11	sp|Q5JWF2|GNAS1_HUMAN	Guanine nucleotide-binding protein G(s) subunit alpha isoforms XLas OS=Homo sapiens OX=9606 GN=GNAS PE=1 SV=2	0	0	8.97582	8.83158	8.65426	9.03949	8.88802	9.10196	8.8582	9.02019	8.45597	8.68265	8.36438	8.36273	8.43222	8.40242	8.3711	8.64429	8.55915	8.95497	8.54519	8.63386	8.46312	8.45939	8.30941	9.8371	10.5833	10.3019	10.0175	9.5232	9.63559	9.60626	9.95987	9.82504	9.9867	9.45905	9.70143	9.27763	9.29638	9.30481	9.00174	9.00844	9.05659
P62879	GBB2_HUMAN	GNB2	ACGDSTLTQITAGLDPVGR, AGVLAGHDNR, IYAMHWGTDSR, LIIWDSYTTNK, LLVSASQDGK, TFVSGACDASIK, VSCLGVTDDGMAVATGSWDSFLK	7	sp|P62879|GBB2_HUMAN	Guanine nucleotide-binding protein G(I)/G(S)/G(T) subunit beta-2 OS=Homo sapiens OX=9606 GN=GNB2 PE=1 SV=3	0	0	10.1718	10.0071	8.62703	9.9178	8.98024	10.076	9.51479	9.41453	9.08953	9.04226	9.68331	9.42703	9.71131	9.70003	9.37487	9.54607	9.91609	9.7476	9.84923	9.96278	9.81228	9.7842	9.48881	10.4019	8.64646	10.8442	10.7197	10.3837	10.6264	10.5846	9.53465	10.8377	9.57198	10.675	10.9076	10.3609	10.1108	10.1959	10.3624	10.4134	10.55
P15586	GNS_HUMAN	GNS	AFQNVFAPR, IQEPNTFPAILR, NFNIHGTNK, QLYEFDIK, RPNVVLLLTDDQDEVLGGMTPLK, RPNVVLLLTDDQDEVLGGMTPLKK, RQLYEFDIK, RWQTLLSVDDLVEK, SDVLVEYQGEGR, SMCGYQTFFAGK, TIDPELLGK, TPGVFDPGYR, TQMDGMSLLPILR, WQTLLSVDDLVEK	14	sp|P15586|GNS_HUMAN	N-acetylglucosamine-6-sulfatase OS=Homo sapiens OX=9606 GN=GNS PE=1 SV=3	0	0	8.74793	8.91301	8.78136	8.73234	8.89937	9.1323	9.03402	9.16504	9.38395	9.32822	9.16802	9.00844	9.24491	9.25153	9.14421	9.54185	9.51876	9.89534	8.87849	8.88537	9.0251	9.06976	9.14287	9.15939	10.3961	9.72546	9.27039	8.84229	9.18341	9.08933	9.47595	9.853	9.50118	10.205	10.4512	10.2001	9.76278	9.86382	9.66111	9.32664	9.18456
P00505	AATM_HUMAN	GOT2	ASAELALGENSEVLK, DAGMQLQGYR, DDNGKPYVLPSVR, DDNGKPYVLPSVRK, DGRISVAGVTSSNVGYLAHAIHQVTK, DVFLPKPTWGNHTPIFR, EFSIYMTK, EYLPIGGLAEFCK, FVTVQTISGTGALR, IAAAILNTPDLR, IAAAILNTPDLRK, ILIRPMYSNPPLNGAR, ISVAGVTSSNVGYLAHAIHQVTK, MNLGVGAYR, MNLGVGAYRDDNGK, MNLGVGAYRDDNGKPYVLPSVR, NLFAFFDMAYQGFASGDGDK, PMYSNPPLNGAR, PTWGNHTPIFR, TCGFDFTGAVEDISK, TQLVSNLKK	21	sp|P00505|AATM_HUMAN	Aspartate aminotransferase, mitochondrial OS=Homo sapiens OX=9606 GN=GOT2 PE=1 SV=3	0	0	9.77255	9.53226	7.82402	9.74308	9.06922	10.0154	9.61942	9.88066	8.98579	9.98596	9.91229	9.28272	10.6159	10.8217	10.6013	9.96186	10.2198	10.2749	10.6923	10.7305	10.5694	10.6514	10.436	9.87685	10.6578	10.3581	9.6685	9.66826	9.92983	7.66609	9.47876	9.97139	9.73722	9.38817	9.36271	9.0751	9.81605	10.1449	10.1197	9.93959	10.1252
P43304	GPDM_HUMAN	GPD2	AADCISEPVNR, AGPSRTVGLFLQGGK, ALEHFPMLQK, ANLLEIAPHLSAPLPIMLPVYK, DVLTGQEFDVR, DWSPTLYIR, ELNWDDYK, ELNWDDYKK, EYACTAVDMISR, FLYYEMGYK, GDVLAAWSGIR, GDVLAAWSGIRPLVTDPK, GFITIVDVQR, GTILVGGGALATVLGLSQFAHYR, LAFLNVQAAEEALPR, LVGAIVYYDGQHNDAR, LVQDYGLESEVAQHLAATYGDK, LVSEFPYIEAEVK, LYDLVAGSNCLK, MNLAIALTAAR, NGQVELNEFLQLMSAIQK, NHVVDISESGLITIAGGK, NYLSCDVEVR, RGDVLAAWSGIRPLVTDPK, SEISLLPSDIDR, SEISL…	34	sp|P43304|GPDM_HUMAN	Glycerol-3-phosphate dehydrogenase, mitochondrial OS=Homo sapiens OX=9606 GN=GPD2 PE=1 SV=3	0	0	7.63699	7.8005	7.47666	7.88007	8.13388	7.77517	7.7293	7.69363	8.24432	8.13771	8.18121	8.38701	8.89573	8.82273	8.78511	8.4143	8.51199	8.55505	8.62854	8.78879	8.56637	8.61213	8.61523	9.27318	9.93588	10.0704	10.3895	8.5384	8.82127	8.98756	9.22363	9.32182	9.20673	9.27365	9.37224	8.89571	8.23809	8.33968	8.32127	9.07647	9.152
P06744	G6PI_HUMAN	GPI	DRFNHFSLTLNTNHGHILVDYSK, EWFLQAAK, FAAYFQQGDMESNGK, HFVALSTNTTK, ILLANFLAQTEALMR, KIEPELDGSAQVTSHDASTNGLINFIK, LTPFMLGALVAMYEHK, MIPCDFLIPVQTQHPIR, MIPCDFLIPVQTQHPIRK, NLVTEDVMR, SNTPILVDGK, SNTPILVDGKDVMPEVNK, TFTTQETITNAETAK, TLAQLNPESSLFIIASK, VDHQTGPIVWGEPGTNGQHAFYQLIHQGTK, VFEGNRPTNSIVFTK, VWYVSNIDGTHIAK	17	sp|P06744|G6PI_HUMAN	Glucose-6-phosphate isomerase OS=Homo sapiens OX=9606 GN=GPI PE=1 SV=4	0	0	11.1759	11.1299	11.4322	10.8482	11.2084	11.2129	11.1791	11.2615	10.4409	10.6481	10.4335	10.2774	9.76081	9.78045	9.73037	9.74174	9.7547	9.99204	9.54426	9.32561	9.4556	9.62057	9.7493	9.70717	8.09063	8.83556	9.62111	10.2222	10.1265	9.38253	9.53171	9.43475	9.31369	9.60908	9.71304	9.92492	11.414	11.3123	11.5308	10.9401	11.1335
P07203	GPX1_HUMAN	GPX1	DYTQMNELQR, EALPAPSDDATALMTDPK, FLVGPDGVPLR, FLVGPDGVPLRR, GLVVLGFPCNQFGHQENAK, LAAAAAAAQSVYAFSAR, LITWSPVCR, NDVAWNFEK, NEEILNSLK, PGGGFEPNFMLFEK, PLAGGEPVSLGSLR, YVRPGGGFEPNFMLFEK	12	sp|P07203|GPX1_HUMAN	Glutathione peroxidase 1 OS=Homo sapiens OX=9606 GN=GPX1 PE=1 SV=4	0	0	9.37636	9.45431	9.59286	9.53504	9.75261	9.65733	9.72107	9.70392	10.0373	10.3209	10.011	9.84	10.0847	9.97517	10.1215	10.1537	9.99036	10.4787	9.86449	9.62409	9.84318	9.87807	9.86588	9.88135	8.55266	9.28511	10.1148	9.95917	10.0839	9.68794	9.56918	9.68957	9.43755	10.5415	10.5126	10.4888	12.0116	11.946	11.8189	10.048	9.99336
P62993	GRB2_HUMAN	GRB2	ATADDELSFK, ESESAPGDFSLSVK, FGNDVQHFK, FNSLNELVDYHR, GDFIHVMDNSDPNWWK, NYIEMKPHPWFFGK, PHPWFFGK, RGDFIHVMDNSDPNWWK, VLNEECDQNWYK	9	sp|P62993|GRB2_HUMAN	Growth factor receptor-bound protein 2 OS=Homo sapiens OX=9606 GN=GRB2 PE=1 SV=1	0	0	9.99206	9.91343	10.0731	9.87125	9.92009	9.99259	9.961	10.0572	9.55438	9.6432	9.65678	9.4978	9.39629	9.38448	9.28335	9.12561	8.97244	8.94725	9.03747	8.64249	8.90232	8.85358	8.95426	9.7848	9.10165	9.63544	10.0916	9.84902	9.68764	10.0973	9.94128	9.40453	9.89225	9.78817	9.55749	9.41456	9.80513	9.7192	9.71966	9.70175	9.57877
P06396	GELS_HUMAN	GSN	AGALNSNDAFVLK, AGKEPGLQIWR, EPAHLMSLFGGK, EPAHLMSLFGGKPMIIYK, EPGLQIWR, EVQGFESATFLGYFK, HVVPNEVVVQR, NWRDPDQTDGLGLSYLSSHIANVER, PALPAGTEDTAK, QTQVSVLPEGGETPLFK, RYIETDPANR, SEDCFILDHGK, TPSAAYLWVGTGASEAEK, VHVSEEGTEPEAMLQVLGPK, VPFDAATLHTSTAMAAQHGMDDDGTGQK, VSNGAGTMSVSLVADENPFAQGALK, YIETDPANR	17	sp|P06396|GELS_HUMAN	Gelsolin OS=Homo sapiens OX=9606 GN=GSN PE=1 SV=1	0	0	8.7892	8.64043	8.75101	8.90562	9.0228	8.79772	8.83894	8.91345	9.41903	9.56211	9.2652	9.39442	9.19821	9.12935	9.25002	8.66799	8.79319	8.59605	8.67478	8.47855	8.8439	8.91565	9.00482	9.58375	10.3933	10.2121	11.9149	9.52521	9.62136	9.76173	9.20752	9.39293	9.42268	9.1425	8.96266	9.2002	9.65791	9.52491	9.55679	9.39734	9.48874
P00390	GSHR_HUMAN	GSR	ADFDNTVAIHPTSSEELVTLR, ALLTPVAIAAGR, DAYVSRLNAIYQNNLTK, GHAAFTSDPKPTIEVSGK, GHAAFTSDPKPTIEVSGKK, GHIIVDEFQNTNVK, GIYAVGDVCGK, LDYNNIPTVVFSHPPIGTVGLTEDEAIHK, LNAIYQNNLTK, SVIVGAGYIAVEMAGILSALGSK, TLSGLEVSMVTAVPGR, TYSTSFTPMYHAVTK	12	sp|P00390|GSHR_HUMAN	Glutathione reductase, mitochondrial OS=Homo sapiens OX=9606 GN=GSR PE=1 SV=2	0	0	7.67252	7.74939	7.47409	8.03093	7.66488	7.93273	7.76721	7.94737	8.45841	9.08771	8.57804	8.9213	8.86593	8.83696	8.64548	8.18748	8.34341	8.73408	8.05246	7.93202	8.05511	8.07979	8.49498	8.011	8.83601	6.06975	9.45036	7.91922	8.11219	7.95819	9.23701	8.15995	7.97731	8.57883	8.73934	8.67873	9.76237	9.86074	10.0654	9.20316	8.71514
Q9Y2Q3	GSTK1_HUMAN	GSTK1	AGMSAEQAQGLLEK, DFLSVMLEK, DSGNKPPGLLPR, FLTAVNLEHPEMLEK, GLYMANDLK, HHLQIPIHFPK, MELLAHLLGEK, NEDITEPQSILAAAEK, WMGPIPPAVNAR, YGAFGLPITVAHVDGQTHMLFGSDR, YQNIWNINLQLR	11	sp|Q9Y2Q3|GSTK1_HUMAN	Glutathione S-transferase kappa 1 OS=Homo sapiens OX=9606 GN=GSTK1 PE=1 SV=3	0	0	9.00579	9.08144	9.04832	9.12557	9.15325	8.86141	9.04595	8.99171	9.45281	9.43016	9.53899	9.55663	10.2322	10.2715	10.1748	9.91087	10.0739	9.81984	10.2692	10.3388	10.1211	10.1079	10.1124	10.2111	10.5299	10.5508	10.3243	9.69731	9.6589	9.71682	10.129	10.0753	10.3722	10.1211	10.3212	10.164	10.4355	10.5631	10.4673	10.4741	10.3607
P78417	GSTO1_HUMAN	GSTO1	EDPTVSALLTSEK, EFTKLEEVLTNKK, GIRHEVININLK, GSAPPGPVPEGSIR, HEVININLK, KLLPDDPYEK, LEEVLTNKK, LLPDDPYEK, LNECVDHTPK, LWMAAMKEDPTVSALLTSEK, NKPEWFFK, VPSLVGSFIR	12	sp|P78417|GSTO1_HUMAN	Glutathione S-transferase omega-1 OS=Homo sapiens OX=9606 GN=GSTO1 PE=1 SV=2	0	0	11.3369	11.1496	11.0852	11.3264	11.19	11.488	11.4545	11.494	11.6417	11.9716	11.7224	11.516	10.5771	10.6406	10.6906	11.1867	10.944	11.2574	10.4667	10.2368	10.9947	10.9068	11.1151	10.4208	11	10.3893	11.6654	11.5188	11.1521	11.6559	11.3483	11.4583	11.3297	10.2878	9.87614	9.99806	11.1198	11.0409	10.9693	11.3016	11.3547
P09211	GSTP1_HUMAN	GSTP1	AFLASPEYVNLPINGNGK, AFLASPEYVNLPINGNGKQ, ALPGQLKPFETLLSQNQGGK, ASCLYGQLPK, DQQEAALVDMVNDGVEDLR, EEVVTVETWQEGSLK, FQDGDLTLYQSNTILR, MLLADQGQSWK, MLLADQGQSWKEEVVTVETWQEGSLK, MPPYTVVYFPVR, PFETLLSQNQGGK, YISLIYTNYEAGK, YISLIYTNYEAGKDDYVK	13	sp|P09211|GSTP1_HUMAN	Glutathione S-transferase P OS=Homo sapiens OX=9606 GN=GSTP1 PE=1 SV=2	0	0	11.7764	11.7035	11.8238	11.5155	11.9937	11.4802	11.5828	11.5782	11.9658	12.2924	11.4616	11.8514	10.7061	10.7795	10.7715	11.3349	11.3596	11.4681	10.8293	10.501	10.9854	11.1723	11.008	11.5447	9.87351	9.93251	11.1916	11.8885	11.6233	10.859	10.9143	10.745	11.1714	10.9995	10.6493	10.6292	10.9231	11.1113	11.3293	11.4894	11.901
Q92522	H1X_HUMAN	H1-10	AGGSAALSPSKK, ALVQNDTLLQVK, GAPAAATAPAPTAHK, KVPWFDQQNGR, RGAPAAATAPAPTAHK, VPWFDQQNGR, YSQLVVETIR, YSQLVVETIRR	8	sp|Q92522|H1X_HUMAN	Histone H1.10 OS=Homo sapiens OX=9606 GN=H1-10 PE=1 SV=1	0	0	8.98935	9.21884	9.25949	9.00507	8.98989	8.93822	9.06829	8.96569	11.2625	11.0218	11.2201	11.3071	11.607	11.5832	11.5692	11.5472	11.4913	11.4891	11.4018	11.6615	11.4426	11.5675	11.5519	8.81958	8.44154	9.38634	11.611	9.44255	9.82759	9.12425	8.16979	8.54934	8.66037	8.78133	9.23227	9.39143	11.1684	11.4094	11.4726	10.235	10.3127
P16401	H15_HUMAN	H1-5	ALAAGGYDVEK, ALAAGGYDVEKNNSR, ALAAGGYDVEKNNSRIK, ATGPPVSELITK, ATGPPVSELITKAVAASK, ERNGLSLAALK, ERNGLSLAALKK, GTGASGSFKLNK, GTLVQTKGTGASGSFK, KALAAGGYDVEK, KALAAGGYDVEKNNSR, KATGPPVSELITK, NGLSLAALKK, SLVSKGTLVQTK	14	sp|P16401|H15_HUMAN	Histone H1.5 OS=Homo sapiens OX=9606 GN=H1-5 PE=1 SV=3	0	0	11.9457	11.9373	12.3902	12.1261	12.3285	12.2151	12.1554	12.0634	13.2686	12.9747	13.0614	12.9412	13.2691	13.3648	13.5313	13.7165	13.4273	13.5462	13.0106	12.5615	13.4036	13.301	13.3843	12.3002	10.0438	12.1767	12.4139	13.079	12.9578	12.5783	11.6285	11.474	11.3375	13.8046	13.7457	13.579	13.5472	13.4826	13.1038	13.1078	12.914
Q6FI13	H2A2A_HUMAN	H2AC18	HLQLAIRNDEELNK, NDEELNKLLGK, VGAGAPVYMAAVLEYLTAEILELAGNAAR, VTIAQGGVLPNIQAVLLPK, VTIAQGGVLPNIQAVLLPKK, VTIAQGGVLPNIQAVLLPKKTESHHK	6	sp|Q6FI13|H2A2A_HUMAN	Histone H2A type 2-A OS=Homo sapiens OX=9606 GN=H2AC18 PE=1 SV=3	0	0	12.7771	12.9028	12.9636	12.2713	12.9523	13.0647	13.0149	13.0615	13.6906	13.6577	13.7033	13.36	13.5269	13.6724	13.6095	14.6522	14.3958	15.0082	13.3822	13.5955	13.4318	13.5937	13.5887	10.0585	4.76135	12.442	12.8562	5.10632	5.04478	5.01299	8.58414	5.73439	5.08947	5.06108	5.93332	7.65155	12.4051	12.4717	13.2578	6.89555	5.36854
Q8N257	H2B3B_HUMAN	H2BC26	ESYSIYVYK, ESYSIYVYKVLK, EVQTAVRLLLPGELAK, KESYSIYVYK	4	sp|Q8N257|H2B3B_HUMAN	Histone H2B type 3-B OS=Homo sapiens OX=9606 GN=H2BC26 PE=1 SV=3	0	0	14.2955	14.3171	13.9388	13.4972	13.7686	14.502	14.3563	14.3552	15.8787	15.8424	15.9346	15.195	15.3856	15.4791	15.5659	16.2875	15.7304	16.3476	14.8524	14.9221	15.2987	15.1675	15.2072	15.0696	11.5762	16.6102	15.7265	16.1019	15.9443	16.3655	16.4419	16.0378	16.362	16.4052	15.7941	14.2565	15.407	15.4019	15.1961	15.1502	15.0069
Q5TEC6	H37_HUMAN	H3-7	EAYLVGLFEDTNLCAIHAK, EIAQEFKTDLR, STELLIRK, YQKSTELLIR, YRPGTVALR, YRPGTVALREIR	6	sp|Q5TEC6|H37_HUMAN	Histone H3-7 OS=Homo sapiens OX=9606 GN=H3-7 PE=1 SV=1	0	0	11.0018	11.2024	11.0682	11.3678	11.1251	10.9178	11.1786	11.1092	11.5415	11.2195	11.5812	11.6857	12.2149	12.1451	12.1602	11.6679	12.2292	11.6652	12.2601	12.0926	12.2115	12.0024	12.0081	12.0969	12.0876	12.8861	9.17716	12.1029	12.3085	12.2411	12.1989	12.3417	12.1245	12.8552	13.1149	12.8051	11.6894	11.8042	11.7251	11.6835	11.7202
P62805	H4_HUMAN	H4C1	DAVTYTEHAK, DAVTYTEHAKR, DNIQGITKPAIR, DNIQGITKPAIRR, GVLKVFLENVIR, GVLKVFLENVIRDAVTYTEHAK, ISGLIYEETR, ISGLIYEETRGVLK, ISGLIYEETRGVLKVFLENVIR, KTVTAMDVVYALK, KTVTAMDVVYALKR, QGRTLYGFGG, RISGLIYEETR, RISGLIYEETRGVLK, RKTVTAMDVVYALK, TVTAMDVVYALK, TVTAMDVVYALKR, TVTAMDVVYALKRQGR, VFLENVIR, VFLENVIRDAVTYTEHAK, VFLENVIRDAVTYTEHAKR, VLRDNIQGITK, VLRDNIQGITKPAIR	23	sp|P62805|H4_HUMAN	Histone H4 OS=Homo sapiens OX=9606 GN=H4C1 PE=1 SV=2	0	0	11.4026	11.51	11.4228	11.6263	11.3526	11.5213	11.6446	11.6306	12.3322	12.3064	12.5448	12.5613	12.2553	12.2035	12.3553	12.852	13.053	13.1642	11.8065	11.8905	12.2718	12.2497	12.2044	11.5571	9.63976	11.8249	13.74	12.026	12.0086	10.7812	10.644	10.4965	10.7406	12.4676	12.6402	12.5983	12.5634	12.1396	12.2808	11.5339	11.4965
Q16836	HCDH_HUMAN	HADH	DTPGFIVNR, FAAEHTIFASNTSSLQITSIANATTR, FAGLHFFNPVPVMK, FIVDGWHEMDAENPLHQPSPSLNK, GDASKEDIDTAMK, LGAGYPMGPFELLDYVGLDTTK, LLVPYLMEAIR, TFESLVDFSK, TLSTIATSTDAASVVHSTDLVVEAIVENLK	9	sp|Q16836|HCDH_HUMAN	Hydroxyacyl-coenzyme A dehydrogenase, mitochondrial OS=Homo sapiens OX=9606 GN=HADH PE=1 SV=3	0	0	9.31558	8.93226	9.2235	9.40356	9.62435	9.03304	9.0552	9.46506	9.543	9.88493	9.21295	9.79447	10.2022	10.1999	10.0464	10.3187	10.2355	10.7504	10.137	10.3846	9.9446	10.1593	10.1618	10.5068	9.35019	10.0183	9.81421	9.7572	9.62943	9.51978	9.11621	9.31721	9.27542	10.2656	9.93223	9.40676	9.85627	10.2959	10.4541	9.59721	10.1102
P40939	ECHA_HUMAN	HADHA	ADMVIEAVFEDLSLK, DATLTALDR, DGPGFYTTR, DLNSDMDSILASLK, DTSASAVAVGLK, FGGGNPELLTQMVSK, FVDLYGAQK, GFYIYQEGVK, HLAILGAGLMGAGIAQVSVDK, ILQEGVDPK, KMGLVDQLVEPLGPGLKPPEER, LTAYAMTIPFVR, MGLVDQLVEPLGPGLKPPEER, MQLLEIITTEK, MVGVPAALDMMLTGR, QFTPCQLLADHANSPNK, QFTPCQLLADHANSPNKK, SEVSSDEDIQFR, TGIEQGSDAGYLCESQK, TIEYLEEVAITFAK, TLQEVTQLSQEAQR, TVLGTPEVLLGALPGAGGTQR, VIGMHYFSPVDK	23	sp|P40939|ECHA_HUMAN	Trifunctional enzyme subunit alpha, mitochondrial OS=Homo sapiens OX=9606 GN=HADHA PE=1 SV=2	0	0	9.63321	9.759	9.75234	9.66749	9.94561	9.64799	9.74616	9.69342	9.44575	9.66241	9.53855	9.50567	10.2271	10.1944	10.0499	10.0222	10.317	10.1422	10.2333	10.3087	10.0102	10.1208	10.1065	10.3623	10.6984	10.6565	9.89397	9.52471	9.57502	9.28206	9.58045	9.19012	9.47213	9.89192	10.0758	9.81585	9.19439	9.41888	9.46458	9.63171	9.73964
P55084	ECHB_HUMAN	HADHB	AALTGLLHR, ALAMGYKPK, AMDSDWFAENYMGR, AMDSDWFAENYMGRK, AQDEGLLSDVVPFK, AQDEGLLSDVVPFKVPGK, AYLRDFMYVSQDPK, DFMYVSQDPK, DLMPHDLAR, DNGIRPSSLEQMAK, DQLLLGPTYATPK, EAALGAGFSDK, EVVDYIIFGTVIQEVK, FNFLAPELPAVSEFSTSETMGHSADR, FNNWGGSLSLGHPFGATGCR, FRFNFLAPELPAVSEFSTSETMGHSADR, KAQDEGLLSDVVPFK, KAQDEGLLSDVVPFKVPGK, LEQDEYALR, NVVVVDGVR, PYGTVTAANSSFLTDGASAMLIMAEEK, TPFLLSGTSYK	22	sp|P55084|ECHB_HUMAN	Trifunctional enzyme subunit beta, mitochondrial OS=Homo sapiens OX=9606 GN=HADHB PE=1 SV=3	0	0	9.44117	9.80863	9.8158	9.3894	9.86222	9.78046	9.78528	9.83392	9.88135	9.94947	10.1625	9.93763	10.5998	10.564	10.6386	10.3509	10.6423	10.5365	10.3732	10.5323	10.4265	10.4005	10.4352	10.457	10.9219	11.07	10.0358	9.60103	9.80008	9.9289	9.83399	9.83032	10.1134	10.2357	10.4455	10.3951	9.89993	9.84273	9.88819	10.3741	10.1672
P12081	HARS1_HUMAN	HARS1	ASAELIEEEVAK, DQGGELLSLR, HGAEVIDTPVFELK, IFSIVEQR, ILDGMFAICGVSDSK, LLFEYLTLFGIDDK, LVSELWDAGIK, QALEGLGDLK, REDLVEEIK, RHGAEVIDTPVFELK, TTETQVLVASAQK, YDGLVGMFDPK, YDLTVPFAR	13	sp|P12081|HARS1_HUMAN	Histidine--tRNA ligase, cytoplasmic OS=Homo sapiens OX=9606 GN=HARS1 PE=1 SV=2	0	0	9.73664	9.85408	9.93262	10.0575	9.91818	9.8445	9.89168	9.85912	9.24927	9.73251	9.61846	9.38954	9.44376	9.46038	9.31413	8.98965	9.21281	8.94113	9.5102	9.31051	9.45932	9.46827	9.46326	10.139	9.32205	9.27681	9.60854	10.1336	9.98489	10.0165	9.83296	9.72121	9.70595	9.68238	9.57708	9.63638	9.7034	9.78352	9.51551	10.0391	9.97017
P69905	HBA_HUMAN	HBA1	AAWGKVGAHAGEYGAEALER, FLASVSTVLTSK, LLSHCLLVTLAAHLPAEFTPAVHASLDK, LRVDPVNFK, MFLSFPTTK, TNVKAAWGKVGAHAGEYGAEALER, TYFPHFDLSHGSAQVK, TYFPHFDLSHGSAQVKGHGK, VADALTNAVAHVDDMPNALSALSDLHAHK, VGAHAGEYGAEALER	10	sp|P69905|HBA_HUMAN	Hemoglobin subunit alpha OS=Homo sapiens OX=9606 GN=HBA1 PE=1 SV=2	0	0	8.43929	8.71003	9.04512	8.62262	9.88712	9.32409	9.14966	8.93887	8.8895	9.05138	9.19447	9.44988	9.57083	9.43873	9.41683	10.589	10.2666	10.0976	9.56502	8.50678	7.73462	8.68352	8.30899	13.6331	12.5214	15.1014	14.1954	10.4551	11.186	10.0924	14.3676	14.2919	13.9605	9.52403	9.5882	9.18193	12.5785	13.0233	12.8283	12.8203	13.0808
P68871	HBB_HUMAN	HBB	EFTPPVQAAYQK, FFESFGDLSTPDAVMGNPK, GTFATLSELHCDK, KVLGAFSDGLAHLDNLK, LHVDPENFR, LLGNVLVCVLAHHFGK, LLVVYPWTQR, MVHLTPEEK, VLGAFSDGLAHLDNLK, VNVDEVGGEALGR, VVAGVANALAHK, VVAGVANALAHKYH	12	sp|P68871|HBB_HUMAN	Hemoglobin subunit beta OS=Homo sapiens OX=9606 GN=HBB PE=1 SV=2	0	0	7.91541	8.04698	7.82353	8.07061	9.71617	7.63314	7.69483	7.79405	7.31288	9.06041	7.8226	7.95209	9.11739	9.42325	8.53695	8.66852	9.07623	9.4398	8.20367	8.10292	8.0192	7.29498	7.52649	15.6104	10.7908	17.9009	14.4615	11.7218	11.8457	11.6307	16.8065	17.0452	16.7108	10.3326	10.2309	10.3315	14.5626	14.4982	14.4307	15.197	15.1369
P51610	HCFC1_HUMAN	HCFC1	APVTVTSLPAGVR, DLWYLETEKPPPPAR, ENQWFDVGVIK, ESHTAVVYTEK, GAPGQPGTILR, GPFSEISAFK, GPLPAGTILK, IATGHGQQGVTQVVLK, IIEYSVYLAIQSSQAGGELK, IPPSSAPTVLSVPAGTTIVK, ISVATGALEAAQGSK, KQELQPGTAYK, LGDLWTLDIDTLTWNK, LGHSFSLVGNK, LLVFGGMVEYGK, MYVFGGWVPLVMDDVK, PSLSGVAPLPR, PVQTSAVTGQASTGPVTQIIQTK, QEAAASLVTSTVGQQNGSVVR, QELQPGTAYK, SLHSATTIGNK, SPAFVQLAPLSSK, SPDGAHLTWEPPSVTSGK, SPISVPGGSALISNLGK, SPITIITTK…	31	sp|P51610|HCFC1_HUMAN	Host cell factor 1 OS=Homo sapiens OX=9606 GN=HCFC1 PE=1 SV=2	0	0	8.28701	8.20909	8.28382	8.47707	8.33614	8.33755	8.29478	8.26442	8.80682	8.71974	8.68628	8.7439	8.7882	8.83	8.81749	8.67467	8.58987	8.54361	8.83815	8.88142	8.95387	8.92231	8.81592	8.93212	9.39341	9.65278	9.04538	8.50533	8.78335	8.93242	8.86866	8.77038	8.79424	8.54679	8.52886	8.47546	8.78222	8.68632	8.49266	8.52991	8.56172
P14317	HCLS1_HUMAN	HCLS1	AALGYDYKGETEK, AKFESMAEEK, EHPVPLLPIR, GFGGQYGIQK, ISSEAWPPVGTPPSSESEPVR, QTLPEDNEEPPALPPR, RSPEAPQPVIAMEEPAVPAPLPK, SAVGFDYKGEVEK, SAVGFNEMEAPTTAYK, SAVGFNEMEAPTTAYKK, SAVGHEYVAEVEK, SPEAPQPVIAMEEPAVPAPLPK, TEHINIHQLR, TTPIEAASSGTR, VSEEHDVLR	15	sp|P14317|HCLS1_HUMAN	Hematopoietic lineage cell-specific protein OS=Homo sapiens OX=9606 GN=HCLS1 PE=1 SV=3	0	0	8.32681	8.51881	8.58396	8.71175	7.95357	8.50376	8.55162	8.73578	9.00111	8.69225	8.83467	9.11709	8.93379	8.93785	9.02319	8.26734	8.24395	8.45186	8.73863	8.80064	8.89081	8.72982	9.00558	8.39081	7.83326	8.0312	8.96811	8.19054	8.24193	8.4258	8.4328	8.80716	8.76921	8.11596	8.51751	8.89973	9.51039	9.15998	9.28346	8.70665	8.76528
Q92769	HDAC2_HUMAN	HDAC2	DGIDDESYGQIFK, DGIDDESYGQIFKPIISK, LHISPSNMTNQNTPEYMEK, MEIYRPHK, MTHNLLLNYGLYR, QQTDMAVNWAGGLHHAK, SIRPDNMSEYSK, TFNLPLLMLGGGGYTIR, VCYYYDGDIGNYYYGQGHPMK, VLYIDIDIHHGDGVEEAFYTTDR, VMEMYQPSAVVLQCGADSLSGDR, YGEYFPGTGDLR, YHSDEYIK, YYAVNFPMR, YYAVNFPMRDGIDDESYGQIFKPIISK	15	sp|Q92769|HDAC2_HUMAN	Histone deacetylase 2 OS=Homo sapiens OX=9606 GN=HDAC2 PE=1 SV=2	0	0	8.59946	8.55844	8.5758	8.39607	8.51433	8.6479	8.72517	8.72755	8.47158	8.62888	8.76392	8.40714	8.2977	8.30479	8.30478	8.63413	8.86905	8.95668	8.54621	8.53963	8.44115	8.41666	8.35823	8.35379	9.85043	9.26388	7.59874	8.62815	9.15277	9.35941	9.49799	9.2989	9.5274	8.58204	8.83432	8.85718	8.28334	8.53764	8.35379	8.34017	8.39593
P51858	HDGF_HUMAN	HDGF	AGDLLEDSPK, DLFPYEESK, EAATLEVERPLPMEVEK, EAENPEGEEK, EDAEAPGIRDHESL, GFSEGLWEIENNPTVK, GPPQEEEEEEDEEEEATKEDAEAPGIR, IDEMPEAAVK, KGFSEGLWEIENNPTVK, SCVEEPEPEPEAAEGDGDKK, YQVFFFGTHETAFLGPK	11	sp|P51858|HDGF_HUMAN	Hepatoma-derived growth factor OS=Homo sapiens OX=9606 GN=HDGF PE=1 SV=1	0	0	9.54727	9.28906	9.62083	9.47029	9.38094	9.40357	9.33566	9.40496	10.325	10.0614	9.95168	10.3465	9.87041	9.78909	9.88918	9.83549	9.40511	9.72782	9.56137	9.48495	9.661	9.73605	9.87257	8.9167	9.22998	8.84828	8.7235	10.1895	9.94266	9.63524	9.48618	9.2885	9.3286	9.19714	8.71003	8.95876	10.7872	10.8502	11.0431	10.2468	10.4237
P07686	HEXB_HUMAN	HEXB	ASAVGERLWSSKDVR, DLLTPCYSR, DSAYPEELSR, EISEVFPDQFIHLGGDEVEFK, FNVLHWHIVDDQSFPYQSITFPELSNK, GIAAQPLYAGYCNHENM, GSIVWQEVFDDK, GSYSLSHVYTPNDVR, KLESFYIQK, LAPGTIVEVWK, LAPGTIVEVWKDSAYPEELSR, LESFYIQK, PGPALWPLPLLVK, TLDAMAFNK, VEPLDFGGTQK, VLDIIATINK, VLPEFDTPGHTLSWGK, WHHEPAEFQAK, YHGYIFGFYK, YYKVEPLDFGGTQK	20	sp|P07686|HEXB_HUMAN	Beta-hexosaminidase subunit beta OS=Homo sapiens OX=9606 GN=HEXB PE=1 SV=4	0	0	9.25379	8.674	7.90619	9.56771	8.39057	9.01073	8.42046	9.22971	9.31441	10.0668	9.54922	9.47803	10.2312	10.4493	10.5333	10.0513	9.89854	10.6659	10.3063	10.4303	10.1558	10.3925	10.3839	10.0332	10.4555	8.78822	9.77338	9.16383	9.19057	8.23933	8.63646	9.16865	8.9211	9.43059	9.67019	9.8182	10.4705	10.5353	10.547	10.5491	10.7416
O14964	HGS_HUMAN	HGS	ALQNAVTTFVNR, ESDAMFAAER, ILYLIQAWAHAFR, KQEYLEVQR, LQEQEKER, LYYEGLQDK, NPHVALYALEVMESVVK, VVQDTYQIMK	8	sp|O14964|HGS_HUMAN	Hepatocyte growth factor-regulated tyrosine kinase substrate OS=Homo sapiens OX=9606 GN=HGS PE=1 SV=1	0	0	8.07074	8.09765	8.20021	8.43221	8.2772	8.31096	8.21423	8.15325	8.33194	8.74932	8.31548	8.84726	8.65452	8.61783	8.58071	8.19744	8.29231	8.35263	8.58234	8.49979	8.80837	8.82281	8.64998	8.72288	9.53156	9.79937	9.70852	8.56947	8.57262	9.24904	8.79356	8.16011	9.65288	8.84373	8.03078	8.18174	9.12593	8.9766	8.64049	8.76524	8.80616
P31937	3HIDH_HUMAN	HIBADH	DFSSVFQFLR, DFSSVFQFLREEETF, DLGLAQDSATSTK, EFQDAGEQVVSSPADVAEK, GSLLIDSSTIDPAVSK, HGYPLIIYDVFPDACK, IITMLPTSINAIEAYSGANGILK, IITMLPTSINAIEAYSGANGILKK, KGSLLIDSSTIDPAVSK, MGAVFMDAPVSGGVGAAR, SPILLGSLAHQIYR, TPVGFIGLGNMGNPMAK	12	sp|P31937|3HIDH_HUMAN	3-hydroxyisobutyrate dehydrogenase, mitochondrial OS=Homo sapiens OX=9606 GN=HIBADH PE=1 SV=2	0	0	7.78929	7.83943	7.84729	7.42918	7.90975	7.63258	7.67089	7.67907	8.67506	8.65317	8.6218	8.34713	8.52362	8.65992	8.59501	9.47924	9.52336	9.50438	8.74355	8.76053	8.41894	8.49871	8.43186	9.23054	8.0154	7.79017	7.564	8.55951	8.42191	7.96323	7.69903	7.5351	7.95291	9.13057	9.24912	9.16396	8.91677	9.32241	8.9883	9.23718	8.98725
P19367	HXK1_HUMAN	HK1	AAQLCGAGMAAVVDK, AEMELGLRK, ASGVEGADVVK, DMLLEVKK, FLLSESGSGK, FLSQIESDR, FLSQIESDRLALLQVR, FNTSDVSAIEK, GAALITAVGVR, GAAMVTAVAYR, GDFIALDLGGSSFR, HIDLVEGDEGR, IDEAILITWTK, LNVTVGVDGTLYK, LSDETLIDIMTR, LVDEYSLNAGK, MISGMYLGEIVR, MVSGMYLGELVR, NILIDFTK, NILIDFTKK, QIEETLAHFHLTK, RAAQLCGAGMAAVVDK, RLVPDSDVR, RTPDGTENGDFLALDLGGTNFR, SANLVAATLGAILNR, TPDGTENGDFLALDLGGTNFR, TTVGVDGSLYK	27	sp|P19367|HXK1_HUMAN	Hexokinase-1 OS=Homo sapiens OX=9606 GN=HK1 PE=1 SV=3	0	0	8.86379	8.7959	8.68868	8.98837	8.65955	8.73196	8.75822	8.70737	9.00996	9.19472	9.21541	9.23977	9.94289	10.0516	10.0085	9.03607	9.25013	9.25869	9.69019	9.75391	9.88151	9.93805	9.90769	9.45069	9.75752	9.65863	10.8509	9.24471	9.31014	9.66064	9.57079	9.40103	9.3459	9.07379	9.28147	8.94107	8.33106	8.12004	8.18385	9.606	9.67932
P01889	HLAB_HUMAN	HLA-B	APWIEQEGPEYWDR, AYLEGECVEWLR, DGEDQTQDTELVETR, DGEDQTQDTELVETRPAGDR, DYIALNEDLR, FISVGYVDDTQFVR, GHDQYAYDGK, SWTAADTAAQITQR, THVTHHPISDHEATLR, WAAVVVPSGEEQR, YFYTSVSR, YFYTSVSRPGR, YTCHVQHEGLPK	13	sp|P01889|HLAB_HUMAN	HLA class I histocompatibility antigen, B alpha chain OS=Homo sapiens OX=9606 GN=HLA-B PE=1 SV=3	0	0	11.4825	11.7538	11.7495	11.5452	11.6791	11.6539	11.7817	11.7831	10.9233	10.8912	11.0713	10.9546	10.7214	10.4031	10.6196	9.74786	9.71101	9.93563	8.95001	9.76472	10.5744	10.6605	10.5563	12.3666	12.9469	11.1229	12.1664	12.2957	12.3301	12.7896	13.2108	13.443	13.443	10.1709	10.5845	10.0318	9.09776	9.43271	9.23316	10.4876	10.5499
P04440	DPB1_HUMAN	HLA-DPB1	ATPENYLFQGR, AVTELGRPAAEYWNSQK, FDSDVGEFR, HNYELGGPMTLQR, PAAEYWNSQK, TLTGAGGFVLGLIICGVGIFMHRRSK, WFLNGQEETAGVVSTNLIR	7	sp|P04440|DPB1_HUMAN	HLA class II histocompatibility antigen, DP beta 1 chain OS=Homo sapiens OX=9606 GN=HLA-DPB1 PE=1 SV=1	0	0	11.0039	11.1698	11.0668	10.6878	11.2646	12.5739	12.9785	12.7564	8.53227	9.21433	8.18411	8.14992	9.24941	9.26593	9.3833	10.2138	8.44543	10.1652	9.40727	9.49428	8.88854	9.29423	8.95205	9.16101	8.62159	9.58256	9.9548	9.01409	9.13656	8.8087	11.0805	11.4068	10.9479	9.27766	10.5674	10.6853	11.4653	11.4565	11.3581	8.94267	8.74549
P01903	DRA_HUMAN	HLA-DRA	ANLEIMTKR, EPNVLICFIDK, FASFEAQGALANIAVDK, FHYLPFLPSTEDVYDCR, NGKPVTTGVSETVFLPR, PVTTGVSETVFLPR, VEHWGLDEPLLK	7	sp|P01903|DRA_HUMAN	HLA class II histocompatibility antigen, DR alpha chain OS=Homo sapiens OX=9606 GN=HLA-DRA PE=1 SV=2	0	0	10.4877	10.6734	10.0365	10.7791	9.78674	10.6729	10.6328	10.5559	7.8915	8.32454	8.31018	8.87057	8.88118	8.73398	8.8918	8.32327	8.52918	8.68994	8.27754	8.95057	8.45483	8.93341	9.163	8.42674	9.76213	7.33348	8.18238	7.79806	8.19558	7.5844	7.88261	9.74357	9.3704	9.05842	9.74053	9.21998	8.73836	9.17208	9.54365	8.26556	8.48197
P79483	DRB3_HUMAN	HLA-DRB3	AVTELGRPVAESWNSQK, FDSDVGEYR, GHSGLQPTGFLS, HNYGVGESFTVQR, HNYGVGESFTVQRR, PVAESWNSQK, RVHPQVTVYPAK, VHPQVTVYPAK, YFHNQEEFLR	9	sp|P79483|DRB3_HUMAN	HLA class II histocompatibility antigen, DR beta 3 chain OS=Homo sapiens OX=9606 GN=HLA-DRB3 PE=1 SV=1	0	0	10.1251	10.2957	9.76083	10.1664	8.28488	9.66426	9.63173	9.92352	9.04447	8.13806	8.88054	8.62444	8.98481	8.78551	9.24776	8.68232	8.8994	8.59033	8.45735	8.76374	9.10579	8.94296	8.96372	8.10163	7.85638	7.50969	7.7329	8.54802	8.61955	7.93382	8.93251	9.89848	9.2927	8.89554	9.61555	9.22808	9.01918	9.05881	8.90381	8.84571	8.80338
P09429	HMGB1_HUMAN	HMGB1	GEHPGLSIGDVAK, HPDASVNFSEFSK, HPDASVNFSEFSKK, IKGEHPGLSIGDVAK, IKGEHPGLSIGDVAKK, KHPDASVNFSEFSK, KHPDASVNFSEFSKK, KLGEMWNNTAADDK, KLGEMWNNTAADDKQPYEK, LGEMWNNTAADDK, LGEMWNNTAADDKQPYEK, LGEMWNNTAADDKQPYEKK, MSSYAFFVQTCR, MSSYAFFVQTCREEHK, RPPSAFFLFCSEYRPK, TYIPPKGETK	16	sp|P09429|HMGB1_HUMAN	High mobility group protein B1 OS=Homo sapiens OX=9606 GN=HMGB1 PE=1 SV=3	0	0	9.57555	9.59996	10.0763	10.1297	9.66021	9.73328	9.98262	9.78354	9.81342	10.7128	10.2423	10.2399	10.6156	10.4706	10.4805	9.42264	9.78392	9.86697	10.4826	10.1573	10.5908	10.3096	10.1369	9.71416	10.3272	9.69311	10.0353	10.3101	10.0267	9.92266	10.2767	10.1068	9.93285	9.55042	10.5736	10.6162	11.0471	10.7421	10.8428	10.6192	10.4917
P26583	HMGB2_HUMAN	HMGB2	HPDSSVNFAEFSK, IKSEHPGLSIGDTAK, KHPDSSVNFAEFSK, KKHPDSSVNFAEFSK, KLGEMWSEQSAK, LGEMWSEQSAK, RPPSAFFLFCSEHRPK, SEHPGLSIGDTAK, SEHPGLSIGDTAKK, SKFEDMAK	10	sp|P26583|HMGB2_HUMAN	High mobility group protein B2 OS=Homo sapiens OX=9606 GN=HMGB2 PE=1 SV=2	0	0	9.54496	9.70025	9.75536	9.50878	9.33348	9.69738	9.65035	9.79006	10.4875	10.9355	10.9763	10.6665	10.1469	9.88516	10.1353	10.1786	10.0829	10.2489	9.69796	9.44694	10.0687	9.7876	10.2126	9.79179	9.65506	10.2241	9.25996	10.3192	10.3117	10.4244	9.97843	10.2063	10.4837	9.94323	10.1184	10.445	10.4981	10.575	10.8287	10.7607	10.47
O15347	HMGB3_HUMAN	HMGB3	KKNPEVPVNFAEFSK, KNPEVPVNFAEFSK, LGEMWNNLNDSEK, MSAYAFFVQTCR, NPEVPVNFAEFSK, STNPGISIGDVAK	6	sp|O15347|HMGB3_HUMAN	High mobility group protein B3 OS=Homo sapiens OX=9606 GN=HMGB3 PE=1 SV=4	0	0	9.97796	10.3338	10.3329	9.95128	10.2563	10.3523	10.394	10.4276	10.2162	10.4514	10.6282	9.86408	9.66518	9.42785	9.5245	10.0565	10.0448	9.77795	9.44059	9.25791	9.46574	9.65897	9.52391	9.17491	10.5822	10.2506	9.0927	10.3667	10.4941	10.8429	10.7351	10.5802	10.7145	9.32987	8.98123	9.128	9.28061	9.01605	9.02076	9.48437	9.45697
P35914	HMGCL_HUMAN	HMGCL	EVVIFGAASELFTK, EVVIFGAASELFTKK, FPGINYPVLTPNLK, GFEAAVAAGAK, LIDMLSEAGLSVIETTSFVSPK, LLEAGNFICQALNR, LLEAGNFICQALNRK, NINCSIEESFQR, WVPQMGDHTEVLK	9	sp|P35914|HMGCL_HUMAN	Hydroxymethylglutaryl-CoA lyase, mitochondrial OS=Homo sapiens OX=9606 GN=HMGCL PE=1 SV=2	0	0	7.80589	7.97512	8.02178	8.07568	8.36264	8.01225	8.05448	7.93118	8.39187	8.40064	7.82711	8.51539	8.9873	9.03518	8.92948	8.89485	8.73735	8.83007	8.96703	9.11412	9.05888	9.0366	9.08436	9.15908	10.5723	9.15104	9.77654	8.43981	8.07117	8.08917	8.83801	8.32725	8.54545	8.21346	8.57249	8.06221	8.91223	8.99471	9.08212	9.08171	9.25211
P05114	HMGN1_HUMAN	HMGN1	EDLPAENGETK, QAEVANQETK, QAEVANQETKEDLPAENGETK, TEESPASDEAGEK, VSSAEGAAKEEPK	5	sp|P05114|HMGN1_HUMAN	Non-histone chromosomal protein HMG-14 OS=Homo sapiens OX=9606 GN=HMGN1 PE=1 SV=3	0	0	9.34839	9.37831	9.28223	9.22643	8.59654	9.02353	9.09807	9.1571	10.0711	9.22861	9.7552	9.58144	8.92229	9.00501	9.3706	10.6939	9.98535	10.2883	9.27567	9.13517	8.87844	9.09592	8.84213	8.95611	9.45987	8.88204	8.07273	9.68007	9.69018	9.71213	10.1826	9.91451	10.1501	11.012	10.4887	10.5853	8.71041	9.11688	9.05119	9.25595	9.42101
P05204	HMGN2_HUMAN	HMGN2	EGNNPAENGDAK, LSAKPAPPKPEPK, PAPPKPEPK, PAPPKPEPKPK	4	sp|P05204|HMGN2_HUMAN	Non-histone chromosomal protein HMG-17 OS=Homo sapiens OX=9606 GN=HMGN2 PE=1 SV=3	0	0	8.84993	7.29597	9.08435	9.33963	7.6425	8.24387	7.63265	7.82626	9.61747	9.18863	8.94895	9.49942	9.64751	9.55933	9.74363	9.5111	10.0132	9.35438	9.60969	9.77895	9.47465	9.57081	9.73377	8.53187	8.68867	9.54824	8.81968	8.17967	8.85062	9.75738	9.28062	9.16227	10.3189	9.6088	8.92258	8.80942	9.08389	9.00542	9.25036	9.61749	9.43368
P30519	HMOX2_HUMAN	HMOX2	AFEYNMQIFNELDQAGSTLAR, DHPAFAPLYFPMELHR, DHPAFAPLYFPMELHRK, ETLEDGFPVHDGK, ETLEDGFPVHDGKGDMR, IHYIGQNEPELLVAHAYTR, LATTALYFTYSALEEEMER, MADLSELLK, MNALDLNMK, YMGDLSGGQVLK	10	sp|P30519|HMOX2_HUMAN	Heme oxygenase 2 OS=Homo sapiens OX=9606 GN=HMOX2 PE=1 SV=2	0	0	9.31528	9.33425	9.13352	9.10005	9.16802	9.16448	9.22677	9.22705	8.60646	8.44221	8.499	8.56198	8.63041	8.66649	8.75966	8.96773	9.07446	8.80748	8.75042	8.76548	8.63526	8.54746	8.58385	8.86303	8.44164	8.36605	9.43793	8.78373	8.76613	8.67475	9.01233	8.67917	8.63911	9.04732	9.02434	8.8587	7.87458	7.86685	8.21591	8.52222	8.38393
Q13151	ROA0_HUMAN	HNRNPA0	EDIYSGGGGGGSR, GDVAEGDLIEHFSQFGTVEK, GFGFVYFQNHDAADK, GHFEAFGTLTDCVVVVNPQTK, LFIGGLNVQTSESGLR, RGFGFVYFQNHDAADK, SGGGGGGGGSSWGGR	7	sp|Q13151|ROA0_HUMAN	Heterogeneous nuclear ribonucleoprotein A0 OS=Homo sapiens OX=9606 GN=HNRNPA0 PE=1 SV=1	0	0	10.3029	10.5852	10.5251	10.3874	10.3526	10.1955	10.3489	10.0558	10.8043	10.2458	10.0767	11.1834	11.2081	11.1495	11.0034	10.7394	10.5622	10.6529	11.0519	11.3314	11.1374	11.3295	11.195	8.86683	8.34202	7.96147	9.77522	9.37972	9.46661	8.49078	7.14828	7.34866	7.48408	8.44369	8.83582	9.03141	9.86385	10.4096	10.8283	10.1824	10.4321
P09651	ROA1_HUMAN	HNRNPA1	DYFEQYGK, EDSQRPGAHLTVK, EDTEEHHLRDYFEQYGK, GFAFVTFDDHDSVDK, GFGFVTYATVEEVDAAMNAR, GFGFVTYATVEEVDAAMNARPHK, GFGFVTYATVEEVDAAMNARPHKVDGR, GGGFGGNDNFGR, IEVIEIMTDR, IFVGGIKEDTEEHHLR, IFVGGIKEDTEEHHLRDYFEQYGK, KRGFAFVTFDDHDSVDK, LFIGGLSFETTDESLR, NQGGYGGSSSSSSYGSGR, NQGGYGGSSSSSSYGSGRRF, RGFAFVTFDDHDSVDK, SESPKEPEQLR, SESPKEPEQLRK, SHFEQWGTLTDCVVMR, SHFEQWGTLTDCVVMRDPNTK, SHFEQWGTLTDCVVMRDPNTKR, SSG…	24	sp|P09651|ROA1_HUMAN	Heterogeneous nuclear ribonucleoprotein A1 OS=Homo sapiens OX=9606 GN=HNRNPA1 PE=1 SV=5	0	0	10.7767	10.9201	11.0748	10.6824	10.7424	10.9391	10.9028	10.9706	11.0595	10.7865	10.7407	11.0183	10.9446	10.9634	10.9296	10.9963	10.8396	11.3112	10.7887	10.7938	10.7702	10.8871	10.7714	9.5723	9.96828	9.79407	9.83958	9.72528	9.72806	10.0569	10.2238	10.3714	10.4721	9.71422	9.87733	9.82993	10.4638	10.6972	10.836	10.4498	10.4581
P22626	ROA2_HUMAN	HNRNPA2B1	DYFEEYGK, DYFEEYGKIDTIEIITDR, EDTEEHHLR, EDTEEHHLRDYFEEYGK, EESGKPGAHVTVK, GFGFVTFDDHDPVDK, GFGFVTFSSMAEVDAAMAAR, GFGFVTFSSMAEVDAAMAARPHSIDGR, GGGGNFGPGPGSNFR, GGNFGFGDSR, IDTIEIITDR, LFIGGLSFETTEESLR, LFVGGIKEDTEEHHLR, LFVGGIKEDTEEHHLRDYFEEYGK, LTDCVVMRDPASK, NMGGPYGGGNYGPGGSGGSGGYGGR, NYYEQWGK, QEMQEVQSSR, RGFGFVTFDDHDPVDK, SGRGGNFGFGDSRGGGGNFGPGPGSNFR, TLETVPLER, YHTINGHNAEVR	22	sp|P22626|ROA2_HUMAN	Heterogeneous nuclear ribonucleoproteins A2/B1 OS=Homo sapiens OX=9606 GN=HNRNPA2B1 PE=1 SV=2	0	0	10.8115	10.7376	10.9247	10.5362	10.5156	10.8548	10.8033	10.9599	11.7078	11.2233	11.3512	11.3712	11.376	11.3164	11.3799	11.552	11.115	11.4837	10.9828	10.9885	11.1418	11.0996	11.1743	9.52245	9.04826	8.53048	10.357	10.4467	10.5787	9.56867	10.3895	10.3707	10.3007	10.4169	10.4103	10.5514	11.2041	11.2834	11.3251	10.8119	10.688
P51991	ROA3_HUMAN	HNRNPA3	EDSVKPGAHLTVK, EDTEEYNLR, EDTEEYNLRDYFEK, GEEGHDPKEPEQLR, GFAFVTFDDHDTVDK, IETIEVMEDR, IFVGGIKEDTEEYNLR, IFVGGIKEDTEEYNLRDYFEK, KLFIGGLSFETTDDSLREHFEK, LFIGGLSFETTDDSLR, LFIGGLSFETTDDSLREHFEK, RGEEGHDPKEPEQLR, RGFAFVTFDDHDTVDK, SSGSPYGGGYGSGGGSGGYGSR, WGTLTDCVVMR, WGTLTDCVVMRDPQTK, YGKIETIEVMEDR, YHTINGHNCEVK	18	sp|P51991|ROA3_HUMAN	Heterogeneous nuclear ribonucleoprotein A3 OS=Homo sapiens OX=9606 GN=HNRNPA3 PE=1 SV=2	0	0	9.91224	10.0772	10.2812	9.90563	9.66657	10.0521	10.2231	10.302	10.5146	10.3776	10.4027	10.6961	10.5541	10.5718	10.7017	10.5017	10.4227	10.7206	10.2118	10.3646	10.482	10.5204	10.5698	9.55336	9.26993	8.95966	9.54245	9.89279	10.0177	9.85626	7.92973	8.94655	8.11269	9.46487	9.57018	9.78475	10.3441	10.4822	10.3823	10.0623	10.151
D6R9P3;D6RBZ0;D6RD18	D6R9P3_HUMAN;D6RBZ0_HUMAN;D6RD18_HUMAN	HNRNPAB	IFVGGLNPEATEEK	1	tr|D6R9P3|D6R9P3_HUMAN	Heterogeneous nuclear ribonucleoprotein A/B OS=Homo sapiens OX=9606 GN=HNRNPAB PE=1 SV=1	0	0	13.7921	13.9347	14.0389	13.6023	13.5871	13.9902	13.8923	14.019	14.986	14.6747	14.6624	14.3408	14.4064	14.4352	14.2991	14.722	14.3045	14.7929	14.0117	13.8754	13.9709	13.985	13.8525	13.3114	11.6309	12.6214	12.8574	14.8347	14.78	14.4157	12.983	12.8908	13.1861	14.5886	14.1792	14.5717	14.5482	14.801	14.6655	14.2892	14.2406
Q99729	ROAA_HUMAN	HNRNPAB	EVYQQQQYGSGGR, EYFGEFGEIEAIELPMDPK, GFVFITFKEEEPVK, GFVFITFKEEEPVKK, IREYFGEFGEIEAIELPMDPK, MFVGGLSWDTSK, MFVGGLSWDTSKK	7	sp|Q99729|ROAA_HUMAN	Heterogeneous nuclear ribonucleoprotein A/B OS=Homo sapiens OX=9606 GN=HNRNPAB PE=1 SV=2	0	0	9.60726	9.86182	9.69276	9.46713	9.74492	9.80444	9.779	9.79981	10.4592	10.1689	10.4272	10.188	10.1314	10.0981	10.22	10.4596	10.135	10.3276	10.0858	9.97425	9.84477	9.96552	10.1607	9.21592	7.67639	8.32363	9.40029	9.65454	10.0582	9.21334	8.12622	8.06867	7.76001	9.63509	9.55038	9.78456	10.0445	10.2728	10.3182	9.75358	9.79919
P07910	HNRPC_HUMAN	HNRNPC	GDDLQAIKK, GDDQLELIKDDEK, GFAFVQYVNER, KSDVEAIFSK, LKGDDLQAIK, LKGDDLQAIKK, MIAGQVLDINLAAEPK, QKVDSLLENLEK, SDVEAIFSK, SEEEQSSSSVK, VDSLLENLEK, VFIGNLNTLVVK, VFIGNLNTLVVKK	13	sp|P07910|HNRPC_HUMAN	Heterogeneous nuclear ribonucleoproteins C1/C2 OS=Homo sapiens OX=9606 GN=HNRNPC PE=1 SV=4	0	0	11.1129	11.4821	11.3423	11.4794	11.3303	11.3295	11.3247	11.1766	11.6338	11.3858	11.0048	11.9514	12.1923	12.0787	12.0803	11.5665	11.2399	11.2006	11.7427	11.8438	11.8615	11.8966	11.8948	11.1595	10.3955	10.4903	11.1202	11.3127	11.0576	11.4461	10.1407	10.5397	10.2259	10.868	10.7636	10.8332	11.3866	11.4811	11.7076	11.6451	11.8037
Q14103	HNRPD_HUMAN	HNRNPD	EQYQQQQQWGSR, EYFGGFGEVESIELPMDNK, GFCFITFKEEEPVK, GFCFITFKEEEPVKK, HSEAATAQREEWK, IFVGGLSPDTPEEK, IREYFGGFGEVESIELPMDNK, MFIGGLSWDTTK, MFIGGLSWDTTKK	9	sp|Q14103|HNRPD_HUMAN	Heterogeneous nuclear ribonucleoprotein D0 OS=Homo sapiens OX=9606 GN=HNRNPD PE=1 SV=1	0	0	10.442	10.5755	10.3793	9.65168	10.3731	10.6185	10.4807	10.6475	11.1821	10.9918	10.6924	10.6333	10.0733	9.96376	10.3153	11.0484	10.6237	10.8444	9.67629	9.80896	10.0957	10.2018	10.492	10.0846	8.23785	9.13038	10.0681	10.9737	10.9469	10.7876	9.95547	10.0473	10.1646	10.78	10.6431	10.8542	10.4625	10.4324	10.4609	10.2027	10.2987
O14979	HNRDL_HUMAN	HNRNPDL	DLTEYLSR, EYFGAFGEIENIELPMDTK, GFCFITYTDEEPVK, GFCFITYTDEEPVKK, LSHVPPPLFPSAPATLASR, MFIGGLSWDTSK, MFIGGLSWDTSKK, QLAPLLPSLAPSSAR, RGFCFITYTDEEPVKK, VFVGGLSPDTSEEQIK	10	sp|O14979|HNRDL_HUMAN	Heterogeneous nuclear ribonucleoprotein D-like OS=Homo sapiens OX=9606 GN=HNRNPDL PE=1 SV=3	0	0	11.0266	11.2174	11.2791	10.8706	11.0677	11.3126	11.3623	11.3667	11.5226	10.9583	11.0341	10.9542	11.2556	11.1574	11.0906	11.4361	11.143	11.2367	10.9267	10.7768	10.9375	11.0237	10.8213	10.8175	9.72907	9.6402	10.0433	10.8859	10.9109	10.4348	9.3427	9.48178	9.69816	10.7219	10.5868	10.9568	10.5579	10.8394	10.7738	10.4156	10.4371
P52597	HNRPF_HUMAN	HNRNPF	DLSYCLSGMYDHR, EEIVQFFSGLEIVPNGITLPVDPEGK, FMSVQRPGPYDRPGTAR, HSGPNSADSANDGFVR, ITGEAFVQFASQELAEK, QSGEAFVELGSEDDVK, SHRTEMDWVLK, TEMDWVLK, VTGEADVEFATHEEAVAAMSK, YGDSEFTVQSTTGHCVHMR	10	sp|P52597|HNRPF_HUMAN	Heterogeneous nuclear ribonucleoprotein F OS=Homo sapiens OX=9606 GN=HNRNPF PE=1 SV=3	0	0	9.43963	9.52421	9.40074	9.73921	9.37535	9.24552	9.17656	9.19377	9.3509	8.91686	8.9978	9.58495	9.4312	9.4015	9.32065	9.31047	9.20319	9.2214	9.49204	9.38572	9.29335	9.37889	9.52417	9.62715	10.1294	9.83959	8.7937	9.5441	9.76887	9.57305	9.54744	9.01581	9.28042	8.65674	9.01901	9.07963	9.00935	8.92787	9.00837	9.24225	9.46329
P31943	HNRH1_HUMAN	HNRNPH1	ATENDIYNFFSPLNPVR, DLNYCFSGMSDHR, EGRPSGEAFVELESEDEVK, GLPWSCSADEVQR, HTGPNSPDTANDGFVR, PSGEAFVELESEDEVK, SNNVEMDWVLK, STGEAFVQFASQEIAEK, VHIEIGPDGR, VTGEADVEFATHEDAVAAMSK, YGDGGSTFQSTTGHCVHMR, YVELFLNSTAGASGGAYEHR	12	sp|P31943|HNRH1_HUMAN	Heterogeneous nuclear ribonucleoprotein H OS=Homo sapiens OX=9606 GN=HNRNPH1 PE=1 SV=4	0	0	10.8737	10.9162	10.8933	10.8494	10.8052	10.7065	10.8452	10.7095	10.8673	10.5801	10.5471	11.1494	11.0963	11.0225	10.885	10.8733	10.9817	11.0358	11.0407	10.9956	10.9029	11.0228	10.9891	10.1846	9.62438	9.60124	9.60533	10.2018	10.2215	9.15839	8.0951	7.97349	8.41968	9.60486	10.0151	10.0395	10.3372	10.4181	10.6872	10.1993	10.5646
P31942	HNRH3_HUMAN	HNRNPH3	ATENDIANFFSPLNPIR, ATGEADVEFVTHEDAVAAMSK, DGMDNQGGYGSVGR, GFYDPPRR, GGGGSGGYYGQGGMSGGGWR, GMGGHGYGGAGDASSGFHGGHFVHMR, HNGPNDASDGTVR, STGEAFVQFASK, VHIDIGADGR, YIELFLNSTPGGGSGMGGSGMGGYGR	10	sp|P31942|HNRH3_HUMAN	Heterogeneous nuclear ribonucleoprotein H3 OS=Homo sapiens OX=9606 GN=HNRNPH3 PE=1 SV=2	0	0	8.8364	9.01545	8.96333	8.53636	8.85352	8.59536	8.83233	8.76173	9.49402	9.15712	9.11372	9.64688	9.60006	9.68442	9.6507	9.44073	9.22202	9.4505	9.1909	9.3295	9.40874	9.40356	9.67135	7.57946	9.35205	7.58249	8.11185	8.68412	8.82765	8.13023	8.50711	6.83769	8.68556	8.27699	8.55567	8.68601	9.1633	9.37536	9.68481	8.77336	8.74414
P61978	HNRPK_HUMAN	HNRNPK	ALRTDYNASVSVPDSSGPER, DYDDMSPR, GGDLMAYDR, GGDLMAYDRR, GSDFDCELR, GSYGDLGGPIITTQVTIPK, IDEPLEGSEDR, IILDLISESPIK, IITITGTQDQIQNAQYLLQNSVK, ILSISADIETIGEILK, ILSISADIETIGEILKK, LLIHQSLAGGIIGVK, NLPLPPPPPPR, NTDEMVELR, PAEDMEEEQAFK, RDYDDMSPR, RPAEDMEEEQAFK, RPAEDMEEEQAFKR, TDYNASVSVPDSSGPER, VVLIGGKPDR	20	sp|P61978|HNRPK_HUMAN	Heterogeneous nuclear ribonucleoprotein K OS=Homo sapiens OX=9606 GN=HNRNPK PE=1 SV=1	0	0	10.6924	10.7596	10.8967	10.7687	10.4619	10.6769	10.6917	10.6903	10.933	10.6234	10.6339	11.2329	11.2416	11.1545	11.1539	10.6013	10.6488	10.6301	11.022	11.1013	11.1838	11.1367	11.1403	10.336	10.3345	10.0284	9.74417	10.4039	10.3166	10.3719	10.4704	9.96693	10.3921	10.4566	10.2683	10.4885	11.2454	11.0105	11.0847	10.9974	10.9302
P14866	HNRPL_HUMAN	HNRNPL	AITHLNNNFMFGQK, FSTPEQAAK, GLIDGVVEADLVEALQEFGPISYVVVMPK, IEYAKPTR, ISRPGDSDDSR, LCFSTAQHAS, NGVQAMVEFDSVQSAQR, NPNGPYPYTLK, PGAAMVEMADGYAVDR, QPAIMPGQSYGLEDGSCSYK, SDALETLGFLNHYQMK, SKPGAAMVEMADGYAVDR, SSSGLLEWESK, TPASPVVHIR, VFNVFCLYGNVEK	15	sp|P14866|HNRPL_HUMAN	Heterogeneous nuclear ribonucleoprotein L OS=Homo sapiens OX=9606 GN=HNRNPL PE=1 SV=2	0	0	9.44017	9.57955	9.64735	9.63477	9.37541	9.53852	9.65899	9.74036	9.97124	9.78911	9.7549	10.1049	10.054	10.1904	10.0252	9.98302	9.76919	9.77412	9.77767	9.66562	9.88323	9.88764	9.87175	9.59313	8.47223	8.92413	9.67969	9.92889	9.80656	9.53146	8.93938	9.34804	9.26968	9.39393	9.237	9.38655	9.75252	9.99981	9.85872	9.90879	9.97869
P52272	HNRPM_HUMAN	HNRNPM	ADILEDKDGK, AFITNIPFDVK, EVFSMAGVVVR, FEPYANPTK, FEPYANPTKR, FESPEVAER, FNECGHVLYADIK, GGNRFEPYANPTK, GIGMGNIGPAGMGMEGIGFGINK, GNFGGSFAGSFGGAGGHAPGVAR, INEILSNALK, INEILSNALKR, LGSTVFVANLDYK, MEEESGAPGVPSGNGAPGPK, MGAGLGHGMDR, MGAGMGFGLER, MGGMEGPFGGGMENMGR, MGLAMGGGGGASFDR, MGPAMGPALGAGIER, MGPLGLDHMASSIER, MVPAGMGAGLER, NLPFDFTWK, PQQLPHGLGGIGMGLGPGGQPIDANHLNK, QGGGGGGGSVPGIER, RGGNRFEPYANPTK, …	27	sp|P52272|HNRPM_HUMAN	Heterogeneous nuclear ribonucleoprotein M OS=Homo sapiens OX=9606 GN=HNRNPM PE=1 SV=3	0	0	9.96623	9.98319	9.89381	9.96754	9.85513	9.9171	9.94479	9.96496	10.5346	10.221	10.2638	10.5422	10.5167	10.4429	10.5249	10.4131	10.1354	10.3397	10.2079	10.2884	10.4429	10.3646	10.5238	9.32429	9.91376	9.99005	9.52172	9.70574	9.71379	9.43669	9.39241	9.09804	9.51901	9.80665	9.79001	9.79845	10.0657	10.1329	10.1313	10.1122	10.1034
O43390	HNRPR_HUMAN	HNRNPR	AIDALREFNEEGALSVLQQFK, DLYEDELVPLFEK, DYAFVHFEDR, EEEEPMDTSSVTHTEHYK, EFNEEGALSVLQQFK, EIEGEEIEIVLAKPPDK, EIEGEEIEIVLAKPPDKK, ENILEEFSK, ESDLSHVQNK, GFCFLEYEDHK, GYAFITFCGK, LCDSYEIRPGK, LMMDPLSGQNR, NLATTVTEEILEK, STAYEDYYYHPPPR, TGYTLDVTTGQR, TLIEAGLPQK, VTEGLVDVILYHQPDDK, VTEGLVDVILYHQPDDKK, YGGPPPDSVYSGVQPGIGTEVFVGK	20	sp|O43390|HNRPR_HUMAN	Heterogeneous nuclear ribonucleoprotein R OS=Homo sapiens OX=9606 GN=HNRNPR PE=1 SV=1	0	0	9.72558	9.8263	9.66089	9.89896	9.61262	9.85424	9.86558	9.89453	10.3599	10.1353	10.2889	10.6689	10.4715	10.4624	10.3833	10.1751	10.122	10.3046	10.1645	10.298	10.2508	10.3323	10.3484	9.73246	8.31239	9.04379	9.43094	10.1483	10.1721	9.95816	9.1109	9.52102	9.35964	9.69116	9.64291	9.76378	10.1955	10.3267	10.3931	10.0821	10.1777
Q00839	HNRPU_HUMAN	HNRNPU	AVVVCPKDEDYK, DCEVVMMIGLPGAGK, DIDIHEVR, DLPEHAVLK, DRLSASSLTMESFAFLWAGGR, EVLAGRPLFPHVLCHNCAVEFNFGQK, GNFTLPEVAECFDEITYVELQK, GYFEYIEENK, KDCEVVMMIGLPGAGK, KRNFILDQTNVSAAAQR, LLEQYKEESK, LQAALDDEEAGGR, LSASSLTMESFAFLWAGGR, MCLFAGFQR, NFILDQTNVSAAAQR, NFILDQTNVSAAAQRR, NGQDLGVAFK, PAMEPGNGSLDLGGDSAGR, PLFPHVLCHNCAVEFNFGQK, PWSQHYHQGYY, PYFPIPEEYTFIQNVPLEDR, RNFILDQTNVSAAAQR, SSGPTSLFAVTVAPPGAR, T…	26	sp|Q00839|HNRPU_HUMAN	Heterogeneous nuclear ribonucleoprotein U OS=Homo sapiens OX=9606 GN=HNRNPU PE=1 SV=6	0	0	11.1326	11.0288	11.166	10.8949	10.7907	10.9931	11.1274	11.1588	11.2057	11.1004	11.3578	11.2946	11.48	11.5398	11.5745	11.4335	11.4416	11.5241	11.2879	11.3294	11.4624	11.444	11.3211	9.36516	8.17313	8.23114	9.82654	10.2379	10.0512	8.91595	8.06803	8.32625	8.81164	9.92242	9.92623	10.0963	11.0728	11.2067	11.2043	10.6197	10.6123
Q9BUJ2	HNRL1_HUMAN	HNRNPUL1	AECEILMMVGLPAAGK, AIVICPTDEDLK, ANFTLPDVGDFLDEVLFIELQR, DVPDHAVLEMK, EALGGQALYPHVLVK, HLPSTEPDPHVVR, KYNILGTNAIMDK, MRPFEGFQR, NCAVEFNFGQR, NYILDQTNVYGSAQR, QGAPTSFLPPEASQLKPDR, QNQFYDTQVIK, RNYILDQTNVYGSAQR, RPLEMEQQQAYRPEMK, RTDEEGKDVPDHAVLEMK, SSGYPLTIEGFAYLWSGAR, WDVLIQQATQCLNR, YNILGTNAIMDK	18	sp|Q9BUJ2|HNRL1_HUMAN	Heterogeneous nuclear ribonucleoprotein U-like protein 1 OS=Homo sapiens OX=9606 GN=HNRNPUL1 PE=1 SV=2	0	0	8.47591	8.49488	8.51951	8.45896	8.24688	8.55336	8.43202	8.52398	8.9585	8.83124	9.2056	8.91538	9.03021	9.07138	9.01734	8.95723	9.0521	8.98298	9.06822	8.97829	9.11433	8.94683	9.04736	8.32267	9.37721	9.12441	10.7194	9.18003	9.13348	9.35356	8.88582	8.67872	8.7857	9.03935	9.16933	8.72149	8.97536	9.11287	8.84984	8.83641	8.82061
Q1KMD3	HNRL2_HUMAN	HNRNPUL2	ALLPHVLCK, AYYEFREEAYHSR, CDYMDEVTYGELEK, DRYGGQPLFSEK, DWQSYYYHHPQDR, DWQSYYYHHPQDRDR, EEAQPIVTK, EEPFFPPPEEFVFIHAVPVEER, EGCTEVSLLR, EVEGDDVPESIMLEMK, FPTLWSGAR, GLEEPEMDPK, KVVVVVPNEEDWK, KVVVVVPNEEDWKK, LQEALDAEMLEDEAGGGGAGPGGACK, NGEDLGVAFWISK, NYYGYQGYR, PAEATAGSGGVNGGEEQGLGK, PAEATAGSGGVNGGEEQGLGKR, PQLGEDEFSYGFDGR, RYNVLGAETVLNQMR, SGDETPGSEVPGDK, VGWSVDFSR, VVVVVPNEEDWK, VVVVVPNEEDWKK, Y…	27	sp|Q1KMD3|HNRL2_HUMAN	Heterogeneous nuclear ribonucleoprotein U-like protein 2 OS=Homo sapiens OX=9606 GN=HNRNPUL2 PE=1 SV=1	0	0	8.71686	8.77295	8.75728	8.91544	8.63415	8.87892	8.82871	8.9072	9.58466	9.41376	9.54978	9.69277	9.56327	9.54836	9.52508	9.68519	9.52314	9.59616	9.22547	9.27717	9.4008	9.32513	9.34595	8.91918	9.63604	9.61914	8.96841	9.52343	9.53438	9.96996	9.42917	9.47994	9.6168	9.04465	9.14417	9.01998	9.26866	9.23139	9.17315	9.1502	9.12794
Q5SSJ5	HP1B3_HUMAN	HP1BP3	ALPLIVGAQLIHADK, EASYSLIRK, GASGSFVVVQK, GASGTFQLKK, GQLEQITGK, KYVLENHPGTNSNYQMHLLK, KYVSQYYPK, LEDVLPLAFTR, LRVDIRPQLLK, MDAILTEAIK, NGWMEQISGK, PLLGGSLMEYAILSAIAAMNEPK, QTPMASSPRPK, SGASVVAIRK, SSAVDPEPQVK, TIPSWATLSASQLAR, VDIRPQLLK, VEDSTMPIR, VEDSTMPIRR, YPSLELER, YVLENHPGTNSNYQMHLLK, YVLENHPGTNSNYQMHLLKK, YVSQYYPK	23	sp|Q5SSJ5|HP1B3_HUMAN	Heterochromatin protein 1-binding protein 3 OS=Homo sapiens OX=9606 GN=HP1BP3 PE=1 SV=1	0	0	8.70779	8.65602	8.69445	8.46186	8.76596	8.68557	8.71935	8.73034	10.1484	10.2717	10.2591	9.95959	10.3286	10.3642	10.4995	10.6981	10.6819	10.5186	10.1664	10.3043	10.2475	10.2428	10.2621	9.22587	10.3849	9.62584	9.97843	9.83396	9.90152	9.35352	10.0768	9.35237	10.1266	10.3399	10.2066	10.118	9.93792	10.016	9.98789	9.38226	9.30873
Q99714	HCD2_HUMAN	HSD17B10	DVQTALALAK, GGIVGMTLPIAR, GLVAVITGGASGLGLATAER, GQTHTLEDFQR, GVIINTASVAAFEGQVGQAAYSASK, KGQTHTLEDFQR, KLGNNCVFAPADVTSEK, LGDPAEYAHLVQAIIENPFLNGEVIR, LGNNCVFAPADVTSEK, LVAGEMGQNEPDQGGQR, LVGQGASAVLLDLPNSGGEAQAK, VCNFLASQVPFPSR, VLDVNLMGTFNVIR, VMTIAPGLFGTPLLTSLPEK	14	sp|Q99714|HCD2_HUMAN	3-hydroxyacyl-CoA dehydrogenase type-2 OS=Homo sapiens OX=9606 GN=HSD17B10 PE=1 SV=3	0	0	8.85876	8.7551	8.87041	8.92661	8.99892	8.94177	8.9512	8.88022	8.62571	8.72725	8.29982	8.72624	9.47531	9.61184	9.46555	8.89365	9.16054	8.96354	9.85989	9.84799	9.61178	9.66356	9.83672	8.83896	9.78772	9.6839	9.93942	8.68445	8.73761	9.41705	9.60677	9.62142	9.75694	8.72445	8.27522	8.46353	9.59943	9.67334	10.0316	8.90947	8.96118
Q53GQ0	DHB12_HUMAN	HSD17B12	DKLDQVSSEIK, GAILNISSGSGMLPVPLLTIYSATK, GVFVQSVLPYFVATK, ISYSLFTALR, KPTLDKPSPETFVK, LDQVSSEIK, MTQLVLPGMVER, TIAVDFASEDIYDK, VWGVGNEAGVGPGLGEWAVVTGSTDGIGK	9	sp|Q53GQ0|DHB12_HUMAN	Very-long-chain 3-oxoacyl-CoA reductase OS=Homo sapiens OX=9606 GN=HSD17B12 PE=1 SV=2	0	0	9.53236	9.70758	9.29722	9.6717	9.70496	9.62489	9.68424	9.80959	9.18257	9.41326	9.57044	9.07414	9.88748	9.8563	9.83567	9.61861	9.72459	9.74648	9.88287	10.0432	9.64504	9.91128	9.63579	10.379	10.607	11.4449	9.91992	9.61157	9.8081	9.71994	9.84989	10.0438	10.0787	10.5973	10.7881	10.6654	8.80908	9.29537	9.10878	9.83069	9.84171
P51659	DHB4_HUMAN	HSD17B4	ARGNIMLSQK, ATSTATSGFAGAIGQK, AVANYDSVEEGEK, AYALAFAER, DIGPEVVKK, FAKPVYPGQTLQTEMWK, GALVVVNDLGGDFK, GSGVVIIMDVYSYSEK, IDVVVNNAGILR, IIMTSSASGIYGNFGQANYSAAK, ISDEDWDIIHR, KVNAVFEWHITK, LGLLGLANSLAIEGR, LGLLGLANSLAIEGRK, LQSTFVFEEIGR, LQSTFVFEEIGRR, NHPMTPEAVK, PQSIQESTGSIIEVLSK, PVYPGQTLQTEMWK, RVLQQFADNDVSR, SMMGGGLAEIPGLSINFAK, SNIHCNTIAPNAGSR, VLHGEQYLELYK, VLHGEQYLELYKPLPR, VLQQFADNDVSR, VNA…	28	sp|P51659|DHB4_HUMAN	Peroxisomal multifunctional enzyme type 2 OS=Homo sapiens OX=9606 GN=HSD17B4 PE=1 SV=3	0	0	9.24375	9.34241	9.17192	9.31457	9.72398	9.31029	9.27175	9.19936	8.12286	8.22264	8.24274	8.31026	8.68132	8.77637	8.78488	8.37896	8.6985	8.68532	8.71387	8.68258	8.46868	8.44895	8.3658	9.27092	9.6443	10.3778	9.77477	8.72929	8.78177	9.07578	9.11324	9.47995	9.28563	9.01766	9.16561	9.05708	8.90794	9.01082	9.07012	8.73837	8.8999
P07900	HS90A_HUMAN	HSP90AA1	ADLINNLGTIAK, APFDLFENR, APFDLFENRK, DLVILLYETALLSSGFSLEDPQTHANR, DNSTMGYMAAK, DQVANSAFVER, EDQTEYLEER, EGLELPEDEEEK, EGLELPEDEEEKK, ELHINLIPNK, ELHINLIPNKQDR, ELISNSSDALDK, ESEDKPEIEDVGSDEEEEKK, EVSDDEAEEK, GVVDSEDLPLNISR, HFSVEGQLEFR, HIYYITGETK, HLEINPDHSIIETLR, HNDDEQYAWESSAGGSFTVR, HSQFIGYPITLFVEK, IRYESLTDPSK, IRYESLTDPSKLDSGK, KFYEQFSK, KHLEINPDHSIIETLR, LGIHEDSQNR, LGIHEDSQNRK, LVTSPCCIVT…	36	sp|P07900|HS90A_HUMAN	Heat shock protein HSP 90-alpha OS=Homo sapiens OX=9606 GN=HSP90AA1 PE=1 SV=5	0	0	12.1765	12.2169	12.4573	11.914	12.128	12.3032	12.2775	12.3578	11.3992	11.5443	11.7483	11.2198	10.9322	10.9106	10.9212	11.105	11.2872	11.024	11.0003	10.8553	10.982	10.9514	11.0693	11.3328	11.1883	10.8948	10.3676	11.7717	11.7717	11.3805	11.4805	11.7658	11.736	11.609	11.4873	11.8354	11.992	11.8209	11.6963	11.3734	11.3225
P08238	HS90B_HUMAN	HSP90AB1	APFDLFENK, APFDLFENKK, DLVVLLFETALLSSGFSLEDPQTHSNR, DNSTMGYMMAK, EISDDEAEEEK, EQVANSAFVER, HLEINPDHPIVETLR, HSQFIGYPITLYLEK, IDIIPNPQER, IEDVGSDEEDDSGK, KFYEAFSK, KHLEINPDHPIVETLR, LGIHEDSTNR, LVSSPCCIVTSTYGWTANMER, NPDDITQEEYGEFYK, RAPFDLFENK, SIYYITGESK, TKPIWTRNPDDITQEEYGEFYK, TLTLVDTGIGMTK, VFIMDSCDELIPEYLNFIR, YHTSQSGDEMTSLSEYVSR	21	sp|P08238|HS90B_HUMAN	Heat shock protein HSP 90-beta OS=Homo sapiens OX=9606 GN=HSP90AB1 PE=1 SV=4	0	0	11.5192	11.6603	11.8069	11.4214	11.5242	11.6863	11.6653	11.7586	10.3859	10.6115	10.7417	10.1747	9.93266	9.89626	9.97714	10.2519	10.3993	10.2007	10.206	9.95837	10.1362	10.2441	10.2863	10.4571	10.6966	10.0615	8.87467	10.8526	10.856	10.5834	10.7196	11.0667	10.8793	10.7803	10.4528	10.963	11.0606	10.8969	10.8686	10.7722	10.7483
P14625	ENPL_HUMAN	HSP90B1	AYGDRIER, DISTNYYASQK, DISTNYYASQKK, EAESSPFVER, EEASDYLELDTIK, EEEAIQLDGLNASQIR, EEKEESDDEAAVEEEEEEK, EESDDEAAVEEEEEEK, EFEPLLNWMK, EGVKFDESEK, ELISNASDALDK, ESDDPMAYIHFTAEGEVTFK, ESTAEKDEL, EVEEDEYK, FAFQAEVNR, FQSSHHPTDITSLDQYVER, GLFDEYGSK, GLFDEYGSKK, GVVDSDDLPLNVSR, IRLISLTDENALSGNEELTVK, IYFMAGSSR, KEAESSPFVER, KGYEVIYLTEPVDEYCIQALPEFDGKR, KTFEINPR, LGVIEDHSNR, LIINSLYK, LISLTDENALSGNEELTV…	44	sp|P14625|ENPL_HUMAN	Endoplasmin OS=Homo sapiens OX=9606 GN=HSP90B1 PE=1 SV=1	0	0	10.2592	10.2057	10.2108	10.2266	10.441	10.1304	10.0492	10.1843	9.77465	9.76884	9.77955	9.67405	9.94751	9.93662	10.0474	10.2493	10.158	10.2819	10.0811	10.2524	9.97054	9.98544	10.092	12.5474	11.024	10.9797	9.96954	10.3595	10.4107	10.4925	11.2009	11.213	11.5834	11.4365	11.5957	11.3398	9.65316	9.50585	9.60307	10.8073	10.6933
P34932	HSP74_HUMAN	HSPA4	AESEEMETSQAGSK, AFSDPFVEAEK, AGGIETIANEYSDR, EDIYAVEIVGGATR, EDQYDHLDAADMTK, EFSITDVVPYPISLR, ELSTTLNADEAVTR, ELTSTCSPIISK, ELTSTCSPIISKPK, EMLNLYIENEGK, FLEMCNDLLAR, FQESEERPK, FVSEDDRNSFTLK, KEDIYAVEIVGGATR, LEDTENWLYEDGEDQPK, LMNETTAVALAYGIYK, NAVEEYVYEMR, NFTTEQVTAMLLSK, NKEDQYDHLDAADMTK, QDLPALEEK, QDLPALEEKPR, QSLTMDPVVK, SNLAYDIVQLPTGLTGIK, STNEAMEWMNNK, SVMDATQIAGLNCLR, VEPPKEEQK, VLATAFD…	30	sp|P34932|HSP74_HUMAN	Heat shock 70 kDa protein 4 OS=Homo sapiens OX=9606 GN=HSPA4 PE=1 SV=4	0	0	9.80056	9.81251	9.97077	9.72828	9.91158	10.0735	9.96604	10.0409	9.64094	9.84543	9.46389	9.22632	8.82309	8.87408	8.74939	9.22829	9.18386	9.37274	8.92353	8.84098	8.89688	8.94203	9.05521	9.2277	9.15921	9.25463	8.64989	9.54979	9.39599	9.41257	9.5369	9.40067	9.74952	9.04368	9.01112	9.1683	9.40752	9.31438	9.36067	9.03296	8.98243
P11021	BIP_HUMAN	HSPA5	AKFEELNMDLFR, DAGTIAGLNVMR, DNHLLGTFDLTGIPPAPR, EFFNGKEPSR, ELEEIVQPIISK, ETAEAYLGK, ETAEAYLGKK, FEELNMDLFR, GVPQIEVTFEIDVNGILR, IDTRNELESYAYSLK, IEIESFYEGEDFSETLTR, IEWLESHQDADIEDFK, IINEPTAAAIAYGLDK, IINEPTAAAIAYGLDKR, IINEPTAAAIAYGLDKREGEK, ITITNDQNR, ITPSYVAFTPEGER, ITPSYVAFTPEGERLIGDAAK, KSDIDEIVLVGGSTR, KSQIFSTASDNQPTVTIK, KTKPYIQVDIGGGQTK, KVTHAVVTVPAYFNDAQR, LTPEEIER, LYGSAGPPPTGEEDTAEK, …	40	sp|P11021|BIP_HUMAN	Endoplasmic reticulum chaperone BiP OS=Homo sapiens OX=9606 GN=HSPA5 PE=1 SV=2	0	0	11.8288	11.7484	11.9133	11.7911	12.1665	11.7353	11.7119	11.8399	11.1035	11.0229	10.9309	10.8921	11.058	10.9832	10.9601	11.3562	11.2928	11.5906	11.0504	11.0335	10.9384	11.0127	11.1153	12.4335	12.0236	12.6201	11.4394	11.1106	11.1711	11.2939	12.5014	12.9542	13.0005	12.0271	12.0974	11.9663	11.0457	11.2148	10.9927	11.902	11.8885
P11142	HSP7C_HUMAN	HSPA8	ARFEELNADLFR, DAGTIAGLNVLR, EIAEAYLGK, FDDAVVQSDMK, FEELNADLFR, FELTGIPPAPR, GPAVGIDLGTTYSCVGVFQHGK, HWPFMVVNDAGR, HWPFMVVNDAGRPK, IINEPTAAAIAYGLDKK, LLQDFFNGK, MVNHFIAEFK, NQTAEKEEFEHQQK, NQVAMNPTNTVFDAK, NQVAMNPTNTVFDAKR, NSLESYAFNMK, RFDDAVVQSDMK, SFYPEEVSSMVLTK, SINPDEAVAYGAAVQAAILSGDK, SQIHDIVLVGGSTR, STAGDTHLGGEDFDNR, TTPSYVAFTDTER, TVTNAVVTVPAYFNDSQR, VQVEYKGETK	24	sp|P11142|HSP7C_HUMAN	Heat shock cognate 71 kDa protein OS=Homo sapiens OX=9606 GN=HSPA8 PE=1 SV=1	0	0	12.1347	12.4002	12.4897	12.2934	12.4137	12.446	12.4909	12.5561	11.6428	11.5669	11.5975	11.5969	11.4934	11.4875	11.4188	11.3143	11.3186	11.3963	11.5245	11.5354	11.6304	11.6291	11.6428	11.3141	11.0131	11.3875	10.85	11.2958	11.2443	11.4463	11.633	11.7808	11.8569	11.3501	11.3373	11.7586	11.6702	11.8693	11.7422	11.6784	11.5931
P38646	GRP75_HUMAN	HSPA9	AQFEGIVTDLIR, AQFEGIVTDLIRR, ASNGDAWVEAHGK, DAGQISGLNVLR, DDIENMVK, DQLPADECNK, EQQIVIQSSGGLSK, EQQIVIQSSGGLSKDDIENMVK, ERVEAVNMAEGIIHDTETK, ETAENYLGHTAK, GVPQIEVTFDIDANGIVHVSAK, KSQVFSTAADGQTQVEIK, LFEMAYKK, LLGQFTLIGIPPAPR, LYSPSQIGAFVLMK, MEEFKDQLPADECNK, MKETAENYLGHTAK, NAVITVPAYFNDSQR, QAASSLQQASLK, QAVTNPNNTFYATK, QAVTNPNNTFYATKR, RETGVDLTK, RQAVTNPNNTFYATK, RYDDPEVQK, SDIGEVILVGGMTR, SQVFS…	33	sp|P38646|GRP75_HUMAN	Stress-70 protein, mitochondrial OS=Homo sapiens OX=9606 GN=HSPA9 PE=1 SV=2	0	0	11.2567	11.1231	11.2585	10.9052	11.3636	11.2881	11.1487	11.2207	10.4206	10.2473	10.1971	10.1047	10.4791	10.4405	10.4833	10.9632	10.9247	10.9495	10.47	10.5005	10.4473	10.5421	10.5281	10.1011	11.1407	11.3637	10.1291	10.0315	9.89799	10.308	10.8173	10.759	10.8333	10.9713	10.9582	11.0756	10.0729	10.2248	10.2731	10.1694	10.1875
P10809	CH60_HUMAN	HSPD1	AAVEEGIVLGGGCALLR, ALMLQGVDLLADAVAVTMGPK, CEFQDAYVLLSEK, CIPALDSLTPANEDQK, DMAIATGGAVFGEEGLTLNLEDVQPHDLGK, DPGMGAMGGMGGGMGGGMF, DRVTDALNATR, EIGNIISDAMK, EIGNIISDAMKK, FDRGYISPYFINTSK, GANPVEIRR, GRTVIIEQSWGSPK, GVMLAVDAVIAELK, GVMLAVDAVIAELKK, GYISPYFINTSK, IMQSSSEVGYDAMAGDFVNMVEK, IQEIIEQLDVTTSEYEK, ISSIQSIVPALEIANAHR, ISSIQSIVPALEIANAHRK, KISSIQSIVPALEIANAHR, KISSIQSIVPALEIANAHRK, KPLVIIAEDVDG…	40	sp|P10809|CH60_HUMAN	60 kDa heat shock protein, mitochondrial OS=Homo sapiens OX=9606 GN=HSPD1 PE=1 SV=2	0	0	10.1383	10.2299	10.3564	10.0665	10.4184	10.3398	10.1739	10.3181	10.0347	10.0141	9.90783	9.93291	10.523	10.5793	10.4605	10.5349	10.5872	10.674	10.407	10.4684	10.2967	10.4283	10.2731	10.1148	10.376	10.5612	9.55031	9.93062	9.95565	9.83029	10.095	10.2424	10.488	10.969	11.1094	10.8743	10.0465	10.0862	10.2684	9.84576	9.75439
P61604	CH10_HUMAN	HSPE1	GGEIQPVSVK, GKGGEIQPVSVK, KFLPLFDR, SQGKVLQATVVAVGSGSK, VLLPEYGGTK, VLQATVVAVGSGSK, VVLDDKDYFLFR, VVLDDKDYFLFRDGDILGK	8	sp|P61604|CH10_HUMAN	10 kDa heat shock protein, mitochondrial OS=Homo sapiens OX=9606 GN=HSPE1 PE=1 SV=2	0	0	11.571	11.4625	11.6198	11.1894	11.5031	11.7072	11.4256	11.7986	12.2373	11.331	11.6041	12.1355	12.0807	12.088	12.3581	12.6834	12.1065	12.1639	11.5731	11.6679	11.9948	11.9684	12.1212	12.0352	12.4858	12.4974	11.4609	9.58887	11.8371	12.0729	12.7128	12.5309	12.6985	11.3039	11.0629	11.8733	12.527	12.5168	12.3027	11.295	11.0197
Q9Y4L1	HYOU1_HUMAN	HYOU1	AANSLEAFIFETQDK, AEAGPEGVAPAPEGEK, AEAGPEGVAPAPEGEKK, AEPPLNASASDQGEK, AHFNLDESGVLSLDR, DAVITVPVFFNQAER, DAVVYPILVEFTR, DEPGEQVELK, EAGMQPQLQIR, EEAEAPVEDGSQPPPPEPK, EVEEEPGIHSLK, EVQYLLNK, FFGDSAASMAIK, FPEHELTFDPQR, KTPVIVTLK, KYPDYESK, LAGLFNEQR, LGNTISSLFGGGTTPDAK, LIPEMDQIFTEVEMTTLEK, LPATEKPVLLSK, LQDLTLRDLEK, LSAASTWLEDEGVGATTVMLK, LYQPEYQEVSTEEQR, LYQPEYQEVSTEEQREEISGK, MMALDREVQYLLNK, NI…	37	sp|Q9Y4L1|HYOU1_HUMAN	Hypoxia up-regulated protein 1 OS=Homo sapiens OX=9606 GN=HYOU1 PE=1 SV=1	0	0	9.38571	9.36223	9.43924	9.30908	9.83888	9.41592	9.33119	9.37181	8.52514	8.50744	8.50518	8.51841	8.70971	8.71993	8.60959	9.01406	9.12606	8.94617	8.89983	8.93171	8.77769	8.87316	8.82221	10.5244	9.95452	9.48785	9.06793	8.89395	9.0064	8.99693	9.6771	9.68812	9.63131	9.38294	9.28455	9.11725	7.76489	7.95277	7.78655	9.06674	8.77687
Q9NSE4	SYIM_HUMAN	IARS2	ASPLLPANHVTMAK, AVLEEGTDVVIK, DEYLINSQTTEHIVK, DQLGGWFQSSLLTSVAAR, DSFLGSIPGK, DTVLLPQTSFPMK, EAQNLSAMEIR, ELSNFYFSIIK, EMTADVIELK, EPPYGADVLR, FIPGSALNGMVEMMDR, FLINLEGGDIR, FLINLEGGDIREESSYK, FPLLKPSPK, IHFVPGWDCHGLPIEIK, LVHSYPYDWR, PVFWSPSSR, QQPDTELEIQQK, QRVWGVPIPVFHHK, QWFINITDIK, SCQTALVEILDVIVR, SFAPILPHLAEEVFQHIPYIK, SGDLYVLAADK, SLGNVIHPDVVVNGGQDQSK, SYKPVFWSPSSR, TALAEAELEYNPEHVSR, TE…	34	sp|Q9NSE4|SYIM_HUMAN	Isoleucine--tRNA ligase, mitochondrial OS=Homo sapiens OX=9606 GN=IARS2 PE=1 SV=2	0	0	8.5595	8.53107	8.5792	8.6885	8.70337	8.65352	8.52594	8.49273	8.83768	8.93651	8.91264	8.86849	9.43536	9.46649	9.40654	9.21054	9.26176	9.27073	9.17564	9.26052	9.23503	9.29213	9.21344	9.24249	9.08478	9.55819	9.49877	8.89237	8.89533	8.89511	9.22522	9.10139	8.92763	9.14776	9.28724	9.00336	9.21177	9.17763	9.11882	9.38436	9.45676
O75874	IDHC_HUMAN	IDH1	ATDFVVPGPGK, DIFQEIYDK, GQETSTNPIASIFAWTR, GWPLYLSTK, ISGGSVVEMQGDEMTR, KISGGSVVEMQGDEMTR, LIDDMVAQAMK, LVSGWVKPIIIGR, SDYLNTFEFMDK, SEGGFIWACK, SIEDFAHSSFQMALSK, TVEAEAAHGTVTR, VEITYTPSDGTQK, VTYLVHNFEEGGGVAMGMYNQDK	14	sp|O75874|IDHC_HUMAN	Isocitrate dehydrogenase [NADP] cytoplasmic OS=Homo sapiens OX=9606 GN=IDH1 PE=1 SV=2	0	0	9.18883	8.94937	9.16397	9.21219	9.04103	8.85482	9.09619	9.16739	9.0388	9.39163	8.95084	9.12172	8.48885	8.45291	8.46532	8.48685	8.46117	8.7787	8.22548	8.01694	8.38001	8.37289	8.54378	9.29079	8.20643	7.50416	8.4882	8.73811	8.64372	8.60807	8.86831	8.69803	8.80897	8.49036	8.31869	8.69232	10.276	10.1559	10.4014	9.16752	9.2005
P48735	IDHP_HUMAN	IDH2	CATITPDEAR, DIFQEIFDK, DQTDDQVTIDSALATQK, GKLDGNQDLIR, GRPTSTNPIASIFAWTR, KWPLYMSTK, LDGNQDLIR, LIDDMVAQVLK, LILPHVDIQLK, LNEHFLNTTDFLDTIK, LVPGWTKPITIGR, NILGGTVFR, NILGGTVFREPIICK, PVVEMDGDEMTR, SSGGFVWACK, TIEAEAAHGTVTR, VAKPVVEMDGDEMTR, VCVETVESGAMTK, WPLYMSTK, YFDLGLPNR, YFDLGLPNRDQTDDQVTIDSALATQK	21	sp|P48735|IDHP_HUMAN	Isocitrate dehydrogenase [NADP], mitochondrial OS=Homo sapiens OX=9606 GN=IDH2 PE=1 SV=2	0	0	9.75184	9.84652	9.86799	9.86003	10.0639	9.91554	9.85142	9.98607	10.0666	10.3838	10.3304	10.2871	10.5084	10.6183	10.495	11.1243	11.1165	11.437	10.8257	10.847	10.6256	10.6886	10.7808	10.48	10.1306	10.6278	10.1283	10.4128	10.3681	10.2459	10.138	10.6484	10.4464	10.7998	10.9844	10.7512	10.6883	10.8071	10.8353	10.6546	10.7976
P50213	IDH3A_HUMAN	IDH3A	APIQWEER, DMANPTALLLSAVMMLR, ENTEGEYSGIEHVIVDGVVQSIK, HMGLFDHAAR, IAEFAFEYAR, IEAACFATIK, MSDGLFLQK, RIAEFAFEYAR, TFDLYANVRPCVSIEGYK, TPIAAGHPSMNLLLR, TPYTDVNIVTIR, WMIPSEAK	12	sp|P50213|IDH3A_HUMAN	Isocitrate dehydrogenase [NAD] subunit alpha, mitochondrial OS=Homo sapiens OX=9606 GN=IDH3A PE=1 SV=1	0	0	8.53801	8.37852	8.46475	8.52055	8.52837	8.55824	8.5411	8.4245	8.95305	8.8979	8.83455	8.92298	9.17984	9.15315	9.16235	9.44159	9.45518	8.9773	8.96781	9.09755	8.90659	8.83999	8.83432	9.90997	8.72494	9.48624	9.71579	8.56962	8.50819	8.71452	9.23751	8.99727	9.1529	8.84418	8.9161	8.52986	9.26605	9.27337	9.19501	9.02754	9.14369
O43837	IDH3B_HUMAN	IDH3B	AAAVPVEFQEHHLSEVQNMASEEK, DMGGYSTTTDFIK, EQTEGEYSSLEHESAR, FAFDYATK, GELASYDMR, HLNLEYHSSMIADAVK, HLNLEYHSSMIADAVKK, HNNLDLVIIR, HPFAQAVGR, IHTPMEYK, IHTPMEYKGELASYDMR, LDLFANVVHVK, LEQVLSSMK, NIANPTAMLLSASNMLR, RKLDLFANVVHVK, SVIGHLQTK	16	sp|O43837|IDH3B_HUMAN	Isocitrate dehydrogenase [NAD] subunit beta, mitochondrial OS=Homo sapiens OX=9606 GN=IDH3B PE=1 SV=2	0	0	8.43261	8.32937	8.44312	8.41224	8.27784	8.37483	8.36356	8.33689	8.39427	8.59605	8.49397	8.52501	9.07799	9.06974	9.08023	8.98118	8.95186	9.03967	9.0057	9.03394	8.89853	8.93285	8.72215	9.30999	8.68747	9.2106	9.38533	8.56565	8.43338	8.56737	8.90914	8.66759	8.78452	9.12186	9.16192	8.89798	9.05308	9.05923	9.00598	9.24599	9.02877
Q16666	IF16_HUMAN	IFI16	DILNPDSSMETSPDFFF, EVDATSPAPSTSSTVK, EVMVLNATESFVYEPK, GEFTYYEIQDNTGK, GLEVINDYHFR, GSFVNGVFEVHK, GSFVNGVFEVHKK, IFEDIPTLEDLAETLK, IFEDIPTLEDLAETLKK, IIAIANYVCR, IMFHATVATQTQFFHVK, INQLCSQTK, IQIADLMEEK, LISEMHSFIQIK, LKTEPEEVSIEDSAQSDLK, LTTINCEEGDK, MFHATVATENEVFR, PFEYETPEMEK, QASGNIVYGVFMLHK, QLPYPSEASTTFPESHLR, TEPEEVSIEDSAQSDLK, TPQMPPTTPSSSFFTK, TSLSAPPNSSSTENPK, TTIYEIQDDR, TTIYEIQDDRGK, …	27	sp|Q16666|IF16_HUMAN	Gamma-interferon-inducible protein 16 OS=Homo sapiens OX=9606 GN=IFI16 PE=1 SV=3	0	0	8.27698	8.50028	8.35507	8.39563	8.31474	8.41608	8.44504	8.42364	9.31078	9.20913	9.38398	9.2871	9.02805	9.13464	9.11806	8.91098	8.87848	8.94297	8.85342	8.86902	9.02693	8.97136	9.09229	8.45825	8.21673	7.67413	8.89238	9.37287	9.30611	9.31104	9.02578	8.8428	8.90734	9.32282	9.38718	9.31721	9.34345	9.26638	9.2288	8.84801	8.82025
P01857	IGHG1_HUMAN	IGHG1	EPQVYTLPPSR, EPQVYTLPPSRDELTK, FNWYVDGVEVHNAK, GPSVFPLAPSSK, STSGGTAALGCLVK, TPEVTCVVVDVSHEDPEVK, TTPPVLDSDGSFFLYSK, VVSVLTVLHQDWLNGK, WQQGNVFSCSVMHEALHNHYTQK	9	sp|P01857|IGHG1_HUMAN	Immunoglobulin heavy constant gamma 1 OS=Homo sapiens OX=9606 GN=IGHG1 PE=1 SV=1	0	0	8.36078	8.65976	8.63643	8.90994	9.76285	8.96778	9.36629	9.46068	9.56838	8.43819	8.97627	9.85261	9.28893	9.11514	11.0649	10.1698	11.087	9.34811	9.94414	9.74909	9.27967	9.35288	9.44739	13.4987	10.5862	12.3773	13.9886	9.38073	9.6587	9.61739	10.3513	10.8115	10.6473	10.6865	10.919	10.6016	8.10503	8.72139	8.8397	9.23453	9.5222
P01859	IGHG2_HUMAN	IGHG2	EPQVYTLPPSREEMTK, GPSVFPLAPCSR, STSESTAALGCLVK, TTPPMLDSDGSFFLYSK, VVSVLTVVHQDWLNGK	5	sp|P01859|IGHG2_HUMAN	Immunoglobulin heavy constant gamma 2 OS=Homo sapiens OX=9606 GN=IGHG2 PE=1 SV=2	0.0434783	0	7.28184	6.86484	7.40916	7.48927	7.51558	8.15282	7.87083	8.01673	7.53346		7.04631	7.81528	7.13504	7.15461	8.86551	8.08649	10.721	8.44807	7.50154	7.65842	7.27239	7.2955	7.27425	10.8103	9.93598	10.226	14.1884	7.35115	8.06517	8.72152	8.54007	8.92736	8.64954	9.59339	9.06941	9.19714	7.18933	6.39683	7.50133	8.97828	8.03927
Q12905	ILF2_HUMAN	ILF2	GTMTTGHNVADLVVILK, ILITTVPPNLR, ILPTLEAVAALGNK, ILSHGGFRK, INNVIDNLIVAPGTFEVQIEEVR, IRFPGFEPLTPWILDLLGHYAVMNNPTR, KGTMTTGHNVADLVVILK, KLDPELHLDIK, LDPELHLDIK, NQDLAPNSAEQASILSLVTK, PAPDETSFSEALLK, QPLALNVAYR, RNQDLAPNSAEQASILSLVTK, VHTVMTLEQQDMVCYTAQTLVR, VKPAPDETSFSEALLK, VLQSALAAIR, WFEENASQSTVK	17	sp|Q12905|ILF2_HUMAN	Interleukin enhancer-binding factor 2 OS=Homo sapiens OX=9606 GN=ILF2 PE=1 SV=2	0	0	9.23731	9.42413	9.34799	9.40352	9.23553	9.4523	9.39567	9.46874	9.06725	9.2825	9.3392	8.95301	9.283	9.35817	9.37527	8.97039	8.90746	9.13659	9.18827	9.39871	9.07185	9.43426	8.96145	8.63264	9.08017	8.25949	7.92593	8.94527	8.95976	8.65439	9.08999	9.09513	8.59962	8.69456	8.854	8.4487	8.82359	9.00997	8.89583	8.58252	8.9964
Q12906	ILF3_HUMAN	ILF3	AEPPQAMNALMR, AVSDWIDEQEK, AYAALAALEK, EATDAIGHLDR, EDITQSAQHALR, EKPTTALLDK, EPPLSLTIHLTSPVVR, EPPLSLTIHLTSPVVREEMEK, FVMEVEVDGQK, GDLDLELVLLCK, HSSVYPTQEELEAVQNMVSHTER, IFVNDDRHVMAK, LAAFGQLHK, LFPDTPLALDANK, LFPDTPLALDANKK, LNQLKPGLQYK, NADHSMNYQYR, NPVMELNEK, QQREDITQSAQHALR, RFVMEVEVDGQK, SIGTANRPMGAGEALR, SIGTANRPMGAGEALRR, VADNLAIQLAAVTEDK, VLAGETLSVNDPPDVLDR, VLGMDPLPSK, VLQDMGLPTGAEGR, Y…	29	sp|Q12906|ILF3_HUMAN	Interleukin enhancer-binding factor 3 OS=Homo sapiens OX=9606 GN=ILF3 PE=1 SV=3	0	0	9.84899	9.91385	10.0841	9.97209	9.63091	9.95874	10.0125	9.99407	10.1092	10.0252	10.0466	10.3323	10.3734	10.2964	10.305	9.96711	9.9225	9.90898	10.2036	10.3264	10.2611	10.229	10.317	9.5195	9.62794	9.2228	9.24715	9.82906	9.80086	9.89323	9.2397	9.35859	9.46925	9.5111	9.41834	9.412	9.92251	10.0235	9.86115	10.0976	10.015
Q13418	ILK_HUMAN	ILK	EVPFADLSNMEIGMK, FDMIVPILEK, GDDTPLHLAASHGHR, GMAFLHTLEPLIPR, LNENHSGELWK, MYAPAWVAPEALQK, SAVVEMLIMR, SVMIDEDMTAR, VALEGLRPTIPPGISPHVCK, WQGNDIVVK	10	sp|Q13418|ILK_HUMAN	Integrin-linked protein kinase OS=Homo sapiens OX=9606 GN=ILK PE=1 SV=2	0	0	8.15796	7.9996	8.144	8.20168	8.00988	8.24357	8.19849	8.31924	8.22729	8.42427	8.40782	8.29046	8.26793	8.27771	8.15254	8.10023	7.77199	7.92694	7.98413	7.88713	8.35343	8.18486	8.25284	8.38609	8.21166	8.37946	11.9345	8.9002	9.02532	9.13359	7.97584	8.17448	8.02524	8.13818	7.89802	7.96158	8.19081	8.10896	8.00626	7.99437	8.01304
Q16891	MIC60_HUMAN	IMMT	AAMDNSEIAGEK, AAMDNSEIAGEKK, AHQLWLSVEALK, AVDEAADALLK, DAMENEMR, ELDSITPEVLPGWK, ERPPEEVAAR, EVAGAKPHITAAEGK, GIEQAVQSHAVAEEEAR, GIEQAVQSHAVAEEEARK, GMSVSDLADK, GVYSEETLR, IAGAGLLFVGGGIGGTILYAK, IEEVRDAMENEMR, ISSVSEVMK, KIEEVRDAMENEMR, LFEMVLGPAAYNVPLPK, LHNMIVDLDNVVK, LHNMIVDLDNVVKK, LLSYASYCIEHGDLELAAK, LRGIEQAVQSHAVAEEEAR, LRGIEQAVQSHAVAEEEARK, LSEQELQFR, LSQEQVDNFTLDINTAYAR, LSTDDLNSLIAHAHR…	39	sp|Q16891|MIC60_HUMAN	MICOS complex subunit MIC60 OS=Homo sapiens OX=9606 GN=IMMT PE=1 SV=1	0	0	9.24139	9.15988	9.08106	8.95336	9.09773	9.14185	9.09816	9.13664	9.24207	9.17407	9.26423	9.03172	9.46191	9.45217	9.55392	9.66333	9.58607	9.49491	9.38039	9.44499	9.35608	9.2958	9.22057	9.72163	9.78831	9.70207	9.33337	9.31347	9.4561	9.13327	9.31417	9.45715	9.33862	9.91489	10.0804	9.75375	8.79348	8.84636	8.86944	9.40156	9.42647
P29218	IMPA1_HUMAN	IMPA1	EIQVIPLQR, LFCIPVHGIR, LQVSQQEDITK, MVLSNMEK, NEMNVMLK, QAGEVVCEAIK, SLLVTELGSSR, SSPVDLVTATDQK, YPSHSFIGEESVAAGEK	9	sp|P29218|IMPA1_HUMAN	Inositol monophosphatase 1 OS=Homo sapiens OX=9606 GN=IMPA1 PE=1 SV=1	0	0	8.80727	8.53169	8.88982	9.29068	9.0954	8.74637	8.80567	8.85473	9.12329	9.66494	9.53943	9.59895	9.14177	9.27918	9.15016	8.97645	8.91185	8.99372	9.08555	8.95262	9.18726	9.28826	9.0513	8.87556	8.23305	8.15794	9.6413	9.42221	9.34469	9.72592	9.17369	9.05229	9.08019	8.80098	8.88039	9.07065	10.5235	10.4458	10.3863	10.2989	10.2594
P46940	IQGA1_HUMAN	IQGAP1	ALESGDVNTVWK, ALQSPALGLR, ATFYGEQVDYYK, DHINDIIK, EDSNLTLQEK, EEIQSSISGVTAAYNR, EELQSGVDAANSAAQQYQR, EQLSDMMMINK, EQLWLANEGLITR, ERDVYEELLTQAEIQGNINK, FALGIFAINEAVESGDVGK, FDVPGDENAEMDAR, FFQTACDVPELQDK, FLSAIVSSVDK, FMDSVIFTLYNYASNQR, FNVDEYSDLVTLTK, FPDAGEDELLK, FQPGETLTEILETPATSEQEAEHQR, FVHLLDQSDQDFQEELDLMK, GLQQQNSDWYLK, GVLLEIEDLQVNQFK, HTDNVIQWLNAMDEIGLPK, IFYPETTDIYDR, IFYPETTDIYDRK, IIGN…	54	sp|P46940|IQGA1_HUMAN	Ras GTPase-activating-like protein IQGAP1 OS=Homo sapiens OX=9606 GN=IQGAP1 PE=1 SV=1	0	0	9.48305	9.60246	9.61645	9.54943	9.5593	9.52985	9.61782	9.62407	9.32084	9.46424	9.51487	9.32382	9.20737	9.22249	9.19833	8.73913	8.83254	8.74574	8.90974	8.82909	8.49042	8.59212	8.63851	9.3577	9.60428	9.14042	9.38167	8.59275	8.65509	8.88727	9.56982	9.48346	9.48868	9.25736	9.07728	9.15915	8.78736	8.73706	8.73038	8.44269	8.34128
Q13576	IQGA2_HUMAN	IQGAP2	AWVNQLETQTGEASK, DLNLMDIK, EACNVPEPEEK, EIEDIIEEVTVGYIR, ENIWSASEELLLR, ESSWVTPESCLYK, FLGVEMEK, FMDTVIFTLYNYASNQR, FPDATEDELLK, FQATSSGPILR, FQATSSGPILREEFEAR, GGEMEILNNTDNQGIK, GIAEQTVVTLR, GVLLDIDDLQTNQFK, HSQSMIEDAQLPLEQK, HSQSMIEDAQLPLEQKK, HTDNTVQWLR, IFYPETTDVYDR, IFYPETTDVYDRK, IGGILANELSVDEAALHAAVIAINEAVEK, ITLEDVISHSK, IVGNLLYYR, IYDVEQTR, KGGEMEILNNTDNQGIK, KKGGEMEILNNTDNQGIK, KLIIDVIR…	67	sp|Q13576|IQGA2_HUMAN	Ras GTPase-activating-like protein IQGAP2 OS=Homo sapiens OX=9606 GN=IQGAP2 PE=1 SV=4	0	0	8.84394	8.90455	8.87458	9.01096	9.05036	9.038	9.07997	9.09792	9.54506	9.75455	9.79842	9.55368	9.28575	9.2278	9.23624	9.21045	9.35512	9.17497	9.35442	9.32439	9.23732	9.25188	9.22389	8.59404	8.4009	8.14595	9.41236	9.54834	9.45423	9.38961	8.66971	8.63613	8.66825	8.82026	8.80863	8.84166	9.90837	9.7525	9.62994	8.77086	8.83976
Q96CN7	ISOC1_HUMAN	ISOC1	ASAPESGLLSK, ASAPESGLLSKV, FLSLYGDQIDMHR, FLSLYGDQIDMHRK, FSMVLPEVEAALAEIPGVR, GLGSTVQEIDLTGVK, GVEVHIVADATSSR, ILGIPVIVTEQYPK, PSSVPHGAGYELLIQK, TGIIVTTSEAVLLQLVADK, YFGDIISVGQR	11	sp|Q96CN7|ISOC1_HUMAN	Isochorismatase domain-containing protein 1 OS=Homo sapiens OX=9606 GN=ISOC1 PE=1 SV=3	0	0	8.46459	8.29686	8.26644	8.60999	8.25512	8.28611	8.30076	8.36176	8.14944	8.56508	8.26666	8.58264	8.35724	8.33246	8.21526	8.10679	7.83504	8.03377	8.62208	8.24373	8.37452	8.61373	8.64954	8.24869	8.73323	8.32697	14.2871	8.70937	8.51616	8.8895	9.21903	9.28924	9.29765	8.13853	7.90878	8.18658	8.86829	9.12492	9.12691	9.2507	9.32074
P11215	ITAM_HUMAN	ITGAM	AIMEFNPR, DHVFQVNNFEALK, DMMSEGGPPGAEPQ, EFQNNPNPR, EFVSTVMEQLK, EFVSTVMEQLKK, EGQIQSVVTYDLALDSGRPHSR, ERLPSHSDFLAELR, ERLPSHSDFLAELRK, FGAALTVLGDVNGDK, FGDPLGYEDVIPEADR, FGDPLGYEDVIPEADREGVIR, GAVYLFHGTSGSGISPSHSQR, GCPQEDSDIAFLIDGSGSIIPHDFRR, GFGQSVVQLQGSR, GLCFLFGSNLR, ILVVITDGEK, LFTALFPFEK, LPSHSDFLAELR, LREGQIQSVVTYDLALDSGRPHSR, LTDVAIGAPGEEDNR, QELNTIASKPPR, QNTGMWESNANVK, SLPISLVFLVPVR, S…	36	sp|P11215|ITAM_HUMAN	Integrin alpha-M OS=Homo sapiens OX=9606 GN=ITGAM PE=1 SV=2	0.0434783	0	6.3192	7.0767		6.70541	6.95188	6.68647	7.13694	7.46905	8.49349	8.53394	8.52805	8.40277	8.62894	8.52813	8.66966	6.64577	8.06334	9.55816	7.35338	7.12882	7.35982	7.09303	7.25654	9.61049	13.5983	12.8301	9.54843	9.30121	9.60421	10.7583	11.803	11.724	11.807	9.34327	9.2238	9.26656	7.81979	7.71176	7.68238	10.7816	11.0637
P05556	ITB1_HUMAN	ITGB1	GEVFNELVGK, IGFGSFVEK, LKPEDITQIQPQQLVLR, LLVFSTDAGFHFAGDGK, LSEGVTISYK, LSENNIQTIFAVTEEFQPVYK, NVLSLTNKGEVFNELVGK, SAVTTVVNPK, SGEPQTFTLK, SLGTDLMNEMR, TVMPYISTTPAK, WDTGENPIYK	12	sp|P05556|ITB1_HUMAN	Integrin beta-1 OS=Homo sapiens OX=9606 GN=ITGB1 PE=1 SV=2	0	0	8.91776	9.02697	8.96728	9.18875	9.21863	9.12931	9.10286	9.06837	8.08676	8.11208	8.25361	8.66845	8.61665	8.66704	8.73822	8.47963	8.43009	8.20569	8.56418	8.71576	8.66268	8.62476	8.51932	10.1302	9.79956	9.63643	11.6684	9.33125	9.20374	9.65007	9.05767	9.26436	8.89316	9.2649	9.16494	9.07399	8.84959	8.75689	8.74581	9.05586	9.00826
P05107	ITB2_HUMAN	ITGB2	ALNEITESGR, ECQPPFAFR, GDCDGVQINVPITFQVK, LAENNIQPIFAVTSR, LGAILTPNDGR, LLVFATDDGFHFAGDGK, RSNEFDYPSVGQLAHK, SATTTVMNPK, SNEFDYPSVGQLAHK, SQWNNDNPLFK, TVLPFVNTHPDK, VFLDHNALPDTLK, VTATECIQEQSFVIR, VTYDSFCSNGVTHR, YLIYVDESR	15	sp|P05107|ITB2_HUMAN	Integrin beta-2 OS=Homo sapiens OX=9606 GN=ITGB2 PE=1 SV=2	0	0	9.64716	9.89397	9.72554	9.80215	9.61584	9.46516	9.5384	9.51802	9.35669	9.12019	9.5239	9.40814	9.80255	9.61071	9.81074	8.42449	8.33218	8.34961	8.67602	8.76579	8.64757	8.65935	8.39193	9.92178	12.8789	13.172	10.2242	9.63255	9.88566	10.1751	11.0957	11.4011	11.3126	10.4049	10.7271	10.1634	8.53992	8.5714	8.56179	10.7092	10.6092
Q14571	ITPR2_HUMAN	ITPR2	ADLEVLTYYR, ALWEIEVVHHDPCR, AMSLVSNEGDSEQNEIR, DLDFANDANK, DRGDESGPLAYHITLVELLAACTEGK, DSFVEEGNTLR, DSFVEEGNTLRK, DVGHNIYILAHQLAR, EAFAIVSVPLSEVR, EALGGPAWDYR, EGASELVIDVIVNTK, EIETFVSLLR, EIYTSNHIWK, EQNILAQVFGILK, EVNAVNCNTSWK, EVVNQPFPFGDK, FALTMEFVEEYLK, FLTCDEYEK, FMLSPGNADILIQTK, FQDGGNNVMR, GDYSIGVNGHLSGAYSK, GGAGQWNSLFR, GIAIPVDLDSQVNTLFMK, GNPQNQVLLHK, GQLTEASSATSK, HADIFLEK, HLATGNYLAAE…	58	sp|Q14571|ITPR2_HUMAN	Inositol 1,4,5-trisphosphate receptor type 2 OS=Homo sapiens OX=9606 GN=ITPR2 PE=1 SV=2	0	0	7.4989	7.53933	7.28823	7.68714	7.61758	7.62596	7.59949	7.62351	7.48086	7.69197	7.54608	7.56502	7.94739	7.9989	8.04041	7.9686	8.01122	8.07676	7.87914	8.00064	7.88846	7.96405	7.89045	8.13073	8.62336	8.89719	8.22825	7.86008	7.90294	8.65035	7.98605	8.02173	8.30135	8.29619	8.55121	8.02667	7.81675	7.64025	7.65467	7.78987	7.82372
Q15046	SYK_HUMAN	KARS1	EICNAYTELNDPMR, ENVATTDTLESTTVGTSV, EVLLFPAMKPEDK, EVLLFPAMKPEDKK, FHVDISLTDFIQK, GDIIGVQGNPGK, IAPELYHK, ILDDICVAK, INMVEELEK, LPETNLFETEETRK, MLVVGGIDR, PFITYHNELDMNLYMR, QLFEEQAK, RGDIIGVQGNPGK, RINMVEELEK, SEEEFIHINNK, VAMFLTDSNNIK, VNGEDPYPHK, VTYHPDGPEGQAYDVDFTPPFRR, YLDLILNDFVR, YSHLQPGDHLTDITLK	21	sp|Q15046|SYK_HUMAN	Lysine--tRNA ligase OS=Homo sapiens OX=9606 GN=KARS1 PE=1 SV=3	0	0	9.61234	9.5853	9.72199	9.60493	9.33094	9.59497	9.77605	9.7844	9.01371	9.2451	9.34641	9.09123	8.97654	9.0799	8.9722	8.87417	8.91619	9.09972	9.28557	9.20468	9.19533	9.08525	9.21544	8.71252	9.1495	7.76024	9.24577	8.61438	8.98171	9.01576	8.65484	8.31319	8.47245	8.75353	8.67615	8.72519	9.23774	9.37345	9.17324	9.31797	9.22738
Q07666	KHDR1_HUMAN	KHDRBS1	DDEENYLDLFSHK, DSLDPSFTHAMQLLTAEIEK, ERVLIPVK, GAAPPPPPVPR, GDSKKDDEENYLDLFSHK, ILGPQGNTIK, ILGPQGNTIKR, KDDEENYLDLFSHK, SGSMDPSGAHPSVR, YLPELMAEK	10	sp|Q07666|KHDR1_HUMAN	KH domain-containing, RNA-binding, signal transduction-associated protein 1 OS=Homo sapiens OX=9606 GN=KHDRBS1 PE=1 SV=1	0	0	9.45557	9.38314	9.38721	9.61456	9.01978	9.12926	9.29871	9.31893	9.56774	9.11374	9.1975	9.849	9.80904	9.72971	9.74409	9.27011	9.1214	8.69183	9.71772	9.70213	9.87692	9.77773	9.87542	9.25321	9.41631	9.27918	9.05176	9.88749	9.44978	10.0087	9.66704	9.51126	9.69577	9.26429	8.61405	9.14326	9.68425	9.82018	9.5958	9.75189	9.48917
Q92945	FUBP2_HUMAN	KHSRP	AINQQTGAFVEISR, AWEEYYK, DAFADAVQR, GQGNWGPPGGEMTFSIPTHK, GRGGPPGQFHDNANGGQNGTVQEIMIPAGK, IAHIMGPPDR, IGGDAATTVNNSTPDFGFGGQK, IGGGIDVPVPR, IGQQPQQPGAPPQQDYTK, IINDLLQSLR, KLASQGDSISSQLGPIHPPPR, LASQGDSISSQLGPIHPPPR, MILIQDGSQNTNVDK, MILIQDGSQNTNVDKPLR, MMLDDIVSR, QLEDGDQPESK, QLPPNGDPNFK, SVSLTGAPESVQK, TSMTEEYR, TSMTEEYRVPDGMVGLIIGR, VPDGMVGLIIGR, VQISPDSGGLPER	22	sp|Q92945|FUBP2_HUMAN	Far upstream element-binding protein 2 OS=Homo sapiens OX=9606 GN=KHSRP PE=1 SV=4	0	0	9.915	9.98048	9.94212	9.81702	9.80908	9.96627	9.89545	9.85969	10.5257	10.1331	10.2051	10.3238	10.0562	10.046	9.96298	10.1317	9.78581	9.83014	9.8626	9.96804	9.90438	9.90319	9.91682	9.58558	10.361	9.42692	8.86945	9.95671	9.98385	9.48178	9.93747	9.55743	9.42684	9.87465	9.68546	10.0622	10.1605	10.0087	9.99388	9.62798	9.68002
O00139	KIF2A_HUMAN	KIF2A	AALQEEEQASK, DLDVITIPSK, DSFIGENSR, DVVMVHEPK, FDYAFDDSAPNEMVYR, FSLIDLAGNER, GMATCFAYGQTGSGK, GSLDYRPLTTADPIDEHR, IDILTELR, PLVETIFER, QQVQVVGLQER, SHAVFQIILR, VFDLLNRK, YLENQTFR	14	sp|O00139|KIF2A_HUMAN	Kinesin-like protein KIF2A OS=Homo sapiens OX=9606 GN=KIF2A PE=1 SV=3	0	0	9.16499	9.03336	8.97218	9.21899	8.99609	9.30679	9.08785	9.06262	8.7106	8.40508	8.68836	8.67873	8.80041	8.80012	8.76741	8.74772	8.60444	8.59463	8.95707	8.90651	8.84124	8.98075	8.73177	8.78124	9.1025	8.98444	10.1591	8.86981	9.09144	9.19318	9.19836	9.35449	8.53346	8.40751	8.23601	8.54406	9.06318	8.93803	8.83833	8.27687	8.39392
Q14974	IMB1_HUMAN	KPNB1	AAVENLPTFLVELSR, ESCLEAYTGIVQGLK, GALQYLVPILTQTLTK, GDQENVHPDVMLVQPR, KVQHQDALQISDVVMASLLR, LAATNALLNSLEFTK, LLETTDRPDGHQNNLR, LQQVLQMESHIQSTSDR, LVEARPMIHELLTEGR, MELITILEK, NSLTSKDPDIK, NYVLQTLGTETYR, PLVIQAMPTLIELMK, PMIHELLTEGR, PQILSVFGDIALAIGGEFK, PQILSVFGDIALAIGGEFKK, QDENDDDDDWNPCK, SDYDMVDYLNELR, SNEILTAIIQGMR, SSAYESLMEIVK, SVKPQILSVFGDIALAIGGEFK, TTLVIMER, TVSPDRLELEAAQK, VLANPGNSQVAR,…	28	sp|Q14974|IMB1_HUMAN	Importin subunit beta-1 OS=Homo sapiens OX=9606 GN=KPNB1 PE=1 SV=2	0	0	9.93213	9.92811	9.97356	9.80608	10.0974	9.92231	9.92242	10.0577	8.71955	9.20669	9.13844	8.7337	8.79682	8.80884	8.64951	8.61399	9.03718	8.78936	9.05783	8.97941	8.83508	8.94733	8.79637	8.91214	8.86853	8.74828	8.89507	8.89927	8.86357	8.86752	8.6343	8.20689	8.72582	8.3446	8.48292	8.53118	9.27292	9.02756	9.17997	8.83955	8.92863
Q13601	KRR1_HUMAN	KRR1	ALNEHHVNATLDLIEGSMTVCTTK, ELASGEYFLK, EYTPFPPPQPESQIDK, GLLEESSFATLFPK, ILQDDVACDIIK, KLGALTAEEIALK, LGALTAEEIALK, NIHPIYNIK, PKPENQDESELLTVPDGWKEPAFSK, SVSFEQAVR, TFDPYIIIR	11	sp|Q13601|KRR1_HUMAN	KRR1 small subunit processome component homolog OS=Homo sapiens OX=9606 GN=KRR1 PE=1 SV=4	0	0	8.37205	8.64453	8.63324	8.55064	8.66145	8.47306	8.60887	8.64139	8.56175	8.16218	8.52589	8.7301	8.96772	8.93816	8.89143	9.20348	8.91665	9.00546	8.97132	9.04379	8.9561	8.8076	8.99846	8.39409	8.83091	8.37852	9.97308	8.94887	8.79265	8.61942	9.36528	9.52211	8.91777	9.51835	9.58004	9.13745	8.42467	8.61667	8.36983	8.62071	8.59567
P04264	K2C1_HUMAN	KRT1	AEAESLYQSK, AQYEDIAQK, DVDGAYMTKVDLQAK, DYQELMNTK, FLEQQNQVLQTK, FSSCGGGGGSFGAGGGFGSR, FVSTTYSGVTR, IEISELNR, KQISNLQQSISDAEQR, LALDLEIATYR, LLRDYQELMNTK, LNDLEDALQQAK, LNDLEDALQQAKEDLAR, LRSEIDNVK, LRSEIDNVKK, NKYEDEINK, NKYEDEINKR, NMQDMVEDYR, QISNLQQSISDAEQR, RTNAENEFVTIK, SDQSRLDSELK, SGGGFSSGSAGIINYQR, SKAEAESLYQSK, SKAEAESLYQSKYEELQITAGR, SLDLDSIIAEVK, SLDLDSIIAEVKAQYEDIAQK, SLNNQFASFIDK, S…	37	sp|P04264|K2C1_HUMAN	Keratin, type II cytoskeletal 1 OS=Homo sapiens OX=9606 GN=KRT1 PE=1 SV=6	0	0	9.05902	10.6759	8.25067	8.92059	8.49854	9.96628	8.9984	5.66738	8.9925	17.7456	6.14202	8.74306	10.8342	10.3459	9.77231	10.8889	10.6277	10.9389	8.22325	9.93415	7.71081	7.27896	6.84925	11.8413	10.6966	11.9655	15.3865	13.4334	9.3101	11.4033	8.59657	13.1585	8.74517	10.9042	12.46	16.0468	7.55038	7.55649	8.35091	12.5949	10.2348
P13645	K1C10_HUMAN	KRT10	ADLEMQIESLTEELAYLK, ADLEMQIESLTEELAYLKK, ALEESNYELEGK, DAEAWFNEK, ELTTEIDNNIEQISSYK, GSLGGGFSSGGFSGGSFSR, IRLENEIQTYR, LENEIQTYR, LKYENEVALR, NQILNLTTDNANILLQIDNAR, NVQALEIELQSQLALK, QSLEASLAETEGR, QSVEADINGLR, QSVEADINGLRR, RVLDELTLTK, SEITELRR, SLLEGEGSSGGGGR, SQYEQLAEQNR, SQYEQLAEQNRK, VLDELTLTK, VRALEESNYELEGK, VTMQNLNDR, YENEVALR	23	sp|P13645|K1C10_HUMAN	Keratin, type I cytoskeletal 10 OS=Homo sapiens OX=9606 GN=KRT10 PE=1 SV=6	0	0	8.28727	9.01877	8.60537	8.39814	7.66875	8.55238	9.17831	11.0767	9.21633	15.1221	5.64094	9.25988	10.4307	11.7059	9.46517	9.69422	10.6844	8.73802	8.32197	10.7146	8.64689	7.9064	5.07994	11.0353	9.92792	11.0084	15.524	13.5264	9.43562	11.482	9.04821	11.9671	9.09142	11.6753	12.7973	16.1614	9.19407	7.76584	8.57904	13.7562	10.5442
P11279	LAMP1_HUMAN	LAMP1	ALQATVGNSYK, FFLQGIQLNTILPDAR, FFLQGIQLNTILPDARDPAFK, RSHAGYQTI, TVESITDIR	5	sp|P11279|LAMP1_HUMAN	Lysosome-associated membrane glycoprotein 1 OS=Homo sapiens OX=9606 GN=LAMP1 PE=1 SV=3	0	0	10.9552	10.8576	9.91231	10.4098	10.7961	11.0925	10.6803	10.7285	8.26754	9.19304	9.00912	8.26719	8.78661	8.90694	9.15052	8.82636	9.20779	8.88721	8.8491	8.83884	8.90854	8.81651	8.65915	10.7859	9.70906	10.2589	10.1627	9.30972	9.7113	9.17363	9.52447	9.97909	9.44111	10.092	10.2396	10.0648	9.72401	9.51733	9.67105	9.98433	9.63995
Q9Y2Q5	LTOR2_HUMAN	LAMTOR2	AQALVQYLEEPLTQVAAS, ETVGFGMLK, FILMDCMEGR, NGNQAFNEDNLK, VANLLLCMYAK, VTAAIASNIWAAYDR	6	sp|Q9Y2Q5|LTOR2_HUMAN	Ragulator complex protein LAMTOR2 OS=Homo sapiens OX=9606 GN=LAMTOR2 PE=1 SV=1	0	0	9.17604	9.01036	9.0918	8.89836	9.10242	8.98025	8.96266	8.79828	8.31661	8.59994	8.6848	8.76548	9.49665	9.63166	9.52947	8.70937	9.29831	9.03737	9.59266	9.69124	9.43037	9.37049	9.54187	9.20082	9.51989	9.57967	8.5884	8.36684	8.91785	9.18574	8.86176	9.14116	9.11219	8.89421	9.03185	8.60793	8.74072	9.14517	9.31728	9.21198	9.28728
Q9UHA4	LTOR3_HUMAN	LAMTOR3	ELAPLFEELR, KLPSVEGLHAIVVSDR, KLPSVEGLHAIVVSDRDGVPVIK, LPLVVSFIASSSANTGLIVSLEK, LPSVEGLHAIVVSDRDGVPVIK, VANDNAPEHALRPGFLSTFALATDQGSK	6	sp|Q9UHA4|LTOR3_HUMAN	Ragulator complex protein LAMTOR3 OS=Homo sapiens OX=9606 GN=LAMTOR3 PE=1 SV=1	0	0	8.9463	8.75858	8.88083	9.11628	9.23162	8.99133	9.0208	8.96302	9.13969	9.08041	9.26868	9.18762	9.38586	9.51782	9.16563	9.55959	9.47693	9.24959	9.41448	9.58344	9.22967	9.34383	9.09558	8.56259	8.90524	8.38442	8.18508	8.38748	8.57214	7.79558	8.75774	8.45888	8.46602	8.93575	8.89751	8.79588	9.24694	9.42473	9.49198	8.97352	9.28786
P28838	AMPL_HUMAN	LAP3	AAGIDEQENWHEGK, ASANMDLMR, DEVPYLRK, EDDVPQFTSAGENFDK, ETLNISGPPLK, GITFDSGGISIK, GLVLGIYSK, GSDEPPVFLEIHYK, GSPNANEPPLVFVGK, GVLFASGQNLAR, LFEASIETGDR, LILADALCYAHTFNPK, LRETLNISGPPLK, LYGSGDQEAWQK, MPLFEHYTR, QLMETPANEMTPTR, SAGACTAAAFLK, SWIEEQAMGSFLSVAK, TFYGLHQDFPSVVLVGLGK, TFYGLHQDFPSVVLVGLGKK, TIQVDNTDAEGR, TLIEFLLR, WAHLDIAGVMTNK, WAHLDIAGVMTNKDEVPYLR, WAHLDIAGVMTNKDEVPYLRK	25	sp|P28838|AMPL_HUMAN	Cytosol aminopeptidase OS=Homo sapiens OX=9606 GN=LAP3 PE=1 SV=3	0	0	9.19152	9.36984	9.50507	9.34547	9.46742	9.3383	9.26096	9.34363	9.09612	9.40563	9.18188	9.0691	8.95333	9.04685	8.96043	9.07907	8.99104	9.0203	9.05877	8.9753	8.83269	8.81997	8.85821	10.2549	8.47234	9.03237	8.58257	9.14396	9.20011	9.18492	9.67627	9.90015	9.84013	9.42617	9.33584	9.4882	8.7333	8.62891	8.7718	9.30528	9.4111
Q14847	LASP1_HUMAN	LASP1	EPAAPVSIQR, GFSVVADTPELQR, KTQDQISNIK, MGPSGGEGMEPER, QQSELQSQVR, QSFTMVADTPENLR, TGDTGMLPANYVEAI, TQDQISNIK, YHEEFEK	9	sp|Q14847|LASP1_HUMAN	LIM and SH3 domain protein 1 OS=Homo sapiens OX=9606 GN=LASP1 PE=1 SV=2	0	0	9.57621	9.16848	9.2288	9.54912	9.19363	8.9845	8.93639	9.04771	10.4041	9.98536	10.0099	10.2771	9.91339	9.81175	9.99714	9.54042	8.98959	9.37274	9.57469	9.36807	9.73106	9.68219	9.77399	9.40248	7.91492	7.97881	10.3788	9.45945	9.7007	8.97799	8.53911	8.37576	8.3766	9.10501	9.19063	9.24429	10.9992	10.9364	10.9398	9.71052	9.54791
Q14739	LBR_HUMAN	LBR	ENDIKPLTSFR, FSLSQESSYIATQYSLRPR, GRWPGSSLYYEVEILSHDSTSQLYTVK, KFADGEVVR, KYGVAWEK, LTPLILKPFGNSISR, NDLSPASSGNAVYDFFIGR, NLLVSGWWGFVR, TFEVTPIR, VVEGTPLIDGR, YKDGTELELK, YNGEPEHIER	12	sp|Q14739|LBR_HUMAN	Delta(14)-sterol reductase LBR OS=Homo sapiens OX=9606 GN=LBR PE=1 SV=2	0	0	8.24973	8.34235	7.94892	8.14537	8.27278	8.41618	8.19217	8.25852	8.6317	9.26399	8.58485	8.56954	8.1554	8.23445	8.98846	8.68207	8.67723	8.82993	7.83932	8.03195	9.03306	8.84852	8.17128	8.66901	8.2221	10.0341	11.2834	8.45153	8.34233	8.46126	7.9997	8.31104	7.97165	8.73604	8.59627	8.73341	8.40796	8.86249	8.01725	7.96904	7.77812
P13796	PLSL_HUMAN	LCP1	AACLPLPGYR, AECMLQQAER, ALENDPDCR, AYYHLLEQVAPK, AYYHLLEQVAPKGDEEGVPAVVIDMSGLR, EGESLEDLMK, EGKPYLVLGLLWQVIK, EITENLMATGDLDQDGR, FSLVGIGGQDLNEGNR, GDEEGVPAVVIDMSGLR, GSVSDEEMMELR, HVIPMNPNTNDLFNAVGDGIVLCK, IGLFADIELSR, IGNFSTDIK, IKVPVDWNR, ISFDEFIK, KEGICAIGGTSEQSSVGTQHSYSEEEK, KLENCNYAVELGK, LENCNYAVELGK, LNLAFIANLFNR, LSPEELLLR, MINLSVPDTIDER, MVMTVFACLMGK, NEALIALLR, NWMNSLGVNPR, PENQDIDWGALE…	44	sp|P13796|PLSL_HUMAN	Plastin-2 OS=Homo sapiens OX=9606 GN=LCP1 PE=1 SV=6	0	0	11.192	11.1049	11.0258	11.1433	10.9994	10.9999	10.8936	11.0013	10.9382	11.2566	11.1338	10.8147	10.6554	10.5854	10.6047	10.1545	10.3277	10.3073	10.2511	10.0801	10.1159	10.2165	10.3226	10.3035	9.42117	8.64215	10.6233	10.67	10.5468	10.3109	10.4341	10.2095	10.3691	9.97294	9.84055	10.1214	10.8006	10.6951	10.9002	10.6111	10.5998
P00338	LDHA_HUMAN	LDHA	DDVFLSVPCILGQNGISDLVK, DLADELALVDVIEDK, DQLIYNLLK, GEMMDLQHGSLFLR, GYTSWAIGLSVADLAESIMK, LKGEMMDLQHGSLFLR, LLIVSNPVDILTYVAWK, QVVESAYEVIK, RVHPVSTMIK, SADTLWGIQK, TLHPDLGTDK, VHPVSTMIK, VIGSGCNLDSAR, VTLTSEEEAR	14	sp|P00338|LDHA_HUMAN	L-lactate dehydrogenase A chain OS=Homo sapiens OX=9606 GN=LDHA PE=1 SV=2	0	0	11.8939	11.8578	11.9687	11.627	11.6659	11.9321	11.9261	11.9844	11.0023	11.4504	11.3433	10.9136	10.487	10.4673	10.5188	10.6568	10.666	10.7327	10.6997	10.1747	10.5121	10.5016	10.7121	10.1566	9.79909	8.82571	9.86802	10.9683	10.8437	10.7044	9.59994	10.0037	9.91464	10.3329	10.2314	10.4011	11.3242	11.1426	11.2357	10.5735	10.6799
P07195	LDHB_HUMAN	LDHB	DYSVTANSK, FIIPQIVK, GEMMDLQHGSLFLQTPK, GLTSVINQK, GYTNWAIGLSVADLIESMLK, IHPVSTMVK, ITVVGVGQVGMACAISILGK, IVVVTAGVRQQEGESR, LIAPVAEEEATVPNNK, LKDDEVAQLK, LKDDEVAQLKK, LKGEMMDLQHGSLFLQTPK, MVVESAYEVIK, SADTLWDIQK, SLADELALVDVLEDK	15	sp|P07195|LDHB_HUMAN	L-lactate dehydrogenase B chain OS=Homo sapiens OX=9606 GN=LDHB PE=1 SV=2	0	0	11.787	11.6492	11.7451	11.5175	11.6942	11.8143	11.7198	11.9174	11.3979	11.8225	11.517	11.0256	10.3379	10.3311	10.343	10.9912	10.829	11.0076	10.4458	10.1753	10.5295	10.5734	10.7	10.5226	9.8907	9.95019	10.0733	11.74	11.5868	11.5449	10.8994	10.7828	10.9825	11.1981	10.8153	11.2629	11.3033	11.1187	11.1823	10.879	10.831
O95202	LETM1_HUMAN	LETM1	AKLEATLQEEAAIQQEHR, AMYLPDTLSPADQLK, DTAPVLEGLK, DTAPVLEGLKEEEITK, EDVHISTSQVAEIVATLEK, EDVQDYSEDLQEIK, EDVQDYSEDLQEIKK, EEIDILSDACSK, EKEELELLK, FLQDTIEEMALK, ILNGHSLTR, IRETGERPSNEEIMR, KLEEGGPVYSPPAEVVVK, KLEEGGPVYSPPAEVVVKK, LEATLQEEAAIQQEHR, LFEDELTLDNLTR, LFEDELTLDNLTRPQLVALCK, LFPNMLPSTFETQSLK, LIAEEGVDSLNVK, LLELQSIGTNNFLR, LTSLAAALDENK, QWLDLHLHQEIPTSLLILSR, RVQQMIGQIDGLISQLEMDQQAGK, STL…	28	sp|O95202|LETM1_HUMAN	Mitochondrial proton/calcium exchanger protein OS=Homo sapiens OX=9606 GN=LETM1 PE=1 SV=1	0	0	8.8445	8.8359	8.63754	8.87312	8.89779	8.89008	8.72345	8.80347	8.68038	8.48427	8.54082	8.62589	8.93425	8.87862	8.8587	9.2223	9.19727	9.08543	8.86462	8.95405	8.73239	8.74201	8.71727	8.688	8.45332	8.92694	8.2364	8.74257	8.81395	8.67166	8.43628	8.49386	8.59142	9.08343	8.98491	8.96662	8.51501	8.64284	8.49714	8.85246	8.79069
P49257	LMAN1_HUMAN	LMAN1	AAFENWEVEVTFR, DIDNLVQR, GHPDLQGQPAEEIFESVGDRELR, GPHLVQSDGTVPFWAHAGNAIPSSDQIR, ITYYQNTLTVMINNGFTPDK, LVSGMQHPGSAGGVYETTQHFIDIK, QLDMILDEQR, QLDMILDEQRR, RDIDNLVQR, RGAGMPGQHGQITQQELDTVVK, YQEEFEHFQQELDK, YVSSLTEEISK, YVSSLTEEISKR	13	sp|P49257|LMAN1_HUMAN	Protein ERGIC-53 OS=Homo sapiens OX=9606 GN=LMAN1 PE=1 SV=2	0	0	8.88484	8.80404	8.56455	8.81415	8.89244	8.94555	8.80565	8.70498	8.74645	8.43582	8.69644	8.62063	8.88709	9.05159	9.09284	9.14936	8.8228	8.8394	8.86838	8.96002	9.08417	8.92899	9.04268	10.4299	8.64765	8.69001	10.4975	9.30564	9.30956	8.69641	9.23638	9.29066	8.94242	9.97921	10.1887	9.9262	8.69511	8.68943	8.63983	8.78114	8.93932
P02545	LMNA_HUMAN	LMNA	AAYEAELGDAR, AAYEAELGDARK, AGQVVTIWAAGAGATHSPPTDLVWK, AQHEDQVEQYK, AQNTWGCGNSLR, ASASGSGAQVGGPISSGSSASSVTVTR, DLEALLNSK, EAALSTALSEK, EAALSTALSEKR, EDLQELNDR, EGDLIAAQAR, EREMAEMR, IDSLSAQLSQLQK, IRIDSLSAQLSQLQK, ITESEEVVSR, KEGDLIAAQAR, LADALQELR, LALDMEIHAYR, LALDMEIHAYRK, LEAALGEAKK, LQTMKEELDFQK, LRDLEDSLAR, MQQQLDEYQELLDIK, NIYSEELR, NIYSEELRETK, NSNLVGAAHEELQQSR, QLQDEMLR, QNGDDPLLTYR, RQNG…	39	sp|P02545|LMNA_HUMAN	Prelamin-A/C OS=Homo sapiens OX=9606 GN=LMNA PE=1 SV=1	0	0	8.83191	8.71218	8.64815	8.86071	9.09127	9.11313	9.08237	9.11056	9.78857	9.55979	9.6445	9.8029	10.1377	10.0127	10.144	9.11617	8.84375	8.87025	8.97554	9.09264	10.1377	9.91416	9.96948	11.2029	10.0901	10.0568	9.68203	8.95108	9.21572	9.05196	10.1057	9.84311	9.89637	8.24169	8.27198	8.17573	7.83633	7.74526	7.64049	8.9704	8.84858
P20700	LMNB1_HUMAN	LMNB1	AEHDQLLLNYAK, AGGPTTPLSPTR, AGQTVTIWAANAGVTASPPTDLIWK, ALYETELADAR, ALYETELADARR, CKAEHDQLLLNYAK, CQSLTEDLEFR, CQSLTEDLEFRK, DAALATALGDK, DAALATALGDKK, DQIAQLEASLAAAK, DQIAQLEASLAAAKK, DQMQQQLNDYEQLLDVK, EELEQTYHAK, EELRELNDR, EREMAEIR, EREMAEIRDQMQQQLNDYEQLLDVK, ESDLNGAQIK, EYEAALNSK, IESLSSQLSNLQK, IQELEDLLAK, KESDLNGAQIK, KIGDTSVSYK, KQLADETLLK, LALDMEISAYR, LALDMEISAYRK, LAQALHEMR, LAQALHEMRE…	49	sp|P20700|LMNB1_HUMAN	Lamin-B1 OS=Homo sapiens OX=9606 GN=LMNB1 PE=1 SV=2	0	0	9.82262	9.72078	9.64174	9.80881	9.592	9.59215	9.7555	9.72545	10.512	10.2697	10.4459	10.4361	10.8968	10.8297	10.9661	10.741	10.6114	10.7638	10.6973	10.8461	10.8392	10.6722	10.7528	9.47332	9.98563	10.0204	10.4698	10.0733	10.1106	8.98623	9.72458	9.76688	9.90367	10.8728	11.0732	10.9369	10.512	10.4754	10.4903	10.2221	10.162
Q03252	LMNB2_HUMAN	LMNB2	AAATMATPLPGR, AGGPATPLSPTR, AGQMVTVWAAGAGVAHSPPSTLVWK, ALELENDR, ALELENDRLLLK, ALYESELADAR, ALYESELADARR, ATSSSSGSLSATGR, DLESLFHR, DVMQQQLAEYQELLDVK, EGELTVAQGR, ELEEAMAGER, ELEEAMAGERDK, EQEMTEMR, GLESDVAELR, GQSSWGTGESFR, IRELEEAMAGER, IRELEEAMAGERDK, LALDMEINAYR, LALDMEINAYRK, LELEQTYQAK, LESLSYQLSGLQK, LRAELDEVNK, LYKLELEQTYQAK, MAQALEELR, MRLESLSYQLSGLQK, QQEYDFK, QVLEGEEIAYK, RGLESDVAELR, …	36	sp|Q03252|LMNB2_HUMAN	Lamin-B2 OS=Homo sapiens OX=9606 GN=LMNB2 PE=1 SV=4	0	0	8.8652	8.74751	8.7022	9.02019	8.74544	8.78651	8.81018	8.81111	10.1538	9.84305	10.0212	10.1374	10.5476	10.5	10.5272	10.3294	10.2508	10.4331	10.3986	10.5495	10.5629	10.3862	10.4266	9.63305	10.1777	9.53489	10.1435	10.0152	10.0172	9.32003	9.70212	9.45758	9.68295	10.2351	10.3436	10.016	9.80152	9.67173	9.6541	9.9718	9.88042
P36776	LONM_HUMAN	LONP1	AFLMQHAPANDYLVTSHIHLHVPEGATPK, AGVTCIVLPAENK, AQAVLEEDHYGMEDVK, AQAVLEEDHYGMEDVKK, DFYDLAAFITEGLEVHFVEHYR, DGSLEVTGQLGEVMK, DIIALNPLYR, EAEDELSAR, EIFDIAFPDEQAEALAVER, ESVLQMMQAGQR, FSVGGMTDVAEIK, HVMDVVDEELSK, ILCFYGPPGVGK, ILEFIAVSQLR, IVSGEAESVEVTPENLQDFVGKPVFTVER, LAQPYVGVFLK, LGLLDNHSSEFNVTR, LSSDVLTLLIK, MEMINVSGYVAQEK, NYLDWLTSIPWGK, QLEVEPEEPEAENK, QNLAMTGEVSLTGK, RAGVTCIVLPAENKK, TENPLIL…	28	sp|P36776|LONM_HUMAN	Lon protease homolog, mitochondrial OS=Homo sapiens OX=9606 GN=LONP1 PE=1 SV=2	0	0	8.92341	8.97801	8.98985	8.78604	8.99108	9.03729	8.97404	8.90657	8.55096	8.61469	8.65837	8.55026	9.15756	9.1938	9.10227	9.03756	9.22	8.99383	9.02512	9.09528	8.97306	9.03047	8.99381	9.63997	10.0699	9.90621	8.63489	9.02923	8.86398	9.0981	9.35399	9.31204	9.37336	9.77445	9.67818	9.48693	8.63003	8.81096	8.62686	8.81981	8.82663
Q6P1A2	MBOA5_HUMAN	LPCAT3	DQNSLSSEQQK, FTGTIASFNINTNAWVAR, IPNSIIPALK, LATSLGASEQALR, LIGLAVDYFDGGK, LIQESPTLSK, LVQGELIDIPGK, VWLFETNPR	8	sp|Q6P1A2|MBOA5_HUMAN	Lysophospholipid acyltransferase 5 OS=Homo sapiens OX=9606 GN=LPCAT3 PE=1 SV=1	0	0	8.09344	7.98833	7.5408	8.33204	8.10859	8.12972	8.15065	8.10626	8.00647	8.52641	8.49689	8.07337	8.41594	8.33393	8.68474	8.30886	8.68273	8.59524	8.04173	8.32511	8.21494	8.10803	8.16386	9.40154	9.56699	9.87288	10.068	8.73758	8.67397	8.78809	9.32906	9.36068	9.38591	8.76578	8.98752	8.82745	8.43847	7.93731	7.91048	8.26358	8.33358
P50851	LRBA_HUMAN	LRBA	AESDLFLAEHHK, AMALSYDQR, AQQDVIMVLK, ASPNVEAPQPHR, ATDAQLCLESSPK, DGQYLLTGGDR, DHVTATQLIQK, DINVSVGSQQPDTK, DLENLAGPVSLSTPAQLVAPSVVVK, DNPSIFVHSPHALMLQDVK, EIFVDFAPFLSR, FPSNSPVTHVAANTQPGLATPAVITVTANR, GFLVIGYSLEK, GSAMQVSPLMFTDK, HGAWGNSAVSRPLEFWR, IEPFTTYFLNLQGGK, ILAYTEGLHGK, IQNPQILK, LDMFGNDDK, LDVSNVATDTER, LDVSNVATDTERLELK, LDYWEDDLR, LIFQEGKPVTEK, LLQDMDINR, LQATMETDDNIR, LSSAIAFTYNPR, MD…	47	sp|P50851|LRBA_HUMAN	Lipopolysaccharide-responsive and beige-like anchor protein OS=Homo sapiens OX=9606 GN=LRBA PE=1 SV=4	0	0	8.03803	8.00203	7.94119	8.17482	7.94664	8.0535	7.98061	7.99858	8.4867	8.6641	8.5907	8.47522	8.39584	8.41645	8.38675	8.12208	8.18654	7.97034	8.08155	8.06195	8.52299	8.58203	8.49698	8.28178	8.36608	8.9179	10.3065	9.03919	8.7694	8.92415	8.3594	8.57251	8.49198	8.25827	8.13816	8.23744	8.40223	8.35012	8.14604	8.3374	8.20466
P42704	LPPRC_HUMAN	LRPPRC	AENQPIRDVLK, AGDMENAENILTVMR, AGYPQYVSEILEK, AILQENGCLSDSDMFSQAGLR, ALYEHLTAK, DAGIEPGPDTYLALLNAYAEK, DAHLLVESK, DIQEESTFSSR, DLLQIIFSFSK, DLPVTEAVFSALVTGHAR, DQMYYNLLK, DTTALSFFHMLNGAALR, EEAYNSLMK, EEFDRLDSSAVLDTGK, EEGFPIRPHYFWPLLVGR, EQNIVFNAETYSNLIK, FSPTDFLAK, GAYDIFLNAK, GDLSTALEVAIDCYEK, GDVENIEVVQK, GFTLNDAANSR, GPTEAVGYFLYNLIDSMSDSEVQAK, HDKVEDALNLK, HSLNSSSASTTEPDFQK, IQEENVIPR, ISNQFD…	62	sp|P42704|LPPRC_HUMAN	Leucine-rich PPR motif-containing protein, mitochondrial OS=Homo sapiens OX=9606 GN=LRPPRC PE=1 SV=3	0	0	10.2271	10.2319	10.2217	9.99576	10.2415	10.0935	10.0975	10.1459	8.61153	8.79249	8.90743	8.64525	9.19754	9.16462	9.23928	9.32383	9.54333	9.43876	9.46022	9.58764	9.25993	9.34519	9.23517	9.52374	9.50096	10.1174	7.21373	9.19887	9.17363	9.25652	9.38891	9.48275	9.59796	10.0399	10.2269	10.0265	8.74091	8.82073	8.87887	9.46693	9.56816
Q32MZ4	LRRF1_HUMAN	LRRFIP1	AGGEELDEGVAK, ALDSNSLENDDLSAPGR, ALDSNSLENDDLSAPGREPGHFNPESR, AMVSNAQLDNEK, DHNEEEGEETGLRDEK, DHNEEEGEETGLRDEKPIK, DMLLELEEQLAESR, DMLLELEEQLAESRR, DSLAEVEEK, EFTNQEAAEPK, EIDCLSPEAQK, ELTYQNTDLSEIK, ELTYQNTDLSEIKEEEQVK, EVPAHSTEVGR, HAHSILQFQFAEVK, IAAESSENVDCPENPK, IDGATQSSPAEPK, KSPVPVETLK, NEIVANVGKR, NMPGLSAATLASLGGTSSR, QREEMLEK, RGSGDTSISIDTEASIR, SAVEAQNEVTENPK, SDQQGEALDSSQK, SPVPVETLK, …	26	sp|Q32MZ4|LRRF1_HUMAN	Leucine-rich repeat flightless-interacting protein 1 OS=Homo sapiens OX=9606 GN=LRRFIP1 PE=1 SV=2	0	0	8.11573	8.01176	8.09553	8.00881	7.7502	7.95744	7.81019	7.8464	8.8157	8.56765	8.66714	8.67098	8.27004	8.21775	8.31932	8.23567	7.97332	8.18594	8.00479	8.05887	8.25543	8.19087	8.37702	8.1587	8.48627	8.36992	8.98976	8.71769	8.63882	8.6274	8.18204	8.4022	8.41317	8.17623	7.94142	8.21301	8.66048	8.40674	8.58619	8.67047	8.6348
P33241	LSP1_HUMAN	LSP1	EDSDEVHLEELSLSK, EELLGPTAQWSVEDEEEAVHEQCQHER, QASIELPSMAVASTK, QLQAQDEEGGGHVPERPK, SPEGEQEDRPGLHAYEK, SQPDLPISK, SRWETGEVQAQSAAK, TPSPLVLEGTIEQSSPPLSPTTK, WETGEVQAQSAAK	9	sp|P33241|LSP1_HUMAN	Lymphocyte-specific protein 1 OS=Homo sapiens OX=9606 GN=LSP1 PE=1 SV=1	0	0	7.80405	7.93007	8.06444	7.93346	7.79408	8.03526	7.80202	8.0727	8.37752	8.09469	8.41125	8.2756	8.02105	8.05677	8.01077	8.03827	8.03424	8.42396	7.85564	7.76283	8.13179	8.16126	8.23795	9.04888	8.96505	9.48332	9.90639	8.56731	8.51922	8.85378	9.6053	9.67483	9.81812	7.68058	7.06405	7.87219	8.72985	8.54343	8.64604	8.78145	8.71323
P09960	LKHA4_HUMAN	LTA4H	AILPCQDTPSVK, ASMHPVTAMLVGK, DFLYSYFK, DGETPDPEDPSR, DGETPDPEDPSRK, DLSSHQLNEFLAQTLQR, EDDLNSFNATDLK, ELVALMSAIR, ELVALMSAIRDGETPDPEDPSRK, FRHFNALGGWGELQNSVK, GSPMEISLPIALSK, HFNALGGWGELQNSVK, LTYTAEVSVPK, LVVDLTDIDPDVAYSSVPYEK, MQEVYNFNAINNSEIR, RMQEVYNFNAINNSEIR, RTLTGTAALTVQSQEDNLR, SAYEFSETESMLK, SLSNVIAHEISHSWTGNLVTNK, SSALQWLTPEQTSGK, TFGETHPFTK, TLTGTAALTVQSQEDNLR, TWDHFWLNEGHTVYLER, VVING…	26	sp|P09960|LKHA4_HUMAN	Leukotriene A-4 hydrolase OS=Homo sapiens OX=9606 GN=LTA4H PE=1 SV=2	0	0	9.40778	9.39185	9.3997	9.47578	9.37323	9.04494	9.04577	9.05815	10.1669	10.4697	10.0512	10.0536	9.7251	9.77358	9.60297	9.26243	9.32216	9.24753	9.38252	9.08354	9.3823	9.52307	9.47079	10.1639	9.73385	8.97106	9.16499	9.91315	9.79946	9.75735	9.02143	9.18285	8.99694	9.28077	9.42755	9.395	9.83892	9.79736	9.96159	9.65253	9.80078
P02788	TRFL_HUMAN	LTF	CAFSSQEPYFSYSGAFK, CLAENAGDVAFVK, DGAGDVAFIR, DVTVLQNTDGNNNEAWAK, EDAIWNLLR, ESTVFEDLSDEAER, FCLFQSETK, FDEYFSQSCAPGSDPR, FFSASCVPGADK, FQLFGSPSGQK, GEADAMSLDGGYVYTAGK, GGSFQLNELQGLK, IDSGLYLGSGYFTAIQNLR, KGGSFQLNELQGLK, LADFALLCLDGK, LRPVAAEVYGTER, NLLFNDNTECLAR, QVLLHQQAK, RSDTSLTWNSVK, SDTSLTWNSVK, SPKFQLFGSPSGQKDLLFK, SVNGKEDAIWNLLR, SVNGKEDAIWNLLRQAQEK, TAGWNVPIGTLR, THYYAVAVVK, YLGPQYVAGITN…	28	sp|P02788|TRFL_HUMAN	Lactotransferrin OS=Homo sapiens OX=9606 GN=LTF PE=1 SV=6	0.0434783	0	7.31739	8.12669		7.20806	8.70458	7.74943	7.60574	7.6929	9.22378	7.77744	7.82197	7.62021	8.92053	8.91186	9.17538	8.80625	9.32648	9.53313	7.65489	8.17077	7.78998	7.97521	8.19207	14.8047	17.2148	18.2362	12.3672	13.9093	14.2971	14.7499	15.2253	15.8679	15.5435	10.8601	10.9557	10.7334	9.85312	10.1375	9.98216	13.7336	13.5569
Q9Y383	LC7L2_HUMAN	LUC7L2	AMLDQLMGTSR, EQDFFFELDAMDHLQSFIADCDRR, LAETQEEISAEVAAK, LHLGFIEIR, NSMPASSFQQQK, RLAETQEEISAEVAAK, VEQLGAEGNVEESQK, VHELNEEIGK	8	sp|Q9Y383|LC7L2_HUMAN	Putative RNA-binding protein Luc7-like 2 OS=Homo sapiens OX=9606 GN=LUC7L2 PE=1 SV=2	0	0	9.23959	9.45662	9.53985	9.09937	8.99554	9.37619	9.19589	9.4796	10.091	9.65963	9.99829	9.97572	9.71756	9.59446	9.78921	9.79571	9.54033	9.64526	9.53689	9.57629	9.70963	9.59643	9.89085	9.15373	9.66532	8.81584	8.54952	9.77062	9.86273	9.70773	9.03595	8.95555	8.85852	9.45453	9.23632	9.65463	9.56625	9.80783	9.69884	9.51435	9.59579
P07948	LYN_HUMAN	LYN	DFDPVHGDVIK, DSLSDDGVDLK, EEPIYIITEYMAK, EGFIPSNYVAK, FQTKDPEEQGDIVVALYPYDGIHPDDLSFK, LIDFSAQIAEGMAYIER, LNTLETEEWFFK, PGTMSVQAFLEEANLMK, QLLAPGNSAGAFLIR, RLGAGQFGEVWMGYYNNSTK, SLDNGGYYISPR, TLKPGTMSVQAFLEEANLMK, TNADVMTALSQGYR, VENCPDELYDIMK, VIEDNEYTAR, VLEEHGEWWK	16	sp|P07948|LYN_HUMAN	Tyrosine-protein kinase Lyn OS=Homo sapiens OX=9606 GN=LYN PE=1 SV=3	0	0	8.49276	8.76898	8.61869	8.79489	8.65864	8.72459	8.7785	8.78212	8.95289	9.08434	8.97058	9.02788	9.13146	9.1455	9.09627	9.00831	8.97916	8.93654	9.05372	9.18291	9.01876	8.98309	8.99323	8.96504	9.79614	8.3582	10.058	8.69706	8.57099	8.64371	8.11095	8.3797	8.45419	8.62657	9.05007	8.77604	9.32814	9.27136	9.31892	8.64877	8.63189
O75608	LYPA1_HUMAN	LYPLA1	ASFPQGPIGGANR, ATAAVIFLHGLGDTGHGWAEAFAGIR, IILGGFSQGGALSLYTALTTQQK, LAGVTALSCWLPLR, TLVNPANVTFK, TYEGMMHSSCQQEMMDVK	6	sp|O75608|LYPA1_HUMAN	Acyl-protein thioesterase 1 OS=Homo sapiens OX=9606 GN=LYPLA1 PE=1 SV=1	0	0	9.70834	9.48806	9.72574	9.36983	9.90192	9.75546	9.68327	9.6083	9.25233	9.55767	9.31206	8.88147	9.45431	9.45649	9.32261	9.15404	9.50651	8.92861	9.5513	9.53224	9.6067	9.61752	9.67159	9.08772	7.25688	8.4265	8.96791	9.38636	9.11438	8.55498	7.24572	6.83217	6.98485	10.1378	10.0024	10.0396	10.5975	10.55	10.5515	9.9879	9.83327
P61626	LYSC_HUMAN	LYZ	ATNYNAGDRSTDYGIFQINSR, GISLANWMCLAK, RLGMDGYR, RVVRDPQGIR, STDYGIFQINSR, TPGAVNACHLSCSALLQDNIADAVACAK, VVRDPQGIR, WESGYNTR	8	sp|P61626|LYSC_HUMAN	Lysozyme C OS=Homo sapiens OX=9606 GN=LYZ PE=1 SV=1	0	0	9.13681	9.38395	7.83097	8.92706	9.30876	8.52377	8.05099	8.78518	11.8044	13.0635	12.2402	11.5674	12.0092	12.3143	12.4213	9.69393	9.73848	10.7091	9.48012	9.88497	9.04717	9.17937	8.96492	12.8769	12.0383	13.3608	11.6481	12.5105	12.7409	10.2489	10.1544	11.7527	11.0104	14.4833	15.4167	15.2496	13.2573	13.4446	13.137	14.5596	14.4667
O75367	H2AY_HUMAN	MACROH2A1	AASADSTTEGTPADGFTVLSTK, AISSYFVSTMSSSIK, EFVEAVLELR, EFVEAVLELRK, GKLEAIITPPPAK, GKLEAIITPPPAKK, GVTIASGGVLPNIHPELLAK, HILLAVANDEELNQLLK, KNGPLEVAGAAVSAGHGLPAK, LEAIITPPPAK, LEAIITPPPAKK, NCLALADDK, NCLALADDKK, NGPLEVAGAAVSAGHGLPAK, QTAAQLILK, SIAFPSIGSGR, TVYFVLFDSESIGIYVQEMAK	17	sp|O75367|H2AY_HUMAN	Core histone macro-H2A.1 OS=Homo sapiens OX=9606 GN=MACROH2A1 PE=1 SV=5	0	0	10.157	10.4477	10.1838	10.2525	10.2935	10.2558	10.4139	10.2646	11.1727	11.2613	11.1704	11.2938	12.0228	12.1268	12.0859	11.6603	11.6571	11.6155	12.1721	12.2122	11.9403	11.8681	11.9096	9.1667	8.01663	7.77654	10.5591	10.4194	10.404	9.38978	9.57593	8.36861	10.1072	10.6221	10.5255	10.7519	10.7157	10.8641	11.0283	10.1063	10.3622
Q9H0U3	MAGT1_HUMAN	MAGT1	GDTYELQVR, QADEEFQILANSWR, RGDTYELQVR, VSQLMEWTNK	4	sp|Q9H0U3|MAGT1_HUMAN	Magnesium transporter protein 1 OS=Homo sapiens OX=9606 GN=MAGT1 PE=1 SV=1	0	0	9.13669	9.18078	9.05732	9.42957	9.46181	9.6858	9.43743	9.3768	8.95401	9.07244	8.90341	9.07518	9.81967	9.79253	9.90745	9.5885	9.8084	8.97839	9.87195	9.88946	9.74404	9.76416	9.61479	10.5336	10.4574	10.464	10.0037	9.99475	9.91687	9.59904	10.0313	10.0856	9.79983	9.83046	9.72275	9.69363	8.9764	8.88649	8.82157	9.42693	9.53312
P27816	MAP4_HUMAN	MAP4	ALPLEAEVAPVK, ATPMPSRPSTTPFIDK, DGVLTLANNVTPAK, DMAQLPETEIAPAK, DMEIAQTQK, DMQPSMESDMALVK, DMSPLSETEMALGK, DMTLPPETNVILTK, DVTPPPETEVVLIK, EAQTLDSQIQETSI, HVPGGGNVQIQNK, KPMSLASGLVPAAPPK, LATNTSAPDLK, NVCLPPEMEVALTEDQVPALK, NVVLPTETEVAPAK, QPAPTTIGGLNK, RPAVASARPSILPSK, SVPADLSRPK, TDYIPLLDVDEK, TKPLATTQPAK, TTTAAAVASTGPSSR, TTTLSGTAPAAGVVPSR, VALSSETEVALAR, VGSLDNVGHLPAGGAVK, VSYSHIQSK, WPTETDVS…	26	sp|P27816|MAP4_HUMAN	Microtubule-associated protein 4 OS=Homo sapiens OX=9606 GN=MAP4 PE=1 SV=3	0	0	8.98853	9.05859	9.11748	8.86114	8.72366	9.13063	9.10679	9.08019	9.44761	9.17093	9.26162	9.25021	8.86148	8.89886	8.92882	8.77886	8.61211	8.66158	8.69141	8.7445	8.95078	8.86974	9.00473	8.39402	7.9052	7.50567	8.17366	8.29298	8.0525	8.33812	8.58571	8.19797	7.9539	7.92214	8.00681	8.14	9.7177	9.53897	9.44847	8.50077	8.51706
Q16644	MAPK3_HUMAN	MAPKAPK3	DIGTAIQFLHSHNIAHR, DVKPENLLYTSK, EEMTSALATMR, KYAVTDDYQLSK, QVLGLGVNGK, YAVTDDYQLSK	6	sp|Q16644|MAPK3_HUMAN	MAP kinase-activated protein kinase 3 OS=Homo sapiens OX=9606 GN=MAPKAPK3 PE=1 SV=1	0	0	9.10774	9.1503	9.28491	9.19557	8.96757	8.99666	8.90151	9.09151	9.28311	9.59325	9.58026	9.0825	9.12006	9.12926	9.02218	9.05428	9.12301	9.18471	8.95849	8.93192	9.0416	8.80243	8.93015	8.41444	8.11301	9.1449	9.46944	9.59676	9.46951	9.51063	9.32175	9.41322	9.20831	9.25321	9.1234	9.5356	9.69754	9.6136	9.48013	9.3036	9.22795
Q15691	MARE1_HUMAN	MAPRE1	ERDFYFGK, FFDANYDGK, FQDNFEFVQWFK, HDMLAWINESLQLNLTK, KFFDANYDGK, KNPGVGNGDDEAAELMQQVNVLK, LEHEYIQNFK, NPGVGNGDDEAAELMQQVNVLK, QGQETAVAPSLVAPALNK, QGQETAVAPSLVAPALNKPK	10	sp|Q15691|MARE1_HUMAN	Microtubule-associated protein RP/EB family member 1 OS=Homo sapiens OX=9606 GN=MAPRE1 PE=1 SV=3	0	0	9.56104	9.67204	9.86619	9.73179	9.65221	9.80168	9.84755	9.78346	9.21434	9.2151	9.48075	9.3613	8.93716	8.94816	9.01505	8.76326	8.93537	8.86182	9.06396	8.85792	9.15872	9.07498	9.26873	9.52317	8.95107	9.32904	10.1301	9.43743	9.37761	9.58533	9.06481	9.03201	9.13172	9.00072	8.98489	8.81373	9.6553	9.50878	9.60713	9.46426	9.47541
P56192	SYMC_HUMAN	MARS1	ALEEGLTPQEICDK, ALTHIDHSLSR, FFGGYVPEMVLTPDDQR, GFVLQDTVEQLR, HGNQYIQVNEPWK, ITQDIFQQLLK, KGEDVLGSVR, LENDQIESLR, LFVSDGVPGCLPVLAAAGR, NNSELLNNLGNFINR, NPEQVDLYQFMAK, PAVVETVTTAK, PQQIQALMDEVTK, QLAVAEGKPPEAPK, QPQPSPAEGR, QQGVLALRPYLQK, TLPGSDWTPNAQFITR, WFNISFDIFGR, WGTPVPLEGFEDK, YHIIHADIYR	20	sp|P56192|SYMC_HUMAN	Methionine--tRNA ligase, cytoplasmic OS=Homo sapiens OX=9606 GN=MARS1 PE=1 SV=2	0	0	9.57762	9.61532	9.45077	9.58692	9.54678	9.60401	9.47099	9.53692	8.89827	8.91352	8.83109	8.73431	8.31705	8.34542	8.33971	8.2845	8.40652	8.30885	8.35162	8.44533	8.51852	8.53547	8.53921	8.83005	7.55145	8.46817	8.56924	8.89051	8.93503	8.42692	8.65243	8.63517	8.52913	9.0034	8.53279	8.61156	7.97222	8.08225	7.98948	8.42692	8.58601
P43243	MATR3_HUMAN	MATR3	DDYTIPDEYR, DLDELSRYPEDK, DLSAAGIGLLAAATQSLSMPASLGR, DSFDDRGPSLNPVLDYDHGSR, EDAMAMVDHCLK, EWSQHINGASHSR, GAPPSSNIEDFHGLLPK, GDADQASNILASFGLSAR, GNLGAGNGNLQGPR, GPLPLSSQHR, GPLPLSSQHRGDADQASNILASFGLSAR, GPSLNPVLDYDHGSR, IEELDQENEAALENGIK, IGPYQPNVPVGIDYVIPK, ITPENLPQILLQLK, KVDKIEELDQENEAALENGIK, LCSLFYTNEEVAK, MDYEDDRLR, RDSFDDRGPSLNPVLDYDHGSR, RGAPPSSNIEDFHGLLPK, SATREPPYRVPR, SFQQSSLSR, SQAFIEM…	28	sp|P43243|MATR3_HUMAN	Matrin-3 OS=Homo sapiens OX=9606 GN=MATR3 PE=1 SV=2	0	0	9.40522	9.41735	9.43061	9.34536	9.18138	9.43222	9.43714	9.45329	9.72103	9.33339	9.43903	9.70112	9.81118	9.73158	9.91798	9.68145	9.51886	9.58899	9.43656	9.55414	9.72318	9.60903	9.64527	8.95003	10.0372	9.17338	9.56041	9.39554	9.34689	9.53534	9.52727	9.44828	9.58801	9.19149	9.13479	9.22371	9.34773	9.17014	9.26914	9.43979	9.27478
Q96RQ3	MCCA_HUMAN	MCCC1	AVNYVGAGTVEFIMDSK, EGSIEIDIPVPK, HNFCFMEMNTR, HTPLVEFEEEESDKR, HTPLVEFEEEESDKRESE, HVEVQVFGDHHGNAVYLFER, IIEEAPAPGIK, IPLSQEEITLQGHAFEAR, KLGVQTVAVYSEADR, LGVQTVAVYSEADR, LIILENTIYLFSK, QEGIIFIGPPPSAIR, QGDEVSVHYDPMIAK, RLNISYTR, SEQEFQEQLESAR, SEQEFQEQLESARR, SFNDDAMLIEK, SIMAAAGVPVVEGYHGEDQSDQCLK	18	sp|Q96RQ3|MCCA_HUMAN	Methylcrotonoyl-CoA carboxylase subunit alpha, mitochondrial OS=Homo sapiens OX=9606 GN=MCCC1 PE=1 SV=3	0	0	8.50482	8.43284	8.47149	8.51549	8.70696	8.3593	8.14182	8.16295	9.22945	9.13108	9.14127	9.23519	9.62684	9.66998	9.62785	9.84718	9.77173	9.61309	9.52121	9.59073	9.48405	9.46839	9.45554	9.06408	9.27717	8.95588	9.20727	8.83288	8.87762	9.38009	8.51294	8.21146	8.37635	8.7158	8.62372	8.63069	8.54116	8.40994	8.48216	9.05523	9.14601
P40925	MDHC_HUMAN	MDH1	DLDVAILVGSMPR, DVIATDKEDVAFK, EVGVYEALK, EVGVYEALKDDSWLK, FVEGLPINDFSR, GEFVTTVQQR, NVIIWGNHSSTQYPDVNHAK	7	sp|P40925|MDHC_HUMAN	Malate dehydrogenase, cytoplasmic OS=Homo sapiens OX=9606 GN=MDH1 PE=1 SV=4	0	0	11.6018	11.167	11.3452	11.1244	11.2726	11.3062	11.2197	11.3002	12.0095	12.2246	11.6398	11.1803	10.9901	10.9859	10.9993	11.7343	11.2683	11.4777	10.9277	10.649	11.2036	11.0937	11.3514	11.1083	7.66181	9.32995	10.1368	11.7601	11.3551	10.8833	10.1513	9.63591	9.76964	10.5816	9.85458	10.1549	11.6888	11.5299	11.6281	11.5649	11.5821
P40926	MDHM_HUMAN	MDH2	AGAGSATLSMAYAGAR, ANTFVAELK, FVFSLVDAMNGK, GCDVVVIPAGVPR, IFGVTTLDIVR, IQEAGTEVVK, LTLYDIAHTPGVAADLSHIETK, MISDAIPELK, SQETECTYFSTPLLLGK, SQETECTYFSTPLLLGKK, VAVLGASGGIGQPLSLLLK, VDFPQDQLTALTGR, VNVPVIGGHAGK	13	sp|P40926|MDHM_HUMAN	Malate dehydrogenase, mitochondrial OS=Homo sapiens OX=9606 GN=MDH2 PE=1 SV=3	0	0	11.6634	11.5618	11.7443	11.2177	11.8704	11.6369	11.6297	11.7537	11.7397	12.1158	11.6416	11.7445	12.1076	12.2577	12.1813	12.5939	12.827	13.0226	12.301	12.2763	12.0103	12.1398	12.1974	11.6226	12.3252	11.2653	11.5044	11.5481	11.569	11.135	10.761	10.8018	10.7751	12.1324	12.3648	12.2864	11.8642	11.8852	12.0912	12.0376	12.2232
P23368	MAOM_HUMAN	ME2	ALTSQLTDEELAQGR, DPFYMGLYQK, DRTQQYDDLIDEFMK, GKPLMLNPR, GLFISISDR, GMAFTLQER, HISDSVFLEAAK, IETQDIQALR, ILGLGDLGVYGMGIPVGK, LFTPDVIR, LYPPLANIQEVSINIAIK, NTLIQFEDFGNHNAFR, PSTIIGVAGAGR, QMLGLQGLLPPK, SIVDNWPENHVK, TQQYDDLIDEFMK, VISKPISEHK, VTEYLYANK, YCTFNDDIQGTAAVALAGLLAAQK, YIYIMGIQER	20	sp|P23368|MAOM_HUMAN	NAD-dependent malic enzyme, mitochondrial OS=Homo sapiens OX=9606 GN=ME2 PE=1 SV=1	0	0	9.18861	9.14494	9.31527	9.10524	9.43229	9.17294	9.08745	9.14732	9.03416	9.28961	9.28926	9.05995	9.56392	9.55822	9.5274	9.6379	9.70549	9.74684	9.75732	9.72911	9.23266	9.28576	9.27534	11.0225	11.0435	10.6027	10.1985	9.33189	9.34898	9.4248	10.0933	10.1083	10.0699	9.98482	10.0162	9.82231	10.0268	10.1591	10.0529	9.87463	9.70564
P51608	MECP2_HUMAN	MECP2	AEADPQAIPK, AEGGGATTSTQVMVIK, AETSEGSGSAPAVPEASASPK, DRGPMYDDPTLPEGWTR, EVVKPLLVSTLGEK, GPMYDDPTLPEGWTR, GRKPGSVVAAAAAEAK, KAEADPQAIPK, KPGSVVAAAAAEAK, MPFQTSPGGK, PLLVSTLGEK, SAGKYDVYLINPQGK, SEDQDLQGLK, SVQETVLPIK, SVQETVLPIKK, TQPAVATAATAAEK, TRETVSIEVK, VELIAYFEK, VGDTSLDPNDFDFTVTGR, YDVYLINPQGK	20	sp|P51608|MECP2_HUMAN	Methyl-CpG-binding protein 2 OS=Homo sapiens OX=9606 GN=MECP2 PE=1 SV=1	0	0	6.71348	6.68743	6.90108	6.68133	6.73961	6.90861	6.90664	6.82666	9.37411	8.92948	9.25271	9.13602	9.46438	9.37144	9.5086	9.51533	9.26899	9.55039	9.02363	9.07502	9.32155	9.08458	9.07727	8.26876	9.72485	8.85126	10.8289	8.83407	8.54094	8.81588	8.88122	8.8064	8.69042	8.3678	8.28103	8.3049	8.59926	8.63311	8.64969	8.64963	8.55142
Q9H8H3	MET7A_HUMAN	METTL7A	ELFSNLQEFAGPSGK, FTVIYNEQMASK, KRELFSNLQEFAGPSGK, LQHIQAPLSWELVR, LQHIQAPLSWELVRPHIYGYAVK, LSLLEVGCGTGANFK, PHIYGYAVK, VTCIDPNPNFEK, WFPYFLVR	9	sp|Q9H8H3|MET7A_HUMAN	Putative methyltransferase-like protein 7A OS=Homo sapiens OX=9606 GN=METTL7A PE=1 SV=1	0	0	8.76123	8.84968	8.44729	9.0056	8.84941	8.75898	9.05941	9.06699	9.29068	9.65589	9.69577	9.48412	9.94055	9.98325	9.93953	9.96516	10.2852	9.91562	9.86773	9.78823	9.47838	9.58394	9.37431	9.73117	7.78112	9.19385	9.22341	9.48605	9.20403	8.95017	7.76646	8.24948	8.66399	9.70265	9.475	9.19904	9.80767	9.81652	9.86122	9.07685	9.02301
O95140	MFN2_HUMAN	MFN2	AGWLDSELNMFTHQYLQPSR, AQGMPEGGGALAEGFQVR, ENLEQEIAAMNK, EQQVYCEEMR, EQQVYCEEMREER, INGIFEQLGAYIQESATFLEDTYR, KIEVLDSLQSK, LIMDSLHMAAR, LSVLVDDYQMDFHPSPVVLK, MFEFQNFER, PNIFILNNR, QITEEVER, QLELLAQDYK, QLHAGSLVSVMWPNSK, QVSTAMAEEIR, RFEECISQSAVK, SQIDMLVPR, STVINAMLWDK, TVNQLAHALHQDK, VEGTDGHEAFLLTEGSEEK, VLPSGIGHTTNCFLR, WDASASEPEYMEEVR, WDASASEPEYMEEVRR	23	sp|O95140|MFN2_HUMAN	Mitofusin-2 OS=Homo sapiens OX=9606 GN=MFN2 PE=1 SV=3	0	0	7.51622	7.63246	7.39558	8.05055	7.57851	7.59911	7.7253	7.59372	7.75618	7.9062	7.80884	7.88794	8.35301	8.43621	8.30347	8.20561	8.43658	7.97327	8.42987	8.44213	8.46489	8.3126	8.26774	8.44492	9.30728	9.37081	9.45933	8.4126	7.97821	8.26173	9.26125	8.61864	8.73631	8.59662	8.79103	8.64399	8.44156	8.23763	8.03767	8.67998	8.53545
Q99735	MGST2_HUMAN	MGST2	VTPPAVTGSPEFER, YKVTPPAVTGSPEFER	2	sp|Q99735|MGST2_HUMAN	Microsomal glutathione S-transferase 2 OS=Homo sapiens OX=9606 GN=MGST2 PE=1 SV=1	0	0	9.82179	9.94377	9.33857	10.3008	9.88057	9.92592	9.80624	9.87942	9.13364	9.45656	9.46561	8.65858	9.22308	8.94478	9.15201	9.13667	9.52123	9.27648	8.89252	9.17455	9.11462	8.82952	8.91502	10.1143	12.0086	11.069	9.89107	9.95942	9.85681	10.5529	10.6441	10.6819	10.5853	10.6036	10.6296	10.7021	8.75015	8.10288	8.17409	8.53768	8.56825
Q14165	MLEC_HUMAN	MLEC	EEGDYVLVLK, FAEVYFAQSQQK, KEEEEEEEEYDEGSNLK, KEEEEEEEEYDEGSNLKK, LQPHPGLEK, LSVQGEVSTFTGK, SNPEDQILYQTER, VCALYIMAGTVDDVPK, VGHSTAHDEIIPMSIR, VGHSTAHDEIIPMSIRK, YNEETFGYEVPIK	11	sp|Q14165|MLEC_HUMAN	Malectin OS=Homo sapiens OX=9606 GN=MLEC PE=1 SV=1	0	0	8.65915	9.19391	8.73226	8.72651	9.16527	8.93943	8.92708	9.01101	8.58266	8.85906	8.85258	8.41217	9.08992	9.0658	9.10428	9.1651	9.31631	9.18993	8.82836	8.98388	8.88069	8.69593	8.68205	10.743	10.2902	10.1842	9.35833	9.73712	9.86524	9.59555	9.65752	10.103	9.95766	10.8804	11.1384	10.8722	8.65246	8.58335	8.63753	9.29486	9.10651
Q9Y3A3	PHOCN_HUMAN	MOB4	ILEPPEGQDEGVWK, ILEPPEGQDEGVWKYEHLR, QFCLELNGLAVK, QIFDEYENETFLCHR	4	sp|Q9Y3A3|PHOCN_HUMAN	MOB-like protein phocein OS=Homo sapiens OX=9606 GN=MOB4 PE=1 SV=1	0	0	7.53539	7.78002	7.83451	8.54282	8.28262	7.64896	8.09333	7.69227	7.73958	8.15635	7.90758	8.18947	8.29753	8.33208	8.34894	8.23963	8.14084	7.90416	8.3994	8.26058	8.10457	8.12273	7.79797	8.68354	9.35085	9.09292	9.56976	8.76257	8.70551	9.23406	8.72561	8.56367	8.76532	8.73157	8.70166	8.54723	8.04846	7.71208	8.07668	8.37469	8.46979
Q13724	MOGS_HUMAN	MOGS	ANVVGNVWR, AVHANPPTLLLPVAHMLEVGDPDDLAFLR, AVHANPPTLLLPVAHMLEVGDPDDLAFLRK, AVQLKPRPPQGLVR, DPALPTLLNPK, EALGHWLGLLNADGWIGR, EQILGDEAR, EVLLPEVGAK, FISGHTSELGDFR, FTLLPPTSPGDTAPK, GAVWLNVNYLALGALHHYGHLEGPHQAR, GFLWDEGFHQLVVQR, GPSGQGQGQFLIQQVTLK, GRDPALPTLLNPK, HLWSPFGLR, HTCEQGDGVGPYGWEFHDGLSFGR, LAGSLLTQALESHAEGFR, LAGSLLTQALESHAEGFRER, LGPLLDILADSR, LHAWFSWLHQSQAGPLPLSYR, LNSWFQHRPPGAPPER, NSEHD…	32	sp|Q13724|MOGS_HUMAN	Mannosyl-oligosaccharide glucosidase OS=Homo sapiens OX=9606 GN=MOGS PE=1 SV=5	0	0	8.44858	8.50624	8.33547	8.83434	8.72956	8.47682	8.38586	8.37849	8.44475	8.46208	8.35149	8.68999	9.05872	9.11748	9.03347	9.00436	8.92798	8.91373	9.15326	9.33932	9.01295	9.04211	9.00184	9.31963	10.3347	9.89018	9.23177	8.55242	8.8555	9.00045	9.37441	9.29671	9.23983	8.78943	8.89164	8.59221	8.44643	8.30435	8.27658	8.74761	8.69107
P05164	PERM_HUMAN	MPO	AADYLHVALDLLER, AFVRWLPAEYEDGFSLPYGWTPGVKR, DFVNCSTLPALNLASWR, DHGLPGYNAWR, DYLPLVLGPTAMR, DYLPLVLGPTAMRK, EHNRLATELK, ERLFEQVMRIGLDLPALNMQR, FCGLPQPETVGQLGTVLR, FPTDQLTPDQER, FWWENEGVFSMQQR, IANVFTNAFR, IANVFTNAFRYGHTLIQPFMFR, IGLDLPALNMQR, IICDNTGITTVSK, IPCFLAGDTR, IVGAMVQIITYR, KIVGAMVQIITYRDYLPLVLGPTAMR, KLMEQYGTPNNIDIWMGGVSEPLKR, LDNRYQPMEPNPR, LMEQYGTPNNIDIWMGGVSEPLK, LRDGDRFWWENEGVFSMQQR,…	43	sp|P05164|PERM_HUMAN	Myeloperoxidase OS=Homo sapiens OX=9606 GN=MPO PE=1 SV=1	0	0	11.4546	11.435	11.3258	11.4726	11.678	9.99513	9.94356	10.0427	8.39253	8.64531	8.44644	8.53091	8.95582	8.8481	8.94872	8.84448	9.05047	8.93862	9.24556	9.22963	8.62142	8.7494	8.90631	10.5196	13.0095	12.2714	9.69115	10.7299	11.4496	10.8712	11.8675	12.2921	12.4113	11.4242	12.302	11.9062	9.76348	9.80946	9.98189	11.7623	11.8446
Q00013	EM55_HUMAN	MPP1	DDSNWWQGR, ESAGLIPSPELQEWR, EYHFISTEEMTR, FATGDIIQIINK, FETVHQIHK, FVYPVPYTTRPPR, HSSIFDQLDVVSYEEVVR, IAILDIEPQTLK, ILHGGMIHR, LPALQMFMR, NALLSQNPEK, QGSLHVGDEILEINGTNVTNHSVDQLQK, TLVLIGASGVGR, VASMAQSAPSEAPSCSPFGK, VTEEPMGITLK	15	sp|Q00013|EM55_HUMAN	55 kDa erythrocyte membrane protein OS=Homo sapiens OX=9606 GN=MPP1 PE=1 SV=2	0	0	8.8289	8.7895	8.73825	8.97695	8.76537	8.8428	8.85358	8.87055	8.63	8.46824	8.28314	8.77432	8.29455	8.40478	8.49289	8.45544	8.29932	8.37517	8.47034	8.47603	8.86566	8.82328	8.67309	8.65333	8.71748	8.73131	10.3018	8.50712	8.46526	8.18925	8.11172	8.44751	8.39028	8.53444	8.2186	8.64135	8.78548	8.78449	8.99419	8.62816	8.5706
P52815	RM12_HUMAN	MRPL12	AALEAVGGTVVLE, KLVESLPQEIK, LTEAKPVDK, LVESLPQEIK, NYIQGINLVQAK	5	sp|P52815|RM12_HUMAN	39S ribosomal protein L12, mitochondrial OS=Homo sapiens OX=9606 GN=MRPL12 PE=1 SV=2	0	0	11.1959	11.41	11.4135	11.0027	11.442	11.2879	11.331	11.2758	10.6403	10.713	10.7611	10.3353	10.8257	10.8639	10.8014	11.2591	11.2613	11.3485	10.8343	10.9388	10.8132	10.6769	10.6815	11.3027	9.02438	11.4205	10.0493	10.888	11.3724	11.4757	11.0966	11.0326	11.1781	10.2091	11.9725	10.4236	10.0256	10.1635	10.2233	9.87911	10.0366
Q8IXM3	RM41_HUMAN	MRPL41	DGTFDPDNLEK, EMVPEFVVPDLTGFK, GIGFLTSGWR, YGFEPTQEGK	4	sp|Q8IXM3|RM41_HUMAN	39S ribosomal protein L41, mitochondrial OS=Homo sapiens OX=9606 GN=MRPL41 PE=1 SV=1	0	0	9.72009	9.81402	9.81858	9.19654	9.93522	9.51812	9.56115	9.49324	8.96176	8.47228	8.64227	9.13616	9.20609	9.23516	9.27025	9.50315	9.57363	9.79108	9.08233	9.38076	9.21573	9.27592	9.36005	9.26369	9.40132	9.76299	10.1069	8.93712	8.75633	9.27981	9.39727	9.39849	9.45646	9.04618	9.1469	8.99997	8.16908	8.62962	8.72352	9.11521	9.13248
Q9Y2R9	RT07_HUMAN	MRPS7	FTNMMMIGGNK, FYQVPVPLPDR, FYQVPVPLPDRR, KPVEELTEEEK, LLEAFHNQGPVIK, NCEPMIGLVPILK, NPYTIFHQALK, SLMIQTLEAVK, TSSVFEDPVISK, YHAASAEEQATIER, YHAASAEEQATIERNPYTIFHQALK, YSPEFKDPLIDK	12	sp|Q9Y2R9|RT07_HUMAN	28S ribosomal protein S7, mitochondrial OS=Homo sapiens OX=9606 GN=MRPS7 PE=1 SV=2	0	0	9.15897	9.01724	8.97888	9.2664	9.12079	8.96499	8.93483	8.87223	8.5759	8.59	8.76416	8.4495	8.80166	8.8239	8.80259	9.3325	9.26193	9.13786	8.93918	8.8729	8.55589	8.56421	8.56206	9.11855	9.4984	9.27115	8.95808	8.86265	8.96517	8.61168	8.6726	8.73755	8.59175	8.99565	9.04651	9.02725	7.89264	7.94996	7.73309	8.34676	8.50182
P26038	MOES_HUMAN	MSN	ALELEQER, ALELEQERK, ALTSELANAR, ALTSELANARDESK, APDFVFYAPR, AQMVQEDLEK, AQQELEEQTR, EDAVLEYLK, EGILNDDIYCPPETAVLLASYAVQSK, EKEELMER, ESEAVEWQQK, EVWFFGLQYQDTK, FVIKPIDK, FYPEDVSEELIQDITQR, GMLREDAVLEYLK, GSELWLGVDALGLNIYEQNDR, IAQDLEMYGVNYFSIK, IGFPWSEIR, ILALCMGNHELYMR, IQVWHEEHR, KAPDFVFYAPR, KESEAVEWQQK, KESPLLFK, KFVIKPIDK, KPDTIEVQQMK, KTANDMIHAENMR, KTQEQLALEMAELTAR, QLFDQVVK, QRIDEFESM, R…	33	sp|P26038|MOES_HUMAN	Moesin OS=Homo sapiens OX=9606 GN=MSN PE=1 SV=3	0	0	11.2031	11.1648	11.3723	11.0778	11.2446	11.2869	11.3136	11.3218	11.0115	11.1611	11.1014	11.0508	10.6748	10.6724	10.6533	10.5349	10.6374	10.5676	10.7289	10.6653	10.6155	10.6316	10.7903	10.7252	9.6371	9.15286	11.0685	10.7269	10.5994	10.6829	10.5425	10.5034	10.2586	10.5555	10.3053	10.6751	11.5305	11.6677	11.7962	10.9371	10.9927
O94776	MTA2_HUMAN	MTA2	ALTHLEMR, AYETMAGAGVPFSANGR, AYETMAGAGVPFSANGRPLASGIR, DISSSLNSLADSNAR, DITLFHAMDTLQR, DLVAQAPLKPK, GHLSRPEAQSLSPYTTSANR, LNPADAPNPVVFVATK, PNPNQIISVGSK, PNPNQIISVGSKPGMNGAGFQK, QFESLPATHIR, QIDQFLVVAR, QPSLHMSAAAASR, QTFLLQTTK, QVYIPTYTK, RAYETMAGAGVPFSANGRPLASGIR, RPYAPINANAIK, SLASIVQFYYMWK, TLLADQGEIR, TPTQLEGATR, VGDYVYFENSSSNPYLVR, VWDPDNPLTDR, YQAEIPDR, YQAEIPDRLVEGESDNR	24	sp|O94776|MTA2_HUMAN	Metastasis-associated protein MTA2 OS=Homo sapiens OX=9606 GN=MTA2 PE=1 SV=1	0	0	9.26882	9.07182	9.03077	9.24633	8.91658	9.1962	9.1458	9.0096	9.11898	9.24232	9.07077	9.20225	9.27934	9.3556	9.40384	9.03912	8.98494	8.8903	9.3215	9.36459	9.5068	9.35707	9.34281	8.62501	9.82785	9.25483	8.6502	9.02209	9.01673	8.85318	9.21562	8.87487	9.30155	9.00333	8.64865	8.86922	9.14455	9.0427	8.84977	8.69378	8.78236
Q9Y6C9	MTCH2_HUMAN	MTCH2	EEGILGFFAGLVPR, EVSSSFDHVIK, GEELGPGNVQK, GLFTGLTPR, SAATLITHPFHVITLR, VLIQVGYEPLPPTIGR, VLQHYQESDKGEELGPGNVQK	7	sp|Q9Y6C9|MTCH2_HUMAN	Mitochondrial carrier homolog 2 OS=Homo sapiens OX=9606 GN=MTCH2 PE=1 SV=1	0	0	8.54364	8.42215	8.23346	8.89286	8.28536	8.42758	8.47785	8.4786	8.67457	8.75176	8.7681	8.77159	9.23226	9.20257	9.54892	8.95918	9.08529	9.17927	8.73547	9.1601	9.22907	9.04503	9.12531	9.06236	10.0487	9.80135	9.69082	8.77583	8.82677	9.04193	9.58335	9.76296	9.65697	9.53626	9.41462	9.46842	8.82658	8.66629	8.64385	8.9611	8.89254
P00403	COX2_HUMAN	MT-CO2	IFEMGPVFTL, ILYMTDEVNDPSLTIK, LLDVDNRVVLPIEAPIR, LNQTTFTATR, MMITSQDVLHSWAVPTLGLK, VVLPIEAPIR	6	sp|P00403|COX2_HUMAN	Cytochrome c oxidase subunit 2 OS=Homo sapiens OX=9606 GN=MT-CO2 PE=1 SV=1	0	0	8.40904	8.41632	7.79298	8.13971	8.55829	8.62906	8.3442	8.44907	8.50951	8.65705	8.50987	8.44383	8.52035	8.56062	8.71632	9.16678	9.09218	8.98234	8.30513	8.44225	8.12567	8.47884	8.40218	8.37704	7.86057	8.93051	7.81379	8.55095	8.85968	7.24814	8.8128	9.20946	8.30327	9.33596	9.83106	9.35853	8.07759	7.94676	8.14744	8.09425	7.89092
Q86UE4	LYRIC_HUMAN	MTDH	EDLPVNTSK, EEAAAVPAAAPDDLALLK, EIREDLPVNTSK, EMLSVGLGFLR, EVDEGAWETK, GDSHLNVQVSNFK, KQGEDNSTAQDTEELEK, KREEAAAVPAAAPDDLALLK, LSSQISAGEEK, NKGDSHLNVQVSNFK, QGEDNSTAQDTEELEK, REEAAAVPAAAPDDLALLK, SETSWESPK, SSSQVPPILQETDK, SWQDELAQQAEEGSAR, TELGLDLGLEPK, TEPSAWSQDTGDANTNGK, TISTSDPAEVLVK, TLPPATSTEPSVILSK, TVEVAEGEAVR, WNSVSPASAGK	21	sp|Q86UE4|LYRIC_HUMAN	Protein LYRIC OS=Homo sapiens OX=9606 GN=MTDH PE=1 SV=2	0	0	8.95055	8.87749	8.91983	8.86714	8.64395	8.85128	8.87605	8.76218	8.92165	8.70298	8.98422	9.05421	8.99786	8.99568	9.19257	9.21589	9.06465	9.32208	9.13574	9.30182	9.14118	8.93415	8.95068	9.61816	8.67911	9.1085	8.89246	8.86053	8.7091	9.09633	9.067	9.20137	9.20663	8.95828	9.03463	8.93024	9.2858	9.31578	9.25968	8.90372	9.0393
P11586	C1TC_HUMAN	MTHFD1	AAQAPSSFQLLYDLK, AYIQENLELVEK, DDSNLYINVK, DVDGLTSINAGK, EHGAFDAVK, EIGLLSEEVELYGETK, EQVPGFTPR, GALALAQAVQR, GDILVVATGQPEMVK, GEPVSAEDLGVSGALTVLMK, GVPTGFILPIR, IFHELTQTDK, ITIGQAPTEK, IVGAPMHDLLLWNNATVTTCHSK, IYGADDIELLPEAQHK, KGEPVSAEDLGVSGALTVLMK, KITIGQAPTEK, LAILQVGNR, LAILQVGNRDDSNLYINVK, LDIDPETITWQR, LVGPEGFVVTEAGFGADIGMEK, MFGIPVVVAVNAFK, MHGGGPTVTAGLPLPK, QGFGNLPICMAK, QPSQGPTFGIK, RFS…	37	sp|P11586|C1TC_HUMAN	C-1-tetrahydrofolate synthase, cytoplasmic OS=Homo sapiens OX=9606 GN=MTHFD1 PE=1 SV=4	0	0	10.2983	10.2664	10.4624	10.1759	9.98304	10.2732	10.2035	10.2058	9.62186	9.79953	9.57829	9.63547	9.37602	9.39822	9.33498	9.09005	9.03778	9.0485	9.42303	9.29776	9.31771	9.36204	9.43351	8.96691	9.83183	9.22854	8.4724	9.79385	9.64161	9.6295	9.53242	9.47408	9.71863	8.72512	8.84084	8.94141	10.1481	9.92538	9.97447	9.5945	9.62059
Q6UB35	C1TM_HUMAN	MTHFD1L	AEIDLVCELAK, ASGLVPNVVVLVATVR, DFILPISDVR, DIELSPEAQAK, DVDGVTDINLGK, EFSEIQLAR, EIGLLADEIEIYGK, EVLSLLQEK, FQFLYDVQVPIVDK, GDAHECFVSPVAK, ITIGQGNTEK, LDIDPSTITWQR, LQPLSPVPSDIEISR, LVPLVNGVR, MHGGGPSVTAGVPLK, MHGGGPSVTAGVPLKK, QIQITQLFGVPVVVALNVFK, QPSQGPTFGVK, SGQPVTADDLGVTGALTVLMK, TDPSTLTEEEVSK, THLSLSHQPDK, TIAQAVYGAK, VHGLALQISENLFSNK, VLNALKPEK, YTQQGFGNLPICMAK, YVLVAGITPTPLGEGK	26	sp|Q6UB35|C1TM_HUMAN	Monofunctional C1-tetrahydrofolate synthase, mitochondrial OS=Homo sapiens OX=9606 GN=MTHFD1L PE=1 SV=1	0	0	9.24284	8.99118	9.1782	9.30131	9.04118	8.84784	8.90696	8.80637	8.12826	8.06833	7.95911	8.13877	8.59273	8.54222	8.6073	8.51701	8.52593	8.41612	8.58102	8.80185	8.75936	8.6694	8.70375	8.45931	8.91671	8.99543	6.93137	8.50048	8.39855	8.60024	9.08364	8.90132	8.95221	9.21161	8.90497	8.80798	8.44303	8.55496	8.18505	8.86413	8.4952
Q14764	MVP_HUMAN	MVP	ALQPLEEGEDEEK, AQALAIETEAELQR, AQLELEVSK, AQQLAEVEVK, AQQLAEVEVKK, DAQGLVLFDVTGQVR, DITPLQVVLPNTALHLK, DLAVAGPEMQVK, ELELVYAR, ELLELEALSMAVESTGTAK, ELPPGVEELLNK, EVEVVEIIQATIIR, GAVASVTFDDFHK, GPLEYVPSAK, IEGEGSVLQAK, ILDQSEAEK, IPPYHYIHVLDQNSNVSR, KEVEVVEIIQATIIR, LAQDPFPLYPGEVLEK, LFSVPDFVGDACK, QAIPLDENEGIYVQDVK, QMTEAIGPSTIR, TAVFGFETSEAK, VPHNAAVQVYDYR, VSHQAGDHWLIR, VVAGDEWLFEGPGTYIPR	26	sp|Q14764|MVP_HUMAN	Major vault protein OS=Homo sapiens OX=9606 GN=MVP PE=1 SV=4	0	0	7.68622	7.62749	7.58736	7.92118	7.85915	7.74283	7.78768	7.75649	9.22797	9.04785	9.17667	9.35239	9.22505	9.20517	9.22072	8.05202	7.86782	8.06036	8.22751	8.24196	8.57463	8.603	8.52293	9.24006	10.4574	10.3139	10.1558	8.21611	8.339	8.43925	8.55059	8.57923	8.5183	7.9011	7.91708	7.52107	7.50734	7.03235	7.02025	8.83967	8.5603
Q969H8	MYDGF_HUMAN	MYDGF	ESDVPLKTEEFEVTK, GAEIEYAMAYSK, SYLYFTQFK, TAVAHRPGAFK, TEEFEVTK	5	sp|Q969H8|MYDGF_HUMAN	Myeloid-derived growth factor OS=Homo sapiens OX=9606 GN=MYDGF PE=1 SV=1	0	0	10.4266	10.5618	10.7301	10.0227	10.8819	10.6045	10.6918	10.7767	10.059	10.0894	9.88329	9.81983	9.50053	9.3666	9.46366	10.3862	10.4167	10.6339	9.70046	9.83149	9.84052	9.82761	9.93616	11.8072	10.5109	9.84828	9.75512	10.3094	10.2402	9.87139	9.72628	10.1036	9.73062	11.04	11.4234	11.2422	10.3909	10.3894	10.1103	10.8881	10.9568
P35579	MYH9_HUMAN	MYH9	ADFCIIHYAGK, AGKLDPHLVLDQLR, AGVLAHLEEER, AGVLAHLEEERDLK, ALEEAMEQK, ALELDSNLYR, ALEQQVEEMK, ANLQIDQINTDLNLER, ASREEILAQAK, DELADEIANSSGK, DFSALESQLQDTQELLQEENR, DFSALESQLQDTQELLQEENRQK, DLEAHIDSANK, DLGEELEALK, DMFQETMEAMR, DVLLQVDDER, DVLLQVDDERR, EDQSILCTGESGAGK, EEELQAALAR, EEVGEEAIVELVENGK, EEVGEEAIVELVENGKK, ELEDATETADAMNR, EMEAELEDER, EMEAELEDERK, EQADFAIEALAK, EQEVNILK, EQEVNILKK, EQLEEEE…	113	sp|P35579|MYH9_HUMAN	Myosin-9 OS=Homo sapiens OX=9606 GN=MYH9 PE=1 SV=4	0	0	9.44756	9.41012	9.53335	9.47856	9.46112	9.48692	9.4338	9.56255	9.95781	9.82222	9.84209	9.98151	9.66472	9.61114	9.6236	9.47461	9.39516	9.39755	9.31265	9.3423	9.56597	9.63117	9.63372	10.3909	10.314	10.54	11.8522	10.0124	10.1781	10.1987	9.73558	9.71959	9.7666	9.62063	9.63685	9.64854	9.67249	9.59549	9.71543	10.0146	10.0736
P60660	MYL6_HUMAN	MYL6	ALGQNPTNAEVLK, DQGTYEDYVEGLR, EAFQLFDR, EGNGTVMGAEIR, HVLVTLGEK, ILYSQCGDVMR, VLDFEHFLPMLQTVAK	7	sp|P60660|MYL6_HUMAN	Myosin light polypeptide 6 OS=Homo sapiens OX=9606 GN=MYL6 PE=1 SV=2	0	0	11.2726	11.0266	11.0723	10.8131	10.9126	11.2195	11.0906	11.1546	11.3449	11.3639	11.3241	11.245	11.2449	11.1468	11.1564	10.7656	10.8747	10.5516	10.9404	11.0088	11.0688	10.9149	11.0584	11.0577	10.2786	11.5203	13.2093	11.1588	11.2901	11.6441	10.9035	10.8158	10.8132	11.1205	10.8917	10.8052	10.8875	10.897	10.9656	11.1669	10.9207
Q92614	MY18A_HUMAN	MYO18A	AAEINGEVDDDDAGGEWR, AGSATVLSGSIAGLEGGSQLALR, AGSATVLSGSIAGLEGGSQLALRR, ALLADAQLMLDHLK, AMEVEIEDLHLQIDDIAK, DEEIQQLR, DGFSLASQLK, DLALGLVPGDR, DLAQINDLQAQLEEANK, DMDIAGFTQK, DMLLAEAFSLK, DQEEELDEQAGTIQMLEQAK, EDMAPHIYAVAQTAYR, ELQTQYDALK, ELQTQYDALKK, FDSELSQAHEEAQR, FDSELSQAHEEAQREK, FDVLAPHLTK, GQSPLLHSSK, IISNLFLGR, ISELTSELTDER, KHELEMDLESLEAANQSLQADLK, LATLSDQVNR, LDHDGAILDVDEDDVEK, LEDLASLVY…	63	sp|Q92614|MY18A_HUMAN	Unconventional myosin-XVIIIa OS=Homo sapiens OX=9606 GN=MYO18A PE=1 SV=3	0	0	8.36932	8.28995	8.32238	8.4215	8.15232	8.21267	8.13891	8.16058	8.80098	8.77427	8.74432	8.85187	8.40883	8.38886	8.44148	8.60987	8.51543	8.58942	8.294	8.33791	8.284	8.28652	8.26616	8.16899	8.74425	8.63082	8.16917	8.86394	8.62666	8.75083	8.78203	8.68804	8.56409	8.4817	8.60981	8.66734	8.51899	8.33939	8.31329	8.82463	8.72573
O00160	MYO1F_HUMAN	MYO1F	AEQEEYVQEGIR, ARPPSEHNTEFLNVPDQGMAGMQR, AVNMEPDQYQMGSTK, DIILQSNPLLEAFGNAK, DVLFSDLIELMQTSEQAFLR, DWEENRVK, EEASNILLNK, ERVDFADSVTK, FHWQSHNVK, GGPLPLEIMSGGGTHRPPR, HQVEYLGLK, ISNFLLEK, KYEEMREEASNILLNK, LFDFLVEAINR, LHGQEGLFPGNYVEK, LQQIFIELTLK, NFHIYYQLLEGASQEQR, NFVGDYLGLEERPELR, NPESLFLLEEVR, NPESLFLLEEVRER, QANDLVATLMR, QGVQHLLR, QMPYFTDR, QSGVDDMVLLPQITEDAIAANLR, RDLILTPK, SESINVTLNVEQAAYTR…	34	sp|O00160|MYO1F_HUMAN	Unconventional myosin-If OS=Homo sapiens OX=9606 GN=MYO1F PE=1 SV=3	0	0	8.39477	8.44424	8.47645	8.33765	8.5216	8.42611	8.32991	8.33709	8.37192	8.54778	8.50414	8.31216	8.45579	8.51763	8.48691	7.57833	7.84187	7.8359	7.64953	7.68575	7.79365	7.87042	7.78717	8.67371	9.41206	10.0996	9.81972	8.25131	8.34719	7.87642	8.56148	8.68761	8.62424	8.50785	8.95322	8.51978	8.93167	8.79951	8.96064	8.38411	8.57924
B0I1T2	MYO1G_HUMAN	MYO1G	AAVSALLEQHGLQGDVAFGHSK, ALLLTDQHLYK, AMWPDGQQDITEVTK, AVPLEAVTGLSVTSGGDQLVVLHAR, DFLFQDFK, DGFGAVLFSSHVR, DTCIVISGESGAGK, DYLSSATDNPTASSLFAQR, EGITWQSVEYFNNATIVDLVERPHR, EGLAVAEEALVDHVAELTATPR, ELYERPPHLYAVANAAYK, GDPIGGHIHSYLLEK, GHTAAEASYAR, GQDDLVVCLHR, GSFTLLWPSR, HIMQYIAAVTNPSQR, HQVAYLGLLENVR, HYAGDVTYSVEGFIDK, LFEWVVNR, LIPIIVLLLQK, LISVEPRPEQPEPDFR, LLYNSTDPTLR, LQQLFIQLILK, MTCEYTWPNHLLG…	39	sp|B0I1T2|MYO1G_HUMAN	Unconventional myosin-Ig OS=Homo sapiens OX=9606 GN=MYO1G PE=1 SV=2	0	0	9.62736	9.66283	9.52382	9.70579	9.54458	9.57975	9.51163	9.39408	8.51575	8.57291	8.4966	8.54606	8.72873	8.74756	8.67092	9.05133	9.20917	9.15522	9.05098	9.1071	8.78205	8.78762	8.72391	8.03262	7.72813	8.46441	10.5901	8.29174	8.36697	7.77819	8.05857	7.37402	7.53518	8.52618	8.38484	8.10116	6.89031	6.85272	7.17372	8.80949	8.70302
P15172	MYOD1_HUMAN	MYOD1	VNEAFETLK	1	sp|P15172|MYOD1_HUMAN	Myoblast determination protein 1 OS=Homo sapiens OX=9606 GN=MYOD1 PE=1 SV=3	0.0434783	0	13.7643	14.109	16.2501	13.3976	14.5065	14.7286	14.9823	14.7175	12.3295	14.1405	12.8494	14.2788	9.92048	9.76382	9.8131	10.9164	13.0121	14.2144	10.111	10.1409	8.93458		8.28227	17.2351	17.5546	18.758	14.7534	13.9514	15.142	16.1067	16.7961	16.7512	16.8783	15.401	15.1818	15.3288	11.93	12.159	11.1148	13.0214	12.7593
Q9BXJ9	NAA15_HUMAN	NAA15	AFAIDSSHPWLHECMIR, ALKPANMLER, ASWIGYAIAYHLLEDYEMAAK, DLSLLQIQMR, EEAYELVR, FAEHGETLAMK, FLLMLQSVK, GCPPVFNTLR, ITVNGDSSAEAEELANEI, IYEEAWTK, KEEAYELVR, LEDAADVYR, LFNTAVCESK, LHDNPLTDENK, MVYYLDPSSQK, NFNETFLK, NPENWAYYK, QHPFYFK, RAIELATTLDESLTNR, RLPLNFLSGEK, VAIIEELVVGYETSLK, VDYEYSELLLYQNQVLR, VETPLEEAIK, WMDEAQALDTADR	24	sp|Q9BXJ9|NAA15_HUMAN	N-alpha-acetyltransferase 15, NatA auxiliary subunit OS=Homo sapiens OX=9606 GN=NAA15 PE=1 SV=1	0	0	9.46179	9.3498	9.36012	9.57414	9.34952	9.34045	9.32634	9.27391	8.82105	8.69904	8.70349	8.62915	8.5506	8.50104	8.69989	8.73698	8.54399	8.54918	8.56019	8.43031	8.54293	8.56108	8.59093	8.84796	9.23024	9.06929	10.3394	9.09603	8.92199	8.7159	9.2073	9.08916	8.99104	8.94578	8.95378	8.81052	9.3491	9.19944	9.13027	9.35854	9.23677
P17050	NAGAB_HUMAN	NAGA	ASALVFFSCR, INQDPLGIQGR, LDGCFSTPEER, RFPHGIPFLADYVHSLGLK, SLIEVYMR, SLIEVYMRPLSNK, TISAQNMDILQNPLMIK, VVQDAQTFAEWK	8	sp|P17050|NAGAB_HUMAN	Alpha-N-acetylgalactosaminidase OS=Homo sapiens OX=9606 GN=NAGA PE=1 SV=2	0	0	8.62202	8.51219	8.8027	8.4134	8.59493	8.5707	8.30813	8.40664	8.60347	8.78963	8.65153	8.57166	8.45051	8.54102	8.4867	9.58608	9.40081	9.56466	8.9423	9.00492	8.80758	8.76477	8.76005	9.24113	7.77308	8.70919	10.006	8.76167	8.46298	8.59421	9.54492	8.9321	8.9333	8.92193	8.87992	8.85747	9.41845	9.22793	9.2362	9.56106	9.39204
Q9UJ70	NAGK_HUMAN	NAGK	AGVDPLVPLR, EGFLLALTQGR, EIQAQNFFSSFTLMK, HIVAVLPEIDPVLFQGK, HSSALGGASLGAR, IAEGAQQGDPLSR, ILAEADGLSTNHWLIGTDK, IVFDSIDNLEAAPHDIGYVK, LGILTHLYR, SEVLLVSEDGK, SLGLSLSGGDQEDAGR	11	sp|Q9UJ70|NAGK_HUMAN	N-acetyl-D-glucosamine kinase OS=Homo sapiens OX=9606 GN=NAGK PE=1 SV=4	0	0	8.53491	8.29256	8.27335	8.52717	8.31719	8.16916	8.04601	8.25012	9.13783	9.56083	8.99847	9.01758	8.58552	8.54445	8.62447	8.20749	7.96807	8.10649	8.26205	8.10757	7.99381	8.13426	8.19443	10.4334	8.16518	8.83759	9.82703	8.76118	8.60515	8.99897	9.36357	9.07641	8.9621	8.34041	8.34694	8.27968	8.80538	8.8969	9.02994	8.60868	8.71278
Q9NR45	SIAS_HUMAN	NANS	ALERPYTSK, GRPMVISSGMQSMDTMK, GSDHSASLEPGELAELVR, GYPPEDIFNLVGK, IPEGTILTMDMLTVK, LFPDIPIGYSGHETGIAISVAAVALGAK, PMVISSGMQSMDTMK, VGSGDTNNFPYLEK, VLVTVEEDDTIMEELVDNHGK, VLVTVEEDDTIMEELVDNHGKK	10	sp|Q9NR45|SIAS_HUMAN	Sialic acid synthase OS=Homo sapiens OX=9606 GN=NANS PE=1 SV=2	0	0	8.61006	8.88699	8.93937	8.75256	8.79696	8.61007	8.60844	8.52888	8.68002	8.77297	8.23317	8.67557	7.96476	7.89515	7.91389	8.47006	8.23504	8.356	8.15052	7.78975	7.92578	8.1337	7.96505	10.2813	7.49922	7.98991	9.31063	8.56599	8.54709	8.33712	8.13003	7.97153	8.23378	7.84016	7.69634	8.22575	8.7288	8.22756	8.60659	8.32939	8.682
P55209	NP1L1_HUMAN	NAP1L1	FYEEVHDLER, FYEEVHDLERK, GIPEFWLTVFK, LDGLVETPTGYIESLPR, NVDLLSDMVQEHDEPILK, QLTVQMMQNPQILAALQER, YAVLYQPLFDK	7	sp|P55209|NP1L1_HUMAN	Nucleosome assembly protein 1-like 1 OS=Homo sapiens OX=9606 GN=NAP1L1 PE=1 SV=1	0	0	11.2934	11.6404	11.4296	11.1562	11.2907	11.3547	11.0168	11.2478	9.97227	10.2819	10.2254	10.295	9.776	9.71413	9.78594	9.89619	9.74956	9.80533	9.8144	9.92108	9.86918	9.99463	10.1132	9.41049	9.14061	9.76465	9.92007	9.77639	9.50508	9.6379	9.65945	10.0982	9.99789	9.92533	10.1001	10.349	9.46508	9.63476	9.77783	9.68979	9.56449
P54920	SNAA_HUMAN	NAPA	ADPQEAINCLMR, AIAHYEQSADYYK, AIDIYEQVGTNAMDSPLLK, AIEIYTDMGR, EAEAMALLAEAER, EAEAMALLAEAERK, HHISIAEIYETELVDIEK, IEEACEIYAR, KADPQEAINCLMR, LDQWLTTMLLR, LLEAHEEQNVDSYTESVK, NSQSFFSGLFGGSSK, NWSAAGNAFCQAAQLHLQLQSK, TIQGDEEDLR, VAGYAALLEQYQK, YEELFPAFSDSR	16	sp|P54920|SNAA_HUMAN	Alpha-soluble NSF attachment protein OS=Homo sapiens OX=9606 GN=NAPA PE=1 SV=3	0	0	9.60972	9.68281	9.39668	9.43936	9.50233	9.70978	9.60232	9.7073	9.02629	9.24975	9.24213	8.93394	9.20311	9.18899	9.1927	9.07823	9.23213	8.84103	8.93197	8.86116	8.96425	8.97291	8.92941	9.75536	9.92322	9.61311	10.5542	9.5965	9.58906	9.77907	9.5483	9.75508	9.785	9.56762	9.68635	9.54857	9.00658	9.06945	8.84192	9.41553	9.27137
Q99747	SNAG_HUMAN	NAPG	AYEQAGMMLK, FDEAALSIQK, INEGLEHLAK, LGLSLVVPGGGIK, LIENVDPEK, LPEAVQLIEK, RFDEAALSIQK, YMDNDYAK	8	sp|Q99747|SNAG_HUMAN	Gamma-soluble NSF attachment protein OS=Homo sapiens OX=9606 GN=NAPG PE=1 SV=1	0	0	8.27726	8.28603	8.10665	8.83065	8.34588	8.48061	8.29656	8.38061	8.23228	8.50573	7.91372	8.55291	8.74163	8.98939	8.81563	7.87508	8.00206	8.06648	8.56856	8.62697	8.55251	8.943	8.69659	9.27027	8.56005	9.51197	10.0814	8.7384	8.70423	8.10255	8.82864	9.14023	8.73391	9.04914	8.48953	8.59704	9.01029	8.61931	8.78867	8.96404	8.92724
P55160	NCKPL_HUMAN	NCKAP1L	ADTSSPEEEYK, ALAELLGPYGMK, APLHLHENPDLAK, AYIGFIQSLAQFLGADASR, EFVTPDTDIK, EGEQNFSAEEFSDISEMR, EHVIANSGQFHCQR, ELETVLADEPGLLGPK, LGQMVLEYDHPLK, LQAYTSVAK, MFAMTLEESAMLR, NLSEQLLPK, QASSGTIILSPAMQAFVSLPR, SKPPFLLEK, VIQQYHLQYLAR, VMNLIVFHSR, VTEDLFSSLK	17	sp|P55160|NCKPL_HUMAN	Nck-associated protein 1-like OS=Homo sapiens OX=9606 GN=NCKAP1L PE=1 SV=3	0	0	8.44455	8.41503	8.42951	8.65568	8.48979	8.63215	8.54906	8.59572	8.44897	8.64102	8.55048	8.54696	8.38938	8.50326	8.32229	8.29078	8.18248	7.83804	8.21524	8.2778	8.27939	8.33718	8.14538	9.00148	8.844	9.16389	9.17846	8.75821	8.82784	8.9941	8.87331	8.73091	8.7272	8.62206	8.6493	8.79231	8.86879	8.68194	8.57065	8.89342	8.92526
P19338	NUCL_HUMAN	NCL	EAMEDGEIDGNK, EVFEDAAEIR, FGYVDFESAEDLEK, GFGFVDFNSEEDAK, GIAYIEFKTEADAEK, GLSEDTTEETLK, GLSEDTTEETLKESFDGSVR, GYAFIEFASFEDAK, KFGYVDFESAEDLEK, NDLAVVDVR, NLPYKVTQDELK, SISLYYTGEK, TLVLSNLSYSATEETLQEVFEK, VEGTEPTTAFNLFVGNLNFNK, VFGNEIKLEK	15	sp|P19338|NUCL_HUMAN	Nucleolin OS=Homo sapiens OX=9606 GN=NCL PE=1 SV=3	0	0	12.8719	12.9873	13.1985	12.4552	12.6803	13.0964	13.0421	13.0986	13.3057	13.0361	13.1593	12.8716	12.3552	12.3427	12.4172	13.2036	13.0687	13.1786	12.4253	12.4874	12.4677	12.5332	12.7272	11.8334	11.0279	11.2224	11.5822	12.5526	12.5154	12.2685	11.5526	11.6463	11.5508	11.9178	11.7312	12.0779	12.5774	12.5055	12.7296	12.1385	12.3245
Q969V3	NCLN_HUMAN	NCLN	ADKRDPEFVFYDQLK, AMAAVPQDVVR, AVSDWLIASVEGR, DPEFVFYDQLK, DSTFLSTLEHHLSR, EGTLQHAFLR, ELETVAAHQFPEVR, INLAEDVLAWEHER, LLDFSYEQYQK, MQQYDLQGQPYGTR, NAVLNTEAR, QSAGAVVIILPR, QTQAASASQGSASAAEVLLR, RDPEFVFYDQLK, RINLAEDVLAWEHER, RLPAFTLSHLESHR, RTHAAYNLLFFASGGGK, TATANGFQMVTSGVQSK, THAAYNLLFFASGGGK, TMAAEVLSR	20	sp|Q969V3|NCLN_HUMAN	BOS complex subunit NCLN OS=Homo sapiens OX=9606 GN=NCLN PE=1 SV=2	0	0	8.4293	8.7088	8.41943	8.71138	8.75648	8.53524	8.53146	8.47743	8.1299	7.99535	7.82307	8.25428	8.46021	8.42405	8.48186	8.37871	8.28506	8.19193	8.41023	8.51369	8.37574	8.17509	8.28021	9.33354	10.2484	9.67592	8.27706	8.42767	8.47448	8.86957	9.23521	9.75168	9.80468	9.56305	9.84995	9.2972	7.93099	8.06514	8.17126	8.73651	8.55249
O95299	NDUAA_HUMAN	NDUFA10	FEVLNYTSIPIFLPEVTIGAHQTDR, HFPEAGIHYPDSTTGDGK, ITSAYLQDIENAYK, ITSAYLQDIENAYKK, KVVEDIEYLK, LLQYSDALEHLLTTGQGVVLER, LQSWLYSSR, PLATDYNGNCSLEK, SIFSDFVFLEAMYNQGFIR, TFLPEMSEK, VITVDGNICTGK, VVEDIEYLK, YGMWHFLLGDK, YSPGYNTEVGDK	14	sp|O95299|NDUAA_HUMAN	NADH dehydrogenase [ubiquinone] 1 alpha subcomplex subunit 10, mitochondrial OS=Homo sapiens OX=9606 GN=NDUFA10 PE=1 SV=1	0	0	8.99389	8.97892	8.7322	8.89684	9.18083	8.98345	8.91685	8.93853	9.09831	9.02819	9.16513	8.81738	9.17499	9.17321	9.35405	9.47845	9.57718	9.4346	9.20463	9.33061	9.35797	9.25014	9.29344	9.7247	10.2696	9.16477	9.37736	9.72533	9.65837	9.58816	9.90446	9.73827	9.72879	10.0667	9.97996	9.88704	8.24872	8.22608	7.93243	9.03659	9.07211
Q9P0J0	NDUAD_HUMAN	NDUFA13	ENLEEEAIIMK, IALLPLLQAETDR, IALLPLLQAETDRR, LQIEDFEAR, QDMPPPGGYGPIDYK, RLQIEDFEAR, TTEEALHASHGFMWYT, VGESVFHTTR, VKQDMPPPGGYGPIDYK, WVPPLIGELYGLR	10	sp|Q9P0J0|NDUAD_HUMAN	NADH dehydrogenase [ubiquinone] 1 alpha subcomplex subunit 13 OS=Homo sapiens OX=9606 GN=NDUFA13 PE=1 SV=3	0	0	8.59539	8.82128	8.55898	8.71241	8.75793	8.56447	8.6474	8.65979	8.35341	8.61039	8.79492	8.51743	9.01498	9.06852	9.0296	8.84798	9.11136	9.22445	8.89555	8.99318	8.99454	8.92264	8.9171	9.24396	9.2601	9.30777	8.01728	8.63078	8.67795	8.91272	9.06869	9.2757	9.47778	9.25568	9.42929	9.37523	7.85919	7.94174	7.65369	8.94443	8.74181
O43678	NDUA2_HUMAN	NDUFA2	ALENVLSGKA, ANPDLPILIR, KANPDLPILIR	3	sp|O43678|NDUA2_HUMAN	NADH dehydrogenase [ubiquinone] 1 alpha subcomplex subunit 2 OS=Homo sapiens OX=9606 GN=NDUFA2 PE=1 SV=3	0	0	10.0322	10.2674	9.86873	10.4525	10.0706	10.2255	10.1657	10.0896	9.98803	10.2595	10.0213	9.75002	10.1791	10.0493	9.9943	10.7414	10.775	10.7314	10.4898	10.3616	10.08	9.99582	9.8508	10.8026	8.00809	9.9805	10.142	10.4923	10.5418	10.465	9.81503	10.1635	10.067	11.0788	11.2071	10.9407	8.41989	8.55751	8.59857	10.1861	9.98459
Q16795	NDUA9_HUMAN	NDUFA9	DAFPEAIIVK, DAFPEAIIVKPSDIFGREDR, FGPIPLGSLGWK, FIHVSHLNANIK, FLNSFASMHR, GIVNAVKDPDANGK, IPQAIAQLSK, LFLPFPLPLFAYR, LPHLPGLEDLGIQATPLELK, MGSQVIIPYR, NFDFEDVFVK, QPVYVVDVSK, SSVSGIVATVFGATGFLGR, VFEISPFEPWITR, VVQHSNVVINLIGR, VVQHSNVVINLIGRDWETK, WLSAEIEDVK, WLSAEIEDVKPAK, YDIMHLRPMGDLGQLLFLEWDAR, YVVNHLGR	20	sp|Q16795|NDUA9_HUMAN	NADH dehydrogenase [ubiquinone] 1 alpha subcomplex subunit 9, mitochondrial OS=Homo sapiens OX=9606 GN=NDUFA9 PE=1 SV=2	0	0	9.01766	9.08352	8.82021	8.82529	9.08637	8.94298	9.05358	8.97998	9.02247	9.1242	9.10857	8.77751	9.39161	9.26364	9.31929	9.68567	9.70133	9.71225	9.21308	9.42503	9.30828	9.26762	9.25984	9.49344	9.40647	9.11252	9.22573	9.22049	9.0595	8.97044	9.20606	9.29909	8.84221	9.84406	9.90532	9.38915	8.32386	7.98938	8.03414	8.82976	8.9033
O96000	NDUBA_HUMAN	NDUFB10	AFDLIVDRPVTLVR, DVYPEPPR, DVYPEPPRR, DYKVDQEIINIMQDR, EGQNYQQNCIK, EVEQFTQVAK, RDYKVDQEIINIMQDR, RTPVQPNPIVYMMK, RVPDITECKEEDIMCMYEAEMQWK, TPVQPNPIVYMMK, VDQEIINIMQDR, YQDLGAYSSAR	12	sp|O96000|NDUBA_HUMAN	NADH dehydrogenase [ubiquinone] 1 beta subcomplex subunit 10 OS=Homo sapiens OX=9606 GN=NDUFB10 PE=1 SV=3	0	0	9.42331	9.31996	8.82597	9.44658	9.45085	9.53938	9.39523	9.40592	9.09732	9.35565	9.69916	9.03018	9.77318	9.74175	9.83614	9.61889	9.81091	9.70264	9.39158	9.54674	9.74786	9.61472	9.48228	9.64542	9.85871	9.70825	8.83093	9.65238	9.32875	9.48237	10.0413	10.4628	9.99379	9.9068	10.1834	10.3068	8.12285	8.15726	8.22525	9.32575	9.07439
O43674	NDUB5_HUMAN	NDUFB5	GDGPWYYYETIDK, NFYDSPEK, TMAVLQIEAEK	3	sp|O43674|NDUB5_HUMAN	NADH dehydrogenase [ubiquinone] 1 beta subcomplex subunit 5, mitochondrial OS=Homo sapiens OX=9606 GN=NDUFB5 PE=1 SV=1	0	0	10.102	10.4282	10.1255	10.3192	10.4439	10.3765	10.4542	10.3277	10.171	10.1189	10.2044	10.1714	10.7552	10.577	10.7307	10.705	10.9978	10.6629	10.7946	10.8394	10.5712	10.7212	10.8327	10.5502	8.04713	9.2106	10.0721	10.257	10.505	9.9523	8.99741	9.67265	9.43753	10.5161	10.8363	10.7151	9.05312	9.19428	9.01868	9.76212	9.73245
O95169	NDUB8_HUMAN	NDUFB8	DMFPGPYPR, DPWYSWDQPGLR, LNWGEPMHWHLDMYNR, QYPYNNLYLER	4	sp|O95169|NDUB8_HUMAN	NADH dehydrogenase [ubiquinone] 1 beta subcomplex subunit 8, mitochondrial OS=Homo sapiens OX=9606 GN=NDUFB8 PE=1 SV=1	0	0	9.17516	9.59125	9.673	9.81304	10.0387	9.50314	9.42124	9.61741	9.73866	9.5568	9.60046	9.2065	10.1769	10.2696	10.0754	10.0973	9.90922	10.2153	10.085	10.0102	10.0897	10.035	9.91125	10.6972	11.3203	9.86192	10.0125	10.1575	10.296	10.3622	10.8459	10.9633	10.9095	10.6832	10.6491	10.3687	8.64179	8.95427	8.71321	10.1049	9.82228
P28331	NDUS1_HUMAN	NDUFS1	ALSEIAGMTLPYDTLDQVR, AVTEGAQAVEEPSIC, DFYMTDSISR, DVAAIAGGLVDAEALVALK, FASEIAGVDDLGTTGR, FEAPLFNAR, GLLTYTSWEDALSR, GNDMQVGTYIEK, GWNILTNSEK, IASQVAALDLGYK, IASQVAALDLGYKPGVEAIR, IASQVAALDLGYKPGVEAIRK, ILQDIASGSHPFSQVLK, KPMVVLGSSALQR, KTESIDVMDAVGSNIVVSTR, LEEVSPNLVR, LSVAGNCRMCLVEIEK, LVNQQLLADPLVPPQLTIK, MHEDINEEWISDK, MTSGVTGDWK, NDGAAILAAVSSIAQK, NRLEEVSPNLVR, SATYVNTEGR, SWLHNDLK, TESIDVMDA…	31	sp|P28331|NDUS1_HUMAN	NADH-ubiquinone oxidoreductase 75 kDa subunit, mitochondrial OS=Homo sapiens OX=9606 GN=NDUFS1 PE=1 SV=3	0	0	9.15943	9.16817	9.09197	8.97649	9.23147	9.16949	9.12559	9.13479	9.07305	9.23963	9.14251	8.94766	9.61241	9.60916	9.6076	9.49472	9.74021	9.70872	9.59161	9.70989	9.59822	9.51823	9.6517	9.33313	9.91881	9.26238	9.14805	9.46119	9.38749	9.55824	9.68267	9.60726	9.79548	9.91872	9.81199	9.79	8.16343	8.33552	8.3476	9.43756	9.32368
O75306	NDUS2_HUMAN	NDUFS2	APGFAHLAGLDK, ETAHWKPPPWNDVDPPK, ETAHWKPPPWNDVDPPKDTIVK, GEFGVYLVSDGSSR, GEFGVYLVSDGSSRPYR, GSGIQWDLR, GSGIQWDLRK, LDELEELLTNNR, LVMELSGEMVR, LVMELSGEMVRK, MFEFYER, MHAAYIRPGGVHQDLPLGLMDDIYQFSK, NFSLRLDELEELLTNNR, NITLNFGPQHPAAHGVLR, QWQPDVEWAQQFGGAVMYPSK, TIDIGVVTAEEALNYGFSGVMLR, TSMESLIHHFK, TYLQALPYFDR	18	sp|O75306|NDUS2_HUMAN	NADH dehydrogenase [ubiquinone] iron-sulfur protein 2, mitochondrial OS=Homo sapiens OX=9606 GN=NDUFS2 PE=1 SV=2	0	0	9.1078	9.32538	9.18779	9.29306	9.5502	9.01547	9.22456	9.21891	8.90169	8.96192	9.15425	8.96195	9.3728	9.32388	9.19609	9.08765	9.67981	9.64619	9.32919	9.56814	9.27288	9.38796	9.22929	9.72183	9.8972	9.3147	8.66378	9.35652	9.68657	9.34625	9.50726	9.72829	9.789	9.71202	10.3048	9.71558	8.20658	8.03862	8.25658	9.34706	9.35849
O75489	NDUS3_HUMAN	NDUFS3	DFPLSGYVELR, EIWDMFGVFFANHPDLR, FDLNSPWEAFPVYR, FEIVYNLLSLR, ILTDYGFEGHPFR, ILTDYGFEGHPFRK, KFDLNSPWEAFPVYR, QLSAFGEYVAEILPK, QNRFEIVYNLLSLR, RVVAEPVELAQEFR, RVVAEPVELAQEFRK, SLVDLTAVDVPTR, TYTDELTPIESAVSVFK, VVAEPVELAQEFR, VVAEPVELAQEFRK	15	sp|O75489|NDUS3_HUMAN	NADH dehydrogenase [ubiquinone] iron-sulfur protein 3, mitochondrial OS=Homo sapiens OX=9606 GN=NDUFS3 PE=1 SV=1	0	0	9.17036	9.549	9.33715	9.34613	9.53112	9.241	9.4133	9.15513	8.91676	8.91316	9.01453	9.22373	9.26758	9.25746	9.02206	9.36754	9.81549	9.65538	9.46972	9.6558	9.29139	9.32716	9.35322	9.71834	8.42897	9.14771	9.8907	8.76739	8.84097	8.75917	9.19877	9.83802	9.55403	8.88996	9.55987	9.12436	7.75137	8.07429	8.23407	8.56023	8.72695
O43920	NDUS5_HUMAN	NDUFS5	EWIECAHGIGYTR, RFGLNIDR, WLTIQSGEQPYK, YTPPPHHIGK	4	sp|O43920|NDUS5_HUMAN	NADH dehydrogenase [ubiquinone] iron-sulfur protein 5 OS=Homo sapiens OX=9606 GN=NDUFS5 PE=1 SV=3	0	0	8.60787	8.82251	8.80985	8.73519	8.78505	8.62545	8.78935	8.75112	8.66358	8.62523	8.79114	8.66538	9.24984	9.23982	9.03508	9.19874	9.45552	9.52275	9.16319	9.14493	9.0987	9.08002	9.04653	8.54383	9.68014	9.44022	8.93245	9.05925	8.9504	8.7632	9.83729	8.4352	9.57515	9.22716	9.2499	9.09441	7.83448	8.3955	7.61769	8.89797	8.78575
O00217	NDUS8_HUMAN	NDUFS8	EPATINYPFEK, GLGMTLSYLFR, TLLWTELFR, YVNMQDPEMDMK	4	sp|O00217|NDUS8_HUMAN	NADH dehydrogenase [ubiquinone] iron-sulfur protein 8, mitochondrial OS=Homo sapiens OX=9606 GN=NDUFS8 PE=1 SV=1	0	0	8.37598	8.6385	8.51324	8.32036	8.88612	8.46214	8.56121	8.47741	8.61622	8.67621	8.48405	8.29601	8.47775	8.56467	8.57093	9.09179	9.29574	9.0776	8.54489	8.70221	8.70341	8.61649	8.61506	9.5303	9.00742	8.58422	8.07774	9.09732	9.21492	9.05139	9.25407	9.46816	8.91213	9.55219	9.86834	9.20939	6.88629	7.3183	7.13554	8.43338	8.48847
P49821	NDUV1_HUMAN	NDUFV1	EAYEAGLIGK, GDARPAEIDSLWEISK, GEFYNEASNLQVAIR, GGTWFAGFGR, GPDWILGEIK, HAGGVTGGWDNLLAVIPGGSSTPLIPK, HFRPELEER, IFTNLYGR, LFNISGHVNHPCTVEEEMSVPLK, LLEGCLVGGR, NACGSGYDFDVFVVR, PAEIDSLWEISK, TSFGSLKDEDR, WSFMNKPSDGRPK, YLVVNADEGEPGTCK	15	sp|P49821|NDUV1_HUMAN	NADH dehydrogenase [ubiquinone] flavoprotein 1, mitochondrial OS=Homo sapiens OX=9606 GN=NDUFV1 PE=1 SV=4	0	0	9.23671	9.22016	9.13035	9.21573	9.34858	9.18996	9.25173	9.2	8.88798	8.79589	8.88644	8.99475	9.25443	9.26877	9.18526	9.57301	9.61805	9.4411	9.45119	9.39749	9.36363	9.32869	9.32351	9.42859	10.0479	9.03893	9.9635	9.46295	9.40154	9.14095	9.49445	9.51658	9.13901	9.82543	9.94007	9.65231	8.2702	8.15789	8.04749	9.32511	9.24753
P19404	NDUV2_HUMAN	NDUFV2	AAAVLPVLDLAQR, DIEEIIDELK, NSDSILEAIQK, QNGWLPISAMNK, VAEVLQVPPMR, VYEVATFYTMYNR	6	sp|P19404|NDUV2_HUMAN	NADH dehydrogenase [ubiquinone] flavoprotein 2, mitochondrial OS=Homo sapiens OX=9606 GN=NDUFV2 PE=1 SV=2	0	0	9.73385	9.82486	9.64283	9.95939	9.80961	9.67563	9.66527	9.65306	9.60239	9.71283	9.66483	9.54602	10.4776	10.5368	10.393	10.1783	10.3455	10.3737	10.6681	10.55	10.4787	10.4941	10.341	10.1336	9.67812	9.65219	9.08121	9.61156	9.47188	9.61346	9.69564	10.07	9.49547	9.98444	10.0903	10.2015	8.83648	9.14802	9.29949	9.68936	9.94511
Q9Y697	NFS1_HUMAN	NFS1	AIGTDEDLAHSSIR, EIIFTSGATESNNIAIK, ELEAAIQPDTSLVSVMTVNNEIGVK, EMSPLWEMVQDGIDLK, FTTEEEVDYTVEK, IDLMSISGHK, IPLDVNDMK, QQVASLIGADPR, SLEAEGFQVTYLPVQK, SLPDVVMNGDPK, THAYGWESEAAMER, VEALQSGGGQER, VLDAMLPYLINYYGNPHSR, VYFHTDAAQAVGK	14	sp|Q9Y697|NFS1_HUMAN	Cysteine desulfurase OS=Homo sapiens OX=9606 GN=NFS1 PE=1 SV=3	0	0	7.62349	7.69332	7.74738	8.0071	7.74351	7.65974	7.64966	7.71351	8.11745	7.81947	7.97979	7.9142	8.44711	8.461	8.41276	8.40989	8.47321	8.33273	8.38433	8.60636	8.26039	8.21163	8.1068	8.63403	9.43087	9.28773	9.46867	8.36361	8.25265	8.33646	8.89745	8.68316	8.27193	8.97095	8.90376	8.49363	8.07223	8.06493	7.93123	7.90194	7.93088
O14745	NHRF1_HUMAN	NHERF1	AGLLAGDRLVEVNGENVEK, EALAEAALESPRPALVR, GPNGYGFHLHGEK, IVEVNGVCMEGK, KGPSGYGFNLHSDK, LLVVDPETDEQLQK, LLVVDRETDEFFK, LLVVDRETDEFFKK, LVEPGSPAEK, LVEVNGENVEK, RAPQMDWSK, SVDPDSPAEASGLR	12	sp|O14745|NHRF1_HUMAN	Na(+)/H(+) exchange regulatory cofactor NHE-RF1 OS=Homo sapiens OX=9606 GN=NHERF1 PE=1 SV=4	0	0	9.79074	9.50228	9.61468	9.81641	9.49447	9.49943	9.44058	9.46781	9.71429	9.9239	9.78406	9.88515	9.42608	9.47904	9.44924	9.34293	9.1888	9.293	9.49295	9.36552	9.42532	9.42618	9.62672	9.7819	8.92743	7.52434	10.1435	9.46562	9.33591	9.36888	8.78547	8.72961	9.23787	9.65001	9.45389	9.65298	10.2137	10.1376	10.172	9.61915	9.58416
Q9NX24	NHP2_HUMAN	NHP2	ADPDGPEAQAEACSGER, IKADPDGPEAQAEACSGER, NLPYVYIPSK, TYQELLVNQNPIAQPLASR	4	sp|Q9NX24|NHP2_HUMAN	H/ACA ribonucleoprotein complex subunit 2 OS=Homo sapiens OX=9606 GN=NHP2 PE=1 SV=1	0	0	9.17593	9.04565	9.30056	9.11796	9.07291	9.13957	9.23587	9.17489	9.10317	9.33552	9.37612	8.81789	9.49344	9.40593	9.25068	9.62129	9.93907	9.83322	9.4815	9.19611	9.03425	9.16397	8.88065	9.72266	10.876	10.7464	7.78786	10.0129	10.113	10.0872	10.0882	9.79775	10.2064	10.2691	10.4	10.1048	8.99526	9.07742	9.06314	8.70392	9.11289
Q8N4C6	NIN_HUMAN	NIN	EALILILSR, ELTAEVFR, EQFLQLQR, FGDLDPSSAEFFLQEER, HFQHQATIAELELEK, HTLEKEELR, IENEGLNVLVLR, IQTHIVQQENHLLK, LDEQLMEMQHLR, LTQAQASFER, NEIAELQGQAAVLK, NEITTLNEEDSISNLK, NQQLDLENTELSQK, QENQYLEGNTQLLEK, QQLLQDLEDLR, SEEYEAEGQLR, SLMASEVDDHHAAIER, SLTPSASTPYR, SWAPEIATHPSGLHNQQK, VQNLEDTVQNVNLQMSR	20	sp|Q8N4C6|NIN_HUMAN	Ninein OS=Homo sapiens OX=9606 GN=NIN PE=1 SV=4	0	0	6.96557	6.69671	6.73509	7.01972	7.89229	7.11459	7.14016	7.31066	7.14772	7.05333	7.39668	7.35977	7.99017	7.85288	8.20775	8.45015	8.38985	8.28764	7.47695	7.61075	7.52742	7.70791	7.72182	9.18856	9.07341	10.2919	10.268	7.86986	7.92672	8.06741	8.35105	8.78478	8.31664	8.47657	8.62281	8.58977	7.47333	7.4703	6.72225	8.26481	8.23438
Q9BPW8	NIPS1_HUMAN	NIPSNAP1	DAHSTLLSK, FSGGYPALMDCMNK, GWDENVYYTVPLVR, IQFHNVKPEYLDAYNSLTEAVLPK, KRGWDENVYYTVPLVR, LKPGTMIEWGNNWAR, MGPNIYELR, NQLLLEFSFWNEPQPR, PGTMIEWGNNWAR, QENQEAVGGFFSQIGELYVVHHLWAYK, RGWDENVYYTVPLVR, RNQLLLEFSFWNEPQPR, YRQENQEAVGGFFSQIGELYVVHHLWAYK	13	sp|Q9BPW8|NIPS1_HUMAN	Protein NipSnap homolog 1 OS=Homo sapiens OX=9606 GN=NIPSNAP1 PE=1 SV=1	0	0	8.92501	9.24854	9.04104	8.86623	9.21734	9.02713	9.14182	9.00591	9.56469	9.49412	9.30833	9.57749	10.1862	10.1078	10.0631	10.3476	10.7822	10.5213	9.84299	10.0885	10.2108	10.0987	10.1944	9.5895	8.96451	8.99411	9.85983	9.57988	9.5396	9.50935	8.27365	8.48079	8.17589	9.4635	9.5297	9.23336	8.01787	8.485	8.40988	9.2936	9.48553
P15531	NDKA_HUMAN	NME1	DRPFFAGLVK, FMQASEDLLK, GDFCIQVGR, GLVGEIIKR, NIIHGSDSVESAEK, TFIAIKPDGVQR, VMLGETNPADSK, VMLGETNPADSKPGTIR, YMHSGPVVAMVWEGLNVVK	9	sp|P15531|NDKA_HUMAN	Nucleoside diphosphate kinase A OS=Homo sapiens OX=9606 GN=NME1 PE=1 SV=1	0	0	11.3965	11.119	11.4132	11.2784	11.2983	11.3769	11.2621	11.5804	10.4028	10.9515	10.778	10.4236	10.0838	10.1547	10.0597	10.287	10.3335	10.4856	10.4174	10.1173	10.2729	10.28	10.3154	10.5784	9.52907	9.87582	8.78565	10.5619	10.6632	10.5563	10.2708	10.4805	10.7761	10.2773	10.4519	10.5808	10.9921	10.9098	10.7862	11.1239	11.0952
P22392	NDKB_HUMAN	NME2	DRPFFPGLVK, EISLWFKPEELVDYK, NIIHGSDSVK, SCAHDWVYE, YMNSGPVVAMVWEGLNVVK	5	sp|P22392|NDKB_HUMAN	Nucleoside diphosphate kinase B OS=Homo sapiens OX=9606 GN=NME2 PE=1 SV=1	0	0	10.3109	9.87718	10.5394	9.92626	10.0834	10.1604	10.4037	10.4982	9.25791	10.1101	9.72844	9.30293	8.70444	8.54089	8.07655	9.05624	9.24019	9.5328	8.95288	8.60635	8.62957	8.39141	8.66765	9.32034	7.6887	7.81447	8.48674	9.57545	10.0655	9.14744	9.91354	9.99038	9.77533	9.41927	9.50874	9.86937	8.63067	8.66687	9.7413	9.23915	9.73873
Q13423	NNTM_HUMAN	NNT	AATITPFRK, APMVNPTLGVHEADLLK, APVKPGIPYK, AQYPIADLVK, AVVLAANHFGR, DDFDFGTMGHVIR, DNFYFDVK, DNFYFDVKDDFDFGTMGHVIR, EANSIIITPGYGLCAAK, EFIEAEMK, EGSVVVDLAAEAGGNFETTK, EGSVVVDLAAEAGGNFETTKPGELYIHK, EVDILISTALIPGK, EVDILISTALIPGKK, EVLASDLVVK, FFTGQITAAGK, FGIHPVAGR, GITHIGYTDLPSR, ILIVGGGVAGLASAGAAK, LGNALGMIGVAGGLAATLGVLK, MATQASTLYSNNITK, PNTAMLLGDAK, PNTAMLLGDAKK, QGFNVVVESGAGEASK, RSLGVGYAAVDNP…	38	sp|Q13423|NNTM_HUMAN	NAD(P) transhydrogenase, mitochondrial OS=Homo sapiens OX=9606 GN=NNT PE=1 SV=3	0	0	8.9671	9.03834	8.83783	9.07592	9.05163	8.88781	8.92661	8.90856	9.49055	9.68653	9.70112	9.64453	10.0535	10.0861	10.1057	10.0158	10.0687	10.0891	9.78515	9.95374	9.71901	9.66307	9.49946	9.75451	9.42394	10.0265	9.83049	9.52001	9.42746	9.09519	9.69974	9.15465	9.18359	9.61614	9.59043	9.50095	9.06024	9.12762	8.89373	9.18003	9.17765
Q14978	NOLC1_HUMAN	NOLC1	ANGTSALTAQNGK, ATGATQQDANASSLLDIYSFWLK, DNQLSEVANK, EEEIEVDSR, GGSISVQVNSIK, LQTPNTFPK, NKPGPYSSVPPPSAPPPK, NKPGPYSSVPPPSAPPPKK, RGAAGDWGER, RVVPSDLYPLVLGFLR, SPAVKPAAAPK, VAGGAAPSKPASAK, VREEEIEVDSR, VVPSDLYPLVLGFLR	14	sp|Q14978|NOLC1_HUMAN	Nucleolar and coiled-body phosphoprotein 1 OS=Homo sapiens OX=9606 GN=NOLC1 PE=1 SV=2	0	0	9.09554	9.0026	9.22773	8.93903	8.90871	8.81383	9.04198	8.85455	8.79902	8.30492	8.29565	8.80154	8.7946	8.79054	8.89331	9.29294	8.77343	8.72481	9.06156	9.12181	9.05536	8.85935	9.06341	7.85557	8.10487	8.06276	9.25041	8.40508	8.03507	8.06812	8.5478	8.74677	8.51117	8.06193	8.2226	7.82038	9.3025	8.62918	8.58065	8.95462	8.48919
Q15233	NONO_HUMAN	NONO	AAPGAEFAPNK, AAPGAEFAPNKR, EKLEMEMEAAR, FAQPGSFEYEYAMR, FGQAATMEGIGAIGGTPPAFNR, GIVEFSGKPAAR, HEHQVMLMR, LEMEMEAAR, LEMEMEAARHEHQVMLMR, LFVGNLPPDITEEEMR, LFVGNLPPDITEEEMRK, MEELHNQEVQK, MGQMAMGGAMGINNR, NLPQYVSNELLEEAFSVFGQVER, PVTVEPMDQLDDEEGLPEK, RMEELHNQEVQK, RQQEEMMR, TLAEIAKVELDNMPLR, VELDNMPLR	19	sp|Q15233|NONO_HUMAN	Non-POU domain-containing octamer-binding protein OS=Homo sapiens OX=9606 GN=NONO PE=1 SV=4	0	0	9.41	9.61016	9.5313	9.46765	9.37998	9.49716	9.42829	9.61643	9.95748	9.61204	9.73179	9.99937	9.6344	9.62388	9.77681	10.0043	9.76779	9.94598	9.64442	9.81133	9.90067	9.81781	9.93956	8.72328	8.86552	8.63195	9.02396	9.21306	9.06817	8.62236	8.64689	8.64465	8.66393	9.29536	9.5405	9.44841	9.56783	9.67791	9.56392	9.39335	9.24553
P46087	NOP2_HUMAN	NOP2	DLAIYYSYGDFLLGK, DLAQALINR, ELLLSAIDSVNATSK, EVTPESGPPK, FLPAVSDENSK, FYPHTHNMDGFFIAK, GADSELSTVPSVTK, GISAGAVQTAGK, GPQPPTVSPIR, GTDTQTPAVLSPSK, IQDIVGILR, KGPQSLFNAPR, LGVTNTIISHYDGR, LVPTGLDFGQEGFTR, NTGVILANDANAER, QQLPEQPFEK, RFYPHTHNMDGFFIAK, RIQDIVGILR, RLGSVEAPK, TQASSSFQDSSQPAGK, TSYMAQLMK, VLLDAPCSGTGVISK	22	sp|P46087|NOP2_HUMAN	Probable 28S rRNA (cytosine(4447)-C(5))-methyltransferase OS=Homo sapiens OX=9606 GN=NOP2 PE=1 SV=2	0	0	9.30409	9.22261	9.48543	9.32858	9.08254	9.26099	9.14544	9.08638	9.09856	8.77085	8.74599	9.26111	9.34266	9.30842	9.3691	9.58189	9.21417	9.41712	9.43604	9.59365	9.50399	9.40443	9.37305	8.64168	8.66399	8.17064	8.42348	8.6555	8.70029	9.16117	9.27316	8.97895	8.70152	9.3421	9.15039	9.20109	9.24681	9.00733	9.08187	8.90677	8.62868
O00567	NOP56_HUMAN	NOP56	AQLGLGHSYSR, EAMVQAEEAAAEITR, EAMVQAEEAAAEITRK, EELMSSDLEETAGSTSIPK, EEPVSSGPEEAVGK, EETVNDPEEAGHR, ELNEDKLEK, EVEEISLLQPQVEESVLNLGK, EWYGYHFPELVK, IDCFSEVPTSVFGEK, IGAAIQEELGYNCQTGGVIAEILR, IINDNATYCR, LAALALASSENSSSTPEECEEMSEKPK, LAQFIGNRR, LEELTMDGAK, LHFHNLVK, LIAHAGSLTNLAK, LLLETHLPSK, LLLETHLPSKK, LREQVEER, LSFYETGEIPR, LSFYETGEIPRK, MSQVAPSLSALIGEAVGAR, MVLLHVLFEHAVGYALLALK, QKPQEVPQENGMED…	33	sp|O00567|NOP56_HUMAN	Nucleolar protein 56 OS=Homo sapiens OX=9606 GN=NOP56 PE=1 SV=4	0	0	8.47938	8.43563	8.31776	8.53165	8.38829	8.2707	8.52486	8.44985	8.85651	8.81585	8.98819	8.9718	9.40847	9.33548	9.4227	9.2132	9.42963	9.5141	9.30378	9.63153	9.40764	9.27164	9.4787	7.33575	8.40692	7.7519	9.30689	8.40768	8.57801	8.06149	7.97734	7.85031	8.02498	8.85566	9.01244	8.97127	8.97858	8.96176	8.8982	8.85201	8.75963
Q9Y2X3	NOP58_HUMAN	NOP58	CREWYGWHFPELGK, EAHEPLAVADAK, ELNNYIMR, EMAAMCLGLAHSLSR, EWYGWHFPELGK, FQDTAEALAAFTALMEGK, FSADKVDTMIVQAISLLDDLDK, HAASTVQILGAEK, IEQVDKEDEITEK, IISDNLTYCK, KLQEVDSLWK, LIAHAGSLLNLAK, LNLSCIHSPVVNELMR, LQEVDSLWK, LSELLPEEVEAEVK, MLVLFETSVGYAIFK, MMAIAPNVTVMVGELVGAR, SQMDGLIPGVEPR, TQLYEYLQNR, TYDPSGDSTLPTCSK, VAEEEETSVK, VAEEEETSVKK, VDTMIVQAISLLDDLDK, VKVEEEEEEK, YDAFGEDSSSAMGVENR, YGLIYHASLVGQT…	26	sp|Q9Y2X3|NOP58_HUMAN	Nucleolar protein 58 OS=Homo sapiens OX=9606 GN=NOP58 PE=1 SV=1	0	0	8.54263	8.66929	8.48298	8.66514	8.52835	8.59875	8.68606	8.69921	8.6682	8.80089	8.80873	8.8105	9.30821	9.28465	9.28492	9.09521	9.24376	9.34793	9.41154	9.49822	9.18553	9.16983	9.10611	7.89255	8.94166	8.48821	9.0632	9.02958	9.06132	8.93444	9.08421	9.11199	8.7931	9.50701	9.60904	9.01717	8.80631	8.83161	8.68231	8.66041	8.75055
P55786	PSA_HUMAN	NPEPPS	AFFESHPAPSAER, AFPCWDEPAIK, AGIISTVEVLK, ATFDISLVVPK, DAESIHQYLLQR, DLSLPPVDR, DNWEELYNR, DVFSPIGER, DYFNVPYPLPK, ETALLIDPK, HGDGTTLDIMLK, IDFVGELNDK, ILMDKPEMNVVLK, LGLQNDLFSLAR, LGWDPKPGEGHLDALLR, LNLGTVGFYR, LSVEGFAVDK, MLHDYIGDK, NAATEDLWESLENASGK, NVKPDQWVK, PGEGHLDALLR, QMGFPLIYVEAEQVEDDR, QMGFPLIYVEAEQVEDDRLLR, RDAESIHQYLLQR, SPVYLTVLK, TQYSSAMLESLLPGIR, VALSNMNVIDR, VLGATLLPDLIQK, VTLSFPS…	32	sp|P55786|PSA_HUMAN	Puromycin-sensitive aminopeptidase OS=Homo sapiens OX=9606 GN=NPEPPS PE=1 SV=2	0	0	9.51745	9.42552	9.38374	9.47816	9.5853	9.41417	9.47557	9.53823	9.04713	9.17231	8.85333	9.01226	8.71521	8.85946	8.71882	8.77295	8.52042	8.77445	8.88843	8.69202	8.73004	8.83186	8.91319	8.98882	9.32445	8.55526	9.44152	9.02299	8.8814	9.26883	9.03048	9.06388	8.97798	8.57548	8.15229	8.71096	9.59602	9.52376	9.65309	9.28604	9.457
P06748	NPM_HUMAN	NPM1	DELHIVEAEAMNYEGSPIK, DYHFKVDNDENEHQLSLR, MSVQPTVSLGGFEITPPVVLR, MTDQEAIQDLWQWR, MTDQEAIQDLWQWRK, TVSLGAGAKDELHIVEAEAMNYEGSPIK, VDNDENEHQLSLR	7	sp|P06748|NPM_HUMAN	Nucleophosmin OS=Homo sapiens OX=9606 GN=NPM1 PE=1 SV=2	0	0	11.3247	11.374	11.6605	11.3969	11.5897	11.0941	11.3045	11.1576	10.4912	10.8407	10.3767	11.249	10.9937	10.9424	10.9262	11.1527	11.2682	11.1242	11.2061	11.4631	11.1609	11.2694	11.0926	10.6873	8.18162	9.77463	10.9382	10.6921	10.5582	9.83365	9.14897	9.48247	9.50699	10.7897	10.9418	10.5266	10.1017	10.2847	10.8944	10.1981	10.6831
Q15738	NSDHL_HUMAN	NSDHL	AMGYQPLVTMDDAMER, AVLGANDPEK, DPQLVPILIEAAR, FFLGDLCSR, GVNTVFHCASPPPSSNNK, LILTSSASVIFEGVDIK, NFLTTAIRPHGIFGPR, NGTEDLPYAMK, NLVDFTFVENVVHGHILAAEQLSR, PIDYYTETK, THLTEDTPK	11	sp|Q15738|NSDHL_HUMAN	Sterol-4-alpha-carboxylate 3-dehydrogenase, decarboxylating OS=Homo sapiens OX=9606 GN=NSDHL PE=1 SV=2	0	0	8.78572	8.72959	8.50422	9.05746	8.56587	8.50355	8.55625	8.30447	7.19448	7.65201	7.06443	7.42595	7.89586	7.49582	7.83405	8.02389	7.71665	8.14549	8.0939	7.90427	7.97627	8.06505	7.98669	8.55374	9.45859	9.4939	7.87996	8.08921	7.88021	8.09552	8.90913	8.70636	8.62174	7.83501	7.25589	8.95324	7.87615	6.99154	6.91035	8.40264	8.24767
P46459	NSF_HUMAN	NSF	AENSSLNLIGK, ASTKVEVDMEK, DFQSGQHVIVR, DIEAMDPSILK, EFSDIFRR, ERTTIAQQVK, FLALLREEGASPLDFD, GDFLASLENDIK, GHQLLSADVDIK, GILLYGPPGCGK, GSMAGSTGVHDTVVNQLLSK, IAEESNFPFIK, IEVGLVVGNSQVAFEK, LFADAEEEQR, LFADAEEEQRR, LLDYVPIGPR, LLIIGTTSR, LLMLIEMSLQMDPEYR, LQILHIHTAR, MEIGLPDEK, MIGFSETAK, NFSGAELEGLVR, NSDRTPLVSVLLEGPPHSGK, PAFGTNQEDYASYIMNGIIK, QSIINPDWNFEK, SIDSNPYDTDK, SQLSCVVVDDIER, THPSVVPGSIAF…	34	sp|P46459|NSF_HUMAN	Vesicle-fusing ATPase OS=Homo sapiens OX=9606 GN=NSF PE=1 SV=3	0	0	9.41106	9.37495	9.40369	9.32744	9.41157	9.40988	9.41814	9.39575	9.13411	9.11687	9.14961	9.03455	9.36824	9.31572	9.29828	9.22668	9.2225	9.15705	9.39485	9.40806	9.30719	9.35651	9.28253	9.98048	9.75929	9.32237	9.10164	9.36657	9.42655	9.2847	9.67629	9.68604	9.71137	9.88271	10.0916	9.90142	8.7923	8.80258	8.75158	9.38656	9.32548
P80303	NUCB2_HUMAN	NUCB2	AATSDLEHYDK, AKLDSLQDIGMDHQALLK, DRLVTLEEFLK, EHVMNEVDTNK, ELDLVSHHVR, EYENIIALQENELK, EYENIIALQENELKK, FESTDLDMLIK, IEPPDTGLYYDEYLK, LDSLQDIGMDHQALLK, LEYHQVIQQMEQK, LQQGIPPSGPAGELK, LVTLEEFLK, MREHVMNEVDTNK, NEEDDMVEMEEER, NEEDDMVEMEEERLR, QFDHLNHLNPDK, QFDHLNHLNPDKFESTDLDMLIK, QVIDVLETDK, VQNIHPVESAK, VYDPKNEEDDMVEMEEERLR	21	sp|P80303|NUCB2_HUMAN	Nucleobindin-2 OS=Homo sapiens OX=9606 GN=NUCB2 PE=1 SV=3	0	0	8.9274	8.89671	8.81462	8.95591	8.94511	8.87627	8.77593	8.81753	8.61906	8.47933	8.16706	8.57774	8.48648	8.45144	8.54288	8.96257	8.68794	8.73405	8.51662	8.60943	8.70637	8.71617	8.78107	9.28393	9.52407	9.10699	8.01606	8.84871	8.86768	8.48753	8.9615	8.68549	9.06852	9.03533	9.23626	9.10092	8.40865	8.23267	8.41743	8.57606	8.70521
O43809	CPSF5_HUMAN	NUDT21	KLFLVQLQEK, LFLVQLQEK, LPGGELNPGEDEVEGLK, LPGGELNPGEDEVEGLKR, LPHVLLLQLGTTFFK, PNFEPPQYPYIPAHITK, PNFEPPQYPYIPAHITKPK, RLMTEILGR, RTVEGVLIVHEHR, TINLYPLTNYTFGTK, TVEGVLIVHEHR	11	sp|O43809|CPSF5_HUMAN	Cleavage and polyadenylation specificity factor subunit 5 OS=Homo sapiens OX=9606 GN=NUDT21 PE=1 SV=1	0	0	9.65731	9.70402	9.36237	9.43303	9.32095	9.44799	9.42121	9.51302	10.4366	10.0172	9.84312	10.23	10.1512	10.2096	9.99517	10.1704	10.0334	10.122	10.1658	10.2851	9.94024	10.1927	10.0148	8.36668	12.8643	7.98842	8.69466	9.95938	9.96068	8.91029	8.52738	7.13739	8.60308	10.0601	10.0053	10.0952	9.86545	9.83855	10.1017	9.72928	9.93594
Q14980	NUMA1_HUMAN	NUMA1	AADALEEQQR, AALMESQGQQQEER, AEELGQELK, AERDSALETLQGQLEEK, AHGLLAEENR, APVPSTCSSTFPEELSPPSHQAK, AQELGHSQSALASAQR, ASMQPIQIAEGTGITTR, ASYAEQLSMLK, ATQEWLEK, AVQAQGGESQQEAQR, DAQIAMMQQR, DQLQEQLQALK, DSALETLQGQLEEK, DSAQTSVTQAQR, DWEQFEYK, EAEQMGNELER, EELEQASQAHGAR, EEVQSLREEAEK, EFASHLQQLQDALNELTEEHSK, ELEELRDK, ELEELRDKNESLTMR, ELEELRQTVK, ELGELIPLR, ELSAALQDK, ELSAALQDKK, EQALSTLQLEHTSTQALVSELLP…	90	sp|Q14980|NUMA1_HUMAN	Nuclear mitotic apparatus protein 1 OS=Homo sapiens OX=9606 GN=NUMA1 PE=1 SV=2	0	0	8.40782	8.36762	8.30966	8.45681	8.14807	8.40371	8.40537	8.34466	9.53217	9.10201	9.19607	9.44703	9.73227	9.62198	9.7327	9.89601	9.66336	9.73744	9.8726	9.9443	9.91642	9.80713	9.79896	8.70196	9.28696	9.12371	8.62334	9.0174	9.11839	8.74035	8.98348	8.85474	8.93252	9.02571	9.01607	8.99424	9.02528	8.88156	8.93188	9.05677	9.04458
P49790	NU153_HUMAN	NUP153	ATFAFGAQTSTTADQGAAK, EDHLVYADEESSNITDGR, FVASKPLEEEEMEVPVLPK, GFDTSSSSSNSAASSSFK, IDSVAAQPTATSPVVYTR, IGVSSDSGSINPMSEGFK, IPSIVSSPLNSPLDR, KPAFNLSAFGTLSPSLGNSSILK, NIVPGWLQR, NTPYQAPVR, NTSLPPLWSPEAER, NVFSSSGTSFSGR, PLEEEEMEVPVLPK, PSLTPSGEFR, QLSAQSYGVTSSTAR, QQEPVTSTSLVFGK, QQHQGILSR, RILQSLEK, RIPSIVSSPLNSPLDR, SGIDITDFQAK, SSFNLGTIETK, STFSFSMTKPSEK, SVYFKPSLTPSGEFR, SVYFKPSLTPSGEFRK, TSQLGD…	29	sp|P49790|NU153_HUMAN	Nuclear pore complex protein Nup153 OS=Homo sapiens OX=9606 GN=NUP153 PE=1 SV=2	0	0	7.90766	7.92129	7.86311	8.05019	7.75172	7.90728	7.84175	7.88384	8.21254	7.98457	8.04675	8.1649	8.26889	8.25855	8.11825	8.56458	8.14315	8.47874	8.24107	8.40582	8.52474	8.33287	8.48233	7.83939	8.91316	8.69997	10.0189	7.79869	8.15388	7.9508	8.25242	8.22007	8.48982	8.42761	8.57748	8.41812	8.43294	8.39583	8.27952	8.18827	7.94019
Q8TEM1	PO210_HUMAN	NUP210	AEAQGSTTLLVSYR, ASPGHSPHYFAASSPTSPNALPPAR, ASPGHSPHYFAASSPTSPNALPPARK, ASPPSGLWSPAYASH, AVDPSSVALVTLGSSK, AVDPTSGQLYGLAR, AVGSVTVYYEVAGHLR, AVVYVSDIQELYIR, CDAIVDLIHDIQIVSTTR, DLAVPAALTPR, DSEADRFSDSHNALR, ELSDEIQVQVFEK, ELYLEDSPLELK, EMLFEGGPRPWILEPSK, EVVVSVPQR, FSDSHNALR, GVAIGQTSLTASVTNK, GVAMVHPLLPGSSTIMIHDLCLVFPAPAK, GVMTTGSDIGFSVIQAHDVQNPLHFGEMK, HLHPIQTSFQEATASK, ILTFLESTYIPPSYISEMEK, INS…	45	sp|Q8TEM1|PO210_HUMAN	Nuclear pore membrane glycoprotein 210 OS=Homo sapiens OX=9606 GN=NUP210 PE=1 SV=3	0	0	8.97908	8.98538	8.60271	9.16336	8.85784	8.64656	8.70229	8.60641	8.30761	8.36758	8.45128	8.49263	9.1806	9.19077	9.26713	8.74174	8.95821	8.91788	9.37544	9.49448	9.09446	9.06908	8.8894	8.83055	9.04472	9.46987	8.92088	8.57634	8.52144	8.79277	8.54292	8.60164	8.648	9.63981	10.1271	9.75098	8.54786	8.51358	8.7244	8.63921	8.79682
P35658	NU214_HUMAN	NUP214	AAPGPGPSTFSFVPPSK, ACFQVGTSEEMK, ASSTSLTSTQPTK, DAGGMVIDMK, DDEAVVQAPR, DSDPVMAGIGEEIAHFQK, DSGYLHLLYK, ERSSLLAVSNK, ESSQPDAFSSGGGSK, ETLFNTLANNR, ETTESLHGDISSLK, FAVQDVNDVLDLEWDQHLEQK, GGGFFSGLGGKPSQDAANK, HGAPSPSHPISAPQAAAAAALR, HGAPSPSHPISAPQAAAAAALRR, IETAVTSTPSASGQFSK, IFDSPEELPK, IIPQGADSTMLATK, LGELLFPSSLAGETLGSFSGLR, LNHLVDSLQQLR, NLLIQNKPGDDPNK, NNPATPSTAMGSSVPYSTAK, NVPQVVNVQELK, PAASGP…	42	sp|P35658|NU214_HUMAN	Nuclear pore complex protein Nup214 OS=Homo sapiens OX=9606 GN=NUP214 PE=1 SV=2	0	0	7.71932	7.81682	7.77366	7.90819	7.64727	7.78874	7.73914	7.683	8.02371	7.67868	7.74324	7.96496	8.11822	8.21156	8.20936	8.21211	8.11057	8.17647	8.18672	8.2647	8.29231	8.21993	8.07533	7.46822	8.42855	8.45556	8.6792	7.76363	7.70463	7.6677	7.85767	8.48252	8.04682	8.10631	8.03849	8.14167	8.03443	7.84241	7.94106	7.75273	7.71235
Q7Z3B4	NUP54_HUMAN	NUP54	DEDGLVVLVFNKK, LDIISEDISELQK, LIPVPMVGFK, LNELMSQIR, LVEHGLNETIHIR, MQNHFGAVR, QQQEGLSHLISIIK, RVPATTLYAHFEQANIK, SGYAIQADEEQLR, SQQQQLVESLHK, TELSPAQIK, TLPDDQTEVVIYVVER, TQLQQLGVTLSMTR, VLGGNQTLTVNVEGTK, VPATTLYAHFEQANIK, VQLDTIQGELNAPTQFK, WNQLQAFWGTGK, YYIDADLLR	18	sp|Q7Z3B4|NUP54_HUMAN	Nucleoporin p54 OS=Homo sapiens OX=9606 GN=NUP54 PE=1 SV=2	0	0	8.33368	8.4023	8.09827	8.37815	8.27835	8.22585	8.24872	8.19285	8.43185	8.27088	8.25928	8.35613	8.71267	8.67211	8.63352	8.57883	8.50098	8.37206	8.69098	8.7271	8.61383	8.63813	8.54087	8.28302	9.85532	9.31593	9.7975	8.50939	8.65777	8.4539	8.38614	8.69927	8.59839	9.20967	9.13587	9.02916	8.28297	8.30139	8.47231	8.27138	8.42452
Q8N1F7	NUP93_HUMAN	NUP93	AQHQLGEFK, DNALLSAIEESR, DNALLSAIEESRK, DSQGENMFLR, DTDIQGFLK, EALQYFYFLR, EALQYFYFLRDEK, ESMLVEWEQVK, FTSDTKPIINK, FVDSTFYLLLDLITFFDEYHSGHIDR, GLDISHISQR, LESLSAATTFEPLEPVK, LLSPVVPQISAPQSNK, LNQVCFDDDGTSSPQDR, LTLSQFQK, LVPLNQESVEER, LVQMEVLMN, NLQEIQQAGER, NMALSIAER, QALAYLEQSYK, QIYIYNEK, QMTDVLLTPATDALK, SISDMWTMVK, SSLDNIEMAYAR, TEDYLWLK, TFGMAEEYHR, TLITFAGMIPYR, TWFQEYMNSK	28	sp|Q8N1F7|NUP93_HUMAN	Nuclear pore complex protein Nup93 OS=Homo sapiens OX=9606 GN=NUP93 PE=1 SV=2	0	0	9.01931	9.01234	8.80656	9.2348	9.06116	9.0016	8.98661	8.96564	8.74838	8.58069	8.69745	8.78821	9.29039	9.24506	9.20357	9.02421	9.00234	8.97354	9.30969	9.36805	9.1837	9.1552	9.04333	8.74021	9.67629	9.4873	9.16777	9.01418	9.01733	9.02669	9.21209	9.35765	9.0714	9.68526	9.89577	9.58738	8.86566	8.90493	8.88679	8.97256	8.93204
Q02218	ODO1_HUMAN	OGDH	AEQFYCGDTEGK, ARDMVGQVAITR, DMVGQVAITR, DVVVDLVCYR, ELEQIFCQFDSK, FEEFLQR, FETPGIMQFTNEEK, FGLEGCEVLIPALK, FLQMCNDDPDVLPDLK, HWLDSPWPGFFTLDGQPR, IEQLSPFPFDLLLK, KPLIIFTPK, LEAADEGSGDVK, LGFYGLDESDLDK, LLDTAFDLDVFK, LNVLANVIR, LNVLANVIRK, LVEDHLAVQSLIR, NGHNEMDEPMFTQPLMYK, NITLSLVANPSHLEAADPVVMGK, NQGYYDYVK, NQGYYDYVKPR, NTNAGAPPGTAYQSPLPLSR, PVWYAGRDPAAAPATGNK, PVWYAGRDPAAAPATGNKK, QILLPFRK, QKFE…	43	sp|Q02218|ODO1_HUMAN	2-oxoglutarate dehydrogenase complex component E1 OS=Homo sapiens OX=9606 GN=OGDH PE=1 SV=3	0	0	7.75958	7.73567	7.7424	7.79781	7.69102	7.90848	7.94028	7.87054	8.29623	8.33367	8.31798	8.1761	8.76365	8.80594	8.78609	8.56406	8.75453	8.57272	8.81273	8.85432	8.57533	8.63346	8.53467	8.82952	9.14561	8.97224	9.35616	8.51188	8.55551	8.92815	9.1029	8.96659	8.92218	8.83918	8.71056	8.4528	7.83581	7.7673	7.82073	8.68335	8.58193
Q9NTK5	OLA1_HUMAN	OLA1	AGFAALQLEYFFTAGPDEVR, DEEMIGPIIDK, FYHDWNDK, GAHNGQGLGNAFLSHISACDGIFHLTR, GFIMAEVMK, GGDGIKPPPIIGR, IGIVGLPNVGK, IPAFLNVVDIAGLVK, LKPEYDIMCK, LQELSAEER, NYIVEDGDIIFFK, PMVYLVNLSEK, YDPGALVIPFSGALELK, YEDFKEEGSENAVK, YLEANMTQSALPK	15	sp|Q9NTK5|OLA1_HUMAN	Obg-like ATPase 1 OS=Homo sapiens OX=9606 GN=OLA1 PE=1 SV=2	0	0	9.80816	9.78966	9.85372	9.97768	9.74756	9.95883	9.92239	9.90663	9.02244	9.38438	9.08863	9.20768	8.80374	8.8519	8.86194	8.74231	8.78461	8.76049	8.94626	8.74997	8.92267	9.04921	9.09702	9.05167	8.71682	8.8321	8.50414	9.55432	9.35963	9.41466	9.71927	9.25821	9.32948	8.59585	8.75756	8.808	9.54002	9.52266	9.64852	9.58765	9.65807
O60313	OPA1_HUMAN	OPA1	AKNEILDEVISLSQVTPK, ALGYFAVVTGK, ALPSSEDLVK, AVEVAWETLQEEFSR, DFFTSGSPEETAFR, DMIPDLSEYK, DTENAIENMVGPDWK, DTENAIENMVGPDWKK, DTWHQVYR, EEDLAALRHEIELR, EFDLTKEEDLAALRHEIELR, EHDDIFDK, EKIDQLQEELLHTQLK, ELDRNELFEK, ESVEQQADSFK, EVLEDFAEDGEK, EVLEDFAEDGEKK, EYEEEFFQNSK, FNLETEWK, GFYYYQR, GNSSESIEAIR, GVEVDPSLIK, HWEEILQQSLWER, IDQLQEELLHTQLK, IVESLSLLK, LDAFIEALHQEK, MLAITANTLR, MVLVDLPGVINTVTSGMAP…	43	sp|O60313|OPA1_HUMAN	Dynamin-like 120 kDa protein, mitochondrial OS=Homo sapiens OX=9606 GN=OPA1 PE=1 SV=3	0	0	7.87618	7.91371	7.84359	8.0829	8.0352	7.91489	7.9649	7.92013	8.51642	8.68775	8.7118	8.73554	9.1913	9.18618	9.0632	9.0218	9.24533	9.19977	9.17523	9.27284	9.04797	9.03661	9.03521	8.84361	9.10414	8.75041	8.9944	8.55811	8.5184	8.58257	8.35218	8.68883	8.61665	8.97522	8.89693	8.74089	8.50765	8.63461	8.63179	8.60949	8.80397
Q9BZF1	OSBL8_HUMAN	OSBPL8	DLHQPSLSPASPHSQGFER, EHDLSVSSDSTHVTFYGLLR, FEEQGDFESEK, FYGNSLSAILEGEAR, GEDYVMTMPYAHCK, GIELGDIQSSIESIK, KGIELGDIQSSIESIK, KPYNPILGETFR, KTDNSEVFWNPTPDIK, LFELDPLTGEWHYK, LFHPLEQSIWAVK, NGQWVGTVLLNACEIIERPSKK, PYNPILGETFR, QVRPGMDLSK, TDNSEVFWNPTPDIK, TFYIAEQVSHHPPISAFYVSNRK, TGYSAILEFK, VVLPTFILEPR, WYLSGFYK, YVLEEAQR	20	sp|Q9BZF1|OSBL8_HUMAN	Oxysterol-binding protein-related protein 8 OS=Homo sapiens OX=9606 GN=OSBPL8 PE=1 SV=3	0	0	7.98045	7.91878	7.48737	8.02711	7.94286	7.94863	7.816	7.80352	7.98482	7.97149	7.88757	8.28438	8.0935	8.04988	8.11071	8.20045	8.02339	8.18591	8.0459	8.14425	7.93723	8.04939	7.90167	8.62184	8.79777	9.95777	9.8551	7.78983	8.02725	8.14917	8.45276	8.57185	8.61957	8.54498	8.8108	8.363	7.98061	7.83033	8.1084	7.53702	7.91939
Q92882	OSTF1_HUMAN	OSTF1	ALYTFEPR, DIVEMLFTQPNIELNQQNK, GRTGLIPSNYVAEQAESIDNPLHEAAK, GYADIVQLLLAK, LGDTALHAAAWK, TGLIPSNYVAEQAESIDNPLHEAAK, TGLIPSNYVAEQAESIDNPLHEAAKR	7	sp|Q92882|OSTF1_HUMAN	Osteoclast-stimulating factor 1 OS=Homo sapiens OX=9606 GN=OSTF1 PE=1 SV=2	0	0	8.61916	8.95326	9.16123	8.63944	9.25003	8.99681	8.9134	8.90779	8.83414	8.67473	9.09591	9.06681	8.87192	8.81242	8.7602	8.1264	8.49436	8.86816	8.29473	8.1364	8.28505	8.15402	8.34459	8.87459	7.83525	8.36985	10.7341	8.27359	8.01055	7.49458	8.44606	7.59103	8.15293	8.14425	7.71993	8.1998	9.18951	8.93515	9.1967	9.00402	8.68354
Q96FW1	OTUB1_HUMAN	OTUB1	AFGFSHLEALLDDSK, EYAEDDNIYQQK, FFEHFIEGGR, GEGGTTNPHIFPEGSEPK, IQQEIAVQNPLVSER, LLTSGYLQR, VYLLYRPGHYDILYK	7	sp|Q96FW1|OTUB1_HUMAN	Ubiquitin thioesterase OTUB1 OS=Homo sapiens OX=9606 GN=OTUB1 PE=1 SV=2	0	0	9.40723	9.57611	9.60448	9.54362	9.55629	9.56295	9.58909	9.58881	8.99863	9.47841	9.49258	9.23642	8.97613	8.96027	8.91678	8.84543	9.0943	8.9992	8.91329	8.65089	8.8575	8.99714	8.94524	9.20869	8.77136	9.24161	9.50917	9.44037	9.38044	9.56907	9.46575	9.51305	9.68041	8.64712	8.60437	8.85621	9.63172	9.73814	9.51376	9.4964	9.56376
P55809	SCOT1_HUMAN	OXCT1	DGSVAIASKPR, EFNGQHFILEEAITGDFALVK, ETVTILPGASFFSSDESFAMIR, FYTDPVEAVK, GGHVDLTMLGAMQVSK, GLTAVSNNAGVDNFGLGLLLR, GLTLIELWEGLTVDDVQK, GMGGAMDLVSSAK, LMPMQQIAN, MVSSYVGENAEFER, NFNLPMCK, QHEADADLINAGK, RMVSSYVGENAEFER, STGCDFAVSPK, VVVTMEHSAK, YGDLANWMIPGK	16	sp|P55809|SCOT1_HUMAN	Succinyl-CoA:3-ketoacid coenzyme A transferase 1, mitochondrial OS=Homo sapiens OX=9606 GN=OXCT1 PE=1 SV=1	0	0	8.88459	8.97355	9.03397	8.91508	9.3624	9.14622	9.13327	9.22394	9.15022	9.46344	9.30184	9.30113	9.6832	9.7369	9.71937	9.86185	9.96137	9.93256	9.64139	9.80616	9.62424	9.57985	9.64498	8.54845	6.79224	8.5789	9.13658	9.22111	9.21243	9.35673	8.98431	8.87654	9.04763	9.93402	10.0682	9.83209	9.12093	9.01822	9.06375	9.49638	9.37064
P07237	PDIA1_HUMAN	P4HB	DHENIVIAK, EADDIVNWLK, ENLLDFIK, FDEGRNNFEGEVTK, HNQLPLVIEFTEQTAPK, IKPHLMSQELPEDWDK, IKPHLMSQELPEDWDKQPVK, ILEFFGLK, ILEFFGLKK, ILFIFIDSDHTDNQR, KFDEGRNNFEGEVTK, LITLEEEMTK, LKAEGSEIR, MDSTANEVEAVK, NFEDVAFDEK, NFEDVAFDEKK, NNFEGEVTK, PHLMSQELPEDWDK, QFLQAAEAIDDIPFGITSNSDVFSK, QLAPIWDK, SNFAEALAAHK, THILLFLPK, TVIDYNGER, VDATEESDLAQQYGVR, YKPESEELTAER	25	sp|P07237|PDIA1_HUMAN	Protein disulfide-isomerase OS=Homo sapiens OX=9606 GN=P4HB PE=1 SV=3	0	0	11.3714	11.4043	11.5047	11.3195	11.9559	11.2709	11.2427	11.3369	10.4919	10.4294	10.3328	10.3998	10.3012	10.2266	10.4686	10.7931	10.6505	10.7121	10.2856	10.3489	10.3415	10.3883	10.355	12.2321	11.519	12.7068	10.4088	11.6735	11.767	11.6392	12.4533	12.8189	12.6536	12.6702	12.8925	12.5807	10.8673	10.7631	10.8324	12.2746	12.2159
Q9UQ80	PA2G4_HUMAN	PA2G4	AAHLCAEAALR, AEFEVHEVYAVDVLVSSGEGK, AFFSEVER, EGEFVAQFK, FDAMPFTLR, FTVLLMPNGPMR, GDAMIMEETGK, HELLQPFNVLYEK, ITSGPFEPDLYK, LVKPGNQNTQVTEAWNK, PGNQNTQVTEAWNK, RFDAMPFTLR, SDQDYILK, SEMEVQDAELK, TAENATSGETLEENEAGD, TIIQNPTDQQK, VAHSFNCTPIEGMLSHQLK	17	sp|Q9UQ80|PA2G4_HUMAN	Proliferation-associated protein 2G4 OS=Homo sapiens OX=9606 GN=PA2G4 PE=1 SV=3	0	0	10.9228	10.8244	11.0012	10.7107	10.8502	10.9377	10.9064	11.0437	10.4199	10.6237	10.3935	10.4442	10.0377	10.0058	10.0131	10.1879	9.97213	10.0748	10.0473	9.88834	10.0518	9.95207	10.0582	10.0107	10.0241	9.75895	9.64141	10.4538	10.3634	10.4858	10.5816	10.3762	10.4101	10.3755	10.1504	10.4716	10.5011	10.6312	10.5393	10.7282	10.697
P11940	PABP1_HUMAN	PABPC1	AAYYPPSQIAQLRPSPR, ALDTMNFDVIK, ALYDTFSAFGNILSCK, EFSPFGTITSAK, EFTNVYIK, FSPAGPILSIR, GFGFVCFSSPEEATK, GFGFVSFER, GYGFVHFETQEAAER, ITGMLLEIDNSELLHMLESPESLR, IVATKPLYVALAQR, LFPLIQAMHPTLAGK, MNGMLLNDR, MNGMLLNDRK, NFGEDMDDER, NFGEDMDDERLK, NLDDGIDDER, NLDDGIDDERLR, PAAAAAAATPAVR, PLYVALAQR, QAHLTNQYMQR, RSLGYAYVNFQQPADAER, SKVDEAVAVLQAHQAK, SLGYAYVNFQQPADAER, VANTSTQTMGPR, VDEAVAVLQAHQAK, YQGVNLY…	27	sp|P11940|PABP1_HUMAN	Polyadenylate-binding protein 1 OS=Homo sapiens OX=9606 GN=PABPC1 PE=1 SV=2	0	0	10.3887	10.4979	10.5712	10.4745	10.4147	10.4743	10.4777	10.5352	9.69741	9.50259	9.46651	9.56345	9.57291	9.52542	9.43497	9.38066	9.341	9.39119	9.66408	9.651	9.79206	9.67207	9.75153	9.51577	9.85957	9.75937	8.45677	9.41046	9.31866	8.98166	9.3176	9.37876	9.53923	9.39814	9.33236	9.79011	9.63457	9.81395	9.74655	9.83433	9.75994
Q86U42	PABP2_HUMAN	PABPN1	ELQNEVEK, GFAYIEFSDK, QMNMSPPPGNAGPVIMSIEEK, SIYVGNVDYGATAEELEAHFHGCGSVNR, TSLALDESLFR	5	sp|Q86U42|PABP2_HUMAN	Polyadenylate-binding protein 2 OS=Homo sapiens OX=9606 GN=PABPN1 PE=1 SV=3	0	0	10.204	10.2484	10.2048	10.3558	10.1435	10.1133	10.1633	10.1549	10.7654	10.4743	10.3394	10.9971	10.9598	10.9264	10.7356	10.5766	10.3905	10.8532	10.7957	10.8606	10.7095	10.9266	11.0279	8.94394	9.08302	10.6128	10.4236	9.84593	9.97806	8.68218	11.5177	9.21172	8.89196	9.31839	9.11625	9.14866	10.4664	10.8022	10.8771	10.3699	10.5759
[truncated: 3,853 more rows]
[truncated: 9 more columns]

## Sheet: comparison analysis
Protein.Group	Protein.Names	Genes	Identified.Peptides	n.Identified.Peptides	Accession.Number	Protein.Description	Healthy_missing_pct	MDS_missing_pct	MDS-Healthy_logFC	MDS-Healthy_P.Value	MDS-Healthy_adj.P.Val
[truncated: 4,415 more rows]

[truncated: 4 more sheets: GSEA data frame, Log2FC n.s., Log2FC>0.5, Log2FC<-0.5]
