# Supplementary material for: FBXO11 suppression rewires an NPM1-centered interactome influencing the progression of myelodysplastic syndrome
Source: J Clin Invest. 2026 Jan 16;136(2):e193636. doi: 10.1172/JCI193636 (PMC12807477; doi:10.1172/JCI193636)
Supplement: Supplemental table 4 [file jci-136-193636-s047.xlsx]

## Sheet: Patient samples
Sample ID	Group	Age	Sex	Disease	Therapies (if not at diagnosis)	Karyotype	Mutational profile	Blast %
411	MDS	64	F	MDS	N/A	N/A	ASXL1, RUNX1, SRSF2	N/A
45	MDS	85	M	MDS	N/A	N/A	SRSF2, PTPN11, WT1	N/A
252	MDS	63	F	MDS	N/A	N/A	no mutations detected	N/A
25	MDS	74	M	MDS	N/A	N/A	SF3B1	N/A
59	MDS	70	M	MDS	N/A	N/A	ASXL1, JAK2, NRAS, SETBP1, ZRSR2	N/A
52	MDS	70	M	MDS	N/A	N/A	JAK2, SF3B1	N/A
78	MDS	73	M	MDS	N/A	N/A	no mutations detected	N/A
B	AML	N/A	N/A	AML, myelodysplasia-related	N/A	Clone 1: 47,X,idic(X)(q13),+idic(X)[6]; Clone 2: 48,idem,+8[14]	IDH2 p.(R140Q), 9% VAF; JAK2 p.(V617F), 30%; SRSF2 p.(P95H) 32%; TET2 p.(E1401*) 30%; TET2 p. (P499fs) 22%	0.4
C	MDS	N/A	N/A	MDS-IB1	The patient is receiving treatment with Inqovi	46,XY[20]	SRSF2 p.(P95L), 33%; TP53 p.(R283C) 48%; ASXL1 p.(Q592*) 32%; CEBPA p.(P180fs) 12%; RUNX1 p.(R201*) 42%; STAG2 p.(?) 65%	0.07
D	AML	N/A	N/A	AML, myelodysplasia-related	N/A	Clone 1: 46,XY,del(20)(q11.2q13.3)[20]	BCOR p.(T887fs) 18%; NRAS p.(Q61K) 46%; U2AF1 p.(S34F) 40%	0.9
G	MDS	N/A	N/A	MDS-IB1	The patient has received two cycles of Inqovi therapy	46,XY[1]	SRSF2 p.(P95L) 32%; ASXL1 p.(G646fs) 31%; RUNX1 p.(S318fs) 30%; STAG2 p.(L1132*) 64%; TET2 p.(L1797fs) 35%	0.1
H	AML	N/A	N/A	AML, myelodysplasia-related	N/A	46,XY[20]	SF3B1 p.(K666N) 11%; RUNX1 p.(A142fs) 17%; FGFR3 p.(R399H) 8%	0.25
I	MDS	N/A	N/A	AML, myelodysplasia-related	N/A	Clone 1: 42~44,X,-Y,add(3)(q12),add(5)(q13),-7,add(10)(q24),add(12)(p11.2),add(17)(p11.2),-22,+mar[cp20]	TP53 p.(R273H) 47%; KRAS p.(G12D) 9%	0.3
