# Supplementary material for: FBXO11 suppression rewires an NPM1-centered interactome influencing the progression of myelodysplastic syndrome
Source: J Clin Invest. 2026 Jan 16;136(2):e193636. doi: 10.1172/JCI193636 (PMC12807477; doi:10.1172/JCI193636)
Supplement: Supplemental table 5 [file jci-136-193636-s048.xlsx]

## Sheet: GSEA_res2d_out_Protein_data(in)
	Name	Term	ES	NES	NOM p-val	FDR q-val	FWER p-val	Tag %	Gene %	Lead_genes
0	prerank	msigdb.v7.5.1.symbols.gmt__HALLMARK_MYC_TARGETS_V1	-0.526561	-3.57212	0	0	0	84/153	0.1982	PSMA2;CCT4;PSMA4;RPL6;KPNB1;PSMB2;PCNA;SRSF2;MCM4;RPS3;PSMA6;NOLC1;TARDBP;G3BP1;SNRPD1;SRSF1;TXNL4A;HNRNPC;RACK1;SET;KARS1;AIMP2;SNRPA1;PTGES3;ILF2;VDAC1;PABPC1;RPL34;CBX3;HNRNPR;RNPS1;MCM2;MRPL23;XRCC6;PSMD7;PSMD3;RUVBL2;DDX21;PABPC4;CLNS1A;HPRT1;CCT2;ERH;MCM7;RSL1D1;SSBP1;PRPF31;ETF1;GLO1;PSMD14;POLD2;MCM6;HSP90AB1;EIF1AX;NOP56;TCP1;EIF3B;SNRPB2;NME1;SF3B3;PA2G4;PSMD1;CCT5;RPS5;SSB;YWHAQ;CCT3;E…
1	prerank	msigdb.v7.5.1.symbols.gmt__BUSSLINGER_ESOPHAGEAL_EARLY_SUPRABASAL_CELLS	-0.690154	-3.41911	0	0	0	25/39	0.1719	RPL15;RPS3A;PCNA;TMPO;RPL13A;TKT;HNRNPC;ENO1;SET;PRKDC;HSPA8;CBX3;RPL4;HNRNPR;PTMA;CDK1;HNRNPAB;RAD21;DDX21;HSP90AB1;CCT5;DEK;HNRNPD;SRSF3;RRM1
2	prerank	msigdb.v7.5.1.symbols.gmt__MORF_PCNA	-0.566206	-3.29639	0	0	0	33/62	0.1659	HAT1;PSMB2;PCNA;PARK7;FEN1;G3BP1;SRSF1;SET;KARS1;SNRPA1;CBX3;MCM2;XRCC6;SUMO1;HNRNPAB;RAD21;MTHFD1;HNRNPM;PARP1;HPRT1;CCT2;ERH;MCM7;SSBP1;CTCF;SNRNP200;MSH2;YWHAQ;HSPA9;NDUFS3;DEK;SRSF3;XPO1
3	prerank	msigdb.v7.5.1.symbols.gmt__REACTOME_SELENOAMINO_ACID_METABOLISM	-0.631735	-3.26066	0	0	0	17/40	0.054	RPL8;RPL15;RPS3A;LARS1;RPL6;RPS4X;RPS3;RPL13A;MARS1;RPL7A;RPS4Y2;AHCY;KARS1;AIMP2;RPL34;RPS17;RPL4
4	prerank	msigdb.v7.5.1.symbols.gmt__MORF_SMC1L1	-0.594546	-3.25678	0	0	0	26/43	0.1719	HAT1;PCNA;TARDBP;G3BP1;SRSF1;SET;CBX3;HNRNPR;XRCC6;ACLY;HNRNPAB;HNRNPM;PARP1;CCT2;MCM7;CTCF;EIF1AX;DDX39B;SNRNP200;MSH2;NDUFS3;DEK;HNRNPD;GDI2;XPO1;RRM1
5	prerank	msigdb.v7.5.1.symbols.gmt__GNF2_RRM1	-0.600298	-3.17744	0	0	0	24/46	0.1377	HAT1;PCNA;MCM4;DHFR;TMPO;FEN1;SNRPD1;PAICS;PTGES3;MCM2;SSRP1;CDK1;VRK1;CCT6A;HNRNPAB;ANP32E;MCM7;RFC3;PSMD14;MCM6;TCP1;MSH2;USP14;PA2G4
6	prerank	msigdb.v7.5.1.symbols.gmt__GCM_APEX1	-0.525107	-3.11567	0	0	0	42/73	0.2127	CCT4;RPL6;PSMB2;SRSF2;DHX9;IK;BLMH;RACK1;SET;SNRPA1;ILF2;CAPZA1;PTMA;BCLAF1;PCBP2;RAD21;HNRNPM;ACTG1;HPRT1;ERH;EIF3F;MCM6;DDX39B;TCP1;RPS5;YWHAQ;EIF4A1;EEF1G;HNRNPD;GDI2;SNRPA;SRSF3;ATP5F1B;EEF2;CLIC1;TIAL1;CCT7;SNRPF;FXR1;NASP;PSMD8;PSME1
7	prerank	msigdb.v7.5.1.symbols.gmt__GNF2_NPM1	-0.56525	-3.10555	0	0	0	23/50	0.1954	RPL6;RPS3;NOLC1;TARDBP;SNRPD1;SRSF1;RPL7A;HNRNPC;ST13;KARS1;RPS17;RPL4;HNRNPR;CLNS1A;HSPA4;SSBP1;DDX39B;SSB;RRP1B;XPO1;AIMP1;NUP43;CCT8
8	prerank	msigdb.v7.5.1.symbols.gmt__REACTOME_REGULATION_OF_EXPRESSION_OF_SLITS_AND_ROBOS	-0.529272	-3.10267	0	0	0	32/71	0.1421	PSMA2;RPL8;RPL15;RPS3A;PSMA4;RPL6;PSMB2;RPS4X;RPS3;PSMA6;PSME3;RPL13A;RPL7A;RBM8A;RPS4Y2;PSMB6;PABPC1;RPL34;PSMB10;RPS17;RPL4;PSMA3;RNPS1;PSMD7;PSMD3;RPS15;PSMD11;ETF1;PSMD14;PSMD1;RPS5;PSMB4
9	prerank	msigdb.v7.5.1.symbols.gmt__GNF2_SMC4L1	-0.585034	-3.05056	0	0	0	23/43	0.1719	HAT1;PCNA;MCM4;DHFR;TMPO;FEN1;SNRPD1;SRSF1;CBX3;MCM2;SSRP1;CDK1;VRK1;HNRNPAB;SUPT16H;ANP32E;MCM7;RFC3;DNAJC9;MSH2;DEK;RFC4;RRM1
10	prerank	msigdb.v7.5.1.symbols.gmt__GOCC_CHAPERONE_COMPLEX	-0.699186	-3.03383	0	0	0	16/21	0.1954	CCT4;RUVBL1;CCT6B;PTGES3;HSPA8;CCT6A;RUVBL2;CCT2;HSP90AB1;DNAJC9;TCP1;CCT5;CCT3;STIP1;CCT7;CCT8
11	prerank	msigdb.v7.5.1.symbols.gmt__MORF_NPM1	-0.504441	-3.03261	0	0	0	42/82	0.1907	RPL8;RPL15;RPS3A;RPL6;RPS4X;SRSF2;RPS3;PARK7;RPL13A;HNRNPC;ENO1;RACK1;PABPC1;RPL34;RPS17;CBX3;RPL4;PTMA;RNPS1;MRPL23;XRCC6;PCBP2;ACTG1;HINT1;CCT2;EIF3F;HSP90AB1;TPT1;HSP90AA1;RPS5;YWHAQ;EIF4A1;EEF1G;GDI2;NME2;HNRNPK;ATP5F1A;EEF2;PHB2;RPL30;CLIC1;CCT7
12	prerank	msigdb.v7.5.1.symbols.gmt__BUSSLINGER_DUODENAL_DIFFERENTIATING_STEM_CELLS	-0.462682	-3.01755	0	0	0	72/146	0.1917	TFRC;RPL8;RPL15;RPS3A;RBM3;RPL6;KPNB1;ATP5MF;PCNA;RPS4X;SRSF2;DHFR;RPS3;TMPO;RPL13A;SRSF1;RPL7A;TKT;HNRNPC;ENO1;RACK1;SET;PRKDC;SFPQ;AHCY;PAICS;PTGES3;HSPA8;VDAC1;PABPC1;RPL34;ATP5PO;CBX3;RPL4;HNRNPR;PTMA;ILF3;RCC2;CCT6A;HNRNPAB;MTHFD1;HNRNPM;ACTG1;HINT1;RPS15;DDX21;CCT2;ALDH2;MCM7;HSP90AB1;EIF1AX;NOP56;EIF2S3;HSP90AA1;CCT5;RPS5;YWHAQ;DEK;EEF1G;EIF5B;HNRNPD;SRSF3;ATP5F1B;HNRNPK;ATP5F1A;EEF2;PHB2;…
13	prerank	msigdb.v7.5.1.symbols.gmt__GNF2_XRCC5	-0.543027	-3.01754	0	0	0	32/57	0.2029	PSMA4;KPNB1;ZNF207;TARDBP;SRSF1;SRSF10;HNRNPC;SFPQ;PTGES3;ILF2;PSMA3;PRPF4;SSRP1;SUMO1;PSMD11;SSBP1;PSMD14;SRP54;DDX39B;TCP1;SNRPB2;PA2G4;CCT3;EIF4A1;TARS1;SRSF3;HNRNPK;GNAI3;SF3B2;HSPB11;PSMC2;EIF2S1
14	prerank	msigdb.v7.5.1.symbols.gmt__GOCC_SPLICEOSOMAL_SNRNP_COMPLEX	-0.586376	-2.97071	0	0	0	26/42	0.1982	SF3B6;SNRPC;SNRPD1;TXNL4A;SNRPA1;SF3A3;PRPF4;SART1;LUC7L2;PRPF31;LSM8;SNU13;DDX39B;SNRNP200;SNRPB2;SF3B3;PRPF6;EFTUD2;SNRPA;LUC7L3;USP39;SF3B2;SNRNP70;SF3A1;SNRPF;LSM2
15	prerank	msigdb.v7.5.1.symbols.gmt__MORF_RRM1	-0.510491	-2.97038	0	0	0	36/70	0.1719	HAT1;YARS1;FEN1;SRSF1;TXNL4A;PRKDC;PTGES3;VDAC1;NDUFB3;ATP5PO;NUDC;HNRNPR;MCM2;SSRP1;KHSRP;HNRNPM;RUVBL2;SRRM1;SAFB;PARP1;PABPC4;SSBP1;MCM6;DNAJC9;TCP1;SNRNP200;MSH2;CCT5;TARS1;HNRNPD;DNMT1;SNRPA;RFC4;XPO1;BAZ1B;RRM1
16	prerank	msigdb.v7.5.1.symbols.gmt__REACTOME_EUKARYOTIC_TRANSLATION_ELONGATION	-0.662288	-2.96409	0	0	0	13/26	0.0822	RPL8;RPL15;RPS3A;RPL6;RPS4X;RPS3;RPL13A;RPL7A;RPS4Y2;RPL34;RPS17;RPL4;RPS15
17	prerank	msigdb.v7.5.1.symbols.gmt__FAN_OVARY_CL0_XBP1_SELK_HIGH_STROMAL_CELL	-0.552436	-2.95337	0	0	0	26/51	0.1465	RPL8;RPL15;RPS3A;RPL6;RPS4X;RPS3;RPL13A;VAPA;SRSF10;ST13;RACK1;PTGES3;PABPC1;RPL34;PTMA;SAR1A;TMED2;RPS15;DDX21;RSL1D1;HSPH1;HSP90AB1;RHEB;PFDN5;RPS5;HSPA9
18	prerank	msigdb.v7.5.1.symbols.gmt__GCM_NPM1	-0.52364	-2.9486	0	0	0	34/60	0.2127	PSMA2;RPS3A;RPL6;RPS3;IK;RPL13A;RPL7A;RACK1;SET;SNRPA1;ILF2;RPL34;RPL4;PTMA;APRT;HNRNPM;SAP18;ACTG1;HINT1;EIF3F;HSP90AB1;TPT1;TCP1;RPS5;PSMB4;EEF1G;ATP5F1B;EEF2;CLIC1;TIAL1;SNRPF;FXR1;NASP;PSME1
19	prerank	msigdb.v7.5.1.symbols.gmt__REACTOME_EUKARYOTIC_TRANSLATION_INITIATION	-0.557216	-2.94293	0	0	0	24/54	0.1681	RPL8;RPL15;RPS3A;RPL6;RPS4X;RPS3;RPL13A;RPL7A;RPS4Y2;PABPC1;RPL34;RPS17;RPL4;RPS15;EIF3F;EIF1AX;EIF3B;EIF2S3;EIF4EBP1;RPS5;EIF4A1;EIF5B;EIF3I;EIF5
20	prerank	msigdb.v7.5.1.symbols.gmt__GNF2_FEN1	-0.612886	-2.91354	0	0	0	15/28	0.1719	HAT1;PCNA;MCM4;DHFR;FEN1;SNRPD1;MCM2;CDK1;VRK1;HNRNPAB;MCM7;DNAJC9;MSH2;RFC4;RRM1
21	prerank	msigdb.v7.5.1.symbols.gmt__MENON_FETAL_KIDNEY_1_EMBRYONIC_RED_BLOOD_CELLS	-0.573763	-2.91219	0	0	0	19/37	0.1481	RPL15;RPL6;PCNA;SNRPC;SRSF2;TMPO;RPL7A;HNRNPC;HSPA8;ILF2;PCBP2;FKBP3;DYNLL1;RAD21;ERH;SSBP1;TPT1;YWHAQ;MARCKSL1
22	prerank	msigdb.v7.5.1.symbols.gmt__KEGG_RIBOSOME	-0.654489	-2.87726	0	0	0	2025-12-25	0.0822	RPL8;RPL15;RPS3A;RPL6;RPS4X;RPS3;RPL13A;RPL7A;RPL34;RPS17;RPL4;RPS15
23	prerank	msigdb.v7.5.1.symbols.gmt__MORF_BUB1B	-0.582496	-2.86672	0	0	0	24/36	0.1945	YARS1;MARS1;PRKDC;NUDC;IPO5;MCM2;CDK1;KHSRP;DDX46;ANP32E;RFC3;ACTL6A;MCM6;USP14;CCT5;OXCT1;TARS1;DNMT1;ABCF1;RFC4;BAZ1B;GARS1;MRPS18B;IARS1
24	prerank	msigdb.v7.5.1.symbols.gmt__LAKE_ADULT_KIDNEY_C7_PROXIMAL_TUBULE_EPITHELIAL_CELLS_S3	-0.590285	-2.86468	0	0	0	18/33	0.1214	ANPEP;CNDP2;RPL8;RPS3A;RPL6;RPS4X;RPL13A;RPL7A;PABPC1;RPL34;RPS17;RPL4;PTMA;PEBP1;HINT1;RPS15;HSP90AB1;TPT1
25	prerank	msigdb.v7.5.1.symbols.gmt__MORF_TPT1	-0.547045	-2.85608	0	0	0	16/39	0.0803	RPL8;RPL15;RPS3A;RBM3;RPL6;RPS4X;RPS3;RPL13A;RACK1;PABPC1;RPL34;RPS17;RPL4;PTMA;PCBP2;ACTG1
26	prerank	msigdb.v7.5.1.symbols.gmt__REACTOME_RESPONSE_OF_EIF2AK4_GCN2_TO_AMINO_ACID_DEFICIENCY	-0.613374	-2.85474	0	0	0	13/29	0.0822	RPL8;RPL15;RPS3A;RPL6;RPS4X;RPS3;RPL13A;RPL7A;RPS4Y2;RPL34;RPS17;RPL4;RPS15
27	prerank	msigdb.v7.5.1.symbols.gmt__MORF_FBL	-0.446975	-2.85384	0	0	0	44/97	0.176	RPL6;PSMB2;PCNA;PARK7;TARDBP;HNRNPC;SET;AHCY;KARS1;SNRPA1;PTGES3;ILF2;ATP5PO;CBX3;ILF3;RNPS1;MCM2;XRCC6;HNRNPAB;RUVBL2;CLNS1A;HPRT1;CCT2;ATXN10;RALY;MCM7;RSL1D1;SSBP1;HSP90AB1;EIF3B;HSP90AA1;NME1;YWHAQ;NDUFS3;CCT3;GPI;EIF4A1;DEK;EIF3I;SNRPA;SRSF3;MRPL9;ATP5F1A;PHB2
28	prerank	msigdb.v7.5.1.symbols.gmt__BLUM_RESPONSE_TO_SALIRASIB_DN	-0.425184	-2.84599	0	0	0	50/126	0.1299	RNASEH2A;CBX1;KPNB1;ATP5MF;PCNA;SRSF2;DHX9;HMGB3;DHFR;SLC27A2;TMPO;GTF2I;NME4;FEN1;SNRPD1;SRSF1;CSE1L;CARHSP1;SRSF10;ENO1;PRKDC;SFPQ;ISYNA1;SNRPA1;NDUFB3;NDUFA2;CBX3;HNRNPR;MCM2;MRPL23;ACLY;NUP50;CDK1;VRK1;FKBP3;MTHFD1;RBBP7;HNRNPM;NFYB;PARP1;MCCC2;EWSR1;IQGAP2;RFC3;RFC2;MCM6;PGAM1;HSP90AA1;SMARCE1;MSH2
29	prerank	msigdb.v7.5.1.symbols.gmt__MORF_ESPL1	-0.559108	-2.83305	0	0	0	25/40	0.1719	HAT1;YARS1;PSMB2;TARDBP;FEN1;PTGES3;VDAC1;ATP5PO;NUDC;MCM2;SSRP1;DDX19B;KHSRP;HNRNPAB;SSBP1;GLO1;MCM6;DNAJC9;CCT5;HNRNPD;DNMT1;SNRPA;RFC4;BAZ1B;RRM1
30	prerank	msigdb.v7.5.1.symbols.gmt__GNF2_RAN	-0.493198	-2.79774	0	0.000161328	0.004	36/69	0.2029	PSMA2;CCT4;YARS1;PSMA4;SNRPC;SNRPD1;CSE1L;HNRNPC;PRKDC;PAICS;PTGES3;PSMA3;SSRP1;CCT6A;CCT2;RFC3;SSBP1;PSMD14;TCP1;NME1;PA2G4;CCT5;POLR2H;HSPA9;CCT3;TARS1;SNRPA;RFC4;RRM1;ETFA;CCT7;SNRPF;IARS1;CCT8;ADSL;EIF2S1
31	prerank	msigdb.v7.5.1.symbols.gmt__REACTOME_NONSENSE_MEDIATED_DECAY_NMD	-0.563246	-2.75136	0	0.000195358	0.005	16/37	0.0822	RPL8;RPL15;RPS3A;RPL6;RPS4X;RPS3;RPL13A;RPL7A;RBM8A;RPS4Y2;PABPC1;RPL34;RPS17;RPL4;RNPS1;RPS15
32	prerank	msigdb.v7.5.1.symbols.gmt__MORF_FEN1	-0.507201	-2.74992	0	0.000189438	0.005	28/48	0.2014	HAT1;PSMB2;PCNA;TARDBP;FEN1;SRSF1;ACOT7;SNRPA1;VDAC1;NUDC;HNRNPAB;MTHFD1;CCT2;HSPA4;MCM7;SSBP1;RFC2;MCM6;DNAJC9;EIF3B;CCT5;HSPA9;CCT3;BAZ1B;RRM1;KPNA2;MFAP1;DDX1
33	prerank	msigdb.v7.5.1.symbols.gmt__GNF2_EIF3S6	-0.506643	-2.74344	0	0.000183867	0.005	19/54	0.0822	RPL8;RPL15;RPS3A;RPL6;RPS4X;RPS3;RPL13A;RPL7A;ST13;RACK1;KARS1;PABPC1;RPL34;RPS17;RPL4;PTMA;DDX50;SRRM1;RPS15
34	prerank	msigdb.v7.5.1.symbols.gmt__MODULE_183	-0.52529	-2.74249	0	0.000178613	0.005	19/47	0.0988	CELF2;RBM3;SNRPC;SRSF2;SNRPD1;SRSF1;SRSF10;HNRNPC;PPP1R8;SFPQ;SNRPA1;PABPC1;HNRNPR;SF3A3;PCBP2;KHSRP;PABPC4;PRPF4B;RBM4
35	prerank	msigdb.v7.5.1.symbols.gmt__WP_CYTOPLASMIC_RIBOSOMAL_PROTEINS	-0.619181	-2.74209	0	0.000173652	0.005	2025-12-26	0.0822	RPL8;RPL15;RPS3A;RPL6;RPS4X;RPS3;RPL13A;RPL7A;RPL34;RPS17;RPL4;RPS15
36	prerank	msigdb.v7.5.1.symbols.gmt__MORF_UNG	-0.478577	-2.7376	0	0.00020275	0.006	30/55	0.2098	HAT1;PSMB2;PCNA;FEN1;G3BP1;SRSF1;SET;KARS1;AIMP2;SNRPA1;VDAC1;NUDC;PSMD7;HNRNPAB;MTHFD1;CCT2;SSBP1;EIF3B;MSH2;CCT5;HSPA9;NDUFS3;CCT3;RFC4;BAZ1B;MRPS18B;KPNA2;MFAP1;DDX1;TUFM
37	prerank	msigdb.v7.5.1.symbols.gmt__GNF2_DAP3	-0.486212	-2.72921	0	0.000197415	0.006	24/65	0.1252	RPS3A;RPL6;SRSF2;RPS3;ZNF207;RPL13A;TARDBP;SRSF1;RPL7A;HNRNPC;PPP1R8;KARS1;RPS17;RPL4;HNRNPR;PTMA;DDX50;PTBP1;SRRM1;DDX21;DDX46;LSM8;DDX39B;SNRNP200
38	prerank	msigdb.v7.5.1.symbols.gmt__GNF2_PA2G4	-0.49702	-2.72865	0	0.000192353	0.006	32/60	0.2083	HAT1;CCT4;PSMA4;PCNA;MCM4;SNRPD1;CSE1L;PAICS;PTGES3;PSMA3;SSRP1;CCT6A;PSMD11;CLNS1A;CCT2;MCM7;SSBP1;PSMD14;FDPS;TCP1;SF3B3;PA2G4;CCT5;CCT3;TARS1;SNRPA;RRM1;ETFA;IARS1;EIF2S1;NASP;CHCHD3
39	prerank	msigdb.v7.5.1.symbols.gmt__KEGG_PROTEASOME	-0.57678	-2.72094	0	0.000218801	0.007	20/32	0.2202	PSMA2;PSMA4;PSMB2;PSMA6;PSME3;PSMB6;PSMB10;PSMA3;PSMD7;PSMD3;PSMD11;PSMD14;PSMD1;PSMB4;PSMC5;PSMC1;PSMC2;PSMD8;PSME1;PSMB1
40	prerank	msigdb.v7.5.1.symbols.gmt__WHITEFORD_PEDIATRIC_CANCER_MARKERS	-0.559702	-2.70841	0	0.00024396	0.008	21/36	0.165	RNASEH2A;PCNA;HMGB3;MCM4;DHFR;TMPO;ENO1;ILF2;ILF3;RCC2;CDK1;MCM7;RFC3;BCAT1;SNRNP200;NME1;EIF4EBP1;JPT1;EIF4A1;DNMT1;RFC4
41	prerank	msigdb.v7.5.1.symbols.gmt__GOCC_PROTEASOME_CORE_COMPLEX	-0.75411	-2.69892	0	0.000238151	0.008	2025-07-14	0.0571	PSMA2;PSMA4;PSMB2;PSMA6;PSMB6;PSMB10;PSMA3
42	prerank	msigdb.v7.5.1.symbols.gmt__LEE_AGING_MUSCLE_UP	-0.760341	-2.69637	0	0.000319842	0.009	2025-06-13	0.0816	U2AF2;DDX5;ARHGDIB;HSPA8;ARF5;HINT1
43	prerank	msigdb.v7.5.1.symbols.gmt__ZHONG_PFC_MAJOR_TYPES_NPCS	-0.56216	-2.69347	0	0.000312573	0.009	14/32	0.1139	RNASEH2A;HAT1;PCNA;HMGB3;MCM4;DHFR;TMPO;FEN1;PAICS;MCM2;CDK1;ANP32E;MCM7;MCM6
44	prerank	msigdb.v7.5.1.symbols.gmt__RUBENSTEIN_SKELETAL_MUSCLE_T_CELLS	-0.47911	-2.69059	0	0.000305627	0.009	25/61	0.1402	RPL8;RPL15;RPS3A;RPL6;RPS4X;RPS3;RPL13A;RPL7A;RACK1;ARHGDIB;HSPA8;PABPC1;RPL34;RPL4;CORO1A;APRT;HINT1;RPS15;LDHB;RSL1D1;GMFG;EIF3F;TPT1;PFDN5;RPS5
45	prerank	msigdb.v7.5.1.symbols.gmt__MODULE_32	-0.432987	-2.68366	0	0.000326163	0.01	67/136	0.1939	RNASEH2A;CELF2;CBX1;RPL8;RPL15;RBM3;RPL6;RPS4X;SNRPC;SRSF2;RPS3;RALA;EIF5A;TMPO;NOLC1;FEN1;SNRPD1;RPL7A;SRSF10;HNRNPC;SFPQ;KARS1;SNRPA1;ILF2;PABPC1;MRPL12;RPS17;HNRNPR;SF3A3;NARS1;ARF5;MRPL23;XRCC6;PCBP2;RAB10;RPS15;PABPC4;EWSR1;RBM4;HNRNPL;ACTL6A;SSBP1;SNU13;EIF3F;ETF1;AARS1;SRP54;DDX39B;EIF2S3;SNRPB2;EIF4EBP1;SSB;EIF4A1;EFTUD2;EEF1G;EIF3I;SNRPA;EIF5;ZC3H11A;EEF2;EIF6;CHD4;SF3A1;AIMP1;TIAL1;SNRP…
46	prerank	msigdb.v7.5.1.symbols.gmt__GAUTAM_EYE_IRIS_CILIARY_BODY_WIF1_HIGH_FIBROBLASTS	-0.598387	-2.68311	0	0.000319224	0.01	2025-10-24	0.0972	RPL8;RPL15;RPL6;RPS4X;RPS3;RPL13A;RACK1;RPL34;CSRP1;RSL1D1
47	prerank	msigdb.v7.5.1.symbols.gmt__GNF2_ST13	-0.573084	-2.66496	0	0.000364669	0.012	1932-12-01	0.0649	RPL8;RPL15;RPS3A;RPL6;RPS4X;RPS3;RPL7A;ST13;RACK1;RPS17;RPL4;DDX50
48	prerank	msigdb.v7.5.1.symbols.gmt__MORF_BUB3	-0.370805	-2.65885	0	0.000382743	0.013	91/200	0.2098	HAT1;YARS1;PSMB2;PCNA;PARK7;TARDBP;FEN1;SRSF1;TXNL4A;HNRNPC;MDH1;AATF;SET;PRKDC;KARS1;SNRPA1;PAICS;PTGES3;ILF2;VDAC1;NDUFB3;ATP5PO;CBX3;NUDC;CAPZA1;HNRNPR;ILF3;MCM2;XRCC6;ACLY;SSRP1;DDX19B;KHSRP;DYNLL1;HNRNPAB;HNRNPM;RUVBL2;SRRM1;SAFB;PABPC4;CCT2;ATXN10;MCM7;RSL1D1;ACTL6A;SSBP1;PRPF31;GLO1;MCM6;EIF1AX;DDX39B;RHEB;DNAJC9;TCP1;SNRNP200;MSH2;CCT5;SSB;YWHAQ;HSPA9;NDUFS3;CCT3;DEK;TARS1;EIF3I;EDC4;HNRN…
49	prerank	msigdb.v7.5.1.symbols.gmt__TRAVAGLINI_LUNG_BASAL_CELL	-0.536901	-2.65478	0	0.0004251	0.015	14/41	0.0803	RPL8;RPL15;RPS3A;RPL6;RPS4X;HMGB3;LGALS1;RPS3;RPL13A;ENO1;AHCY;ISYNA1;RPL4;ACTG1
50	prerank	msigdb.v7.5.1.symbols.gmt__BUSSLINGER_GASTRIC_PPP1R1B_POSITIVE_CELLS	-0.540901	-2.65264	0	0.000416764	0.015	17/35	0.1528	RPL8;RPL15;RPS3A;RPS4X;RPS3;RPL13A;RPL7A;RACK1;PABPC1;RPL34;RPL4;PTMA;RPS15;HSP90AB1;RPS5;MARCKSL1;EEF1G
51	prerank	msigdb.v7.5.1.symbols.gmt__ABRAMSON_INTERACT_WITH_AIRE	-0.548446	-2.64865	0	0.000456838	0.017	19/36	0.1659	KPNB1;PCNA;SRSF2;DDX5;SRSF1;PRKDC;PABPC1;MCM2;SUPT16H;RUVBL2;PARP1;MYBBP1A;CAND1;MCM6;NOP56;MSH2;EFTUD2;SRSF3;XPO1
52	prerank	msigdb.v7.5.1.symbols.gmt__GRAHAM_NORMAL_QUIESCENT_VS_NORMAL_DIVIDING_DN	-0.587355	-2.63715	0	0.000471809	0.018	15/24	0.1719	RNASEH2A;HAT1;PCNA;MCM4;DHFR;FEN1;CSE1L;MCM2;CDK1;VRK1;RFC3;MCM6;MSH2;RFC4;RRM1
53	prerank	msigdb.v7.5.1.symbols.gmt__GNF2_UBE2I	-0.56572	-2.63546	0	0.000486225	0.019	16/33	0.1672	RPL8;RPL15;ZNF207;RACK1;KARS1;SMNDC1;PTMA;XRCC6;PTBP1;RPS15;RBM4;EIF3F;TRMT112;EIF4A1;SRSF3;HNRNPK
54	prerank	msigdb.v7.5.1.symbols.gmt__REACTOME_SIGNALING_BY_ROBO_RECEPTORS	-0.439196	-2.62592	0	0.000545582	0.021	33/86	0.1421	PSMA2;RPL8;RPL15;RPS3A;PSMA4;RPL6;PSMB2;RPS4X;RPS3;PSMA6;PSME3;RPL13A;RPL7A;RBM8A;RPS4Y2;PSMB6;PABPC1;RPL34;PSMB10;RPS17;RPL4;PSMA3;RNPS1;PSMD7;PSMD3;RPS15;PSMD11;ETF1;PSMD14;CAP1;PSMD1;RPS5;PSMB4
55	prerank	msigdb.v7.5.1.symbols.gmt__LAKE_ADULT_KIDNEY_C8_DECENDING_THIN_LIMB	-0.422086	-2.61455	0	0.00053584	0.021	47/102	0.1885	CNDP2;RPL8;RPL15;RPS3A;RPL6;RPS4X;RPL13A;DDX5;RPL7A;HNRNPC;ENO1;RACK1;SOD2;PTGES3;HSPA8;PABPC1;RPL34;RPS17;RPL4;HNRNPR;KTN1;PTMA;PEBP1;IQGAP1;CCT6A;HNRNPM;ACTG1;HINT1;RPS15;LDHB;EDF1;HSP90AB1;CSDE1;TPT1;HSP90AA1;PFDN5;RPS5;HSPA9;HLA-A;SRSF3;EIF5;DSTN;ATP5F1A;EEF2;ERMP1;YWHAB;RPL30
56	prerank	msigdb.v7.5.1.symbols.gmt__REACTOME_AUF1_HNRNP_D0_BINDS_AND_DESTABILIZES_MRNA	-0.51971	-2.61043	0	0.000526439	0.021	23/40	0.2202	PSMA2;PSMA4;PSMB2;PSMA6;PSME3;PSMB6;HSPA8;PABPC1;PSMB10;PSMA3;PSMD7;PSMD3;PSMD11;PSMD14;PSMD1;PSMB4;HNRNPD;PSMC5;PSMC1;PSMC2;PSMD8;PSME1;PSMB1
57	prerank	msigdb.v7.5.1.symbols.gmt__GNF2_RFC4	-0.540101	-2.60743	0	0.000517363	0.021	16/31	0.1719	PCNA;MCM4;FEN1;SNRPD1;PAICS;MCM2;SSRP1;CDK1;SUPT16H;CCT2;MCM7;RFC3;MCM6;MSH2;RFC4;RRM1
58	prerank	msigdb.v7.5.1.symbols.gmt__GNF2_RPA1	-0.627524	-2.60275	0	0.000529785	0.022	13/22	0.1672	HAT1;SRSF1;SRSF10;PTGES3;NUP50;SSRP1;RAD21;HNRNPM;ANP32E;ELAC2;DEK;SRSF3;HNRNPK
59	prerank	msigdb.v7.5.1.symbols.gmt__BILANGES_SERUM_AND_RAPAMYCIN_SENSITIVE_GENES	-0.549044	-2.59973	0	0.000562632	0.024	16/32	0.1528	RPL8;RPL15;RPS3A;RPL6;RPS4X;RPS3;RPL13A;RPL7A;RACK1;RPS17;RPL4;EIF3F;PTMS;TPT1;RPS5;EEF1G
60	prerank	msigdb.v7.5.1.symbols.gmt__BUSSLINGER_DUODENAL_STEM_CELLS	-0.411671	-2.597	0	0.000553408	0.024	48/115	0.1741	RPL8;RPL15;RPS3A;RPL6;RPS4X;RPS3;RPL13A;RPL7A;TKT;HNRNPC;RACK1;SET;PRKDC;SFPQ;AHCY;PTGES3;HSPA8;PABPC1;RPL34;CBX3;RPL4;PTMA;BCLAF1;RCC2;CCT6A;RAD21;HNRNPM;ACTG1;RPS15;DDX21;MCM7;HSP90AB1;EIF1AX;TPT1;NOP56;MATR3;EIF2S3;HSP90AA1;RPS5;YWHAQ;MARCKSL1;EEF1G;EIF5B;HNRNPD;HNRNPK;RCN1;DSTN;EEF2
61	prerank	msigdb.v7.5.1.symbols.gmt__REACTOME_CROSS_PRESENTATION_OF_SOLUBLE_EXOGENOUS_ANTIGENS_ENDOSOMES	-0.533372	-2.5909	0	0.000564649	0.025	20/35	0.2202	PSMA2;PSMA4;PSMB2;PSMA6;PSME3;PSMB6;PSMB10;PSMA3;PSMD7;PSMD3;PSMD11;PSMD14;PSMD1;PSMB4;PSMC5;PSMC1;PSMC2;PSMD8;PSME1;PSMB1
62	prerank	msigdb.v7.5.1.symbols.gmt__FU_INTERACT_WITH_ALKBH8	-0.776485	-2.57972	0	0.000654915	0.03	2025-10-11	0.1954	CCT4;CCT6A;CCT2;TRMT112;TCP1;HSP90AA1;CCT5;CCT3;CCT7;CCT8
63	prerank	msigdb.v7.5.1.symbols.gmt__MORF_HAT1	-0.383073	-2.56809	0	0.00070329	0.033	55/117	0.2014	HAT1;PSMB2;PCNA;PARK7;TARDBP;FEN1;G3BP1;SRSF1;MDH1;SET;KARS1;AIMP2;SNRPA1;PTGES3;VDAC1;NDUFB3;ATP5PO;NUDC;CAPZA1;HNRNPR;ILF3;ACLY;SUMO1;HNRNPAB;RAD21;MTHFD1;HNRNPM;CCT2;HSPA4;NDUFV2;SSBP1;PRPF31;EIF1AX;DNAJC9;SNRNP200;MSH2;CCT5;HSPA9;NDUFS3;DEK;TARS1;HNRNPD;SNRPA;RFC4;XPO1;BAZ1B;MRPL9;RRM1;AKR7A2;MRPS18B;KIF2A;KPNA2;MFAP1;LSM2;DDX1
64	prerank	msigdb.v7.5.1.symbols.gmt__MORF_BUB1	-0.56763	-2.56784	0	0.00069247	0.033	19/29	0.1964	HAT1;YARS1;SRSF1;VDAC1;ATP5PO;NUDC;KHSRP;RFC3;SSBP1;MCM6;CCT5;TARS1;RFC4;BAZ1B;RRM1;GARS1;MRPS18B;IARS1;MFAP1
65	prerank	msigdb.v7.5.1.symbols.gmt__GOCC_CYTOSOLIC_RIBOSOME	-0.538802	-2.56627	0	0.000700922	0.034	13/31	0.0822	RPL8;RPL15;RPS3A;RPL6;RPS4X;RPS3;RPL13A;RPL7A;RPS4Y2;RPL34;RPS17;RPL4;RPS15
66	prerank	msigdb.v7.5.1.symbols.gmt__REACTOME_ACTIVATION_OF_THE_MRNA_UPON_BINDING_OF_THE_CAP_BINDING_COMPLEX_AND_EIFS_AND_SUBSEQUENT_BINDING_TO_43S	-0.530554	-2.56574	0	0.00069046	0.034	15/35	0.1543	RPS3A;RPS4X;RPS3;RPS4Y2;PABPC1;RPS17;RPS15;EIF3F;EIF1AX;EIF3B;EIF2S3;EIF4EBP1;RPS5;EIF4A1;EIF3I
67	prerank	msigdb.v7.5.1.symbols.gmt__REACTOME_METABOLISM_OF_POLYAMINES	-0.519313	-2.56518	0	0.000680307	0.034	21/37	0.2202	PSMA2;PSMA4;PSMB2;PSMA6;PSME3;PSMB6;PSMB10;PSMA3;PSMD7;PSMD3;PSMD11;PSMD14;PSMD1;PSMB4;SRM;PSMC5;PSMC1;PSMC2;PSMD8;PSME1;PSMB1
68	prerank	msigdb.v7.5.1.symbols.gmt__MORF_RAN	-0.382598	-2.56231	0	0.000688567	0.035	88/179	0.2098	PSMA2;PSMA4;RPL6;ATP5MF;PSMB2;PCNA;SRSF2;PARK7;TARDBP;PSMB6;HNRNPC;MDH1;RACK1;SET;KARS1;HSPA8;ILF2;PABPC1;ATP5PO;NDUFA2;CBX3;CAPZA1;RNPS1;MRPL23;XRCC6;ACLY;TMED2;PTBP1;SUMO1;PSMD7;PCBP2;DYNLL1;HNRNPAB;RAD21;ACTG1;RUVBL2;HINT1;CLNS1A;HPRT1;CCT2;ATXN10;ERH;PRKAR1A;RALY;SSBP1;RPN2;DCTN2;HSP90AB1;EIF1AX;FDPS;DDX39B;RHEB;SNRNP200;PGAM1;HSP90AA1;SNRPB2;NME1;RPS5;PSMB4;YWHAQ;POLR2H;NDUFS3;CCT3;GPI;EIF4A…
69	prerank	msigdb.v7.5.1.symbols.gmt__GSE3982_MEMORY_CD4_TCELL_VS_TH1_DN	-0.416697	-2.55874	0	0.000696592	0.036	33/84	0.149	RNASEH2A;PSMB2;RALA;CSE1L;PSMB6;ENO1;AHCY;ACOT7;LRRC59;VDAC1;MRPL12;RCC1;PSMB10;PSMA3;MCM2;XRCC6;CDK1;VRK1;MTHFD1;PSMD11;CCT2;MYH10;NDUFV2;PSMD14;MCM6;HSP90AB1;CALU;ENY2;MSH2;GGCT;PA2G4;GPI;STIP1
70	prerank	msigdb.v7.5.1.symbols.gmt__PUIFFE_INVASION_INHIBITED_BY_ASCITES_UP	-0.532853	-2.54785	0	0.00077483	0.039	13/33	0.095	KPNB1;HMGB3;MARS1;TKT;ENO1;SNRPA1;LRRC59;GART;PTBP1;FKBP1A;SRRM1;CCT2;ACIN1
71	prerank	msigdb.v7.5.1.symbols.gmt__GOBP_REGULATION_OF_MRNA_SPLICING_VIA_SPLICEOSOME	-0.449145	-2.54488	0	0.000781433	0.04	31/55	0.2092	CELF2;U2AF2;RBM3;SRSF2;DDX5;RBM8A;SRSF10;THRAP3;HSPA8;RNPS1;PTBP1;TRA2A;SAP18;SRRM1;RBM42;RBM39;SF3B4;SON;RBM4;HNRNPL;PRDX6;RBM10;SRSF3;HNRNPK;PRPF19;SNRNP70;SMU1;RBM5;FXR1;DDX17;TIA1
72	prerank	msigdb.v7.5.1.symbols.gmt__LAKE_ADULT_KIDNEY_C18_COLLECTING_DUCT_PRINCIPAL_CELLS_MEDULLA	-0.400251	-2.53948	0	0.000804983	0.042	47/111	0.1741	CNDP2;RPL8;RPL15;RPS3A;RPL6;RPS4X;RPL13A;DDX5;RPL7A;ENO1;RACK1;SEPTIN11;SOD2;PTGES3;PABPC1;RPL34;RPL4;HNRNPR;KTN1;PTMA;PEBP1;IQGAP1;CCT6A;SEPTIN7;ACTG1;HINT1;RPS15;PRKAR1A;LDHB;MYH10;HLA-C;HSP90AB1;CSDE1;TPT1;PRDX6;HSP90AA1;PFDN5;RPS5;HSPA9;HLA-A;SPTBN1;SRSF3;ATP5F1B;CLINT1;DSTN;ATP5F1A;EEF2
73	prerank	msigdb.v7.5.1.symbols.gmt__GOCC_SPLICEOSOMAL_TRI_SNRNP_COMPLEX	-0.601315	-2.53924	0	0.000794105	0.042	13/22	0.1982	SNRPD1;TXNL4A;PRPF4;SART1;PRPF31;LSM8;SNU13;SNRNP200;PRPF6;EFTUD2;USP39;SNRPF;LSM2
74	prerank	msigdb.v7.5.1.symbols.gmt__REACTOME_THE_ROLE_OF_GTSE1_IN_G2_M_PROGRESSION_AFTER_G2_CHECKPOINT	-0.515563	-2.5374	0	0.000783517	0.042	17/40	0.1421	PSMA2;PSMA4;PSMB2;PSMA6;PSME3;PSMB6;PSMB10;PSMA3;CDK1;PSMD7;PSMD3;PSMD11;PSMD14;HSP90AB1;HSP90AA1;PSMD1;PSMB4
75	prerank	msigdb.v7.5.1.symbols.gmt__KEGG_SPLICEOSOME	-0.425114	-2.53617	0	0.000773208	0.042	43/90	0.1844	U2AF2;SF3B6;SNRPC;SRSF2;DDX5;SNRPD1;SRSF1;RBM8A;SRSF10;TXNL4A;HNRNPC;SMNDC1;SNRPA1;HSPA8;ALYREF;SF3A3;PRPF4;TRA2A;HNRNPM;SF3B4;DDX46;SART1;ACIN1;PRPF31;LSM8;SNU13;DDX39B;SNRNP200;SNRPB2;BCAS2;SF3B3;PRPF6;EFTUD2;SNRPA;SRSF3;USP39;HNRNPK;BUD31;CDC5L;PRPF19;SF3B2;SNRNP70;SF3A1
76	prerank	msigdb.v7.5.1.symbols.gmt__GNF2_CKS2	-0.634487	-2.53537	0	0.000763166	0.042	2025-10-19	0.0997	PCNA;MCM4;FEN1;SNRPD1;MCM2;CDK1;VRK1;HNRNPAB;CCT2;RFC3
77	prerank	msigdb.v7.5.1.symbols.gmt__MODULE_388	-0.682841	-2.52959	0	0.000785441	0.044	2025-09-14	0.1917	SNRPC;SNRPD1;SNRPA1;SF3A3;SNU13;SNRPB2;EFTUD2;SNRPA;SNRPF
78	prerank	msigdb.v7.5.1.symbols.gmt__MODULE_198	-0.376906	-2.52388	0	0.000870457	0.05	55/135	0.165	PSMA2;HAT1;CBX1;PSMA4;KPNB1;PCNA;SNRPC;SRSF2;DHX9;TMPO;GTF2I;BLMH;FEN1;DDX5;SNRPD1;SRSF1;CSE1L;SRSF10;HNRNPC;DR1;PRKDC;SFPQ;SNRPA1;ILF2;RCC1;HNRNPR;PTMA;ILF3;SSRP1;CDK1;SUMO1;KHSRP;RAD21;RBBP7;TNPO1;PRPF4B;EWSR1;RFC3;ACTL6A;RFC2;UBE2A;POLD2;MCM6;CTCF;CALU;MSH2;SNRPB2;NME1;MTA1;SSB;DEK;DNMT1;RFC1;NME2;RFC4
79	prerank	msigdb.v7.5.1.symbols.gmt__GOBP_ALTERNATIVE_MRNA_SPLICING_VIA_SPLICEOSOME	-0.494851	-2.5237	0	0.000875205	0.051	15/38	0.1007	CELF2;SRSF2;DHX9;DDX5;SRSF1;RBM8A;THRAP3;SFPQ;RNPS1;PTBP1;RSRC1;HNRNPM;SAP18;RBM4;HNRNPL
80	prerank	msigdb.v7.5.1.symbols.gmt__MORF_RFC4	-0.416129	-2.51688	0	0.000957015	0.057	45/97	0.1747	HAT1;CCT4;YARS1;PSMB2;MARS1;SRSF1;SET;PRKDC;PTGES3;ILF2;VDAC1;NDUFB3;ATP5PO;NUDC;HNRNPR;MCM2;SSRP1;DDX19B;KHSRP;HNRNPAB;RUVBL2;SRRM1;SAFB;PABPC4;ATXN10;RFC3;ACTL6A;SSBP1;MCM6;DNAJC9;SNRNP200;MSH2;CCT5;SSB;DEK;TARS1;EIF3I;DNMT1;ABCF1;SNRPA;RFC4;XPO1;BAZ1B;RRM1;AKR7A2
81	prerank	msigdb.v7.5.1.symbols.gmt__MORF_MSH2	-0.480104	-2.5159	0	0.000960591	0.058	25/45	0.1719	HAT1;PSMB2;PCNA;G3BP1;SRSF1;SET;AIMP2;ILF2;NUDC;MCM2;SSRP1;HNRNPAB;RAD21;RUVBL2;CLNS1A;ACTL6A;SSBP1;SNRNP200;MSH2;CCT5;DEK;RFC4;XPO1;BAZ1B;RRM1
82	prerank	msigdb.v7.5.1.symbols.gmt__MORF_ACTG1	-0.446896	-2.51384	0	0.000994209	0.061	30/59	0.1901	RPL8;RPL15;RPS3A;RBM3;RPL6;RPS4X;RPS3;RPL13A;HNRNPC;ENO1;RACK1;PABPC1;RPL34;RPS17;RPL4;PTMA;PCBP2;ACTG1;HINT1;HSP90AB1;TPT1;HSP90AA1;RPS5;EIF4A1;EEF1G;NME2;HNRNPK;EEF2;RPL30;CLIC1
83	prerank	msigdb.v7.5.1.symbols.gmt__REACTOME_FORMATION_OF_TUBULIN_FOLDING_INTERMEDIATES_BY_CCT_TRIC	-0.807172	-2.5116	0	0.00100314	0.064	2025-09-09	0.1954	CCT4;CCT6B;CCT6A;CCT2;TCP1;CCT5;CCT3;CCT7;CCT8
84	prerank	msigdb.v7.5.1.symbols.gmt__REACTOME_FOLDING_OF_ACTIN_BY_CCT_TRIC	-0.807172	-2.5116	0	0.00100314	0.064	2025-09-09	0.1954	CCT4;CCT6B;CCT6A;CCT2;TCP1;CCT5;CCT3;CCT7;CCT8
85	prerank	msigdb.v7.5.1.symbols.gmt__GOCC_CHAPERONIN_CONTAINING_T_COMPLEX	-0.807172	-2.5116	0	0.00100314	0.064	2025-09-09	0.1954	CCT4;CCT6B;CCT6A;CCT2;TCP1;CCT5;CCT3;CCT7;CCT8
86	prerank	msigdb.v7.5.1.symbols.gmt__GNF2_DEK	-0.494542	-2.51053	0	0.00100598	0.065	16/44	0.0935	HAT1;SRSF2;TARDBP;SNRPD1;SRSF1;SFPQ;PTGES3;CBX3;HNRNPR;NUP50;PTBP1;VRK1;HNRNPAB;RAD21;HNRNPM;ANP32E
87	prerank	msigdb.v7.5.1.symbols.gmt__MODULE_252	-0.395224	-2.50751	0	0.00100876	0.066	43/112	0.1336	PSMA2;HAT1;CBX1;PSMA4;PCNA;SNRPC;SRSF2;DHX9;TMPO;GTF2I;FEN1;DDX5;SNRPD1;SRSF1;CSE1L;SRSF10;DR1;PRKDC;SFPQ;SNRPA1;ILF2;RCC1;HNRNPR;ILF3;SSRP1;CDK1;SUMO1;KHSRP;RAD21;TNPO1;PRPF4B;EWSR1;RFC3;ACTL6A;UBE2A;POLD2;MCM6;CTCF;CALU;MSH2;SNRPB2;NME1;WDHD1
88	prerank	msigdb.v7.5.1.symbols.gmt__REACTOME_CYTOSOLIC_TRNA_AMINOACYLATION	-0.590737	-2.50361	0	0.00101147	0.067	17/23	0.2491	YARS1;LARS1;FARSA;MARS1;KARS1;AIMP2;NARS1;AARS1;TARS1;WARS1;AIMP1;GARS1;IARS1;RARS1;EEF1E1;QARS1;DARS1
89	prerank	msigdb.v7.5.1.symbols.gmt__REACTOME_HEDGEHOG_LIGAND_BIOGENESIS	-0.499543	-2.4987	0	0.00102802	0.069	21/37	0.2202	PSMA2;PSMA4;PSMB2;PSMA6;PSME3;PSMB6;PSMB10;PSMA3;PSMD7;PSMD3;PSMD11;PSMD14;PSMD1;PSMB4;PSMC5;PSMC1;PSMC2;VCP;PSMD8;PSME1;PSMB1
90	prerank	msigdb.v7.5.1.symbols.gmt__BHATTACHARYA_EMBRYONIC_STEM_CELL	-0.50008	-2.49688	0	0.00101672	0.069	20/36	0.2073	PSMA2;RPL6;SET;RPL4;PSMA3;RCC2;CDK1;HNRNPAB;MTHFD1;DDX21;HSPA4;LDHB;CALU;SSB;EIF4A1;NME2;SNRPF;CCT8;KPNA2;NASP
91	prerank	msigdb.v7.5.1.symbols.gmt__GNF2_NS	-0.525197	-2.49443	0	0.00106003	0.073	18/32	0.2302	PSMA2;CCT4;PSMA4;PRKDC;PAICS;PSMA3;PARP1;SSBP1;GLO1;HSPA9;CCT3;SNRPF;IARS1;CCT8;ADSL;GTPBP4;OLA1;IMPDH2
92	prerank	msigdb.v7.5.1.symbols.gmt__GOCC_AMINOACYL_TRNA_SYNTHETASE_MULTIENZYME_COMPLEX	-0.749169	-2.49318	0	0.00107552	0.075	2025-10-11	0.2491	LARS1;MARS1;KARS1;AIMP2;AIMP1;IARS1;RARS1;EEF1E1;QARS1;DARS1
93	prerank	msigdb.v7.5.1.symbols.gmt__MORF_UBE2N	-0.459635	-2.4891	0	0.00113058	0.079	35/70	0.1844	HAT1;PARK7;TARDBP;SRSF1;DR1;SET;SNRPA1;PTGES3;ATP5PO;CBX3;HNRNPR;ILF3;SUMO1;DDX19B;HNRNPAB;HNRNPM;SRRM1;DDX21;CCT2;ATXN10;NDUFV2;CTCF;EIF1AX;DDX39B;DNAJC9;SNRNP200;HSPA9;NDUFS3;EDC4;HNRNPD;SRSF3;MRPL9;SF3B2;CHD4;SF3A1
94	prerank	msigdb.v7.5.1.symbols.gmt__MODULE_91	-0.538157	-2.48705	0	0.001145	0.081	18/29	0.2202	PSMA2;PSMA4;PSMB2;PSMA6;PSMB6;PSMA3;PSMD7;PSMD3;PSMD11;PSMD14;PSMD1;PSMB4;PSMC5;PSMC1;PSMC2;PSMD8;PSME1;PSMB1
95	prerank	msigdb.v7.5.1.symbols.gmt__REACTOME_ORC1_REMOVAL_FROM_CHROMATIN	-0.460876	-2.48622	0	0.0011461	0.082	18/49	0.1421	PSMA2;PSMA4;PSMB2;MCM4;PSMA6;PSME3;PSMB6;PSMB10;PSMA3;MCM2;PSMD7;PSMD3;PSMD11;MCM7;PSMD14;MCM6;PSMD1;PSMB4
96	prerank	msigdb.v7.5.1.symbols.gmt__GNF2_FBL	-0.417748	-2.48213	0	0.00121162	0.087	35/91	0.1713	RPL8;RPL15;RPL6;KPNB1;RPS4X;SRSF2;RPS3;RPL13A;TARDBP;SRSF1;RPL7A;SRSF10;HNRNPC;ST13;RACK1;KARS1;RPS17;RPL4;HNRNPR;PTMA;DDX50;HINT1;SRRM1;RPS15;LSM8;DDX39B;SNRNP200;EIF2S3;RBM10;RRP1B;EEF1G;HNRNPD;SRSF3;XPO1;MRPL9
97	prerank	msigdb.v7.5.1.symbols.gmt__GOMF_STRUCTURAL_CONSTITUENT_OF_RIBOSOME	-0.409701	-2.48148	0	0.00119926	0.087	24/77	0.1245	RPL8;RPL15;RPS3A;RPL6;RPS4X;MRPL27;RPS3;RPL13A;MRPS34;RPL7A;RPS4Y2;RPL34;MRPL12;RPS17;RPL4;MRPL23;RPS15;MRPL43;MRPL4;MRPL2;MRPS17;MRPS22;MRPS14;MRPS31
98	prerank	msigdb.v7.5.1.symbols.gmt__TARTE_PLASMA_CELL_VS_PLASMABLAST_DN	-0.366407	-2.47769	0	0.00123766	0.091	78/177	0.1957	PSMA2;CCT4;TFRC;U2AF2;YARS1;PSMB2;PCNA;SNRPC;LGALS1;DHFR;TMPO;BLMH;CSE1L;TKT;HNRNPC;PRKDC;AHCY;ARHGDIB;AIMP2;ACOT7;SOD2;PAICS;VDAC1;MRPL12;ATP5PO;CBX3;CORO1A;PSMA3;NARS1;GART;IPO5;MRPL23;XRCC6;CDK1;SUMO1;IQGAP1;CCT6A;MTHFD1;MSN;HPRT1;CCT2;HSPA4;EWSR1;LDHB;NDUFV2;IQGAP2;RFC3;YWHAH;ETF1;PSMD14;POLD2;FDPS;TCP1;SNRPB2;NME1;UCK2;USP14;CCT5;MAPK1;RRP1B;HSPA9;GPI;TARS1;CASP6;SRSF3;RFC4;EIF5;WARS1;RRM1;T…
99	prerank	msigdb.v7.5.1.symbols.gmt__KOBAYASHI_EGFR_SIGNALING_24HR_DN	-0.43591	-2.47564	0	0.0012878	0.095	27/68	0.1377	RNASEH2A;HAT1;PCNA;MCM4;DHFR;TMPO;NOLC1;FEN1;SNRPD1;CSE1L;SNRPA1;PAICS;RRP15;MCM2;CDK1;VRK1;MCM7;RFC3;RFC2;TCOF1;MCM6;DNAJC9;NOP56;MSH2;NME1;UCK2;PA2G4
100	prerank	msigdb.v7.5.1.symbols.gmt__MORF_SOD1	-0.362111	-2.47557	0	0.00127505	0.095	87/201	0.2014	PSMA2;HAT1;ENSA;PSMA4;ATP5MF;PSMB2;PCNA;PARK7;TARDBP;FEN1;G3BP1;SRSF1;PSMB6;HNRNPC;MDH1;SET;KARS1;AIMP2;ACOT7;SNRPA1;PTGES3;DAP;HSPA8;ILF2;VDAC1;NDUFB3;ATP5PO;CBX3;NUDC;PSMA3;ILF3;ACLY;TMED2;SUMO1;PSMD7;DYNLL1;HNRNPAB;RAD21;MTHFD1;RUVBL2;LSS;CLNS1A;CCT2;HSPA4;ATXN10;ERH;PRKAR1A;NDUFV2;SSBP1;PRPF31;DCTN2;GLO1;FDPS;RHEB;EIF3B;SNRNP200;HSP90AA1;MSH2;NME1;GGCT;MTA1;CCT5;SSB;PSMB4;YWHAQ;HSPA9;NDUFS3;C…
101	prerank	msigdb.v7.5.1.symbols.gmt__MISSIAGLIA_REGULATED_BY_METHYLATION_DN	-0.443044	-2.47382	0	0.00126255	0.095	24/56	0.1719	RNASEH2A;HAT1;HMGB3;DHFR;TMPO;CSE1L;PRKDC;PAICS;ALYREF;RCC1;ILF3;CDK1;PCBP2;HNRNPAB;HNRNPL;POLD2;AARS1;NDUFS3;DEK;DNMT1;SNRPA;SRSF3;RFC4;RRM1
102	prerank	msigdb.v7.5.1.symbols.gmt__GOMF_POLY_PYRIMIDINE_TRACT_BINDING	-0.790758	-2.46873	0	0.00132313	0.099	2025-07-09	0.1854	U2AF2;HNRNPC;PABPC1;PTBP1;PABPC4;SSB;PNPT1
103	prerank	msigdb.v7.5.1.symbols.gmt__WONG_EMBRYONIC_STEM_CELL_CORE	-0.351215	-2.46752	0	0.00132242	0.1	86/193	0.2077	HAT1;PCNA;YY1;DHX9;MCM4;FARSA;RPS3;PSME3;TIMM8A;NME4;G3BP1;SNRPD1;CSE1L;RUVBL1;SRSF10;PSMB6;ENO1;SET;SNRPA1;PABPC1;MRPL12;ATP5PO;RCC1;CBX3;GART;RCC2;RNPS1;MCM2;CDK1;SUMO1;VRK1;HNRNPAB;NOP2;RUVBL2;FAM136A;PARP1;MRPL4;ANP32E;MCM7;RFC3;HNRNPL;MRPS17;GLO1;PSMD14;TCOF1;FDPS;BCAT1;EIF2S3;NIFK;MSH2;EIF4EBP1;WDHD1;PA2G4;CCT5;RPS5;SSB;HSPA9;JPT1;EIF4A1;STIP1;DEK;ALDOC;EIF3I;HMGN5;DNMT1;SNRPA;NME2;XPO1;HNR…
104	prerank	msigdb.v7.5.1.symbols.gmt__GCM_TPT1	-0.555028	-2.46088	0	0.00140509	0.107	2025-09-24	0.054	RPS3A;RPL6;RPS3;RPL13A;RPL7A;RACK1;RPL34;RPS17;RPL4
105	prerank	msigdb.v7.5.1.symbols.gmt__MORF_GSPT1	-0.485232	-2.4607	0	0.00140363	0.108	22/37	0.2334	HAT1;FEN1;G3BP1;ACOT7;SNRPA1;VDAC1;HNRNPAB;MTHFD1;HSPA4;SSBP1;EIF3B;GGCT;CCT5;HSPA9;SF3B2;KPNA2;MFAP1;DDX1;UTP3;RARS1;TOMM40;LARP1
106	prerank	msigdb.v7.5.1.symbols.gmt__MODULE_28	-0.543552	-2.4594	0	0.00144894	0.112	17/27	0.2202	PSMA2;PSMA4;PSMB2;PSMA6;PSMA3;PSMD7;PSMD3;PSMD11;PSMD14;PSMD1;PSMB4;PSMC5;PSMC1;PSMC2;PSMD8;PSME1;PSMB1
107	prerank	msigdb.v7.5.1.symbols.gmt__GNF2_G22P1	-0.532793	-2.45567	0	0.00147025	0.114	14/29	0.1713	SNRPC;ZNF207;PSMA6;KARS1;ILF2;XRCC6;PTBP1;SAP18;RBM4;TRMT112;EIF3B;EIF4A1;SRSF3;MRPL9
108	prerank	msigdb.v7.5.1.symbols.gmt__GNF2_MCM4	-0.577446	-2.45267	0	0.00150265	0.117	2025-12-22	0.1719	PCNA;MCM4;FEN1;PAICS;MCM2;MCM7;RFC3;MCM6;TCP1;PA2G4;RFC4;RRM1
109	prerank	msigdb.v7.5.1.symbols.gmt__GOBP_POSITIVE_REGULATION_OF_MRNA_SPLICING_VIA_SPLICEOSOME	-0.739243	-2.44617	0	0.00167085	0.131	2025-08-10	0.1801	RBM3;THRAP3;HSPA8;TRA2A;SF3B4;PRDX6;PRPF19;SNRNP70
110	prerank	msigdb.v7.5.1.symbols.gmt__SANA_RESPONSE_TO_IFNG_DN	-0.490203	-2.44328	0	0.00166706	0.132	16/36	0.1471	CCT4;TFRC;RPS3A;RPL6;LGALS1;CSE1L;ARHGDIB;ILF2;UTP4;POLD2;HSP90AB1;TPT1;PA2G4;CCT5;YWHAQ;CCT3
111	prerank	msigdb.v7.5.1.symbols.gmt__MORF_RPA1	-0.474139	-2.44193	0	0.00165217	0.132	21/43	0.165	HAT1;IK;G3BP1;PSMB6;SET;KARS1;AIMP2;HSPA8;ILF2;SUMO1;PSMD7;HNRNPAB;RAD21;CLNS1A;ACTL6A;SNRNP200;MSH2;MTA1;YWHAQ;DEK;RFC4
112	prerank	msigdb.v7.5.1.symbols.gmt__GNF2_APEX1	-0.423007	-2.44053	0	0.00169287	0.137	24/65	0.1728	SRSF2;PSMA6;NOLC1;TARDBP;SNRPD1;SRSF1;SRSF10;HNRNPC;SFPQ;ILF2;RPL4;HNRNPR;PTMA;PTBP1;HNRNPAB;SUPT16H;HINT1;NOP56;SF3B3;SSB;SRSF3;XPO1;MRPL9;ATP5F1A
113	prerank	msigdb.v7.5.1.symbols.gmt__MODULE_50	-0.753976	-2.43943	0	0.00168899	0.138	2025-05-10	0.0571	PSMA2;PSMA4;PSMB2;PSMB10;PSMA3
114	prerank	msigdb.v7.5.1.symbols.gmt__REACTOME_DEGRADATION_OF_AXIN	-0.495263	-2.43901	0	0.00167431	0.138	20/36	0.2202	PSMA2;PSMA4;PSMB2;PSMA6;PSME3;PSMB6;PSMB10;PSMA3;PSMD7;PSMD3;PSMD11;PSMD14;PSMD1;PSMB4;PSMC5;PSMC1;PSMC2;PSMD8;PSME1;PSMB1
115	prerank	msigdb.v7.5.1.symbols.gmt__RUBENSTEIN_SKELETAL_MUSCLE_SATELLITE_CELLS	-0.379479	-2.42712	0	0.00186466	0.156	37/122	0.1233	CCT4;RPL8;RPL15;RPS3A;RBM3;RPL6;ATP5MF;RPS4X;GADD45GIP1;RPS3;PARK7;RPL13A;SNRPD1;DDAH2;RPL7A;VAPA;ST13;RACK1;HSPA8;VDAC1;PABPC1;RPL34;ATP5PO;RPL4;HNRNPR;PTMA;PEBP1;APRT;FAM162A;RPS15;LDHB;RSL1D1;EDF1;EIF3F;HSP90AB1;TPT1;PRDX6
116	prerank	msigdb.v7.5.1.symbols.gmt__REACTOME_COOPERATION_OF_PREFOLDIN_AND_TRIC_CCT_IN_ACTIN_AND_TUBULIN_FOLDING	-0.674066	-2.42057	0	0.00195559	0.165	2025-11-15	0.1954	CCT4;CCT6B;PFDN4;CCT6A;CCT2;TCP1;PFDN5;CCT5;CCT3;CCT7;CCT8
117	prerank	msigdb.v7.5.1.symbols.gmt__GNF2_PCNA	-0.542683	-2.41595	0	0.00210854	0.18	15/26	0.1719	PCNA;MCM4;TMPO;FEN1;MCM2;CDK1;VRK1;HNRNPAB;MCM7;MCM6;DNAJC9;MSH2;PA2G4;RFC4;RRM1
118	prerank	msigdb.v7.5.1.symbols.gmt__GOCC_PRECATALYTIC_SPLICEOSOME	-0.481734	-2.41424	0	0.00215387	0.185	24/39	0.1982	SF3B6;IK;SNRPD1;TXNL4A;SNIP1;SNRPA1;SF3A3;PRPF4;SF3B4;SART1;PRPF31;LSM8;SNU13;SNRNP200;SNRPB2;SF3B3;PRPF6;EFTUD2;SF3B2;SMU1;SF3A1;SNRPF;MFAP1;LSM2
119	prerank	msigdb.v7.5.1.symbols.gmt__GOCC_CYTOSOLIC_LARGE_RIBOSOMAL_SUBUNIT	-0.654555	-2.40941	0	0.00230262	0.198	2025-07-15	0.054	RPL8;RPL15;RPL6;RPL13A;RPL7A;RPL34;RPL4
120	prerank	msigdb.v7.5.1.symbols.gmt__GOCC_U2_SNRNP	-0.649323	-2.40923	0	0.00228359	0.198	2025-08-14	0.1844	SF3B6;SNRPD1;SNRPA1;SF3A3;SNRPB2;SF3B3;SF3B2;SF3A1
121	prerank	msigdb.v7.5.1.symbols.gmt__MORF_ERH	-0.400451	-2.40703	0	0.00232636	0.202	45/81	0.2227	PSMA2;PSMA4;ATP5MF;PCNA;YY1;PARK7;HNRNPC;MDH1;SET;KARS1;NDUFA2;CBX3;NARS1;RNPS1;XRCC6;ACLY;DYNLL1;HPRT1;CCT2;ERH;RALY;RHEB;HSP90AA1;SNRPB2;NME1;PSMB4;YWHAQ;NDUFS3;CCT3;EIF4A1;DEK;GDI2;SRSF3;PHB2;YWHAB;CCT7;HSPB11;PSMC1;EIF3K;PSMD8;TUFM;STRAP;PSMB1;PUF60;UBE2L3
122	prerank	msigdb.v7.5.1.symbols.gmt__HSIAO_HOUSEKEEPING_GENES	-0.355866	-2.4054	0	0.00231762	0.203	89/195	0.1942	CCT4;RPL8;RPS3A;RPL6;PSMB2;LGALS1;RPS3;RPL13A;DDX5;RPL7A;PSMB6;HNRNPC;ENO1;MDH1;RACK1;SET;KARS1;ARHGDIB;PABPC1;RPL34;RPS17;CAPZA1;RPL4;PTMA;BCLAF1;PEBP1;HLA-DRA;PSMD7;PCBP2;FKBP1A;IQGAP1;DYNLL1;MSN;ACTG1;HINT1;RPS15;RFTN1;PARP1;ERH;SON;LDHB;NDUFV2;HLA-E;YWHAH;HNRNPL;RPN2;DCTN2;EIF3F;AARS1;HSP90AB1;DDX39B;TPT1;PRDX6;PGAM1;HSP90AA1;CAP1;PFDN5;RPS5;SSB;PSMB4;YWHAQ;SQSTM1;PTPN6;EIF4A1;EEF1G;HLA-A;GST…
123	prerank	msigdb.v7.5.1.symbols.gmt__HOLLEMAN_ASPARAGINASE_RESISTANCE_B_ALL_UP	-0.619685	-2.40494	0	0.00233926	0.206	2025-06-16	0.054	RPL6;RPS3;RPL13A;RPL7A;RACK1;RPL4
124	prerank	msigdb.v7.5.1.symbols.gmt__HAY_BONE_MARROW_PRO_B	-0.387173	-2.40093	0	0.00240056	0.212	37/92	0.1672	HNRNPH3;CBX1;KPNB1;HMGB3;TMPO;DDAH2;RBM8A;CARHSP1;SRSF10;MDH1;SET;SFPQ;ACOT7;VDAC1;HNRNPR;PTMA;NUDT21;RAD21;RBBP7;HNRNPM;ACTG1;PARP1;ANP32E;RALY;EWSR1;DERA;GLO1;CTCF;SMARCE1;YWHAQ;MARCKSL1;DEK;PPP1CA;GDI2;SPTBN1;SRSF3;HNRNPK
125	prerank	msigdb.v7.5.1.symbols.gmt__GNF2_MSH2	-0.566472	-2.39456	0	0.00262958	0.227	15/21	0.2685	PCNA;FEN1;SNRPD1;SUPT16H;MCM7;MCM6;MSH2;RFC4;RRM1;NASP;MCM3;MSH6;SERBP1;LRPPRC;SMC4
126	prerank	msigdb.v7.5.1.symbols.gmt__MORF_UBE2I	-0.344426	-2.37914	0	0.00302236	0.253	72/149	0.2098	RPS3A;RBM3;RPL6;SRSF2;PARK7;IK;TARDBP;HNRNPC;RACK1;AATF;SET;KARS1;ILF2;PABPC1;RPL34;CBX3;PTMA;ILF3;RAB8A;ZNF384;RNPS1;MRPL23;XRCC6;PTBP1;PCBP2;HNRNPAB;HNRNPM;ACTG1;HINT1;HPRT1;CCT2;ATXN10;ERH;SART1;RALY;HSP90AB1;EIF1AX;DDX39B;SNRNP200;HSP90AA1;SNRPB2;RPS5;YWHAQ;NDUFS3;EIF4A1;DEK;EEF1G;EIF3I;HNRNPD;GDI2;NME2;SRSF3;XPO1;HNRNPK;MRPL9;ATP5F1A;EEF2;PHB2;SNRNP70;EIF6;CHD4;RPL30;CSK;CLIC1;TIAL1;CCT7;TOP…
127	prerank	msigdb.v7.5.1.symbols.gmt__GCM_PSME1	-0.451908	-2.37876	0	0.00300852	0.254	23/50	0.1917	RPL6;SRSF2;PSMA6;IK;SET;ARHGDIB;SNRPA1;ILF2;CAPZA1;PTMA;APRT;HNRNPM;SAP18;MSN;ACTG1;HPRT1;EIF3F;RPS5;HNRNPD;ATP5F1B;CLIC1;TIAL1;SNRPF
128	prerank	msigdb.v7.5.1.symbols.gmt__MORF_G22P1	-0.375181	-2.37854	0	0.0029852	0.254	61/120	0.2227	PSMA4;PCNA;SRSF2;DHX9;ZNF207;PARK7;TARDBP;TXNL4A;HNRNPC;MDH1;SET;KARS1;ILF2;ATP5PO;CBX3;NARS1;RNPS1;MRPL23;XRCC6;ACLY;PTBP1;DYNLL1;HNRNPM;CLNS1A;CCT2;ATXN10;ERH;MCM7;NDUFV2;HSP90AB1;TCP1;WDR1;SNRNP200;HSP90AA1;SNRPB2;YWHAQ;NDUFS3;CCT3;EIF4A1;DEK;EIF3I;HNRNPD;GDI2;SNRPA;SRSF3;ATP5F1A;PHB2;CHD4;SF3A1;CLIC1;CCT7;LSM2;HSPB11;EIF3K;PSMD8;TUFM;NDUFS5;STRAP;PSMB1;PUF60;UBE2L3
129	prerank	msigdb.v7.5.1.symbols.gmt__REACTOME_SWITCHING_OF_ORIGINS_TO_A_POST_REPLICATIVE_STATE	-0.428163	-2.37847	0	0.00296223	0.254	19/54	0.1421	PSMA2;PSMA4;PSMB2;MCM4;PSMA6;PSME3;PSMB6;PSMB10;PSMA3;MCM2;PSMD7;PSMD3;PSMD11;MCM7;PSMD14;ANAPC7;MCM6;PSMD1;PSMB4
130	prerank	msigdb.v7.5.1.symbols.gmt__BERENJENO_TRANSFORMED_BY_RHOA_UP	-0.360359	-2.37314	0	0.00314005	0.269	94/238	0.1854	RNASEH2A;HAT1;TFRC;CBX1;KPNB1;PCNA;HMGB3;MCM4;TMPO;TIMM8A;MAK16;TARDBP;FEN1;SNRPD1;SRSF1;CSE1L;TIMM23;PHC2;AHCY;AIMP2;ACOT7;SNRPA1;SOD2;LRRC59;PTGES3;ALYREF;MRPL12;CASP3;RCC1;POLR2E;SF3A3;GART;IPO5;RNPS1;MCM2;NUP50;SSRP1;CDK1;VRK1;FAM162A;UTP4;NOP2;MSN;RUVBL2;FAM136A;PSMD11;DDX21;HPRT1;HSPA4;CORO1C;MCM7;RSL1D1;HSPH1;RFC3;ACTL6A;CACYBP;LSM8;RPRD1B;ETF1;MRPS22;DNAJC9;RPF2;BCAT1;TAMM41;PRDX6;EIF3B;P…
131	prerank	msigdb.v7.5.1.symbols.gmt__GOBP_REGULATION_OF_PROTEIN_LOCALIZATION_TO_CHROMOSOME_TELOMERIC_REGION	-0.732943	-2.37186	0	0.0031352	0.271	2025-08-10	0.1954	CCT4;CCT6A;CCT2;TCP1;CCT5;CCT3;CCT7;CCT8
132	prerank	msigdb.v7.5.1.symbols.gmt__GNF2_HDAC1	-0.407197	-2.36288	0	0.00348766	0.294	34/73	0.2089	KPNB1;YY1;SRSF2;RPS3;ZNF207;TARDBP;SRSF1;SRSF10;HNRNPC;RPL34;HNRNPR;DDX50;TRA2A;HNRNPM;SRRM1;RBM39;DDX46;ELAC2;DDX39B;SNRNP200;EIF2S3;RBM10;COPS7B;SCAF11;SRSF3;HNRNPK;SF3B2;SF3A1;AIMP1;CSK;TIAL1;HSPB11;DAP3;UTP3
133	prerank	msigdb.v7.5.1.symbols.gmt__GNF2_TTK	-0.700873	-2.35804	0	0.00363891	0.305	2025-08-11	0.1719	PCNA;MCM4;FEN1;MCM2;CDK1;CCT2;RFC4;RRM1
134	prerank	msigdb.v7.5.1.symbols.gmt__GNF2_BUB3	-0.553131	-2.35679	0	0.00363974	0.307	2025-11-22	0.1606	KPNB1;SRSF10;HNRNPC;PTGES3;PSMA3;SSBP1;TCP1;PA2G4;CCT3;TARS1;SNRPA
135	prerank	msigdb.v7.5.1.symbols.gmt__CHNG_MULTIPLE_MYELOMA_HYPERPLOID_UP	-0.538604	-2.35539	0	0.00366814	0.311	14/22	0.2475	RPL15;RPS3;RPL13A;RPL7A;RPS17;RPL4;RPS15;EEF1G;EEF2;SNRNP70;EIF3K;EIF3J;RPLP2;QARS1
136	prerank	msigdb.v7.5.1.symbols.gmt__MORF_DEK	-0.32158	-2.35527	0	0.00365049	0.312	77/182	0.1992	PSMA2;HAT1;PSMA4;RPL6;PSMB2;PCNA;PARK7;IK;TARDBP;SRSF1;HNRNPC;MDH1;AATF;SET;KARS1;SMNDC1;HSPA8;ILF2;ATP5PO;CBX3;CAPZA1;HNRNPR;ILF3;RNPS1;MCM2;XRCC6;ACLY;SUMO1;PCBP2;HNRNPAB;RAD21;HNRNPM;SEPTIN7;CRKL;SRRM1;SAFB;CLNS1A;HPRT1;CCT2;ATXN10;ERH;SON;RALY;SSBP1;PRPF31;ETF1;CTCF;EIF1AX;DDX39B;RHEB;SNRNP200;HSP90AA1;MSH2;SSB;PSMB4;YWHAQ;NDUFS3;EIF4A1;DEK;EIF3I;HNRNPD;GDI2;SNRPA;SRSF3;RFC4;XPO1;HNRNPK;MRPL9…
137	prerank	msigdb.v7.5.1.symbols.gmt__REACTOME_DEGRADATION_OF_DVL	-0.472832	-2.35403	0	0.0036784	0.317	20/37	0.2202	PSMA2;PSMA4;PSMB2;PSMA6;PSME3;PSMB6;PSMB10;PSMA3;PSMD7;PSMD3;PSMD11;PSMD14;PSMD1;PSMB4;PSMC5;PSMC1;PSMC2;PSMD8;PSME1;PSMB1
138	prerank	msigdb.v7.5.1.symbols.gmt__GOBP_ESTABLISHMENT_OF_PROTEIN_LOCALIZATION_TO_TELOMERE	-0.778421	-2.35364	0	0.00361787	0.319	2025-08-09	0.1954	CCT4;CCT6A;CCT2;TCP1;CCT5;CCT3;CCT7;CCT8
139	prerank	msigdb.v7.5.1.symbols.gmt__GOBP_REGULATION_OF_ESTABLISHMENT_OF_PROTEIN_LOCALIZATION_TO_CHROMOSOME	-0.778421	-2.35364	0	0.00361787	0.319	2025-08-09	0.1954	CCT4;CCT6A;CCT2;TCP1;CCT5;CCT3;CCT7;CCT8
140	prerank	msigdb.v7.5.1.symbols.gmt__GOBP_POSITIVE_REGULATION_OF_ESTABLISHMENT_OF_PROTEIN_LOCALIZATION_TO_TELOMERE	-0.778421	-2.35364	0	0.00361787	0.319	2025-08-09	0.1954	CCT4;CCT6A;CCT2;TCP1;CCT5;CCT3;CCT7;CCT8
141	prerank	msigdb.v7.5.1.symbols.gmt__GOBP_REGULATION_OF_ALTERNATIVE_MRNA_SPLICING_VIA_SPLICEOSOME	-0.513844	-2.35315	0	0.0036012	0.32	17/28	0.2205	CELF2;SRSF2;DDX5;RBM8A;THRAP3;RNPS1;PTBP1;SAP18;RBM4;HNRNPL;RBM10;SMU1;RBM5;FXR1;DDX17;TIA1;PUF60
142	prerank	msigdb.v7.5.1.symbols.gmt__GNF2_TDG	-0.515967	-2.35302	0	0.00357601	0.32	14/27	0.1672	SRSF2;TARDBP;SRSF1;SFPQ;PTGES3;CBX3;HNRNPR;PTBP1;HNRNPAB;HNRNPM;DEK;SRSF3;XPO1;HNRNPK
143	prerank	msigdb.v7.5.1.symbols.gmt__GSE3982_MEMORY_CD4_TCELL_VS_TH2_DN	-0.384449	-2.35182	0	0.00362932	0.324	35/89	0.1719	RNASEH2A;PSMB2;MCM4;FEN1;SNRPD1;CSE1L;PSMB6;ENO1;AHCY;ACOT7;VDAC1;MRPL12;NUDT21;MCM2;XRCC6;SSRP1;CDK1;MTHFD1;CCT2;MYH10;PSMD14;MCM6;HSP90AB1;CALU;ENY2;MSH2;GGCT;PA2G4;STIP1;ALDOC;GSTO1;PAPSS1;CAB39;DCTPP1;RRM1
144	prerank	msigdb.v7.5.1.symbols.gmt__BIOCARTA_SM_PATHWAY	-0.699429	-2.34707	0	0.00375088	0.335	2025-08-11	0.1917	SNRPC;SRSF2;SNRPD1;SNRPA1;SNRPB2;SNRPA;SNRNP70;SNRPF
145	prerank	msigdb.v7.5.1.symbols.gmt__MORI_LARGE_PRE_BII_LYMPHOCYTE_UP	-0.461229	-2.33993	0	0.00405061	0.357	13/39	0.1139	CBX1;HMGB3;LGALS1;TMPO;ALYREF;MCM2;XRCC6;CDK1;HNRNPAB;RAD21;ANP32E;MCM7;MCM6
146	prerank	msigdb.v7.5.1.symbols.gmt__GNF2_MSH6	-0.521241	-2.33951	0	0.00403156	0.357	13/25	0.2026	CCT4;CSE1L;PRKDC;PAICS;CCT2;RFC3;TCP1;MSH2;CCT3;RFC4;SNRPF;IARS1;ADSL
147	prerank	msigdb.v7.5.1.symbols.gmt__GCM_CSNK2B	-0.42216	-2.33813	0	0.00402966	0.359	30/58	0.2127	RPL6;PSMB2;IK;RACK1;SET;ILF2;RPL4;PTMA;PCBP2;HNRNPM;ACTG1;PSMD11;HNRNPL;EIF3F;HSP90AB1;DDX39B;RPS5;PSMB4;EEF1G;HNRNPD;SNRPA;ATP5F1B;BUD31;EEF2;SF3B2;CLIC1;EMD;NASP;PSMD8;PSME1
148	prerank	msigdb.v7.5.1.symbols.gmt__WP_MRNA_PROCESSING	-0.393942	-2.338	0	0.0040194	0.36	43/89	0.2014	CELF2;U2AF2;SRSF2;DHX9;SNRPD1;SRSF1;SRSF10;TXNL4A;HNRNPC;SFPQ;SNRPA1;HNRNPR;SF3A3;NUDT21;PRPF4;RNPS1;PTBP1;PCBP2;HNRNPAB;HNRNPM;SRRM1;RBM39;SF3B4;PRPF4B;HNRNPL;SNU13;SRP54;SNRPB2;SF3B3;PRPF6;EFTUD2;HNRNPD;SNRPA;SRSF3;XRN2;HNRNPK;SF3B2;SNRNP70;SF3A1;SNRPF;RBM5;LSM2;DDX1
149	prerank	msigdb.v7.5.1.symbols.gmt__REACTOME_DNA_REPLICATION	-0.386809	-2.3377	0	0.00400927	0.361	24/78	0.1148	PSMA2;PSMA4;KPNB1;PSMB2;PCNA;MCM4;PSMA6;PSME3;FEN1;PSMB6;PSMB10;PSMA3;MCM2;PSMD7;PSMD3;PSMD11;MCM7;RFC3;RFC2;PSMD14;POLD2;ANAPC7;MCM6;H4C1
150	prerank	msigdb.v7.5.1.symbols.gmt__STEIN_ESR1_TARGETS	-0.575263	-2.33428	0	0.00409036	0.368	2025-11-19	0.1719	PCNA;MCM4;SLC27A2;TMPO;FEN1;MCM2;FKBP8;MCM6;HNRNPD;RFC4;RRM1
151	prerank	msigdb.v7.5.1.symbols.gmt__LAKE_ADULT_KIDNEY_C9_THIN_ASCENDING_LIMB	-0.378685	-2.33384	0	0.0040799	0.368	46/102	0.1885	CNDP2;RPL8;RPL15;RPS3A;RPL6;RPS4X;RPS3;RPL13A;DDX5;RPL7A;OCIAD1;HNRNPC;ENO1;RACK1;SEPTIN11;SOD2;PABPC1;RPL34;RPS17;RPL4;HNRNPR;PTMA;PEBP1;CCT6A;HNRNPM;ACTG1;HINT1;RPS15;LDHB;HSP90AB1;CSDE1;TPT1;PRDX6;HSP90AA1;PFDN5;RPS5;DEK;SRSF3;ATP5F1B;CLINT1;DSTN;ATP5F1A;EEF2;ERMP1;YWHAB;RPL30
152	prerank	msigdb.v7.5.1.symbols.gmt__BIOCARTA_PROTEASOME_PATHWAY	-0.5976	-2.32189	0	0.00451903	0.395	2025-09-16	0.1421	PSMA2;PSMA4;PSMB2;PSMA6;PSMB6;PSMA3;RPN2;UBE2A;PSMB4
153	prerank	msigdb.v7.5.1.symbols.gmt__TRAVAGLINI_LUNG_CLUB_CELL	-0.573535	-2.32006	0	0.00459523	0.406	2025-09-20	0.1402	RPL15;RPS3A;RPS3;RPL13A;ARHGDIB;RPL34;RPS15;TPT1;RPS5
154	prerank	msigdb.v7.5.1.symbols.gmt__REACTOME_DEFECTIVE_CFTR_CAUSES_CYSTIC_FIBROSIS	-0.462063	-2.31877	0	0.00459242	0.407	21/38	0.2202	PSMA2;PSMA4;PSMB2;PSMA6;PSME3;PSMB6;PSMB10;PSMA3;PSMD7;PSMD3;PSMD11;PSMD14;PSMD1;PSMB4;PSMC5;PSMC1;PSMC2;VCP;PSMD8;PSME1;PSMB1
155	prerank	msigdb.v7.5.1.symbols.gmt__REACTOME_ABC_TRANSPORTER_DISORDERS	-0.462063	-2.31877	0	0.00459242	0.407	21/38	0.2202	PSMA2;PSMA4;PSMB2;PSMA6;PSME3;PSMB6;PSMB10;PSMA3;PSMD7;PSMD3;PSMD11;PSMD14;PSMD1;PSMB4;PSMC5;PSMC1;PSMC2;VCP;PSMD8;PSME1;PSMB1
156	prerank	msigdb.v7.5.1.symbols.gmt__BURTON_ADIPOGENESIS_PEAK_AT_24HR	-0.66192	-2.31873	0	0.00457114	0.408	2025-10-13	0.1957	SRSF1;ELAVL1;ISYNA1;IPO5;CDK1;DCTPP1;RRM1;EXOSC5;SNRNP70;KPNA2
157	prerank	msigdb.v7.5.1.symbols.gmt__MUELLER_PLURINET	-0.357941	-2.31445	0	0.00474004	0.425	58/150	0.17	KPNB1;PCNA;SNRPC;SRSF2;MCM4;DHFR;PSMA6;PSME3;TMPO;NOLC1;FEN1;SNRPD1;SRSF1;RUVBL1;AATF;SET;AIMP2;SMNDC1;HSPA8;POLR1C;PTMA;PSMA3;MCM2;NUP50;CDK1;SUMO1;FKBP3;HNRNPAB;MTHFD1;FAM136A;PSMD11;PARP1;HPRT1;EWSR1;HSPH1;RFC3;MYBBP1A;RFC2;POLD2;TCOF1;MCM6;HSP90AB1;ELAC2;NOP56;MSH2;NME1;PA2G4;SSB;PTPN6;HSPA9;STIP1;CASP6;SNRPA;SRSF3;LUC7L3;RFC4;HNRNPK;DCTPP1
158	prerank	msigdb.v7.5.1.symbols.gmt__MANNO_MIDBRAIN_NEUROTYPES_BASAL	-0.452076	-2.31359	0	0.00475741	0.428	23/44	0.1741	RPL8;RPL15;RPL6;RPS4X;BRK1;PARK7;DDX5;RPL7A;RBM8A;HSPA8;RPL34;ATP5PO;DYNLL1;SAP18;ACTG1;RBM39;SON;PFDN5;PSMB4;EEF1G;ATP5F1B;HNRNPK;EEF2
159	prerank	msigdb.v7.5.1.symbols.gmt__GNF2_MCM5	-0.459328	-2.3097	0	0.00487614	0.439	16/40	0.1493	HAT1;PCNA;MCM4;FEN1;SRSF1;SFPQ;MCM2;SSRP1;PTBP1;VRK1;HNRNPAB;MCM7;NOP56;SF3B3;PA2G4;DEK
160	prerank	msigdb.v7.5.1.symbols.gmt__MORF_PTPN11	-0.395691	-2.30728	0	0.00496234	0.447	34/77	0.2014	HAT1;PARK7;TARDBP;FEN1;SRSF1;DR1;SET;ACOT7;SNRPA1;PTGES3;VDAC1;NDUFB3;ATP5PO;HNRNPR;ILF3;NARS1;DDX19B;KHSRP;NDUFV2;SSBP1;RFC2;MCM6;DNAJC9;EIF3B;CCT5;HSPA9;NDUFS3;TARS1;BAZ1B;AKR7A2;SF3B2;CCT8;MFAP1;DDX1
161	prerank	msigdb.v7.5.1.symbols.gmt__GOBP_REGULATION_OF_MRNA_PROCESSING	-0.380323	-2.30727	0	0.00493171	0.447	39/80	0.2092	CELF2;U2AF2;RBM3;SRSF2;DHX9;DDX5;RBM8A;SRSF10;THRAP3;HSPA8;NUDT21;RNPS1;PTBP1;TRA2A;SAP18;SRRM1;RBM42;SAFB;RBM39;SF3B4;SON;RBM4;HNRNPL;CPSF7;SAFB2;PRDX6;RBM10;SNRPA;SRSF3;HNRNPK;PRPF19;SNRNP70;SMU1;RNF40;RBM5;AHCYL1;FXR1;DDX17;TIA1
162	prerank	msigdb.v7.5.1.symbols.gmt__WP_PROTEASOME_DEGRADATION	-0.445564	-2.30609	0	0.00497049	0.451	23/44	0.2202	PSMA2;PSMA4;PSMB2;PSMA6;PSME3;PSMB6;PSMB10;PSMA3;PSMD7;PSMD3;PSMD11;HLA-E;RPN2;HLA-C;PSMD1;PSMB4;HLA-A;PSMC5;PSMC1;PSMC2;PSMD8;PSME1;PSMB1
163	prerank	msigdb.v7.5.1.symbols.gmt__REACTOME_ASYMMETRIC_LOCALIZATION_OF_PCP_PROTEINS	-0.467921	-2.30556	0	0.00499355	0.455	20/37	0.2202	PSMA2;PSMA4;PSMB2;PSMA6;PSME3;PSMB6;PSMB10;PSMA3;PSMD7;PSMD3;PSMD11;PSMD14;PSMD1;PSMB4;PSMC5;PSMC1;PSMC2;PSMD8;PSME1;PSMB1
164	prerank	msigdb.v7.5.1.symbols.gmt__KEGG_DNA_REPLICATION	-0.504535	-2.30473	0	0.00497844	0.456	14/28	0.165	RNASEH2A;PCNA;MCM4;FEN1;MCM2;MCM7;RFC3;SSBP1;RFC2;POLD2;MCM6;RNASEH2C;RFC1;RFC4
165	prerank	msigdb.v7.5.1.symbols.gmt__GOCC_PROTEASOME_COMPLEX	-0.44323	-2.30465	0	0.00494845	0.456	23/46	0.2202	PSMA2;PSMA4;PSMB2;PSMA6;PSME3;UBQLN1;PSMB6;PSMB10;PSMA3;PSMD7;PSMD3;PSMD11;PSMD14;USP14;PSMD1;PSMB4;PSMC5;PSMC1;PSMC2;VCP;PSMD8;PSME1;PSMB1
166	prerank	msigdb.v7.5.1.symbols.gmt__PUJANA_CHEK2_PCC_NETWORK	-0.314876	-2.30437	0	0.0049263	0.456	121/397	0.1471	RNASEH2A;PSMA2;HAT1;CCT4;TFRC;PSMA4;RPL6;ATP5MF;PCNA;YY1;SNRPC;SRSF2;DHX9;HMGB3;MCM4;DHFR;PSMA6;TMPO;TIMM8A;BLMH;NOLC1;MAK16;TARDBP;FEN1;G3BP1;SRSF1;CSE1L;RUVBL1;SRSF10;TXNL4A;HNRNPC;PPP1R8;AATF;SET;PRKDC;SFPQ;KARS1;SMNDC1;SNRPA1;PAICS;HSPA8;ILF2;PABPC1;NDUFB3;PFAS;ATP5PO;RCC1;CBX3;CAPZA1;RPL4;HNRNPR;PTMA;PSMA3;ILF3;PRPF4;PRKRA;IPO5;PFDN4;SAR1A;MCM2;XRCC6;ACLY;SSRP1;CDK1;SUMO1;VRK1;PSMD3;KHSRP;HN…
167	prerank	msigdb.v7.5.1.symbols.gmt__GOCC_U12_TYPE_SPLICEOSOMAL_COMPLEX	-0.688356	-2.30241	0	0.00496396	0.461	2025-06-11	0.1917	SF3B6;SNRPD1;SF3B4;SF3B3;SF3B2;SNRPF
168	prerank	msigdb.v7.5.1.symbols.gmt__MARKEY_RB1_ACUTE_LOF_UP	-0.371642	-2.29685	0	0.0053119	0.483	24/88	0.0947	HAT1;PCNA;SRSF2;HMGB3;MCM4;TMPO;TIMM8A;TARDBP;CSE1L;HNRNPC;SET;SFPQ;AHCY;PTGES3;HNRNPR;PTMA;ILF3;IPO5;CDK1;RAD21;PARP1;PABPC4;PRDX2;MCM7
169	prerank	msigdb.v7.5.1.symbols.gmt__GNF2_MLH1	-0.480602	-2.29325	0	0.00548658	0.493	13/31	0.139	SNRPD1;SRSF1;KARS1;PTGES3;ILF2;CBX3;SSRP1;SUPT16H;CCT2;TCP1;MSH2;PA2G4;CCT5
170	prerank	msigdb.v7.5.1.symbols.gmt__BUSSLINGER_DUODENAL_TRANSIT_AMPLIFYING_CELLS	-0.391919	-2.29249	0	0.00548374	0.494	22/81	0.0822	TFRC;RPL8;RPL15;RPS3A;RBM3;RPL6;ATP5MF;RPS4X;RPS3;RPL13A;RPL7A;HNRNPC;ENO1;RACK1;PTGES3;RPL34;ATP5PO;RPL4;PTMA;ACTG1;HINT1;RPS15
171	prerank	msigdb.v7.5.1.symbols.gmt__GOMF_SINGLE_STRANDED_DNA_HELICASE_ACTIVITY	-0.679043	-2.28983	0	0.00561905	0.509	2025-08-12	0.165	DHX9;MCM4;MCM2;MCM7;RFC3;RFC2;MCM6;RFC4
172	prerank	msigdb.v7.5.1.symbols.gmt__ZAMORA_NOS2_TARGETS_UP	-0.463334	-2.28882	0	0.00566607	0.511	15/35	0.1139	PCNA;MCM4;FEN1;RACK1;HSPA8;APRT;MCM2;ACLY;RBBP7;ACTG1;PABPC4;CSRP1;HSPH1;YWHAH;MCM6
173	prerank	msigdb.v7.5.1.symbols.gmt__BASAKI_YBX1_TARGETS_UP	-0.381647	-2.28871	0	0.0056335	0.511	28/85	0.1336	CHORDC1;HAT1;DHX9;MCM4;DHFR;MARS1;FEN1;PSMB6;DR1;PRKDC;SNRPA1;ILF2;ALYREF;GART;MCM2;NUP50;CDK1;MTHFD1;HINT1;MCM7;RFC3;YWHAH;CACYBP;RFC2;ARPC5L;DNAJC9;WDR1;WDHD1
174	prerank	msigdb.v7.5.1.symbols.gmt__ZHONG_SECRETOME_OF_LUNG_CANCER_AND_MACROPHAGE	-0.480906	-2.28657	0	0.00570848	0.518	2025-11-30	0.1214	PSMA4;PSMA6;PSMB6;ENO1;MDH1;RACK1;AKR1A1;PEBP1;HSP90AB1;FDPS;TPT1
175	prerank	msigdb.v7.5.1.symbols.gmt__REACTOME_REGULATION_OF_RUNX3_EXPRESSION_AND_ACTIVITY	-0.467454	-2.28392	0	0.00582523	0.523	20/38	0.2202	PSMA2;PSMA4;PSMB2;PSMA6;PSME3;PSMB6;PSMB10;PSMA3;PSMD7;PSMD3;PSMD11;PSMD14;PSMD1;PSMB4;PSMC5;PSMC1;PSMC2;PSMD8;PSME1;PSMB1
176	prerank	msigdb.v7.5.1.symbols.gmt__REACTOME_STABILIZATION_OF_P53	-0.456455	-2.28364	0	0.00581351	0.525	20/37	0.2202	PSMA2;PSMA4;PSMB2;PSMA6;PSME3;PSMB6;PSMB10;PSMA3;PSMD7;PSMD3;PSMD11;PSMD14;PSMD1;PSMB4;PSMC5;PSMC1;PSMC2;PSMD8;PSME1;PSMB1
177	prerank	msigdb.v7.5.1.symbols.gmt__TRAVAGLINI_LUNG_BRONCHIAL_VESSEL_1_CELL	-0.401441	-2.28171	0	0.00588621	0.526	24/68	0.1402	RPL8;RPL15;RPS3A;RPL6;RPS4X;RPS3;RPL13A;SNRPD1;ENO1;PABPC1;RPL34;RPL4;PTMA;RPS15;DDX21;RSL1D1;EIF3F;PTMS;HSP90AB1;TPT1;PRDX6;NME1;PFDN5;RPS5
178	prerank	msigdb.v7.5.1.symbols.gmt__GOMF_PRE_MRNA_BINDING	-0.559068	-2.28041	0	0.00594413	0.531	2025-09-18	0.1007	CELF2;U2AF2;SNRPC;SRSF2;TARDBP;DDX5;PTBP1;RBM4;HNRNPL
179	prerank	msigdb.v7.5.1.symbols.gmt__GOBP_RNA_SPLICING_VIA_TRANSESTERIFICATION_REACTIONS	-0.338629	-2.28002	0	0.00591805	0.532	72/171	0.1807	HNRNPH3;CELF2;U2AF2;RBM3;SF3B6;SNRPC;SRSF2;DHX9;IK;DDX5;SNRPD1;SRSF1;RBM8A;SRSF10;TXNL4A;HNRNPC;SNIP1;THRAP3;SFPQ;SMNDC1;SNRPA1;HSPA8;PABPC1;ALYREF;HNRNPR;SF3A3;PRPF4;RNPS1;PTBP1;TRA2A;RSRC1;KHSRP;HNRNPM;SAP18;SRRM1;RBM42;RBM39;CLNS1A;SF3B4;DDX46;SART1;PRPF4B;SON;RALY;CWF19L1;RBM4;HNRNPL;LUC7L2;PRPF31;LSM8;SNU13;DDX39B;PRDX6;SNRNP200;SNRPB2;BCAS2;RBM10;SF3B3;PRPF6;EFTUD2;SCAF11;SNRPA;SRSF3;LUC7L3…
180	prerank	msigdb.v7.5.1.symbols.gmt__GNF2_HMMR	-0.672907	-2.27741	0	0.00603733	0.544	2025-06-11	0.0997	PCNA;MCM4;FEN1;MCM2;CDK1;RFC3
182	prerank	msigdb.v7.5.1.symbols.gmt__REACTOME_SCF_SKP2_MEDIATED_DEGRADATION_OF_P27_P21	-0.451314	-2.27158	0	0.00648504	0.566	20/39	0.2202	PSMA2;PSMA4;PSMB2;PSMA6;PSME3;PSMB6;PSMB10;PSMA3;PSMD7;PSMD3;PSMD11;PSMD14;PSMD1;PSMB4;PSMC5;PSMC1;PSMC2;PSMD8;PSME1;PSMB1
183	prerank	msigdb.v7.5.1.symbols.gmt__REACTOME_DNA_REPLICATION_PRE_INITIATION	-0.404763	-2.26535	0	0.00685953	0.591	20/58	0.1421	PSMA2;PSMA4;KPNB1;PSMB2;MCM4;PSMA6;PSME3;PSMB6;PSMB10;PSMA3;MCM2;PSMD7;PSMD3;PSMD11;MCM7;PSMD14;MCM6;H4C1;PSMD1;PSMB4
184	prerank	msigdb.v7.5.1.symbols.gmt__GOCC_PROTEASOME_CORE_COMPLEX_ALPHA_SUBUNIT_COMPLEX	-0.864034	-2.26479	0	0.00687661	0.594	2025-04-06	0.0571	PSMA2;PSMA4;PSMA6;PSMA3
185	prerank	msigdb.v7.5.1.symbols.gmt__WHITFIELD_CELL_CYCLE_LITERATURE	-0.741989	-2.25939	0	0.0071706	0.61	2025-08-09	0.2073	PCNA;DHFR;MCM2;CDK1;MCM6;MSH2;RRM1;NASP
186	prerank	msigdb.v7.5.1.symbols.gmt__MORF_DNMT1	-0.389947	-2.25755	0	0.00719927	0.613	35/80	0.1719	YARS1;TARDBP;SRSF1;TXNL4A;PRKDC;PTGES3;ATP5PO;NUDC;HNRNPR;SF3A3;MCM2;SSRP1;DDX19B;KHSRP;HNRNPM;RUVBL2;SRRM1;SAFB;PABPC4;SSBP1;MCM6;EIF1AX;DNAJC9;TCP1;SNRNP200;CCT5;TARS1;EIF3I;HNRNPD;DNMT1;SNRPA;RFC4;XPO1;BAZ1B;RRM1
187	prerank	msigdb.v7.5.1.symbols.gmt__BOYAULT_LIVER_CANCER_SUBCLASS_G123_UP	-0.579897	-2.2574	0	0.00718083	0.614	2025-12-18	0.1957	HAT1;CBX1;RBM3;TMPO;SNRPD1;PRKDC;ACLY;CACYBP;CCT3;RFC4;MRPL9;KPNA2
188	prerank	msigdb.v7.5.1.symbols.gmt__LY_AGING_OLD_DN	-0.545594	-2.25402	0	0.00728894	0.619	2025-08-20	0.0847	PSMA2;PCNA;CSE1L;PSMA3;MCM2;PSMD11;SAFB;PARP1
189	prerank	msigdb.v7.5.1.symbols.gmt__WP_TRANSLATION_FACTORS	-0.452232	-2.25289	0	0.00732976	0.624	16/35	0.2029	EIF5A;PABPC1;EIF3F;ETF1;EIF1AX;EIF3B;EIF2S3;EIF4EBP1;EIF4A1;EEF1G;EIF5B;EIF3I;EIF5;EEF2;EIF6;EIF2S1
190	prerank	msigdb.v7.5.1.symbols.gmt__REACTOME_MRNA_SPLICING_MINOR_PATHWAY	-0.478006	-2.25018	0	0.0075215	0.634	16/33	0.1982	SF3B6;SRSF2;SNRPD1;SRSF1;TXNL4A;POLR2E;SF3B4;SNU13;SNRNP200;SF3B3;PRPF6;POLR2H;EFTUD2;SF3B2;SNRPF;LSM2
191	prerank	msigdb.v7.5.1.symbols.gmt__GOMF_MRNA_3_UTR_BINDING	-0.442391	-2.2475	0	0.00767196	0.644	14/39	0.0988	CELF2;TARDBP;DDX5;ELAVL1;CARHSP1;HNRNPC;PABPC1;NUDT21;ILF3;RNPS1;KHSRP;PABPC4;RSL1D1;RBM4
192	prerank	msigdb.v7.5.1.symbols.gmt__REACTOME_ABC_FAMILY_PROTEINS_MEDIATED_TRANSPORT	-0.441182	-2.246	0	0.00776224	0.651	24/44	0.2202	PSMA2;PSMA4;PSMB2;PSMA6;PSME3;PSMB6;PSMB10;PSMA3;PSMD7;PSMD3;PSMD11;PSMD14;EIF2S3;PSMD1;PSMB4;ABCF1;PSMC5;PSMC1;PSMC2;EIF2S1;VCP;PSMD8;PSME1;PSMB1
193	prerank	msigdb.v7.5.1.symbols.gmt__BILANGES_SERUM_RESPONSE_TRANSLATION	-0.641182	-2.24581	0	0.00776737	0.651	2025-10-13	0.1528	RPL6;RPS4X;RPS3;RACK1;RPL4;KHSRP;EIF3F;PTMS;RPS5;EEF1G
194	prerank	msigdb.v7.5.1.symbols.gmt__GOCC_SPLICEOSOMAL_COMPLEX	-0.358923	-2.24452	0	0.00786267	0.659	60/120	0.1982	HNRNPH3;U2AF2;RBM3;SF3B6;SNRPC;SRSF2;IK;DDX5;SNRPD1;SRSF1;RBM8A;TXNL4A;HNRNPC;SNIP1;PPP1R8;SMNDC1;SNRPA1;HSPA8;PABPC1;ALYREF;HNRNPR;SF3A3;PRPF4;TRA2A;HNRNPM;SRRM1;CLNS1A;SF3B4;API5;SART1;PRPF4B;RALY;CWF19L1;LUC7L2;PRPF31;LSM8;SNU13;DDX39B;RHEB;SNRNP200;SNRPB2;BCAS2;SF3B3;PRPF6;EFTUD2;SNRPA;LUC7L3;USP39;HNRNPK;BUD31;CDC5L;PRPF19;SF3B2;SNRNP70;SMU1;SF3A1;SNRPF;RBM5;MFAP1;LSM2
195	prerank	msigdb.v7.5.1.symbols.gmt__MORI_IMMATURE_B_LYMPHOCYTE_DN	-0.44966	-2.23404	0	0.00859817	0.692	16/39	0.1719	CBX1;PCNA;HMGB3;LGALS1;TMPO;PCK2;MCM2;XRCC6;CDK1;HNRNPAB;ANP32E;MCM7;MCM6;UCK2;DNMT1;RRM1
196	prerank	msigdb.v7.5.1.symbols.gmt__REACTOME_DEGRADATION_OF_GLI1_BY_THE_PROTEASOME	-0.442811	-2.22745	0	0.00924962	0.728	20/40	0.2202	PSMA2;PSMA4;PSMB2;PSMA6;PSME3;PSMB6;PSMB10;PSMA3;PSMD7;PSMD3;PSMD11;PSMD14;PSMD1;PSMB4;PSMC5;PSMC1;PSMC2;PSMD8;PSME1;PSMB1
197	prerank	msigdb.v7.5.1.symbols.gmt__REACTOME_REGULATION_OF_HMOX1_EXPRESSION_AND_ACTIVITY	-0.431359	-2.22422	0	0.00946288	0.734	22/43	0.2371	PSMA2;PSMA4;PSMB2;PSMA6;PSME3;PSMB6;PSMB10;PSMA3;PSMD7;PSMD3;PSMD11;PSMD14;PSMD1;PSMB4;PSMC5;PSMC1;PSMC2;PSMD8;PSME1;PSMB1;KEAP1;PSMA7
198	prerank	msigdb.v7.5.1.symbols.gmt__GAUCHER_PBMC_YF_VAX_STAMARIL_UNKNOWN_AGE_7DY_DN	-0.417041	-2.2225	0	0.00957927	0.74	20/51	0.1427	RPS3A;RPS4X;RPS3;RPL13A;RPL7A;PRKDC;PABPC1;RPS17;RPL4;PCBP2;HINT1;PABPC4;PRDX2;LDHB;EIF3F;TPT1;EIF2S3;MED25;RPS5;GNG10
199	prerank	msigdb.v7.5.1.symbols.gmt__SCHLOSSER_MYC_AND_SERUM_RESPONSE_SYNERGY	-0.580442	-2.22239	0	0.00954369	0.741	2025-12-17	0.2334	FARSA;NME4;SEPTIN11;MRPL12;KHSRP;MTA1;EIF4A1;SNRPA;SRM;NDUFS5;TOMM40;LARP1
200	prerank	msigdb.v7.5.1.symbols.gmt__REACTOME_MAPK6_MAPK4_SIGNALING	-0.433334	-2.21848	0	0.00976479	0.748	24/47	0.2202	PSMA2;PSMA4;PSMB2;PSMA6;PSME3;PSMB6;PSMB10;PSMA3;CDK1;PSMD7;PSMD3;SEPTIN7;PSMD11;PSMD14;PSMD1;PSMB4;XPO1;PSMC5;PSMC1;PSMC2;PAK2;PSMD8;PSME1;PSMB1
201	prerank	msigdb.v7.5.1.symbols.gmt__REACTOME_TNFR2_NON_CANONICAL_NF_KB_PATHWAY	-0.435664	-2.21816	0	0.00973487	0.75	20/40	0.2202	PSMA2;PSMA4;PSMB2;PSMA6;PSME3;PSMB6;PSMB10;PSMA3;PSMD7;PSMD3;PSMD11;PSMD14;PSMD1;PSMB4;PSMC5;PSMC1;PSMC2;PSMD8;PSME1;PSMB1
202	prerank	msigdb.v7.5.1.symbols.gmt__GOCC_U5_SNRNP	-0.685391	-2.21298	0	0.0101571	0.761	2025-04-10	0.1393	SNRPD1;TXNL4A;SNRNP200;PRPF6
203	prerank	msigdb.v7.5.1.symbols.gmt__MODULE_29	-0.710435	-2.21201	0	0.0102302	0.762	2025-04-09	0.0822	RPS4X;RPS3;RPS17;RPS15
204	prerank	msigdb.v7.5.1.symbols.gmt__HALLMARK_E2F_TARGETS	-0.37031	-2.21127	0	0.0102352	0.763	40/94	0.17	RNASEH2A;TFRC;PCNA;SRSF2;HMGB3;MCM4;TMPO;NOLC1;SRSF1;CSE1L;PPP1R8;PRKDC;PAICS;NUDT21;ILF3;MCM2;XRCC6;SSRP1;CDK1;RAD21;RBBP7;ANP32E;MCM7;RFC3;RFC2;POLD2;MCM6;CTCF;NOP56;MSH2;NME1;PA2G4;JPT1;DEK;HNRNPD;DNMT1;RFC1;LUC7L3;XPO1;DCTPP1
205	prerank	msigdb.v7.5.1.symbols.gmt__YAO_TEMPORAL_RESPONSE_TO_PROGESTERONE_CLUSTER_11	-0.41497	-2.2013	0	0.0111977	0.793	22/51	0.1641	TFRC;SRSF2;PSME3;TIMM8A;MARS1;MAK16;CSE1L;UBQLN1;ACOT7;LRRC59;UTP4;DDX21;ACTL6A;AARS1;NOP56;NIFK;PA2G4;STIP1;FTSJ3;TARS1;SRSF3;USP39
206	prerank	msigdb.v7.5.1.symbols.gmt__ZHAN_MULTIPLE_MYELOMA_SUBGROUPS	-0.532092	-2.20104	0	0.0111737	0.793	2025-10-21	0.1299	CCT4;SNRPC;PRKDC;XRCC6;SUMO1;FKBP1A;EWSR1;PSMD14;POLD2;MSH2
207	prerank	msigdb.v7.5.1.symbols.gmt__BUSSLINGER_GASTRIC_LYZ_POSITIVE_CELLS	-0.475478	-2.20076	0	0.0111439	0.795	15/29	0.1885	RPL15;RPS3A;RPL6;RPS4X;RPS3;RPL7A;RACK1;PABPC1;RPL34;RPS15;TPT1;RPS5;EEF1G;EEF2;RPL30
208	prerank	msigdb.v7.5.1.symbols.gmt__GOCC_RIBOSOMAL_SUBUNIT	-0.362439	-2.20024	0	0.0111505	0.795	25/88	0.1223	RPL8;RPL15;RPS3A;RPL6;RPS4X;MRPL27;RPS3;RPL13A;MRPS34;RPL7A;RPS4Y2;RACK1;MRPL40;RPL34;MRPL12;RPS17;RPL4;MRPL23;RPS15;MRPL43;MRPL4;MRPL2;MRPS17;MRPS22;MRPS14
209	prerank	msigdb.v7.5.1.symbols.gmt__REACTOME_SYNTHESIS_OF_DNA	-0.376862	-2.19866	0	0.0112347	0.801	22/74	0.1139	PSMA2;PSMA4;PSMB2;PCNA;MCM4;PSMA6;PSME3;FEN1;PSMB6;PSMB10;PSMA3;MCM2;PSMD7;PSMD3;PSMD11;MCM7;RFC3;RFC2;PSMD14;POLD2;ANAPC7;MCM6
210	prerank	msigdb.v7.5.1.symbols.gmt__GOBP_NEGATIVE_REGULATION_OF_MRNA_METABOLIC_PROCESS	-0.44182	-2.1975	0	0.0113658	0.805	13/35	0.0828	U2AF2;DHX9;TARDBP;ELAVL1;SRSF10;HNRNPC;THRAP3;PABPC1;RNPS1;PTBP1;HNRNPAB;SAP18;RBM42
211	prerank	msigdb.v7.5.1.symbols.gmt__FAN_OVARY_CL1_GPRC5A_TNFRS12A_HIGH_SELECTABLE_FOLLICLE_STROMAL_CELL	-0.339827	-2.19707	0	0.0113593	0.807	63/180	0.1543	HNRNPH3;CCT4;RPL8;DHX9;ZNF207;RPL13A;NOLC1;TARDBP;DDX5;G3BP1;RPL7A;VAPA;HNRNPC;ENO1;ST13;RACK1;SFPQ;LRRC59;HSPA8;ILF2;PABPC1;RPL4;RNPS1;XRCC6;RAB7A;CCT6A;HNRNPAB;TFAM;HNRNPM;SAP18;ACTG1;SAFB;DDX21;CCT2;EWSR1;RSL1D1;HSPH1;CACYBP;SNU13;ETF1;UBE2A;HSP90AB1;EIF1AX;RHEB;SAFB2;TPT1;NOP56;TCP1;WDR1;HSP90AA1;NIFK;NME1;PA2G4;CCT5;RPS5;SSB;SQSTM1;HSPA9;CCT3;EIF4A1;STIP1;EIF5B;EIF3I
212	prerank	msigdb.v7.5.1.symbols.gmt__MANNO_MIDBRAIN_NEUROTYPES_HPROGBP	-0.425035	-2.19702	0	0.0113175	0.808	22/44	0.1932	RNASEH2A;HAT1;PCNA;DHFR;TMPO;PAICS;RIDA;CDK1;ANP32E;MCM7;RFC3;ACTL6A;BDH2;MCM6;DNAJC9;BCAT1;MAT2B;RFC4;CRYZ;TMEM97;SNRPF;KIF2A
213	prerank	msigdb.v7.5.1.symbols.gmt__REACTOME_POSITIVE_EPIGENETIC_REGULATION_OF_RRNA_EXPRESSION	-0.481148	-2.19194	0	0.011822	0.824	17/31	0.1829	POLR1C;POLR2E;CBX3;RBBP7;POLR1A;MTA2;GATAD2B;DDX21;MYBBP1A;H4C1;POLR1F;MTA1;POLR2H;DEK;GATAD2A;BAZ1B;CHD4
214	prerank	msigdb.v7.5.1.symbols.gmt__REACTOME_CELLULAR_RESPONSE_TO_STARVATION	-0.418164	-2.19181	0	0.0117726	0.824	18/42	0.1515	RPL8;RPL15;RPS3A;RPL6;RPS4X;RPS3;RPL13A;RPL7A;RPS4Y2;RPL34;RPS17;RPL4;RPS15;LAMTOR1;RHEB;EIF2S3;RPS5;LAMTOR3
215	prerank	msigdb.v7.5.1.symbols.gmt__REACTOME_CDT1_ASSOCIATION_WITH_THE_CDC6_ORC_ORIGIN_COMPLEX	-0.446338	-2.1906	0	0.0118342	0.827	20/40	0.2202	PSMA2;PSMA4;PSMB2;PSMA6;PSME3;PSMB6;PSMB10;PSMA3;PSMD7;PSMD3;PSMD11;PSMD14;PSMD1;PSMB4;PSMC5;PSMC1;PSMC2;PSMD8;PSME1;PSMB1
216	prerank	msigdb.v7.5.1.symbols.gmt__MODULE_219	-0.492671	-2.18926	0.00568182	0.0119125	0.829	2025-12-24	0.1719	ATP5MF;NME4;PAICS;GART;APRT;MTHFD1;HPRT1;NME1;UMPS;NME2;ATP5F1B;RRM1
217	prerank	msigdb.v7.5.1.symbols.gmt__MORF_ANP32B	-0.338737	-2.18782	0	0.0120132	0.833	62/134	0.2098	RPL6;PCNA;SRSF2;PARK7;TARDBP;HNRNPC;RACK1;SET;KARS1;SNRPA1;PABPC1;ATP5PO;CBX3;ILF3;RNPS1;XRCC6;PTBP1;SUMO1;PCBP2;HNRNPAB;RAD21;HINT1;CLNS1A;HPRT1;CCT2;ATXN10;SART1;RALY;MCM7;RSL1D1;HSP90AB1;CTCF;DDX39B;SNRNP200;HSP90AA1;PSMB4;YWHAQ;NDUFS3;EIF4A1;DEK;PPP1CA;EEF1G;HNRNPD;GDI2;SNRPA;SRSF3;MRPL9;ATP5F1A;EEF2;PHB2;SF3B2;CHD4;SF3A1;RPL30;CLIC1;CCT7;HSPB11;PSMC1;URM1;EIF3K;PSMD8;TUFM
218	prerank	msigdb.v7.5.1.symbols.gmt__YAO_TEMPORAL_RESPONSE_TO_PROGESTERONE_CLUSTER_10	-0.446727	-2.18781	0	0.0119581	0.833	15/39	0.1048	PSMA4;PCNA;RALA;TIMM23;RRBP1;MRPL40;HNRNPR;SF3A3;SSRP1;TMED2;SUMO1;DYNLL1;CACYBP;RPN2;EDF1
219	prerank	msigdb.v7.5.1.symbols.gmt__MORF_ACP1	-0.327816	-2.18666	0	0.0120005	0.837	55/143	0.1907	SRSF2;PARK7;TARDBP;HNRNPC;DR1;SET;PTGES3;ILF2;ATP5PO;CBX3;HNRNPR;ILF3;NARS1;RAB8A;RNPS1;XRCC6;PCBP2;HNRNPM;HINT1;SRRM1;SAFB;CCT2;ATXN10;ERH;SART1;RSL1D1;EIF3F;HSP90AB1;EIF1AX;DDX39B;RHEB;TCP1;WDR1;SNRNP200;HSP90AA1;CAP1;YWHAQ;EIF4A1;DEK;EIF3I;HNRNPD;GDI2;SRSF3;XPO1;HNRNPK;PPIG;MRPL9;ATP5F1A;PHB2;SNRNP70;CHD4;SF3A1;CSK;TIAL1;CCT7
220	prerank	msigdb.v7.5.1.symbols.gmt__GOMF_THREONINE_TYPE_PEPTIDASE_ACTIVITY	-0.710945	-2.1862	0.0037037	0.0120028	0.84	2025-04-09	0.0514	PSMA4;PSMB2;PSMB6;PSMB10
221	prerank	msigdb.v7.5.1.symbols.gmt__GSE2405_0H_VS_9H_A_PHAGOCYTOPHILUM_STIM_NEUTROPHIL_DN	-0.365785	-2.185	0	0.0121069	0.847	35/95	0.1628	RPS3A;RPL6;PCNA;RPS4X;SRSF2;RPS3;PSMA6;RPL13A;DDX5;RPL7A;TKT;HNRNPC;RACK1;HSPA8;RPL34;ATP5PO;RPL4;NUDT21;AKR1A1;HNRNPAB;ACTG1;HINT1;PRKAR1A;MCM7;LDHB;RFC3;TPT1;HSP90AA1;CCT5;RPS5;EIF4A1;EEF1G;EIF3I;GDI2;SRSF3
222	prerank	msigdb.v7.5.1.symbols.gmt__GOCC_POLYSOMAL_RIBOSOME	-0.61433	-2.18441	0	0.0121425	0.85	2025-04-13	0.0276	RPL8;RPL6;DHX9;RPL7A
223	prerank	msigdb.v7.5.1.symbols.gmt__GOCC_MCM_COMPLEX	-0.807309	-2.18387	0	0.0121329	0.85	2025-04-06	0.1139	MCM4;MCM2;MCM7;MCM6
224	prerank	msigdb.v7.5.1.symbols.gmt__REACTOME_APC_C_CDH1_MEDIATED_DEGRADATION_OF_CDC20_AND_OTHER_APC_C_CDH1_TARGETED_PROTEINS_IN_LATE_MITOSIS_EARLY_G1	-0.417227	-2.18233	0	0.0123076	0.855	15/42	0.1421	PSMA2;PSMA4;PSMB2;PSMA6;PSME3;PSMB6;PSMB10;PSMA3;PSMD7;PSMD3;PSMD11;PSMD14;ANAPC7;PSMD1;PSMB4
225	prerank	msigdb.v7.5.1.symbols.gmt__GOBP_POSITIVE_REGULATION_OF_TELOMERASE_RNA_LOCALIZATION_TO_CAJAL_BODY	-0.615863	-2.17802	0	0.0127808	0.862	2025-10-13	0.1954	CCT4;RUVBL1;CCT6A;RUVBL2;CCT2;TCP1;CCT5;CCT3;CCT7;CCT8
226	prerank	msigdb.v7.5.1.symbols.gmt__REACTOME_G1_S_DNA_DAMAGE_CHECKPOINTS	-0.428603	-2.178	0	0.0127298	0.862	14/38	0.1421	PSMA2;PSMA4;PSMB2;PSMA6;PSME3;PSMB6;PSMB10;PSMA3;PSMD7;PSMD3;PSMD11;PSMD14;PSMD1;PSMB4
227	prerank	msigdb.v7.5.1.symbols.gmt__REACTOME_REGULATION_OF_RAS_BY_GAPS	-0.432128	-2.17701	0	0.0127838	0.863	20/40	0.2202	PSMA2;PSMA4;PSMB2;PSMA6;PSME3;PSMB6;PSMB10;PSMA3;PSMD7;PSMD3;PSMD11;PSMD14;PSMD1;PSMB4;PSMC5;PSMC1;PSMC2;PSMD8;PSME1;PSMB1
228	prerank	msigdb.v7.5.1.symbols.gmt__HU_FETAL_RETINA_RPC	-0.538864	-2.16963	0	0.0135942	0.877	2025-07-17	0.0947	PCNA;SRSF2;MCM4;MCM2;CDK1;ANP32E;MCM7
229	prerank	msigdb.v7.5.1.symbols.gmt__POMEROY_MEDULLOBLASTOMA_PROGNOSIS_DN	-0.577165	-2.16587	0	0.0140644	0.889	2025-06-14	0.096	NME4;RPL7A;TKT;ENO1;SNRPA1;LDHB
230	prerank	msigdb.v7.5.1.symbols.gmt__REACTOME_ASSOCIATION_OF_TRIC_CCT_WITH_TARGET_PROTEINS_DURING_BIOSYNTHESIS	-0.560295	-2.16204	0	0.0145143	0.898	2025-11-16	0.1954	CCT4;CCT6B;CCT6A;CCT2;NOP56;TCP1;CCT5;CCT3;XRN2;CCT7;CCT8
231	prerank	msigdb.v7.5.1.symbols.gmt__GCM_PFN1	-0.445507	-2.15966	0	0.014787	0.901	18/34	0.2127	PSMB2;SET;ARHGDIB;ILF2;PTMA;APRT;HNRNPM;MSN;HNRNPL;MCM6;RPS5;EIF4A1;HNRNPD;SNRPA;ATP5F1B;CLIC1;PSMD8;PSME1
232	prerank	msigdb.v7.5.1.symbols.gmt__LAKE_ADULT_KIDNEY_C10_THIN_ASCENDING_LIMB	-0.329627	-2.15963	0	0.0147341	0.901	53/136	0.1741	CNDP2;RPL8;RPL15;RPS3A;RPL6;RPS4X;RPL13A;DDX5;RPL7A;OCIAD1;ENO1;RACK1;RRBP1;SOD2;PTGES3;HSPA8;PABPC1;RPS17;RPL4;HNRNPR;PTMA;NARS1;PEBP1;IQGAP1;CCT6A;HNRNPM;SEPTIN7;ACTG1;HINT1;RPS15;LDHB;HSPH1;HLA-E;HSP90AB1;CSDE1;TPT1;PRDX6;HSP90AA1;PFDN5;RPS5;MTCH1;HSPA9;CCT3;DEK;HLA-A;SRSF3;ATP5F1B;CLINT1;EIF5;ZC3H11A;DSTN;ATP5F1A;EEF2
233	prerank	msigdb.v7.5.1.symbols.gmt__REACTOME_REGULATION_OF_RUNX2_EXPRESSION_AND_ACTIVITY	-0.42426	-2.15858	0	0.0148264	0.901	14/42	0.1421	PSMA2;PSMA4;PSMB2;PSMA6;PSME3;PSMB6;PSMB10;PSMA3;PSMD7;PSMD3;PSMD11;PSMD14;PSMD1;PSMB4
234	prerank	msigdb.v7.5.1.symbols.gmt__MORF_EIF4A2	-0.366098	-2.158	0	0.0148379	0.902	33/76	0.1939	HNRNPH3;RPS3A;RPL6;SRSF2;IK;DDX5;HNRNPC;RACK1;ILF2;RPL34;RPL4;ZNF384;RNPS1;PCBP2;SEPTIN7;ACTG1;EIF3F;HSP90AB1;DDX39B;TPT1;SNRNP200;YWHAQ;DEK;EEF1G;HNRNPD;GDI2;XPO1;HNRNPK;EEF2;SNRNP70;RPL30;TIAL1;RBM5
235	prerank	msigdb.v7.5.1.symbols.gmt__MODULE_98	-0.319344	-2.15797	0	0.0147747	0.902	62/174	0.165	PSMA2;HAT1;CBX1;PSMA4;KPNB1;PCNA;YY1;SNRPC;SRSF2;DHX9;GTF2I;BLMH;FEN1;DDX5;SNRPD1;SRSF1;CSE1L;SRSF10;HNRNPC;DR1;PPP1R8;PRKDC;SFPQ;SNRPA1;ILF2;RCC1;HNRNPR;PTMA;NUDT21;ILF3;ARF5;SSRP1;CDK1;SUMO1;KHSRP;RAD21;RBBP7;SAFB;TNPO1;PRPF4B;SON;EWSR1;RFC3;ACTL6A;RFC2;UBE2A;POLD2;MCM6;CTCF;CALU;MSH2;SNRPB2;NME1;MTA1;SSB;DEK;DNMT1;RFC1;SNRPA;NME2;SRSF3;RFC4
236	prerank	msigdb.v7.5.1.symbols.gmt__GNF2_TPT1	-0.663088	-2.15706	0	0.0148022	0.903	2025-07-10	0.1885	RPS3A;RPS4X;RPL13A;RPS17;TPT1;EEF1G;RPL30
237	prerank	msigdb.v7.5.1.symbols.gmt__WP_NSP1_FROM_SARSCOV2_INHIBITS_TRANSLATION_INITIATION_IN_THE_HOST_CELL	-0.587875	-2.15672	0.00442478	0.0148083	0.903	2025-08-14	0.2418	EIF3F;EIF1AX;EIF3B;EIF2S3;EIF3I;EIF5;EIF2S1;EIF3J
238	prerank	msigdb.v7.5.1.symbols.gmt__EGUCHI_CELL_CYCLE_RB1_TARGETS	-0.673356	-2.15639	0	0.0147829	0.903	2025-05-10	0.1139	MCM4;FEN1;MCM2;MCM7;MCM6
239	prerank	msigdb.v7.5.1.symbols.gmt__REACTOME_HEDGEHOG_OFF_STATE	-0.417269	-2.15148	0	0.0153331	0.911	15/45	0.1421	PSMA2;PSMA4;PSMB2;PSMA6;PSME3;PSMB6;PSMB10;PSMA3;PSMD7;PSMD3;PSMD11;PRKAR1A;PSMD14;PSMD1;PSMB4
240	prerank	msigdb.v7.5.1.symbols.gmt__GNF2_RFC3	-0.513318	-2.14946	0	0.0155922	0.913	15/22	0.2425	MCM4;SNRPD1;PAICS;PFAS;SSRP1;CDK1;SUPT16H;RFC3;MCM6;RFC4;RRM1;ADSL;MCM3;SMC2;MSH6
241	prerank	msigdb.v7.5.1.symbols.gmt__MORF_HDAC2	-0.320122	-2.13532	0	0.0174263	0.935	73/196	0.1747	HAT1;CCT4;YARS1;PSMB2;MARS1;TARDBP;G3BP1;SRSF1;TXNL4A;MDH1;AATF;SET;PRKDC;KARS1;AIMP2;SMNDC1;PTGES3;HSPA8;ILF2;VDAC1;NDUFB3;ATP5PO;NUDC;CAPZA1;HNRNPR;ILF3;MCM2;SSRP1;SUMO1;DDX19B;KHSRP;HNRNPAB;RAD21;HNRNPM;RUVBL2;SRRM1;SAFB;PABPC4;CLNS1A;CCT2;ATXN10;DDX46;SON;ACTL6A;SSBP1;PRPF31;ETF1;MCM6;EIF1AX;DDX39B;DNAJC9;SNRNP200;MSH2;MTA1;CCT5;SSB;YWHAQ;HSPA9;DEK;TARS1;EIF3I;EDC4;HNRNPD;DNMT1;PAPSS1;ABCF1;S…
242	prerank	msigdb.v7.5.1.symbols.gmt__BUSSLINGER_ESOPHAGEAL_PROLIFERATING_BASAL_CELLS	-0.485416	-2.13415	0	0.0174783	0.937	2025-09-25	0.0947	RPL15;RPS3;RPL13A;TKT;HNRNPC;ENO1;RPL4;PTMA;MCM7
243	prerank	msigdb.v7.5.1.symbols.gmt__LEE_LIVER_CANCER_SURVIVAL_DN	-0.379825	-2.13243	0	0.0177099	0.943	29/75	0.1493	RPS3A;PCNA;RPS3;RALA;HNRNPC;SET;CBX3;PTMA;RCC2;PFDN4;MCM2;CCT6A;DYNLL1;SEPTIN7;CCDC6;MCM7;YWHAH;ACTL6A;LSM8;MCM6;H4C1;BCAT1;NOP56;SNRPB2;CCT5;RPS5;YWHAQ;JPT1;DEK
244	prerank	msigdb.v7.5.1.symbols.gmt__GATA2_01	-0.453771	-2.13132	0	0.0178474	0.944	2025-10-28	0.1007	RPL8;KPNB1;PTK7;SRSF2;PHF6;DPYSL2;CAPZA1;TRA2A;SRRM1;HNRNPL
245	prerank	msigdb.v7.5.1.symbols.gmt__GOBP_CYTOPLASMIC_TRANSLATION	-0.389456	-2.13093	0	0.0178409	0.945	24/60	0.1559	RPL8;RPL15;RPS3A;RPL6;RPS4X;DHX9;RPS3;RPL13A;RPL7A;DRG2;PABPC1;RPL34;RPS17;RPL4;RPS15;RBM4;ETF1;AARS1;CSDE1;EIF2S3;RPS5;EIF4A1;EIF3I;HNRNPD
246	prerank	msigdb.v7.5.1.symbols.gmt__GOMF_THREONINE_TYPE_ENDOPEPTIDASE_ACTIVITY	-0.724871	-2.1301	0.00374532	0.0178853	0.945	2025-04-08	0.0514	PSMA4;PSMB2;PSMB6;PSMB10
247	prerank	msigdb.v7.5.1.symbols.gmt__GSE2770_UNTREATED_VS_TGFB_AND_IL4_TREATED_ACT_CD4_TCELL_48H_DN	-0.388975	-2.12935	0	0.0179496	0.948	18/57	0.1236	CCT4;RPL8;FARSA;PSMA6;ENO1;RPL4;HLA-DRA;TMED2;TRA2A;HNRNPAB;HINT1;MCAT;NDUFV2;HSPH1;SNU13;TCOF1;TPT1;EIF3B
248	prerank	msigdb.v7.5.1.symbols.gmt__MORF_EIF3S2	-0.308692	-2.12934	0	0.0178772	0.948	66/175	0.1945	CCT4;YARS1;PSMB2;PARK7;TXNL4A;HNRNPC;MDH1;AATF;SET;PRKDC;PTGES3;ILF2;VDAC1;ATP5PO;CBX3;NUDC;CAPZA1;HNRNPR;ILF3;RNPS1;MCM2;XRCC6;ACLY;SSRP1;DDX19B;HNRNPAB;RUVBL2;SRRM1;SAFB;PABPC4;CLNS1A;CCT2;ATXN10;LDHB;RSL1D1;SSBP1;PRPF31;TCOF1;EIF1AX;DDX39B;RHEB;TCP1;SNRNP200;SSB;YWHAQ;GPI;EIF4A1;DEK;TARS1;EIF3I;HNRNPD;DNMT1;SNRPA;RFC4;XPO1;BAZ1B;MRPL9;ATP5F1A;AKR7A2;PHB2;SRM;SLC25A5;CSK;CCT7;MRPS18B;IARS1
249	prerank	msigdb.v7.5.1.symbols.gmt__GOBP_POSITIVE_REGULATION_OF_MRNA_PROCESSING	-0.557011	-2.12833	0	0.0180263	0.95	2025-09-15	0.1801	RBM3;THRAP3;HSPA8;NUDT21;TRA2A;SF3B4;PRDX6;PRPF19;SNRNP70
250	prerank	msigdb.v7.5.1.symbols.gmt__GCM_ACTG1	-0.354364	-2.12524	0	0.0184093	0.952	33/75	0.1917	RPS3A;RPL6;SRSF2;DHX9;RPS3;IK;RACK1;SET;SNRPA1;ILF2;RPL4;PTMA;BCLAF1;APRT;HNRNPM;SAP18;ACTG1;EIF3F;HSP90AB1;DDX39B;TCP1;HSP90AA1;PSMB4;YWHAQ;EIF4A1;EEF1G;SNRPA;ATP5F1B;HNRNPK;EEF2;CLIC1;TIAL1;SNRPF
251	prerank	msigdb.v7.5.1.symbols.gmt__ZHANG_RESPONSE_TO_CANTHARIDIN_DN	-0.420668	-2.12354	0	0.0186249	0.954	23/43	0.1719	RPL15;SNRPC;FARSA;SLC27A2;SNRPD1;TIMM23;TKT;HNRNPC;SNRPA1;RPL4;SUPT16H;MTHFD1;RUVBL2;MCM7;POLD2;NOP56;EIF3B;PGAM1;PA2G4;POLR2H;NDUFS3;SNRPA;RRM1
252	prerank	msigdb.v7.5.1.symbols.gmt__REACTOME_G2_M_CHECKPOINTS	-0.356773	-2.12214	0	0.0187395	0.955	25/75	0.1424	PSMA2;PSMA4;PSMB2;MCM4;PSMA6;PSME3;PSMB6;PSMB10;PSMA3;MCM2;CDK1;SUMO1;PSMD7;PSMD3;PSMD11;MCM7;RFC3;YWHAH;RFC2;PSMD14;MCM6;H4C1;PSMD1;PSMB4;YWHAQ
253	prerank	msigdb.v7.5.1.symbols.gmt__CHEN_LUNG_CANCER_SURVIVAL	-0.649318	-2.1214	0.00413223	0.0187791	0.956	2025-06-11	0.1258	SOD2;PEBP1;ACTG1;HPRT1;CALU;PGAM1
254	prerank	msigdb.v7.5.1.symbols.gmt__MORI_EMU_MYC_LYMPHOMA_BY_ONSET_TIME_UP	-0.415149	-2.12075	0	0.0188184	0.956	18/41	0.1503	CBX1;U2AF2;SF3B6;SRSF2;BLMH;AHCY;ILF3;SSRP1;CDK1;FKBP3;MTHFD1;HPRT1;ERH;MCM7;RFC3;BCAT1;WDHD1;EFTUD2
255	prerank	msigdb.v7.5.1.symbols.gmt__MORF_RAD21	-0.329594	-2.11936	0	0.0189211	0.957	54/125	0.2008	PSMA2;HAT1;ENSA;PSMA4;ATP5MF;PSMB2;PCNA;PARK7;IK;G3BP1;HNRNPC;MDH1;SET;KARS1;SMNDC1;HSPA8;ILF2;CBX3;ILF3;TMED2;SUMO1;PSMD7;HNRNPAB;RAD21;HNRNPM;HPRT1;CCT2;PRKAR1A;SSBP1;DCTN2;CTCF;RHEB;SNRNP200;HSP90AA1;MSH2;MTA1;PSMB4;YWHAQ;HSPA9;NDUFS3;DEK;PPP1CA;GDI2;BUD31;MRPL9;SF3B2;ETFA;YWHAB;TIAL1;KIF2A;KPNA2;HSPB11;PSMC1;PSMC2
256	prerank	msigdb.v7.5.1.symbols.gmt__GNF2_CCNA2	-0.493233	-2.11925	0	0.0188618	0.957	2025-11-21	0.1719	PCNA;MCM4;TMPO;FEN1;MCM2;CDK1;MCM7;RFC3;MCM6;RFC4;RRM1
257	prerank	msigdb.v7.5.1.symbols.gmt__GOBP_BINDING_OF_SPERM_TO_ZONA_PELLUCIDA	-0.695384	-2.11796	0.0149254	0.0188756	0.958	2025-07-09	0.1954	CCT4;CCT2;TCP1;CCT5;CCT3;CCT7;CCT8
258	prerank	msigdb.v7.5.1.symbols.gmt__GOBP_SPERM_EGG_RECOGNITION	-0.695384	-2.11796	0.0149254	0.0188756	0.958	2025-07-09	0.1954	CCT4;CCT2;TCP1;CCT5;CCT3;CCT7;CCT8
259	prerank	msigdb.v7.5.1.symbols.gmt__GSE10325_MYELOID_VS_LUPUS_MYELOID_UP	-0.608836	-2.11781	0	0.0188316	0.958	2025-06-13	0.0859	CCT4;RPS3A;RPS4X;SEPTIN11;RPL4;PABPC4
260	prerank	msigdb.v7.5.1.symbols.gmt__MODULE_3	-0.311461	-2.11707	0	0.0189035	0.96	46/162	0.1349	ANPEP;TFRC;CBX1;PSMA4;PCNA;SNRPC;SRSF2;DHX9;RALA;NOLC1;FEN1;CSE1L;DBN1;ARHGDIB;AIMP2;ACOT7;PAICS;MRPL12;RCC1;CBX3;PSMA3;ILF3;APRT;MCM2;CDK1;PSMD7;IQGAP1;CCT6A;MTHFD1;RBBP7;DDX21;HPRT1;TNPO1;EWSR1;MCM7;SSBP1;PSMD14;POLD2;MCM6;FDPS;SRP54;CALU;FADS2;SNRPB2;EIF4EBP1;UCK2
261	prerank	msigdb.v7.5.1.symbols.gmt__CUI_DEVELOPING_HEART_C1_5TH_WEEK_CARDIAC_CELLS	-0.54189	-2.11646	0	0.0189221	0.961	2025-07-16	0.1167	TXNDC17;NME4;MDH1;ISYNA1;PRDX2;CSRP1;FDPS
262	prerank	msigdb.v7.5.1.symbols.gmt__REACTOME_DECTIN_1_MEDIATED_NONCANONICAL_NF_KB_SIGNALING	-0.414298	-2.10688	0	0.0204676	0.97	14/41	0.1421	PSMA2;PSMA4;PSMB2;PSMA6;PSME3;PSMB6;PSMB10;PSMA3;PSMD7;PSMD3;PSMD11;PSMD14;PSMD1;PSMB4
263	prerank	msigdb.v7.5.1.symbols.gmt__STEIN_ESRRA_TARGETS_RESPONSIVE_TO_ESTROGEN_DN	-0.625196	-2.10666	0.00423729	0.0204421	0.97	2025-08-12	0.1719	PCNA;SLC27A2;TMPO;FEN1;MCM2;MCM6;WDHD1;RRM1
264	prerank	msigdb.v7.5.1.symbols.gmt__GOCC_RIBOSOME	-0.324569	-2.10449	0	0.0208145	0.97	27/107	0.1223	RPL8;RPL15;RPS3A;RPL6;RPS4X;DHX9;MRPL27;RPS3;RPL13A;MRPS34;RPL7A;RPS4Y2;RACK1;RRBP1;MRPL40;RPL34;MRPL12;RPS17;RPL4;MRPL23;RPS15;MRPL43;MRPL4;MRPL2;MRPS17;MRPS22;MRPS14
265	prerank	msigdb.v7.5.1.symbols.gmt__LAKE_ADULT_KIDNEY_C19_COLLECTING_DUCT_INTERCALATED_CELLS_TYPE_A_MEDULLA	-0.334791	-2.09989	0	0.0215947	0.971	46/116	0.1885	RPL8;RPL15;RPS3A;RPL6;RPS4X;RPS3;RPL13A;DDX5;RPL7A;VAPA;ENO1;MDH1;RACK1;SEPTIN11;SOD2;PTGES3;RPL34;RPS17;RPL4;HNRNPR;PEBP1;CCT6A;ACTG1;HINT1;RPS15;HSPA4;PRKAR1A;LDHB;HSPH1;HLA-C;HSP90AB1;CSDE1;TPT1;PRDX6;HSP90AA1;PFDN5;RPS5;HSPA9;SPTBN1;ATP5F1B;ATP5F1A;EEF2;EZR;YWHAB;SLC25A5;RPL30
266	prerank	msigdb.v7.5.1.symbols.gmt__MODULE_17	-0.309974	-2.09643	0	0.0220916	0.974	60/173	0.1681	RNASEH2A;CCT4;TFRC;CELF2;PSMA4;PCNA;SNRPC;SRSF2;DHX9;UBE2L6;BLMH;NOLC1;FEN1;PRKDC;AHCY;AIMP2;ACOT7;SNRPA1;PAICS;MRPL40;MRPL12;RCC1;CBX3;SF3A3;RIDA;PSMA3;ILF3;GART;APRT;MCM2;CDK1;VRK1;CCT6A;MTHFD1;RBBP7;FKBP8;RBM42;DDX21;HPRT1;MCM7;SSBP1;PSMD14;POLD2;MCM6;FDPS;SRP54;CALU;EIF2S3;MSH2;SNRPB2;EIF4EBP1;UCK2;MTA1;RRP1B;EIF3I;DNMT1;ABCF1;RFC4;CRYZ;EIF5
267	prerank	msigdb.v7.5.1.symbols.gmt__REACTOME_RHOBTB2_GTPASE_CYCLE	-0.558658	-2.09291	0	0.0227769	0.976	2025-09-16	0.1264	HNRNPC;DBN1;CCT6A;ACTG1;SRRM1;CCT2;HSP90AB1;DDX39B;HSP90AA1
268	prerank	msigdb.v7.5.1.symbols.gmt__PELLICCIOTTA_HDAC_IN_ANTIGEN_PRESENTATION_DN	-0.444839	-2.08745	0	0.0236576	0.977	1932-12-01	0.1104	PSMA2;PSMA4;PSMB2;PSMA6;PSME3;PSMB6;PSMB10;PSMA3;PSMD7;PSMD11;HLA-C;PSMD14
269	prerank	msigdb.v7.5.1.symbols.gmt__GCM_RAD21	-0.460222	-2.08592	0	0.0238764	0.978	2025-12-26	0.1424	SRSF2;DDX5;SET;ILF2;BCLAF1;SUMO1;RAD21;HNRNPM;PSMD11;CTCF;TCP1;YWHAQ
270	prerank	msigdb.v7.5.1.symbols.gmt__GSE37605_C57BL6_VS_NOD_FOXP3_IRES_GFP_TREG_UP	-0.820796	-2.08575	0.00311526	0.023825	0.978	2025-04-06	0.159	HNRNPH3;HSPA4;EEF1G;TNFAIP8L2
271	prerank	msigdb.v7.5.1.symbols.gmt__GOCC_SMALL_RIBOSOMAL_SUBUNIT	-0.44514	-2.08414	0	0.02412	0.979	13/32	0.1562	RPS3A;RPS4X;RPS3;MRPS34;RPS4Y2;RACK1;RPS17;RPS15;MRPS17;MRPS22;MRPS14;RPS5;MRPS11
272	prerank	msigdb.v7.5.1.symbols.gmt__GRADE_COLON_AND_RECTAL_CANCER_UP	-0.319319	-2.08295	0	0.0242382	0.979	61/145	0.2077	PSMA2;PCNA;SRSF2;DHX9;MCM4;MARS1;KPNA3;SRSF1;CARHSP1;TKT;SET;PRKDC;AHCY;KARS1;SOD2;RCC1;PSMA3;MCM2;SSRP1;CDK1;MTHFD1;SAP18;HSPA4;MCM7;LDHB;TFB1M;RFC2;GLO1;PSMD14;POLD2;AARS1;DDX39B;RHEB;NOP56;EIF3B;PTCD3;PA2G4;CCT5;SSB;HSPA9;EIF4A1;EFTUD2;TARS1;HNRNPD;ABCF1;MRGBP;XRN2;HNRNPK;RCN1;MRPL9;RRM1;TMEM97;EIF6;PNPT1;GARS1;CCT7;CCT8;BPHL;DDX1;POLR1D;DAP3
273	prerank	msigdb.v7.5.1.symbols.gmt__GOCC_SM_LIKE_PROTEIN_FAMILY_COMPLEX	-0.40966	-2.08195	0	0.0243143	0.979	27/53	0.1982	SF3B6;SNRPC;SNRPD1;TXNL4A;SNRPA1;SF3A3;PRPF4;CLNS1A;SART1;LUC7L2;PRPF31;LSM8;SNU13;DDX39B;SNRNP200;SNRPB2;SF3B3;PRPF6;EFTUD2;SNRPA;LUC7L3;USP39;SF3B2;SNRNP70;SF3A1;SNRPF;LSM2
274	prerank	msigdb.v7.5.1.symbols.gmt__GOMF_MRNA_BINDING	-0.328155	-2.08147	0	0.0243396	0.979	40/147	0.112	CELF2;RPS3A;SF3B6;SNRPC;DHX9;DHFR;RPS3;PARK7;RPL13A;TARDBP;DDX5;G3BP1;SRSF1;ELAVL1;RBM8A;CARHSP1;HNRNPC;SNIP1;PPP1R8;PABPC1;ALYREF;HNRNPR;RIDA;NUDT21;ILF3;RNPS1;PTBP1;PCBP2;KHSRP;HNRNPAB;HNRNPM;PABPC4;MYH10;RSL1D1;RBM4;HNRNPL;LUC7L2;DDX6;ETF1;CPSF7
275	prerank	msigdb.v7.5.1.symbols.gmt__REACTOME_MRNA_SPLICING	-0.328038	-2.08006	0	0.0245785	0.982	53/132	0.1844	U2AF2;SF3B6;SNRPC;SRSF2;DHX9;DDX5;SNRPD1;SRSF1;ELAVL1;RBM8A;SRSF10;TXNL4A;HNRNPC;SMNDC1;SNRPA1;HSPA8;ALYREF;POLR2E;HNRNPR;SF3A3;NUDT21;PRPF4;RNPS1;PTBP1;PCBP2;HNRNPM;SRRM1;SF3B4;DDX46;SART1;HNRNPL;PRPF31;LSM8;SNU13;CPSF7;SNRNP200;SNRPB2;BCAS2;SF3B3;PRPF6;POLR2H;EFTUD2;HNRNPD;SNRPA;SRSF3;USP39;HNRNPK;BUD31;CDC5L;PRPF19;SF3B2;SNRNP70;SF3A1
276	prerank	msigdb.v7.5.1.symbols.gmt__OUELLET_CULTURED_OVARIAN_CANCER_INVASIVE_VS_LMP_UP	-0.441474	-2.07939	0	0.0246163	0.982	2025-12-28	0.1107	CBX1;CSE1L;SET;AHCY;AIMP2;XRCC6;RBBP7;HNRNPM;SAFB;RBM39;LDHB;POLD2
277	prerank	msigdb.v7.5.1.symbols.gmt__GSE37301_LYMPHOID_PRIMED_MPP_VS_RAG2_KO_NK_CELL_DN	-0.466284	-2.07903	0	0.0245951	0.982	15/26	0.1964	ANPEP;CARHSP1;TXNL4A;PHC2;PFAS;DYNLRB1;MSN;HINT1;PSMD11;MYH10;MRPS31;MARCKSL1;SNRPF;IARS1;MFAP1
278	prerank	msigdb.v7.5.1.symbols.gmt__PECE_MAMMARY_STEM_CELL_UP	-0.409955	-2.07826	0	0.0246596	0.982	14/40	0.1048	RPL8;RPL15;RPS3;RALA;RPL13A;MARS1;RPL7A;KARS1;PTMA;DYNLL1;ACTG1;HINT1;PRDX2;EDF1
279	prerank	msigdb.v7.5.1.symbols.gmt__MALONEY_RESPONSE_TO_17AAG_DN	-0.42506	-2.0758	0	0.0251224	0.983	21/40	0.1957	HAT1;SRSF2;TIMM23;MDH1;PTGES3;ILF2;PTMA;CCT6A;DYNLL1;HNRNPAB;HNRNPM;PA2G4;SSB;GNG10;EIF4A1;SRSF3;RPL30;SNRPF;IARS1;SNCA;KPNA2
280	prerank	msigdb.v7.5.1.symbols.gmt__GSE25123_WT_VS_PPARG_KO_MACROPHAGE_DN	-0.3557	-2.07576	0	0.025055	0.983	30/92	0.1421	PSMA2;CNDP2;RPL8;PSMA4;PSMB2;UBE2L6;RBM8A;SRSF10;TXNL4A;PSMB6;SET;KARS1;ARHGDIB;RRP15;PTMA;HLA-DRA;PTBP1;FKBP1A;CCT6A;ACTG1;HINT1;MRPL43;DDX21;VPS29;SNU13;HSP90AB1;NME1;ARMC10;SSB;PSMB4
281	prerank	msigdb.v7.5.1.symbols.gmt__REACTOME_APC_C_MEDIATED_DEGRADATION_OF_CELL_CYCLE_PROTEINS	-0.382907	-2.07	0	0.0261538	0.987	16/48	0.1421	PSMA2;PSMA4;PSMB2;PSMA6;PSME3;PSMB6;PSMB10;PSMA3;CDK1;PSMD7;PSMD3;PSMD11;PSMD14;ANAPC7;PSMD1;PSMB4
282	prerank	msigdb.v7.5.1.symbols.gmt__MODULE_61	-0.434561	-2.06555	0	0.0270187	0.987	14/30	0.2026	BLMH;CSE1L;PAICS;RCC1;GART;SUMO1;EIF1AX;EIF3B;HSP90AA1;UMPS;NME2;SLC25A5;TOP1;ADSL
283	prerank	msigdb.v7.5.1.symbols.gmt__REACTOME_REGULATION_OF_MRNA_STABILITY_BY_PROTEINS_THAT_BIND_AU_RICH_ELEMENTS	-0.357715	-2.06516	0	0.0270293	0.988	30/64	0.2127	PSMA2;PSMA4;PSMB2;PSMA6;PSME3;ELAVL1;PSMB6;SET;HSPA8;PABPC1;PSMB10;PSMA3;PSMD7;PSMD3;KHSRP;PSMD11;TNPO1;PSMD14;PSMD1;EXOSC1;PSMB4;HNRNPD;XPO1;EXOSC5;YWHAB;PSMC5;PSMC1;PSMC2;PSMD8;PSME1
284	prerank	msigdb.v7.5.1.symbols.gmt__KEGG_MISMATCH_REPAIR	-0.521993	-2.06359	0	0.0272599	0.988	2025-08-18	0.165	PCNA;RFC3;SSBP1;RFC2;POLD2;MSH2;RFC1;RFC4
285	prerank	msigdb.v7.5.1.symbols.gmt__REACTOME_NEGATIVE_REGULATION_OF_NOTCH4_SIGNALING	-0.408501	-2.0615	0	0.0276074	0.989	14/41	0.1421	PSMA2;PSMA4;PSMB2;PSMA6;PSME3;PSMB6;PSMB10;PSMA3;PSMD7;PSMD3;PSMD11;PSMD14;PSMD1;PSMB4
286	prerank	msigdb.v7.5.1.symbols.gmt__GOBP_REGULATION_OF_RNA_SPLICING	-0.351279	-2.05986	0	0.027913	0.989	22/72	0.1007	HNRNPH3;CELF2;U2AF2;RBM3;SRSF2;DDX5;SRSF1;RBM8A;SRSF10;THRAP3;HSPA8;RNPS1;PTBP1;TRA2A;SAP18;SRRM1;RBM42;RBM39;SF3B4;SON;RBM4;HNRNPL
287	prerank	msigdb.v7.5.1.symbols.gmt__GSE36476_CTRL_VS_TSST_ACT_40H_MEMORY_CD4_TCELL_OLD_DN	-0.348778	-2.05736	0	0.0283124	0.991	37/96	0.17	RNASEH2A;ANPEP;HMGB3;MCM4;GADD45GIP1;DHFR;TMPO;FEN1;PSMB6;PCK2;AIMP2;ACOT7;PAICS;MRPL12;NUDC;RIDA;GART;MCM2;MTHFD1;ACTG1;ALDH2;MCM7;RFC3;UBE2A;AARS1;MRPS14;PGAM1;NME1;UCK2;POLR2H;CCT3;JPT1;STIP1;GSTO1;RFC4;WARS1;DCTPP1
288	prerank	msigdb.v7.5.1.symbols.gmt__MORF_XRCC5	-0.300784	-2.05641	0	0.0283921	0.992	64/162	0.1907	YARS1;SRSF2;DHX9;PARK7;TARDBP;SRSF1;TXNL4A;HNRNPC;MDH1;AATF;SET;PRKDC;PTGES3;ILF2;ATP5PO;NUDC;CAPZA1;HNRNPR;NARS1;RNPS1;MCM2;XRCC6;ACLY;SSRP1;PTBP1;DDX19B;DYNLL1;HNRNPAB;HNRNPM;SEPTIN7;RUVBL2;SRRM1;SAFB;PABPC4;CCT2;ATXN10;API5;SSBP1;PRPF31;MCM6;EIF1AX;DDX39B;DNAJC9;TCP1;WDR1;SNRNP200;CAP1;SSB;YWHAQ;DEK;EIF3I;HNRNPD;DNMT1;PAPSS1;SNRPA;XPO1;BAZ1B;RRM1;AKR7A2;PHB2;SNRNP70;CSK;TIAL1;CCT7
289	prerank	msigdb.v7.5.1.symbols.gmt__GSE2405_0H_VS_24H_A_PHAGOCYTOPHILUM_STIM_NEUTROPHIL_UP	-0.330939	-2.05526	0	0.028575	0.992	33/93	0.1722	CCT4;RPS3A;RPL6;RPS4X;BRK1;RPS3;RPL13A;RPL7A;TKT;HNRNPC;RACK1;SET;DAP;HSPA8;RPL34;PSMB10;RPL4;CORO1A;AKR1A1;RBBP7;ACTG1;HINT1;TRMT112;TPT1;RPS5;BTF3L4;PSMB4;EEF1G;EIF3I;TNFAIP8L2;GDI2;HNRNPK;LASP1
290	prerank	msigdb.v7.5.1.symbols.gmt__GOBP_RNA_SPLICING	-0.286243	-2.05403	0	0.0287912	0.992	80/220	0.1807	HNRNPH3;CELF2;U2AF2;RBM3;SF3B6;SNRPC;SRSF2;DHX9;IK;TARDBP;DDX5;SNRPD1;SRSF1;RBM8A;SRSF10;TXNL4A;HNRNPC;SNIP1;THRAP3;PPP1R8;SFPQ;SMNDC1;SNRPA1;HSPA8;PABPC1;ALYREF;HNRNPR;SF3A3;PRPF4;RNPS1;PTBP1;TRA2A;RSRC1;KHSRP;THOC7;HNRNPM;SAP18;SRRM1;RBM42;RBM39;CLNS1A;SF3B4;DDX46;SART1;PRPF4B;SON;RALY;ACIN1;CWF19L1;RBM4;HNRNPL;LUC7L2;PRPF31;LSM8;SNU13;DDX39B;PRDX6;SNRNP200;CCAR2;SNRPB2;BCAS2;RBM10;SF3B3;PRPF6;…
291	prerank	msigdb.v7.5.1.symbols.gmt__REACTOME_SRP_DEPENDENT_COTRANSLATIONAL_PROTEIN_TARGETING_TO_MEMBRANE	-0.408724	-2.04952	0	0.0296633	0.994	15/41	0.1179	RPL8;RPL15;RPS3A;RPL6;RPS4X;RPS3;RPL13A;RPL7A;RPS4Y2;RPL34;RPS17;RPL4;RPS15;RPN2;SRP54
292	prerank	msigdb.v7.5.1.symbols.gmt__MORF_PPP2CA	-0.328429	-2.04745	0	0.0300627	0.994	34/90	0.1713	HNRNPH3;PSMA4;ZNF207;IK;TARDBP;HNRNPC;MDH1;AATF;SET;KARS1;SMNDC1;HSPA8;ILF2;CAPZA1;RNPS1;HNRNPAB;RAD21;HNRNPM;SEPTIN7;SAFB;CCT2;SON;PRPF31;ETF1;EIF1AX;SNRNP200;SSB;YWHAQ;DEK;HNRNPD;GDI2;XPO1;HNRNPK;MRPL9
293	prerank	msigdb.v7.5.1.symbols.gmt__GOBP_TELOMERASE_RNA_LOCALIZATION	-0.559331	-2.04442	0	0.0307197	0.995	2025-10-15	0.1954	CCT4;RUVBL1;CCT6A;RUVBL2;CCT2;TCP1;CCT5;CCT3;CCT7;CCT8
294	prerank	msigdb.v7.5.1.symbols.gmt__GSE9006_HEALTHY_VS_TYPE_1_DIABETES_PBMC_1MONTH_POST_DX_UP	-0.331228	-2.0443	0	0.030662	0.995	40/103	0.1753	ENSA;LSM12;RBM3;KPNB1;FARSA;DR1;AATF;PRKDC;SFPQ;AHCY;DPYSL2;MRPL12;HNRNPR;RNPS1;XRCC6;TMED2;PCBP2;MTHFD1;HNRNPM;MSN;ACTG1;SAFB;RBM39;PABPC4;CORO1C;SART1;PCNP;EIF1AX;CSDE1;SAFB2;MATR3;HSPA9;GPI;COPS7B;EIF3I;HNRNPD;GDI2;ATP5F1B;PPP1CB;EZR
295	prerank	msigdb.v7.5.1.symbols.gmt__CHIARADONNA_NEOPLASTIC_TRANSFORMATION_KRAS_UP	-0.414364	-2.04382	0	0.0306979	0.996	20/40	0.1926	RBM3;PCNA;DHX9;HMGB3;SET;AHCY;ILF2;PSMA3;SSRP1;HPRT1;ERH;ANP32E;LSM8;SNU13;MARCKSL1;HNRNPD;DNMT1;RRM1;CENPV;TOP1
297	prerank	msigdb.v7.5.1.symbols.gmt__MORF_PPP1CC	-0.329493	-2.04137	0	0.031232	0.997	43/106	0.1982	YARS1;SRSF1;PRKDC;PAICS;PTGES3;VDAC1;ATP5PO;NUDC;HNRNPR;SF3A3;IPO5;MCM2;SSRP1;DDX19B;KHSRP;RUVBL2;SRRM1;SAFB;DDX21;PABPC4;ATXN10;SSBP1;MCM6;EIF1AX;DNAJC9;TCP1;SNRNP200;CCT5;TARS1;EIF3I;EDC4;HNRNPD;DNMT1;SNRPA;RFC4;XPO1;BAZ1B;RRM1;AKR7A2;GARS1;IARS1;CCT8;LSM2
298	prerank	msigdb.v7.5.1.symbols.gmt__GNF2_CCNB2	-0.565867	-2.03952	0.00420168	0.0315773	0.998	2025-05-13	0.0668	PCNA;MCM4;FEN1;MCM2;CDK1
299	prerank	msigdb.v7.5.1.symbols.gmt__AIZARANI_LIVER_C3_NK_NKT_CELLS_2	-0.446813	-2.03447	0	0.0327342	0.998	2025-09-29	0.0558	CELF2;RPS3A;RPS3;RPL13A;ARHGDIB;LCP1;RPL34;RPS17;CORO1A
300	prerank	msigdb.v7.5.1.symbols.gmt__LAKE_ADULT_KIDNEY_C23_ENDOTHELIAL_CELLS_AVR	-0.418337	-2.0297	0	0.0339085	0.998	1932-12-01	0.1214	RPL8;RPL13A;DDX5;RACK1;PABPC1;RPL4;PTMA;HLA-DRA;ACTG1;HLA-E;HSP90AB1;TPT1
301	prerank	msigdb.v7.5.1.symbols.gmt__HEDENFALK_BREAST_CANCER_BRACX_UP	-0.771323	-2.02591	0	0.0349999	0.998	2025-04-06	0.1637	RPL15;RPS4X;RPS5;ATP5F1B
302	prerank	msigdb.v7.5.1.symbols.gmt__MODULE_83	-0.290991	-2.02585	0	0.0348961	0.998	54/170	0.1543	PSMA2;RPL8;RPL15;RPS3A;PSMA4;RBM3;RPL6;RPS4X;SRSF2;RPS3;EIF5A;RPL13A;NME4;RPL7A;MDH1;RACK1;DAP;HSPA8;VDAC1;PABPC1;RPL34;ATP5PO;RPS17;RPL4;HNRNPR;PTMA;PSMA3;APRT;TMED2;PCBP2;DYNLL1;RAB10;HINT1;RPS15;LDHB;NDUFV2;RBM4;SSBP1;EIF3F;HLA-C;TPT1;PRDX6;SNRPB2;PFDN5;PSMD1;RNASEH2C;RPS5;SSB;PSMB4;GNG10;CCT3;EIF4A1;EEF1G;EIF3I
304	prerank	msigdb.v7.5.1.symbols.gmt__WINNEPENNINCKX_MELANOMA_METASTASIS_UP	-0.370666	-2.0255	0	0.0348467	0.998	24/54	0.2073	CHORDC1;CCT4;PCNA;MCM4;DHFR;SRSF10;PAICS;CDK1;RSRC1;HSPA4;CACYBP;MRPS17;TCOF1;MCM6;ENY2;NME1;CCT5;TARS1;RFC4;XPO1;CCT7;KPNA2;FAM98A;NASP
305	prerank	msigdb.v7.5.1.symbols.gmt__REACTOME_RUNX1_REGULATES_TRANSCRIPTION_OF_GENES_INVOLVED_IN_DIFFERENTIATION_OF_HSCS	-0.401481	-2.02419	0	0.035033	0.998	22/44	0.2202	PSMA2;PSMA4;PSMB2;PSMA6;PSME3;PSMB6;PSMB10;PSMA3;PSMD7;PSMD3;PSMD11;PSMD14;H4C1;PSMD1;PSMB4;PSMC5;PSMC1;PSMC2;RUNX1;PSMD8;PSME1;PSMB1
306	prerank	msigdb.v7.5.1.symbols.gmt__MORF_RAD23A	-0.282768	-2.02219	0	0.0355346	0.998	92/247	0.1982	HAT1;YARS1;PSMB2;FARSA;PARK7;TARDBP;SRSF1;TXNL4A;HNRNPC;MDH1;DR1;AATF;SET;PRKDC;KARS1;SMNDC1;ACOT7;SNRPA1;PTGES3;ILF2;VDAC1;NDUFB3;ATP5PO;CBX3;NUDC;CAPZA1;HNRNPR;ILF3;NARS1;RNPS1;MCM2;XRCC6;ACLY;SUMO1;DDX19B;KHSRP;DYNLL1;HNRNPAB;HNRNPM;RUVBL2;SRRM1;SAFB;PABPC4;CCT2;ATXN10;NDUFV2;RSL1D1;SSBP1;PRPF31;GLO1;MCM6;EIF1AX;DDX39B;RHEB;DNAJC9;TCP1;EIF3B;WDR1;SNRNP200;CAP1;CCT5;SSB;YWHAQ;HSPA9;NDUFS3;EIF4A…
307	prerank	msigdb.v7.5.1.symbols.gmt__GOCC_U2_TYPE_SPLICEOSOMAL_COMPLEX	-0.35913	-2.02168	0	0.0355657	0.998	34/67	0.1982	U2AF2;SF3B6;SNRPC;IK;SNRPD1;RBM8A;TXNL4A;SNIP1;SNRPA1;SF3A3;PRPF4;SF3B4;SART1;LUC7L2;PRPF31;LSM8;SNU13;SNRNP200;SNRPB2;BCAS2;SF3B3;PRPF6;EFTUD2;LUC7L3;BUD31;CDC5L;PRPF19;SF3B2;SNRNP70;SMU1;SF3A1;SNRPF;MFAP1;LSM2
308	prerank	msigdb.v7.5.1.symbols.gmt__GOBP_NEGATIVE_REGULATION_OF_MRNA_CATABOLIC_PROCESS	-0.51408	-2.02104	0	0.0356334	0.998	2025-10-17	0.1559	DHX9;TARDBP;ELAVL1;HNRNPC;THRAP3;PABPC1;HNRNPAB;CSDE1;RBM10;HNRNPD
309	prerank	msigdb.v7.5.1.symbols.gmt__REACTOME_DOWNSTREAM_SIGNALING_EVENTS_OF_B_CELL_RECEPTOR_BCR	-0.381179	-2.02011	0	0.0357413	0.998	15/48	0.1421	PSMA2;PSMA4;PSMB2;PSMA6;PSME3;PSMB6;PSMB10;PSMA3;PSMD7;FKBP1A;PSMD3;PSMD11;PSMD14;PSMD1;PSMB4
310	prerank	msigdb.v7.5.1.symbols.gmt__GOCC_METHYLOSOME	-0.645104	-2.01929	0.00392157	0.0358404	0.998	2025-07-09	0.2688	SNRPD1;CLNS1A;ERH;SNRPF;PRMT1;PRMT5;SNRPD3
311	prerank	msigdb.v7.5.1.symbols.gmt__GOBP_DNA_STRAND_ELONGATION	-0.471902	-2.01781	0	0.0361614	0.998	2025-09-22	0.1107	PCNA;YY1;MCM4;RUVBL1;RUVBL2;MCM7;RFC3;ACTL6A;POLD2
312	prerank	msigdb.v7.5.1.symbols.gmt__GSE16450_IMMATURE_VS_MATURE_NEURON_CELL_LINE_DN	-0.361603	-2.01685	0	0.0362545	0.998	22/62	0.1546	MRRF;SNRPC;MCM4;FARSA;TIMM8A;MRPS34;ALYREF;NUDC;UTP4;NOP2;POLR1A;MRPL4;RFC3;MYBBP1A;RFC2;POLD2;EIF4EBP1;UCK2;USP14;PA2G4;STIP1;TIMM50
313	prerank	msigdb.v7.5.1.symbols.gmt__GSE25088_CTRL_VS_IL4_STIM_STAT6_KO_MACROPHAGE_UP	-0.438433	-2.01667	0	0.0362022	0.998	2025-10-26	0.1264	KPNB1;G3BP1;CAPZA1;NUP50;HSPH1;RBM4;SFXN2;EIF1AX;BCAT1;HSP90AA1
314	prerank	msigdb.v7.5.1.symbols.gmt__FERRANDO_T_ALL_WITH_MLL_ENL_FUSION_DN	-0.389581	-2.01572	0	0.0363427	0.998	16/44	0.1258	PSMA2;KPNB1;PSMB2;PCNA;PSMA6;CSE1L;BCLAF1;MCM2;KHSRP;HINT1;RFTN1;HPRT1;POLD2;PRDX6;EIF3B;PGAM1
315	prerank	msigdb.v7.5.1.symbols.gmt__GNF2_RRM2	-0.584057	-2.00857	0	0.0382757	0.998	2025-06-11	0.1719	PCNA;MCM4;MCM2;CDK1;MCM6;RRM1
316	prerank	msigdb.v7.5.1.symbols.gmt__TRAVAGLINI_LUNG_CD4_NAIVE_T_CELL	-0.442354	-2.00688	0	0.0386595	0.998	2025-10-29	0.096	RPL8;RPL15;RPS3A;RPL6;RPS3;RPL13A;RPL34;RPL4;RPS15;LDHB
317	prerank	msigdb.v7.5.1.symbols.gmt__GNF2_HAT1	-0.404993	-2.00642	0	0.0386519	0.998	20/40	0.2083	HAT1;FEN1;SNRPD1;SRSF1;PTGES3;CBX3;MCM2;NUP50;VRK1;RAD21;ANP32E;USP14;PA2G4;DEK;SRSF3;RRM1;ETFA;HSPB11;EIF2S1;CHCHD3
318	prerank	msigdb.v7.5.1.symbols.gmt__MODULE_155	-0.535566	-2.00472	0.00925926	0.0391271	0.998	2025-06-15	0.0919	CCT4;KPNB1;HSPA8;FKBP1A;CCT6A;TNPO1
319	prerank	msigdb.v7.5.1.symbols.gmt__REACTOME_TRANSLATION	-0.301657	-2.00419	0	0.039118	0.998	54/184	0.1562	MRRF;RPL8;YARS1;RPL15;RPS3A;LARS1;RPL6;RPS4X;GADD45GIP1;MRPL27;FARSA;RPS3;RPL13A;MARS1;MRPS34;RPL7A;RPS4Y2;KARS1;AIMP2;PABPC1;MRPL40;RPL34;MRPL12;RPS17;RPL4;NARS1;MRPL23;RPS15;MRPL43;MRPL4;MRPL2;RPN2;MRPS17;EIF3F;ETF1;TRMT112;AARS1;MRPS22;EIF1AX;SRP54;MRPS14;EIF3B;MRPS31;EIF2S3;PTCD3;EIF4EBP1;APEH;RPS5;EIF4A1;TARS1;EEF1G;EIF5B;EIF3I;MRPS11
320	prerank	msigdb.v7.5.1.symbols.gmt__CHAUHAN_RESPONSE_TO_METHOXYESTRADIOL_UP	-0.465031	-2.00305	0	0.0392899	0.998	2025-12-25	0.1929	YARS1;RBM3;SRSF2;TARDBP;HSPA8;AARS1;HSP90AA1;NME1;PSMD1;SRM;GARS1;RBPMS
321	prerank	msigdb.v7.5.1.symbols.gmt__BASSO_B_LYMPHOCYTE_NETWORK	-0.342078	-2.00216	0	0.0394136	0.998	28/75	0.1465	PSMB2;PCNA;LGALS1;BLMH;FEN1;SRSF1;CSE1L;AIMP2;PAICS;MRPL12;RCC1;PSMA3;SAR1A;SSRP1;CDK1;HNRNPAB;RUVBL2;HPRT1;HLA-E;SSBP1;PSMD14;POLD2;TCP1;NME1;UCK2;PSMD1;POLR2H;HSPA9
322	prerank	msigdb.v7.5.1.symbols.gmt__CAIRO_HEPATOBLASTOMA_CLASSES_UP	-0.256285	-2.00153	0	0.0395054	0.998	87/330	0.1487	RNASEH2A;CCT4;TFRC;RPL8;RPL15;RPL6;KPNB1;SRSF2;HMGB3;MCM4;FARSA;RPS3;ZNF207;TMPO;BLMH;NOLC1;SNRPD1;SRSF1;CSE1L;RUVBL1;TXNL4A;HNRNPC;ENO1;ST13;RACK1;AATF;PRKDC;SFPQ;AHCY;KARS1;LRRC59;ILF2;PFAS;MRPL12;POLR1C;RCC1;CBX3;RPL4;HNRNPR;ILF3;GART;IPO5;APRT;MCM2;XRCC6;ACLY;SSRP1;CDK1;VRK1;CCT6A;SUPT16H;RUVBL2;FAM136A;PARP1;PABPC4;CLNS1A;CCT2;MCM7;RSL1D1;RBM4;MYBBP1A;RPN2;RFC2;SNU13;EIF3F;AARS1;CPNE1;MCM6;H…
323	prerank	msigdb.v7.5.1.symbols.gmt__GOBP_PROTEIN_LOCALIZATION_TO_NUCLEAR_BODY	-0.599001	-2.00139	0	0.039429	0.998	2025-08-11	0.1954	CCT4;CCT6A;CCT2;TCP1;CCT5;CCT3;CCT7;CCT8
324	prerank	msigdb.v7.5.1.symbols.gmt__GSE15930_NAIVE_VS_48H_IN_VITRO_STIM_IFNAB_CD8_TCELL_DN	-0.308916	-2.001	0	0.0394036	0.998	48/115	0.2014	DPY30;YARS1;LARS1;SNRPC;FARSA;BLMH;MARS1;TARDBP;KPNA3;PCK2;MRPL12;PEBP1;GART;NUP50;PSMD7;TFAM;RUVBL2;PABPC4;PRDX2;MCM7;PGM1;PRPF31;RPRD1B;ETF1;BCAT1;MRPS31;PGD;RRP1B;CCT3;MARCKSL1;EFTUD2;TARS1;MRPS11;HMGN5;ABCF1;SNRPA;LUC7L3;USP39;TMEM97;ALDH18A1;EIF6;SF3A1;GARS1;MRPS18B;IARS1;LSM2;PSMC1;DDX1
325	prerank	msigdb.v7.5.1.symbols.gmt__GNF2_CKS1B	-0.516319	-2.00086	0.00471698	0.0393126	0.998	2025-11-17	0.2343	RNASEH2A;CCT4;PAICS;RFC3;MCM6;TCP1;PA2G4;RFC4;IARS1;MCM3;SMC2
326	prerank	msigdb.v7.5.1.symbols.gmt__RUBENSTEIN_SKELETAL_MUSCLE_NK_CELLS	-0.340363	-2.00001	0	0.0394383	0.998	21/77	0.1098	RPL15;RPS3A;RBM3;RPL6;RPS3;PARK7;RBM8A;ENO1;ARHGDIB;LCP1;HSPA8;PABPC1;NDUFB3;CORO1A;PTMA;TMED2;MSN;ACTG1;GMFG;ARPC5L;CTSW
327	prerank	msigdb.v7.5.1.symbols.gmt__PARK_HSC_VS_MULTIPOTENT_PROGENITORS_UP	-0.588017	-1.99863	0.00796813	0.0397863	0.998	2025-06-12	0.09	HAT1;CELF2;RBM3;ZNF207;PABPC1;PRKAR1A
329	prerank	msigdb.v7.5.1.symbols.gmt__GNF2_SMC2L1	-0.631906	-1.99793	0	0.0399327	0.998	2025-08-10	0.2343	PCNA;CDK1;RFC3;MCM6;RFC4;RRM1;MCM3;SMC2
330	prerank	msigdb.v7.5.1.symbols.gmt__DAIRKEE_CANCER_PRONE_RESPONSE_BPA_E2	-0.36459	-1.99635	0	0.0402809	0.998	20/56	0.1628	RPL15;KPNB1;PSMB2;PSMA6;TKT;HNRNPC;SFPQ;RPL4;KHSRP;SUPT16H;MCM7;POLD2;TCP1;PRDX6;EIF2S3;EIF4EBP1;POLR2H;NDUFS3;EIF4A1;SRSF3
331	prerank	msigdb.v7.5.1.symbols.gmt__FAN_OVARY_CL10_PUTATIVE_EARLY_ATRESIA_GRANULOSA_CELL	-0.310337	-1.99548	0	0.0404211	0.998	34/131	0.1114	PSMA4;ATP5MF;SF3B6;PSMB2;SNRPC;GADD45GIP1;PARK7;NME4;SNRPD1;DDAH2;PSMB6;MDH1;PHF6;VDAC1;ATP5PO;RPS17;NDUFA2;CBX3;PTMA;PSMA3;PEBP1;APRT;DYNLL1;ACTG1;HINT1;CLNS1A;PRDX2;ERH;LDHB;NDUFV2;SSBP1;VPS29;FSCN1;TRMT112
332	prerank	msigdb.v7.5.1.symbols.gmt__YAMASHITA_LIVER_CANCER_WITH_EPCAM_UP	-0.496499	-1.99327	0	0.0409062	0.999	2025-08-19	0.0524	RPS3A;RPL6;RPS4X;RPS3;RPL13A;RPL7A;AHCY;POLR2E
333	prerank	msigdb.v7.5.1.symbols.gmt__QI_PBMC_ZOSTAVAX_AGE_50_75YO_CORRELATED_WITH_T_CELL_RESPONSES_1D_INFORMATIVE_OF_LONG_TERM_RESPONSES_NEGATIVE	-0.761756	-1.98902	0.00660066	0.0421576	0.999	2025-02-06	0.0336	LGALS1;ENO1
334	prerank	msigdb.v7.5.1.symbols.gmt__REACTOME_REGULATION_OF_PTEN_STABILITY_AND_ACTIVITY	-0.381218	-1.9855	0	0.0431597	0.999	14/43	0.1421	PSMA2;PSMA4;PSMB2;PSMA6;PSME3;PSMB6;PSMB10;PSMA3;PSMD7;PSMD3;PSMD11;PSMD14;PSMD1;PSMB4
335	prerank	msigdb.v7.5.1.symbols.gmt__GOMF_TFIID_CLASS_TRANSCRIPTION_FACTOR_COMPLEX_BINDING	-0.836294	-1.98509	0.00307692	0.0431238	0.999	2025-03-05	0.1048	RUVBL1;RUVBL2;EDF1
336	prerank	msigdb.v7.5.1.symbols.gmt__MODY_HIPPOCAMPUS_PRENATAL	-0.525737	-1.98503	0	0.0430168	0.999	2025-09-17	0.1528	RPL8;PCNA;RPL13A;RPL34;POLR1C;NFYB;SNRPB2;EFTUD2;EEF1G
337	prerank	msigdb.v7.5.1.symbols.gmt__HSF2_TARGET_GENES	-0.349686	-1.98495	0	0.0429292	0.999	24/66	0.1565	CHORDC1;CCT4;PCNA;UBQLN1;ST13;PTGES3;HSPA8;NUDC;PCBP2;CCT6A;CCT2;HSPA4;EWSR1;HSPH1;GLO1;TPT1;TCP1;MATR3;HSP90AA1;NME1;CCT5;STIP1;DUSP3;GATAD2A
338	prerank	msigdb.v7.5.1.symbols.gmt__GOCC_U4_SNRNP	-0.770674	-1.98382	0.0107527	0.0431071	0.999	2025-04-06	0.1917	SNRPD1;PRPF31;DDX39B;SNRPF
339	prerank	msigdb.v7.5.1.symbols.gmt__GOMF_HISTONE_METHYLTRANSFERASE_BINDING	-0.821309	-1.98219	0.00308642	0.04347	0.999	2025-04-05	0.122	CBX1;CBX3;HSP90AB1;NOP56
341	prerank	msigdb.v7.5.1.symbols.gmt__GOBP_PROTEIN_LOCALIZATION_TO_NUCLEOPLASM	-0.575103	-1.98091	0	0.0437566	0.999	2025-08-12	0.1954	CCT4;CCT6A;CCT2;TCP1;CCT5;CCT3;CCT7;CCT8
342	prerank	msigdb.v7.5.1.symbols.gmt__HALLMARK_G2M_CHECKPOINT	-0.349735	-1.98025	0	0.0437936	0.999	23/74	0.1145	CBX1;KPNB1;SRSF2;HMGB3;TMPO;NOLC1;G3BP1;SNRPD1;SRSF1;SRSF10;DR1;SFPQ;HSPA8;ILF3;MCM2;NUP50;CDK1;RAD21;NUMA1;PRPF4B;EWSR1;MCM6;CTCF
344	prerank	msigdb.v7.5.1.symbols.gmt__GOBP_TRANSLOCATION_OF_MOLECULES_INTO_HOST	-0.638134	-1.9798	0.00335571	0.0438303	0.999	2025-07-09	0.2531	ALYREF;THOC7;DDX39B;TCP1;THOC2;THOC1;THOC6
345	prerank	msigdb.v7.5.1.symbols.gmt__WP_EXERCISEINDUCED_CIRCADIAN_REGULATION	-0.528548	-1.97918	0	0.0439368	0.999	2025-07-16	0.0671	PSMA4;VAPA;ETV6;HSPA8;CBX3;SF3A3;SUMO1
346	prerank	msigdb.v7.5.1.symbols.gmt__HP_RETINAL_TELANGIECTASIA	-0.826013	-1.97895	0	0.0438959	0.999	2025-02-05	0.0113	MT-ATP6;PCNA
347	prerank	msigdb.v7.5.1.symbols.gmt__REACTOME_UCH_PROTEINASES	-0.384482	-1.97822	0	0.0440637	0.999	17/49	0.1421	PSMA2;PSMA4;PSMB2;YY1;PSMA6;PSME3;RUVBL1;PSMB6;PSMB10;PSMA3;PSMD7;PSMD3;PSMD11;ACTL6A;PSMD14;PSMD1;PSMB4
348	prerank	msigdb.v7.5.1.symbols.gmt__GCM_CBFB	-0.360746	-1.9768	0	0.0443326	0.999	21/53	0.1659	SRSF2;DHX9;PSMA6;BLMH;DDX5;SET;ILF2;CAPZA1;HNRNPM;ACTG1;HPRT1;ATXN10;ERH;HNRNPL;EIF3F;CTCF;YWHAQ;HNRNPD;SNRPA;ATP5F1B;XPO1
349	prerank	msigdb.v7.5.1.symbols.gmt__MORF_NME2	-0.335597	-1.97669	0	0.0442291	0.999	40/83	0.2205	RPL8;RPL15;RPS3A;RPL6;ATP5MF;RPS4X;RPS3;RPL13A;HNRNPC;ENO1;RACK1;PABPC1;RPL34;NDUFA2;ARF5;MRPL23;PCBP2;SAP18;ACTG1;HINT1;RALY;HSP90AB1;HSP90AA1;NME1;RPS5;PSMB4;POLR2H;EIF4A1;EEF1G;NME2;EEF2;RPL30;CLIC1;CCT7;PSMC1;URM1;PSMD8;PTPA;PSMB1;PUF60
350	prerank	msigdb.v7.5.1.symbols.gmt__GNF2_GLTSCR2	-0.625262	-1.9755	0.012605	0.0444525	0.999	2025-05-09	0.1885	RPL13A;RPL34;RPS15;EEF1G;RPL30
351	prerank	msigdb.v7.5.1.symbols.gmt__GNF2_CENPF	-0.484153	-1.97371	0.00970874	0.0449419	0.999	2025-10-20	0.1719	HAT1;PCNA;TMPO;FEN1;MCM2;CDK1;MCM7;DNAJC9;RFC4;RRM1
352	prerank	msigdb.v7.5.1.symbols.gmt__MODULE_372	-0.731487	-1.97265	0.00630915	0.0452376	0.999	2025-04-06	0.1299	LARS1;FEN1;NUP50;MSH2
353	prerank	msigdb.v7.5.1.symbols.gmt__MORF_GNB1	-0.262836	-1.97186	0	0.0453591	0.999	72/198	0.1982	YARS1;PSMB2;SRSF2;PARK7;TARDBP;TXNL4A;HNRNPC;MDH1;DR1;SET;PRKDC;SMNDC1;PTGES3;ILF2;VDAC1;ATP5PO;CBX3;NUDC;CAPZA1;HNRNPR;ILF3;RNPS1;MCM2;SND1;PTBP1;DDX19B;KHSRP;DYNLL1;HNRNPAB;HNRNPM;SEPTIN7;RUVBL2;SRRM1;SAFB;PABPC4;ATXN10;SSBP1;PRPF31;MCM6;EIF1AX;DDX39B;RHEB;DNAJC9;TCP1;WDR1;SNRNP200;CAP1;SSB;YWHAQ;DEK;TARS1;EIF3I;EDC4;HNRNPD;DNMT1;PAPSS1;SNRPA;XPO1;BAZ1B;MRPL9;RRM1;AKR7A2;PHB2;CHD4;SF3A1;GARS1;C…
354	prerank	msigdb.v7.5.1.symbols.gmt__GOMF_PROTEIN_FOLDING_CHAPERONE	-0.459953	-1.96583	0	0.0473213	0.999	2025-12-23	0.1471	CCT4;CCT6B;HSPA8;CCT6A;FKBP8;CCT2;HSP90AB1;TCP1;HSP90AA1;CCT5;HSPA9;CCT3
355	prerank	msigdb.v7.5.1.symbols.gmt__BIOCARTA_RANMS_PATHWAY	-0.807114	-1.96483	0	0.047504	0.999	2025-03-05	0.0903	KPNB1;RCC1;NUMA1
356	prerank	msigdb.v7.5.1.symbols.gmt__GCM_RAF1	-0.447832	-1.95924	0	0.0493884	1	13/25	0.1559	MARS1;DDX5;HNRNPC;DR1;SET;PTGES3;ILF2;PABPC1;PCBP2;HNRNPL;DDX39B;EIF4A1;HNRNPD
357	prerank	msigdb.v7.5.1.symbols.gmt__REACTOME_TRANSCRIPTIONAL_REGULATION_BY_RUNX3	-0.398009	-1.95899	0	0.0493475	1	21/42	0.2202	PSMA2;PSMA4;PSMB2;PSMA6;PSME3;PSMB6;PSMB10;PSMA3;PSMD7;PSMD3;PSMD11;PSMD14;PSMD1;PSMB4;PSMC5;PSMC1;PSMC2;RUNX1;PSMD8;PSME1;PSMB1
358	prerank	msigdb.v7.5.1.symbols.gmt__REACTOME_INTRAFLAGELLAR_TRANSPORT	-0.802388	-1.95867	0.00308642	0.0493211	1	2025-05-05	0.1992	DYNLL1;DYNLRB1;TNPO1;IFT27;HSPB11
359	prerank	msigdb.v7.5.1.symbols.gmt__MODULE_133	-0.525128	-1.9569	0.004329	0.0497892	1	2025-08-15	0.1945	YARS1;FARSA;KARS1;NARS1;AARS1;TARS1;GARS1;IARS1
360	prerank	msigdb.v7.5.1.symbols.gmt__GOCC_BOX_C_D_RNP_COMPLEX	-0.713515	-1.9563	0.0111111	0.0499025	1	2025-04-07	0.122	NOLC1;FBLL1;SNU13;NOP56
361	prerank	msigdb.v7.5.1.symbols.gmt__FRASOR_RESPONSE_TO_SERM_OR_FULVESTRANT_DN	-0.523561	-1.95536	0	0.050089	1	2025-08-16	0.1139	RNASEH2A;MCM2;CDK1;FKBP1A;MTHFD1;MCM7;RFC2;MCM6
362	prerank	msigdb.v7.5.1.symbols.gmt__REACTOME_MITOTIC_G1_PHASE_AND_G1_S_TRANSITION	-0.333875	-1.95349	0	0.0507227	1	19/71	0.1139	PSMA2;PSMA4;PSMB2;PCNA;MCM4;DHFR;PSMA6;PSME3;PSMB6;PSMB10;PSMA3;MCM2;CDK1;PSMD7;PSMD3;PSMD11;MCM7;PSMD14;MCM6
363	prerank	msigdb.v7.5.1.symbols.gmt__GSE18893_TCONV_VS_TREG_24H_TNF_STIM_UP	-0.320714	-1.95072	0	0.0517091	1	24/91	0.1063	RNASEH2A;TFRC;PCNA;HMGB3;MCM4;APOO;SLC27A2;TMPO;PRKDC;ILF2;NDUFB3;MRPL12;ATP5PO;NDUFA2;NUDT21;IPO5;MCM2;VRK1;NUP35;PRDX2;MRPL4;MCM7;ACTL6A;RFC2
364	prerank	msigdb.v7.5.1.symbols.gmt__REACTOME_CYCLIN_A_CDK2_ASSOCIATED_EVENTS_AT_S_PHASE_ENTRY	-0.37547	-1.95032	0	0.0517461	1	14/43	0.1421	PSMA2;PSMA4;PSMB2;PSMA6;PSME3;PSMB6;PSMB10;PSMA3;PSMD7;PSMD3;PSMD11;PSMD14;PSMD1;PSMB4
365	prerank	msigdb.v7.5.1.symbols.gmt__SONG_TARGETS_OF_IE86_CMV_PROTEIN	-0.432857	-1.94876	0	0.0522414	1	14/28	0.1719	PCNA;DHFR;CASP3;MCM2;CDK1;TFAM;MCM7;RFC3;RFC2;MCM6;DNAJC9;MSH2;UMPS;RRM1
366	prerank	msigdb.v7.5.1.symbols.gmt__REACTOME_RHO_GTPASES_ACTIVATE_IQGAPS	-0.709947	-1.94537	0.00738007	0.0533505	1	2025-03-07	0.0976	IQGAP1;ACTG1;IQGAP2
367	prerank	msigdb.v7.5.1.symbols.gmt__GSE40274_CTRL_VS_SATB1_TRANSDUCED_ACTIVATED_CD4_TCELL_DN	-0.357384	-1.94274	0	0.0542151	1	34/65	0.2258	CCT4;CBX1;YARS1;PSME3;MARS1;SNRPD1;SNRPA1;NUDC;PSMA3;NARS1;GART;ARF5;PSMD7;MYBBP1A;SNU13;MATR3;UCK2;EIF4A1;DUSP3;EFTUD2;UMPS;NME2;SPIN1;PMPCA;NUP43;NDUFB4;MRPS18B;PSMC2;EIF2S1;GCN1;P3H1;PUF60;RRP12;RARS1
368	prerank	msigdb.v7.5.1.symbols.gmt__REACTOME_METABOLISM_OF_AMINO_ACIDS_AND_DERIVATIVES	-0.290327	-1.94227	0	0.0542551	1	30/135	0.0838	PSMA2;RPL8;RPL15;RPS3A;LARS1;PSMA4;RPL6;PSMB2;RPS4X;RPS3;PSMA6;PSME3;RPL13A;MARS1;RPL7A;RPS4Y2;PSMB6;AHCY;KARS1;AIMP2;RPL34;PSMB10;RPS17;RPL4;RIDA;PSMA3;PSMD7;PSMD3;RPS15;PSMD11
369	prerank	msigdb.v7.5.1.symbols.gmt__GAUTAM_EYE_CORNEA_FIBROBLASTS	-0.36953	-1.94215	0	0.0541473	1	22/53	0.1678	RPL8;RPS3A;RPS4X;RPS3;RPL13A;RACK1;PLD3;DPYSL2;PABPC1;RPS17;RPL4;RPS15;SON;RSL1D1;HLA-C;TLN1;RPS5;FKBP11;HLA-A;CLIC4;SPTBN1;RCN1
370	prerank	msigdb.v7.5.1.symbols.gmt__GOBP_DNA_STRAND_ELONGATION_INVOLVED_IN_DNA_REPLICATION	-0.577998	-1.94072	0	0.0545333	1	2025-06-12	0.165	PCNA;MCM4;MCM7;RFC3;POLD2;RFC4
373	prerank	msigdb.v7.5.1.symbols.gmt__DESERT_STEM_CELL_HEPATOCELLULAR_CARCINOMA_SUBCLASS_UP	-0.322316	-1.93732	0	0.0557952	1	25/73	0.1572	TFRC;RPL8;RPS3;BLMH;CSE1L;TKT;ENO1;ILF2;PABPC1;CBX3;MCM2;SSRP1;CDK1;CCT2;CORO1C;RALY;MCM7;ARHGEF2;CALU;UCK2;SSB;STK26;MARCKSL1;JPT1;DNMT1
374	prerank	msigdb.v7.5.1.symbols.gmt__MODULE_115	-0.491701	-1.93707	0	0.0557351	1	2025-10-18	0.181	EIF5A;PABPC1;EIF3F;EIF3B;EIF4EBP1;EIF4A1;EEF1G;EIF3I;EEF2;EIF6
375	prerank	msigdb.v7.5.1.symbols.gmt__GOMF_SNRNP_BINDING	-0.782281	-1.9342	0.00645161	0.056749	1	2025-05-05	0.2193	SNRPD1;PRPF31;SNRPB2;SNRPA;STRAP
376	prerank	msigdb.v7.5.1.symbols.gmt__KORKOLA_TERATOMA_UP	-0.755739	-1.93332	0.00318471	0.0568866	1	2025-04-06	0.176	ETV6;ARHGDIB;PTMS;PHB2
377	prerank	msigdb.v7.5.1.symbols.gmt__MODULE_57	-0.490262	-1.9333	0.00961539	0.0567397	1	2025-07-18	0.1139	PCNA;MCM4;PRKDC;MCM2;CDK1;MCM7;MCM6
378	prerank	msigdb.v7.5.1.symbols.gmt__WONG_PROTEASOME_GENE_MODULE	-0.425965	-1.9326	0.00671141	0.0568765	1	16/30	0.2127	PSMA4;PSMB2;PSME3;PSMB6;PSMB10;PSMD3;PSMD14;USP14;PSMD1;PSMB4;SQSTM1;USP39;PSMC5;UBR7;PSMD8;PSME1
379	prerank	msigdb.v7.5.1.symbols.gmt__GOBP_POSITIVE_REGULATION_OF_INTRINSIC_APOPTOTIC_SIGNALING_PATHWAY	-0.529918	-1.93217	0.00438597	0.0568615	1	2025-07-14	0.0602	RPS3;EIF5A;PARK7;RACK1;SFPQ;BCLAF1;PRKRA
380	prerank	msigdb.v7.5.1.symbols.gmt__MARTENS_TRETINOIN_RESPONSE_DN	-0.27483	-1.93217	0	0.0567124	1	66/222	0.1402	HNRNPH3;ANPEP;CCT4;RPL15;TXNDC17;RBM3;PCNA;RPS4X;HMGB3;FARSA;RPS3;PSME3;EIF5A;TMPO;TIMM8A;RPL13A;NOLC1;TARDBP;MRPS34;DDX5;SRSF1;RPL7A;RACK1;SFPQ;AIMP2;PAICS;HSPA8;PABPC1;MRPL40;RPL34;MRPL12;POLR1C;CBX3;RPL4;PTMA;APRT;CDK1;PSMD7;CCT6A;HNRNPM;SAP18;ACTG1;FAM136A;HINT1;CLNS1A;MRPL4;LDHB;RSL1D1;MRPL2;HNRNPL;SSBP1;MYBBP1A;CACYBP;POLD2;MCM6;HSP90AB1;H4C1;NOP56;TCP1;MATR3;EIF2S3;APEH;GGCT;PA2G4;CCT5;RPS5
381	prerank	msigdb.v7.5.1.symbols.gmt__RHODES_CANCER_META_SIGNATURE	-0.413479	-1.93048	0	0.0572059	1	18/34	0.1957	CCT4;G3BP1;AHCY;PAICS;ILF2;CBX3;PTMA;ACLY;CDK1;RBM4;SSBP1;NME1;CCT5;TARS1;RFC4;SNRPF;IARS1;KPNA2
382	prerank	msigdb.v7.5.1.symbols.gmt__GSE8921_3H_VS_24H_TLR1_2_STIM_MONOCYTE_DN	-0.375772	-1.93	0	0.0572167	1	17/44	0.154	LGALS1;VAPA;CCT6B;NUDC;APRT;PFDN4;PSMD3;EFHD2;RBM42;SART1;PRPF31;DCTN2;AARS1;EIF1AX;FADS2;GPI;ALDOC
383	prerank	msigdb.v7.5.1.symbols.gmt__HP_LOWER_EYELID_COLOBOMA	-0.815289	-1.92942	0	0.0573439	1	2025-04-05	0.111	TXNL4A;POLR1C;SF3B4;TCOF1
384	prerank	msigdb.v7.5.1.symbols.gmt__GOCC_U1_SNRNP	-0.566447	-1.92892	0.00395257	0.0573775	1	2025-08-12	0.1917	SNRPC;SNRPD1;LUC7L2;SNRPB2;SNRPA;LUC7L3;SNRNP70;SNRPF
385	prerank	msigdb.v7.5.1.symbols.gmt__REACTOME_B_WICH_COMPLEX_POSITIVELY_REGULATES_RRNA_EXPRESSION	-0.491839	-1.92892	0	0.0572257	1	2025-10-19	0.1684	POLR1C;POLR2E;POLR1A;DDX21;MYBBP1A;H4C1;POLR1F;POLR2H;DEK;BAZ1B
387	prerank	msigdb.v7.5.1.symbols.gmt__MODULE_18	-0.29527	-1.92539	0	0.0584174	1	40/146	0.1349	ANPEP;HAT1;TFRC;CBX1;PSMA4;PCNA;SNRPC;SRSF2;NOLC1;FEN1;CSE1L;PRKDC;AHCY;AIMP2;ACOT7;PAICS;MRPL12;RCC1;CBX3;ILF3;IPO5;MCM2;NUP50;CDK1;CCT6A;MTHFD1;DDX21;HPRT1;TNPO1;MCM7;RFC3;SSBP1;PSMD14;MCM6;FDPS;CALU;EIF2S3;SNRPB2;EIF4EBP1;UCK2
388	prerank	msigdb.v7.5.1.symbols.gmt__KAMIKUBO_MYELOID_CEBPA_NETWORK	-0.783636	-1.92466	0.0122324	0.0585071	1	2025-03-05	0.1443	LGALS1;ALDH2;PGD
389	prerank	msigdb.v7.5.1.symbols.gmt__GSE24210_RESTING_TREG_VS_TCONV_DN	-0.316242	-1.92352	0	0.0587933	1	30/103	0.1245	HAT1;CNDP2;DPY30;PSMA4;ATP5MF;SNRPC;PSMA6;GTF2I;MAK16;RUVBL1;SEPTIN11;SNRPA1;RCC1;PTBP1;FAM162A;CCT6A;NOP2;MTHFD1;RBBP7;RUVBL2;HINT1;RFTN1;CCT2;API5;RSL1D1;SSBP1;PRPF31;ELAC2;EIF3B;MRPS31
393	prerank	msigdb.v7.5.1.symbols.gmt__MORF_CUL1	-0.340378	-1.91993	0	0.060109	1	20/57	0.1493	PSMA4;PSMB2;TARDBP;MDH1;AATF;KARS1;SMNDC1;HSPA8;ILF2;CAPZA1;HNRNPAB;RAD21;HNRNPM;SSBP1;PRPF31;EIF1AX;SNRNP200;SSB;YWHAQ;DEK
394	prerank	msigdb.v7.5.1.symbols.gmt__HP_ABNORMAL_EYELID_PHYSIOLOGY	-0.743113	-1.9196	0.00977199	0.0600794	1	2025-04-06	0.1123	PARK7;POLR1C;TCOF1;AARS1
395	prerank	msigdb.v7.5.1.symbols.gmt__DUTERTRE_ESTRADIOL_RESPONSE_6HR_UP	-0.338762	-1.91772	0	0.0607402	1	21/65	0.1336	YARS1;PCNA;MCM4;SLC27A2;MARS1;NOLC1;FEN1;RUVBL1;SYTL4;PAICS;GART;MCM2;NOP2;DDX21;MCM7;SFXN2;RFC3;MYBBP1A;MCM6;NOP56;WDHD1
397	prerank	msigdb.v7.5.1.symbols.gmt__CHOI_ATL_CHRONIC_VS_ACUTE_DN	-0.625381	-1.91444	0.0075188	0.0618717	1	2025-07-09	0.2535	MDH1;SUMO1;MAT2B;SPTBN1;IARS1;HSPD1;SERBP1
398	prerank	msigdb.v7.5.1.symbols.gmt__GOCC_ZONA_PELLUCIDA_RECEPTOR_COMPLEX	-0.806158	-1.91411	0.0101695	0.0618506	1	2025-05-05	0.1954	CCT4;CCT2;TCP1;CCT3;CCT8
399	prerank	msigdb.v7.5.1.symbols.gmt__GOBP_TRANSLESION_SYNTHESIS	-0.693983	-1.91396	0.0170068	0.0617684	1	2025-04-07	0.2503	PCNA;POLD2;VCP;POLD1
401	prerank	msigdb.v7.5.1.symbols.gmt__MORF_CSNK2B	-0.269117	-1.91151	0	0.0626178	1	82/209	0.2098	HAT1;ATP5MF;PSMB2;PCNA;PARK7;TARDBP;FEN1;SRSF1;HNRNPC;MDH1;SET;KARS1;ACOT7;SNRPA1;PTGES3;DAP;VDAC1;NDUFB3;ATP5PO;CBX3;ILF3;NARS1;XRCC6;ACLY;SUMO1;DDX19B;DYNLL1;HNRNPAB;RAD21;RUVBL2;LSS;CCT2;ATXN10;ERH;RALY;MCM7;NDUFV2;SSBP1;PRPF31;RFC2;DCTN2;GLO1;DDX39B;RHEB;EIF3B;SNRNP200;HSP90AA1;CAP1;GGCT;CCT5;PSMB4;YWHAQ;HSPA9;NDUFS3;CCT3;GPI;EIF4A1;DEK;PPP1CA;EIF3I;SNRPA;SRSF3;MRPL9;ATP5F1A;AKR7A2;PHB2;SF3B2…
402	prerank	msigdb.v7.5.1.symbols.gmt__GOBP_CELL_CELL_RECOGNITION	-0.521542	-1.91017	0.00892857	0.0629807	1	2025-09-14	0.1954	CCT4;CORO1A;MSN;CCT2;TCP1;CCT5;CCT3;CCT7;CCT8
403	prerank	msigdb.v7.5.1.symbols.gmt__MORF_PRKDC	-0.293041	-1.90957	0	0.0630821	1	49/128	0.1747	CCT4;YARS1;MARS1;RUVBL1;TXNL4A;AATF;PRKDC;ILF2;ATP5PO;NUDC;CAPZA1;HNRNPR;MCM2;SSRP1;DDX19B;PSMD3;KHSRP;SEPTIN7;RUVBL2;SRRM1;SAFB;PABPC4;ATXN10;DDX46;HNRNPL;PGM1;ACTL6A;SSBP1;PRPF31;TCOF1;MCM6;EIF1AX;TCP1;SNRNP200;USP14;CCT5;SSB;YWHAQ;TARS1;EIF3I;HNRNPD;DNMT1;ABCF1;SNRPA;RFC4;XPO1;BAZ1B;RRM1;AKR7A2
404	prerank	msigdb.v7.5.1.symbols.gmt__GOCC_POLYSOME	-0.400086	-1.90914	0.0135135	0.0631126	1	2025-07-31	0.0276	RPL8;RPL6;RPS4X;DHX9;RPS3;PSMA6;RPL7A
406	prerank	msigdb.v7.5.1.symbols.gmt__REACTOME_CELLULAR_RESPONSE_TO_HYPOXIA	-0.383152	-1.9058	0	0.064406	1	14/41	0.1421	PSMA2;PSMA4;PSMB2;PSMA6;PSME3;PSMB6;PSMB10;PSMA3;PSMD7;PSMD3;PSMD11;PSMD14;PSMD1;PSMB4
407	prerank	msigdb.v7.5.1.symbols.gmt__MAPK3_TARGET_GENES	-0.466955	-1.90348	0	0.0651902	1	2025-08-19	0.1214	RPL8;C11orf98;RPL13A;SOD2;HSPA8;ACTG1;RBM4;TPT1
408	prerank	msigdb.v7.5.1.symbols.gmt__GSE22432_CDC_VS_COMMON_DC_PROGENITOR_DN	-0.316306	-1.90316	0	0.0651676	1	25/77	0.1424	DHX9;DHFR;TIMM8A;G3BP1;SRSF10;SET;ARHGDIB;RRP15;NUDC;NOP2;MTHFD1;RBBP7;HINT1;HPRT1;ACTL6A;PRPF31;ETF1;GLO1;POLD2;DDX39B;TCP1;UCK2;USP14;PA2G4;YWHAQ
409	prerank	msigdb.v7.5.1.symbols.gmt__REACTOME_FCERI_MEDIATED_NF_KB_ACTIVATION	-0.372474	-1.90264	0	0.0652305	1	22/47	0.2202	PSMA2;PSMA4;PSMB2;PSMA6;PSME3;PSMB6;PSMB10;PSMA3;PSMD7;PSMD3;PSMD11;PSMD14;PSMD1;PSMB4;PSMC5;PSMC1;PSMC2;PSMD8;PSME1;PRKCQ;UBE2V1;PSMB1
410	prerank	msigdb.v7.5.1.symbols.gmt__BENPORATH_ES_1	-0.316943	-1.90181	0	0.0655141	1	32/119	0.0997	HMGB3;MCM4;DHFR;TMPO;MARS1;NOLC1;MAK16;FEN1;G3BP1;SRSF1;CSE1L;RUVBL1;PAICS;HSPA8;PFAS;RRP15;CASP3;NUDT21;ILF3;GART;RCC2;MCM2;CDK1;HNRNPAB;TFAM;MTHFD1;NFYB;PARP1;DDX21;HSPA4;MCM7;RFC3
411	prerank	msigdb.v7.5.1.symbols.gmt__GOMF_MISMATCHED_DNA_BINDING	-0.714646	-1.90103	0.00641026	0.0656924	1	2025-02-06	0.1299	PCNA;MSH2
412	prerank	msigdb.v7.5.1.symbols.gmt__RHEIN_ALL_GLUCOCORTICOID_THERAPY_DN	-0.285482	-1.90098	0	0.0655524	1	57/190	0.1481	PSMB2;PCNA;HMGB3;MCM4;DHFR;UBE2L6;PSMA6;PARK7;BLMH;CREB1;ELAVL1;RBM8A;TKT;HNRNPC;ENO1;MDH1;ST13;SET;PRKDC;AHCY;DPYSL2;SEPTIN11;PAICS;HSPA8;VDAC1;AKR1A1;MCM2;SSRP1;CDK1;VRK1;CCT6A;DYNLL1;THOC7;MTHFD1;SAP18;CLNS1A;HPRT1;ATXN10;ANP32E;LDHB;MYH10;RSL1D1;SSBP1;CACYBP;ARPC5L;GLO1;PSMD14;MCM6;HSP90AB1;PRDX6;NME1;GGCT;OXCT1;PGD;CCT3;GPI;MARCKSL1
414	prerank	msigdb.v7.5.1.symbols.gmt__MODULE_245	-0.50597	-1.89799	0.0133333	0.0668296	1	2025-06-15	0.0919	CCT4;KPNB1;HSPA8;FKBP1A;CCT6A;TNPO1
415	prerank	msigdb.v7.5.1.symbols.gmt__TRAVAGLINI_LUNG_PROLIFERATING_BASAL_CELL	-0.298177	-1.89745	0	0.0668563	1	137/395	0.1826	RNASEH2A;PSMA2;CCT4;RPL8;RPL15;RPS3A;RBM3;RPL6;PCNA;RPS4X;SRSF2;HMGB3;DHFR;RPS3;TMPO;PARK7;RPL13A;FEN1;SNRPD1;RPL7A;CSE1L;CARHSP1;TKT;ENO1;MDH1;RACK1;PRKDC;AHCY;KARS1;ISYNA1;ACOT7;SNRPA1;PAICS;PTGES3;ILF2;VDAC1;PABPC1;MRPL12;ATP5PO;RCC1;RPS17;POLR2E;CBX3;RPL4;HNRNPR;PTMA;NUDT21;AKR1A1;PRKRA;RCC2;XRCC6;SSRP1;CDK1;VRK1;PSMD7;PCBP2;FAM162A;FKBP1A;FKBP3;CCT6A;HNRNPAB;SUPT16H;RAD21;MTHFD1;RBBP7;HINT1;…
416	prerank	msigdb.v7.5.1.symbols.gmt__WATANABE_RECTAL_CANCER_RADIOTHERAPY_RESPONSIVE_DN	-0.396681	-1.89541	0	0.067653	1	1932-10-01	0.1179	ENSA;LGALS1;PSMA6;PSMB6;KHSRP;CCT6A;NOP2;CCDC6;ATXN10;SRP54
417	prerank	msigdb.v7.5.1.symbols.gmt__GOBP_MATURATION_OF_LSU_RRNA	-0.450297	-1.89456	0	0.0679388	1	2025-10-21	0.181	MAK16;RPL7A;RRP15;NOP2;RSL1D1;SNU13;RPF2;NIFK;FTSJ3;EIF6
418	prerank	msigdb.v7.5.1.symbols.gmt__GSE22886_UNSTIM_VS_IL15_STIM_NKCELL_DN	-0.304066	-1.89275	0	0.0685955	1	41/109	0.1957	HAT1;PCNA;MCM4;APOO;FEN1;CSE1L;ELAVL1;PSMB6;ENO1;PAICS;VDAC1;MCM2;CCT6A;HNRNPAB;MTHFD1;CCT2;CORO1C;MCM7;GLRX3;PSMD14;POLD2;MCM6;DNAJC9;TCP1;WDR1;NME1;USP14;GGCT;PA2G4;CCT5;POLR2H;STIP1;DNMT1;RFC4;DCTPP1;TMEM97;PSMC5;CCT7;IARS1;CCT8;KPNA2
419	prerank	msigdb.v7.5.1.symbols.gmt__DANG_MYC_TARGETS_UP	-0.331965	-1.89273	0	0.0684319	1	25/70	0.1487	TFRC;DPY30;PCNA;SRSF2;DDX5;SRSF1;ENO1;AIMP2;HSPA8;RCC1;RPS17;CBX3;PTMA;MTHFD1;HSPA4;RFC2;POLD2;BCAT1;MSH2;NME1;PA2G4;CCT5;RPS5;HSPA9;EIF4A1
420	prerank	msigdb.v7.5.1.symbols.gmt__MODULE_114	-0.260026	-1.89253	0	0.0683988	1	51/180	0.155	PSMA2;DPY30;RPL8;RPL15;RPS3A;MFSD1;PSMA4;RPL6;ATP5MF;PCNA;RPS4X;SNRPC;SRSF2;RPS3;PSMA6;RPL13A;NME4;RPL7A;MDH1;RACK1;DAP;HSPA8;VDAC1;PABPC1;RPL34;ATP5PO;RPL4;PTMA;APRT;DYNLL1;RAB10;HINT1;HPRT1;NDUFV2;SSBP1;EIF3F;HLA-C;FDPS;TPT1;PRDX6;SNRPB2;PFDN5;RNASEH2C;RPS5;PSMB4;GNG10;CCT3;EIF4A1;EEF1G;EIF3I;HLA-A
421	prerank	msigdb.v7.5.1.symbols.gmt__REACTOME_APOPTOSIS	-0.318585	-1.89199	0	0.0684397	1	35/80	0.2202	PSMA2;PSMA4;KPNB1;PSMB2;PSMA6;PSME3;PSMB6;CASP3;PSMB10;PSMA3;PSMD7;PSMD3;DYNLL1;PSMD11;ACIN1;YWHAH;PSMD14;PSMD1;PSMB4;YWHAQ;STK26;MAPK1;DIABLO;CASP6;YWHAG;SPTAN1;YWHAB;PSMC5;PSMC1;PSMC2;PAK2;PSMD8;PSME1;PRKCQ;PSMB1
422	prerank	msigdb.v7.5.1.symbols.gmt__FAN_OVARY_CL15_SMALL_ANTRAL_FOLLICLE_GRANULOSA_CELL	-0.264619	-1.89172	0	0.0683791	1	85/236	0.1998	CHORDC1;CCT4;TXNDC17;PSMA4;SF3B6;SRSF2;HMGB3;NME4;DDX5;KPNA3;RBM8A;VAPA;TIMM23;SRSF10;HNRNPC;PHF6;SFPQ;ISYNA1;SMNDC1;SNRPA1;HSPA8;CBX3;KTN1;PSMA3;ARF5;PFDN4;SUMO1;PCBP2;TRA2A;FKBP3;CCT6A;DYNLL1;RBBP7;HNRNPM;ACTG1;RBM39;PRDX2;CCT2;HSPA4;ERH;EWSR1;ACIN1;HSPH1;YWHAH;PGM1;VPS29;CACYBP;FSCN1;ARPC5L;ETF1;UBE2A;PSMD14;TRMT112;HSP90AB1;RHEB;BCAT1;TCP1;HSP90AA1;CCT5;MTCH1;MARCKSL1;JPT1;EIF4A1;STIP1;TARS1;…
423	prerank	msigdb.v7.5.1.symbols.gmt__GOBP_RIBOSOMAL_SMALL_SUBUNIT_ASSEMBLY	-0.641298	-1.89071	0.00384615	0.068665	1	2025-04-08	0.1562	PRKDC;RPS15;RPS5;MRPS11
424	prerank	msigdb.v7.5.1.symbols.gmt__GSE41978_ID2_KO_VS_ID2_KO_AND_BIM_KO_KLRG1_LOW_EFFECTOR_CD8_TCELL_DN	-0.316202	-1.89028	0	0.0687111	1	28/80	0.1556	RPS3A;RPL6;ATP5MF;RPS4X;LGALS1;RPS3;DDX5;HNRNPC;ENO1;RACK1;PABPC1;RPL34;RPL4;CORO1A;PEBP1;ACTG1;MRPL43;PRKAR1A;SON;SSBP1;RPN2;HSP90AB1;TPT1;HSP90AA1;RPS5;EIF4A1;PPP1CA;EDC4
425	prerank	msigdb.v7.5.1.symbols.gmt__REACTOME_HEDGEHOG_ON_STATE	-0.360125	-1.88978	0	0.0687631	1	14/43	0.1421	PSMA2;PSMA4;PSMB2;PSMA6;PSME3;PSMB6;PSMB10;PSMA3;PSMD7;PSMD3;PSMD11;PSMD14;PSMD1;PSMB4
426	prerank	msigdb.v7.5.1.symbols.gmt__GNF2_BUB1B	-0.477312	-1.88851	0	0.0691798	1	2025-12-18	0.2503	PCNA;MCM4;CSE1L;PAICS;MCM2;TCP1;PA2G4;RRM1;NASP;MCM3;LMNB1;POLD1
427	prerank	msigdb.v7.5.1.symbols.gmt__RAHMAN_TP53_TARGETS_PHOSPHORYLATED	-0.492319	-1.88772	0.00925926	0.0694004	1	2025-09-16	0.1314	PARK7;PSMB6;CCT6A;RUVBL2;PRDX2;HNRNPL;VPS29;PGAM1;NME1
428	prerank	msigdb.v7.5.1.symbols.gmt__GOBP_MEMBRANE_DEPOLARIZATION	-0.781255	-1.88771	0.00308642	0.0692444	1	2025-04-05	0.1001	PARK7;RACK1;PARP1;YWHAH
431	prerank	msigdb.v7.5.1.symbols.gmt__GSE32164_ALTERNATIVELY_ACT_M2_VS_CMYC_INHIBITED_MACROPHAGE_DN	-0.328532	-1.88301	0	0.071155	1	19/66	0.1349	DHRS1;RBM3;SNRPC;HMGB3;MRPL27;DHFR;RALA;TIMM8A;TKT;ALYREF;GART;CDK1;DDX21;ERH;RFC3;POLD2;DNAJC9;ACP6;UCK2
433	prerank	msigdb.v7.5.1.symbols.gmt__MODULE_54	-0.314902	-1.88103	0	0.0719566	1	26/79	0.1484	PCNA;SNRPC;MCM4;DHFR;FEN1;CSE1L;AHCY;AIMP2;SNRPA1;RCC1;MCM2;CDK1;FKBP1A;CCT6A;ACTG1;HPRT1;ANP32E;MCM7;HSPH1;RFC3;PSMD14;MCM6;MSH2;NME1;CCT5;JPT1
434	prerank	msigdb.v7.5.1.symbols.gmt__REACTOME_RECYCLING_OF_EIF2_GDP	-0.643711	-1.87925	0.00355872	0.0725801	1	2025-08-08	0.3582	EIF2S3;EIF2S1;EIF2B5;EIF2S2;EIF2B1;EIF2B2;EIF2B3;EIF2B4
435	prerank	msigdb.v7.5.1.symbols.gmt__REACTOME_S_PHASE	-0.316698	-1.87901	0	0.072514	1	23/87	0.1139	PSMA2;PSMA4;PSMB2;PCNA;MCM4;PSMA6;PSME3;FEN1;PSMB6;PSMB10;PSMA3;MCM2;PSMD7;PSMD3;RAD21;PSMD11;MCM7;RFC3;RFC2;PSMD14;POLD2;ANAPC7;MCM6
436	prerank	msigdb.v7.5.1.symbols.gmt__SEIDEN_MET_SIGNALING	-0.607722	-1.879	0.00358423	0.0723405	1	2025-07-09	0.1954	HAT1;CSE1L;SFPQ;API5;CAP1;KIF2A;CCT8
437	prerank	msigdb.v7.5.1.symbols.gmt__LEE_LIVER_CANCER_MYC_UP	-0.543044	-1.87847	0	0.0724364	1	2025-06-13	0.1139	RPL13A;RACK1;APRT;CDK1;ACTG1;MCM6
438	prerank	msigdb.v7.5.1.symbols.gmt__GCM_PPP1CC	-0.3805	-1.87796	0	0.0724991	1	17/42	0.1741	CCT4;IK;PPP1R8;SET;ILF2;CAPZA1;HNRNPM;ACTG1;ERH;EIF3F;TCP1;YWHAQ;HNRNPD;SNRPA;ATP5F1B;ATP5F1A;EEF2
440	prerank	msigdb.v7.5.1.symbols.gmt__REACTOME_SIGNALING_BY_HEDGEHOG	-0.342143	-1.87558	0	0.0733693	1	15/51	0.1421	PSMA2;PSMA4;PSMB2;PSMA6;PSME3;PSMB6;PSMB10;PSMA3;PSMD7;PSMD3;PSMD11;PRKAR1A;PSMD14;PSMD1;PSMB4
442	prerank	msigdb.v7.5.1.symbols.gmt__MORF_CCNI	-0.349772	-1.87223	0	0.0748872	1	22/50	0.1885	SRSF2;HNRNPC;RACK1;CBX3;RAB8A;RNPS1;PCBP2;HINT1;SRRM1;RSL1D1;EIF3F;WDR1;EIF4A1;EEF1G;HNRNPD;HNRNPK;MRPL9;ATP5F1A;EEF2;CHD4;SF3A1;RPL30
443	prerank	msigdb.v7.5.1.symbols.gmt__GSE21670_UNTREATED_VS_IL6_TREATED_STAT3_KO_CD4_TCELL_DN	-0.307719	-1.87169	0	0.0749082	1	27/93	0.1295	LARS1;NOLC1;G3BP1;RUVBL1;ENO1;SFPQ;AHCY;PAICS;PFAS;POLR1C;HNRNPR;IPO5;HNRNPAB;UTP4;NOP2;POLR1A;DDX21;HPRT1;CCT2;SFXN2;RFC2;POLD2;HSP90AB1;RPF2;EIF3B;NIFK;STAT5A
446	prerank	msigdb.v7.5.1.symbols.gmt__GOCC_LARGE_RIBOSOMAL_SUBUNIT	-0.341564	-1.87026	0	0.0753597	1	14/56	0.1004	RPL8;RPL15;RPL6;MRPL27;RPL13A;RPL7A;MRPL40;RPL34;MRPL12;RPL4;MRPL23;MRPL43;MRPL4;MRPL2
448	prerank	msigdb.v7.5.1.symbols.gmt__FEVR_CTNNB1_TARGETS_DN	-0.269688	-1.86873	0	0.0759178	1	81/249	0.175	HAT1;CCT4;CBX1;PCNA;SRSF2;HMGB3;MCM4;DHFR;ZNF207;PSMA6;TMPO;CREB1;NOLC1;FEN1;DDX5;SNRPD1;SRSF1;RUVBL1;SET;SFPQ;PAICS;HSPA8;PABPC1;RRP15;HNRNPR;SF3A3;RIDA;ILF3;PRPF4;GART;MCM2;SSRP1;CDK1;FKBP3;HNRNPAB;TFAM;CLPX;RAD21;MTHFD1;FAM136A;SRRM1;DDX21;CCT2;ERH;MCM7;GLRX3;RFC3;RFC2;EIF3F;POLD2;MCM6;CTCF;MRPS22;POLR1F;NOP56;TCP1;MATR3;EIF2S3;MSH2;SNRPB2;BCAS2;USP14;PA2G4;CCT5;SSB;RRP1B;CCT3;EIF4A1;DEK;HMGN5…
449	prerank	msigdb.v7.5.1.symbols.gmt__SARRIO_EPITHELIAL_MESENCHYMAL_TRANSITION_UP	-0.36469	-1.86769	0	0.0762356	1	17/44	0.1371	CCT4;PCNA;MCM4;DHFR;TMPO;ENO1;MCM2;CDK1;MCM7;RFC3;YWHAH;RFC2;ARPC5L;MCM6;MSH2;UCK2;GGCT
451	prerank	msigdb.v7.5.1.symbols.gmt__QI_PBMC_ZOSTAVAX_AGE_50_75YO_CORRELATED_WITH_28D_PEAK_T_CELL_RESPONSE_14DY_NEGATIVE	-0.462211	-1.86481	0.00921659	0.0773688	1	2025-09-19	0.165	PCNA;MCM2;CDK1;RAD21;MCM7;RFC3;RFC2;MSH2;RFC4
452	prerank	msigdb.v7.5.1.symbols.gmt__GOCC_PROTEASOME_CORE_COMPLEX_BETA_SUBUNIT_COMPLEX	-0.681788	-1.86469	0.0175439	0.0772757	1	2025-04-07	0.1421	PSMB2;PSMB6;PSMB10;PSMB4
453	prerank	msigdb.v7.5.1.symbols.gmt__GSE9006_HEALTHY_VS_TYPE_1_DIABETES_PBMC_4MONTH_POST_DX_UP	-0.293146	-1.86466	0	0.0771014	1	22/84	0.0916	LSM12;MFSD1;RBM3;KPNB1;AATF;SFPQ;AHCY;DPYSL2;PTGES3;VDAC1;PABPC1;XRCC6;TMED2;PCBP2;HNRNPM;MSN;ACTG1;SRRM1;SAFB;DDX21;PABPC4;SART1
455	prerank	msigdb.v7.5.1.symbols.gmt__GOBP_SPLICEOSOMAL_SNRNP_ASSEMBLY	-0.42895	-1.86333	0.00653595	0.077524	1	2025-11-24	0.2193	SNRPC;SNRPD1;SRSF10;CLNS1A;SART1;PRPF31;PRPF6;PRPF19;SNRPF;LSM2;STRAP
456	prerank	msigdb.v7.5.1.symbols.gmt__MENON_FETAL_KIDNEY_2_NEPHRON_PROGENITOR_CELLS	-0.775256	-1.86107	0.0122324	0.0783914	1	2025-04-05	0.1481	ANP32E;EIF3F;HSP90AA1;MARCKSL1
457	prerank	msigdb.v7.5.1.symbols.gmt__PPARGC1A_TARGET_GENES	-0.372728	-1.86049	0	0.0784877	1	15/36	0.1669	CHORDC1;CCT4;UBQLN1;ST13;PTGES3;HSPA8;HSPH1;CACYBP;HSP90AB1;DDX39B;TCP1;HSP90AA1;CCT3;STIP1;CRYZ
458	prerank	msigdb.v7.5.1.symbols.gmt__GOBP_OXALOACETATE_METABOLIC_PROCESS	-0.66155	-1.86013	0.0153846	0.078549	1	2025-03-07	0.0652	MDH1;PCK2;ACLY
460	prerank	msigdb.v7.5.1.symbols.gmt__FISCHER_DREAM_TARGETS	-0.230306	-1.85795	0	0.0794772	1	103/343	0.165	HNRNPH3;RNASEH2A;HAT1;KPNB1;PCNA;SRSF2;HMGB3;MCM4;DHFR;ZNF207;TMPO;MARS1;NOLC1;FEN1;KPNA3;G3BP1;SNRPD1;SRSF1;CSE1L;ABHD10;RBM8A;CARHSP1;SRSF10;DR1;THRAP3;PRKDC;SFPQ;DPYSL2;SMNDC1;PAICS;PTGES3;HSPA8;PFAS;RCC1;CBX3;NUDC;HNRNPR;BCLAF1;ILF3;RAB8A;PRPF4;GART;RNPS1;MCM2;NUP50;SSRP1;PTBP1;CDK1;VRK1;RSRC1;NUP35;KHSRP;HNRNPAB;UTP4;SUPT16H;RAD21;MTHFD1;SRRM1;DDX21;DDX46;ANP32E;EWSR1;MCM7;CWF19L1;RFC3;ACTL6…
461	prerank	msigdb.v7.5.1.symbols.gmt__BUSSLINGER_GASTRIC_METALLOTHIONEIN_CELLS	-0.459091	-1.85711	0.010989	0.079786	1	2025-08-21	0.0976	RPL8;RPS3;SMIM24;HNRNPC;ATP5PO;HNRNPAB;PABPC4;IQGAP2
462	prerank	msigdb.v7.5.1.symbols.gmt__YAMAZAKI_TCEB3_TARGETS_DN	-0.356568	-1.85707	0	0.0796402	1	19/55	0.1264	PSMA2;HAT1;TFRC;RBM3;PARK7;G3BP1;ST13;SNRPA1;SOD2;VDAC1;IPO5;ACLY;FKBP3;RUVBL2;ALDH2;MCCC2;LDHB;SLC25A13;HSP90AA1
463	prerank	msigdb.v7.5.1.symbols.gmt__BIDUS_METASTASIS_UP	-0.313531	-1.85597	0	0.0799816	1	22/87	0.0853	HNRNPH3;TFRC;SRSF2;HMGB3;DHFR;TARDBP;FEN1;G3BP1;SNRPD1;SRSF1;CSE1L;ELAVL1;PRKDC;SFPQ;PTGES3;VDAC1;HNRNPR;SSRP1;CDK1;RAB7A;CRKL;DDX21
465	prerank	msigdb.v7.5.1.symbols.gmt__HEIDENBLAD_AMPLICON_12P11_12_DN	-0.755997	-1.85435	0.0128205	0.0806896	1	2025-01-05	0.063	SAR1A
466	prerank	msigdb.v7.5.1.symbols.gmt__BACOLOD_RESISTANCE_TO_ALKYLATING_AGENTS_DN	-0.471189	-1.85423	0.012931	0.0805798	1	2025-05-16	0.0715	YARS1;SRSF2;SRSF1;PRPF4;KHSRP
469	prerank	msigdb.v7.5.1.symbols.gmt__GOCC_EUKARYOTIC_TRANSLATION_INITIATION_FACTOR_3_COMPLEX	-0.52	-1.85307	0	0.0809906	1	13/13	0.4824	EIF3F;EIF3B;EIF3I;EIF3K;EIF3J;EIF3D;EIF3M;EIF3A;EIF3G;EIF3E;COPS5;EIF3H;EIF3L
471	prerank	msigdb.v7.5.1.symbols.gmt__GOBP_PROTEIN_HETEROTETRAMERIZATION	-0.638088	-1.85027	0.0174216	0.0822443	1	2025-05-08	0.1866	FARSA;NUDT21;CPSF7;RRM1;HSD17B8
472	prerank	msigdb.v7.5.1.symbols.gmt__CAFFAREL_RESPONSE_TO_THC_DN	-0.497187	-1.84888	0.00404858	0.0827994	1	2025-07-14	0.1139	DHFR;HSPA8;CDK1;PABPC4;HSPH1;RBM4;MCM6
473	prerank	msigdb.v7.5.1.symbols.gmt__SCHMIDT_POR_TARGETS_IN_LIMB_BUD_UP	-0.663581	-1.8478	0.00671141	0.0831939	1	2025-03-07	0.1167	ACLY;LSS;FDPS
474	prerank	msigdb.v7.5.1.symbols.gmt__PODAR_RESPONSE_TO_ADAPHOSTIN_DN	-0.769199	-1.84668	0.0126582	0.0835415	1	2025-03-05	0.1455	TFRC;ACTG1;RRP1B
475	prerank	msigdb.v7.5.1.symbols.gmt__GOMF_RNA_STEM_LOOP_BINDING	-0.650003	-1.84668	0.0176056	0.0833566	1	2025-03-07	0.1189	DHX9;MYH10;CSDE1
476	prerank	msigdb.v7.5.1.symbols.gmt__GOCC_PICLN_SM_PROTEIN_COMPLEX	-0.762288	-1.84455	0.00958466	0.0842883	1	2025-03-05	0.1917	SNRPD1;CLNS1A;SNRPF
477	prerank	msigdb.v7.5.1.symbols.gmt__PSMB5_TARGET_GENES	-0.334231	-1.84453	0	0.0841109	1	21/63	0.1769	SRSF2;LGALS1;C11orf98;RPL13A;DDX5;HSPA8;PABPC1;RCC1;CBX3;PTMA;HNRNPAB;ACTG1;FSCN1;HSP90AB1;WDR1;HSP90AA1;PA2G4;JPT1;SRSF3;EEF2;SPTAN1
478	prerank	msigdb.v7.5.1.symbols.gmt__APPIERTO_RESPONSE_TO_FENRETINIDE_DN	-0.458418	-1.84377	0.00520833	0.0843083	1	2025-09-19	0.1305	ATP5MF;DHFR;MDH1;SET;ATP5PO;NDUFA2;PTMA;EIF3F;PTCD3
479	prerank	msigdb.v7.5.1.symbols.gmt__CHICAS_RB1_TARGETS_GROWING	-0.349306	-1.84359	0	0.0842263	1	28/57	0.2073	RNASEH2A;ANPEP;MCM4;TMPO;PCK2;MCM2;SSRP1;SUPT16H;NFYB;HPRT1;ANP32E;MCM7;CACYBP;MCM6;DNAJC9;MSH2;EIF4EBP1;DEK;TBL1XR1;CASP6;RFC4;PPIG;EZR;TMEM97;LSM2;RIF1;UBR7;NASP
480	prerank	msigdb.v7.5.1.symbols.gmt__TIEN_INTESTINE_PROBIOTICS_6HR_UP	-0.482615	-1.8432	0.00518135	0.0842475	1	2025-08-16	0.1766	RPS3A;EIF5A;HSPA8;RPS17;RPL4;TPT1;EEF1G;CDC5L
483	prerank	msigdb.v7.5.1.symbols.gmt__REACTOME_INFLUENZA_INFECTION	-0.316783	-1.84185	0	0.0848481	1	20/77	0.0847	RPL8;RPL15;RPS3A;RPL6;KPNB1;RPS4X;RPS3;RPL13A;KPNA3;RPL7A;RPS4Y2;RPL34;RPS17;POLR2E;RPL4;IPO5;NUP50;NUP35;RPS15;PARP1
484	prerank	msigdb.v7.5.1.symbols.gmt__GOCC_CILIARY_BASE	-0.765846	-1.8395	0.0172911	0.0859826	1	2025-02-05	0.09	RAB8A;PRKAR1A
485	prerank	msigdb.v7.5.1.symbols.gmt__GNF2_ANP32B	-0.393229	-1.83948	0	0.0858121	1	2025-12-30	0.1628	HAT1;SRSF2;SRSF1;PTGES3;CBX3;PTBP1;VRK1;HNRNPAB;ANP32E;DNAJC9;DEK;SRSF3
486	prerank	msigdb.v7.5.1.symbols.gmt__REACTOME_GLUCONEOGENESIS	-0.458582	-1.83905	0.0146341	0.0858406	1	2025-07-18	0.154	ENO1;MDH1;PCK2;SLC25A13;PGAM1;GPI;ALDOC
487	prerank	msigdb.v7.5.1.symbols.gmt__GOCC_TRANSCRIPTION_EXPORT_COMPLEX	-0.618865	-1.83902	0.00955414	0.0856574	1	2025-06-08	0.2531	ALYREF;THOC7;DDX39B;THOC2;THOC1;THOC6
489	prerank	msigdb.v7.5.1.symbols.gmt__GOCC_B_WICH_COMPLEX	-0.713452	-1.83881	0.00986842	0.0855683	1	2025-05-06	0.2406	DDX21;MYBBP1A;DEK;BAZ1B;SMARCA5
490	prerank	msigdb.v7.5.1.symbols.gmt__GOCC_CATALYTIC_STEP_2_SPLICEOSOME	-0.327482	-1.83848	0	0.0855398	1	30/64	0.1982	SF3B6;DDX5;SNRPD1;SRSF1;RBM8A;HNRNPC;SNRPA1;PABPC1;ALYREF;HNRNPR;SF3A3;HNRNPM;SRRM1;SART1;PRPF4B;RALY;SNRNP200;SNRPB2;BCAS2;SF3B3;PRPF6;EFTUD2;HNRNPK;BUD31;CDC5L;PRPF19;SF3B2;SF3A1;SNRPF;LSM2
492	prerank	msigdb.v7.5.1.symbols.gmt__GNF2_CDC20	-0.53527	-1.83712	0.0119522	0.0860655	1	2025-04-12	0.0668	PCNA;MCM4;MCM2;CDK1
494	prerank	msigdb.v7.5.1.symbols.gmt__REACTOME_DNA_STRAND_ELONGATION	-0.418565	-1.83678	0	0.0860768	1	2025-11-25	0.165	PCNA;MCM4;FEN1;MCM2;MCM7;RFC3;RFC2;POLD2;MCM6;RFC1;RFC4
497	prerank	msigdb.v7.5.1.symbols.gmt__GOBP_REGULATION_OF_HELICASE_ACTIVITY	-0.771384	-1.83365	0.0203488	0.0876238	1	2025-03-05	0.1299	MCM2;SSBP1;MSH2
498	prerank	msigdb.v7.5.1.symbols.gmt__ZHONG_SECRETOME_OF_LUNG_CANCER_AND_FIBROBLAST	-0.333529	-1.8324	0	0.0880955	1	21/60	0.1553	PSMA4;PSMB2;PARK7;PSMB6;ENO1;RACK1;SET;PSMA3;PEBP1;MSN;HPRT1;YWHAH;GLO1;HSP90AB1;TPT1;PRDX6;WDR1;PSMB4;YWHAQ;GPI;GSTO1
499	prerank	msigdb.v7.5.1.symbols.gmt__REACTOME_NERVOUS_SYSTEM_DEVELOPMENT	-0.253297	-1.83203	0	0.0881186	1	43/161	0.1452	PSMA2;RPL8;RPL15;RPS3A;PSMA4;RPL6;PSMB2;RPS4X;RPS3;PSMA6;PSME3;RPL13A;CREB1;RPL7A;RBM8A;RPS4Y2;PSMB6;DPYSL2;HSPA8;PABPC1;RPL34;PSMB10;RPS17;RPL4;PSMA3;RNPS1;PSMD7;PSMD3;MSN;ACTG1;RPS15;PSMD11;MYH10;ETF1;PSMD14;HSP90AB1;HSP90AA1;CAP1;TLN1;PSMD1;RPS5;PSMB4;MAPK1
501	prerank	msigdb.v7.5.1.symbols.gmt__GOBP_NEGATIVE_REGULATION_OF_RNA_SPLICING	-0.531643	-1.83028	0.00884956	0.0888923	1	2025-08-13	0.1672	U2AF2;SRSF10;RNPS1;PTBP1;SAP18;RBM42;RBM10;HNRNPK
502	prerank	msigdb.v7.5.1.symbols.gmt__GOMF_DNA_N_GLYCOSYLASE_ACTIVITY	-0.749898	-1.82933	0.0215385	0.0892424	1	2025-03-05	0.1537	PCNA;RPS3;MPG
503	prerank	msigdb.v7.5.1.symbols.gmt__DESERT_PERIPORTAL_HEPATOCELLULAR_CARCINOMA_SUBCLASS_UP	-0.491445	-1.8293	0.0222222	0.0890666	1	2025-07-14	0.1029	ANPEP;DHRS1;HMGB3;PCK2;RIDA;ALDH2;BDH2
507	prerank	msigdb.v7.5.1.symbols.gmt__GSE24574_BCL6_HIGH_VS_LOW_TFH_CD4_TCELL_DN	-0.28879	-1.82702	0	0.0899889	1	40/107	0.197	CCT4;MCM4;LGALS1;DHFR;PSMA6;TMPO;MARS1;ENO1;PCK2;AIMP2;PFAS;IPO5;MRPL23;SSRP1;CDK1;CCT6A;CCDC6;ACTG1;PARP1;HPRT1;RFC3;FSCN1;POLD2;HSP90AB1;NME1;WDHD1;GGCT;PSMD1;PGD;EIF4A1;EIF3I;DNMT1;SNRPA;CRYZ;WARS1;ECHS1;LCP2;SLC25A5;CSTB;AHCYL1
510	prerank	msigdb.v7.5.1.symbols.gmt__ZHONG_PFC_C1_MICROGLIA	-0.302809	-1.82619	0	0.0903156	1	31/95	0.1377	RNASEH2A;TXNDC17;PCNA;MCM4;DHFR;TMPO;NME4;FEN1;SRSF1;DR1;PAICS;ILF2;RCC1;NUDT21;GART;IPO5;CDK1;RAD21;RBBP7;MCAT;DDX46;MCM7;CACYBP;RFC2;MCM6;MRPS22;RHEB;RPF2;WDHD1;GGCT;PA2G4
511	prerank	msigdb.v7.5.1.symbols.gmt__KAUFFMANN_MELANOMA_RELAPSE_UP	-0.416771	-1.82521	0.0113636	0.0907424	1	2025-10-24	0.165	PCNA;MCM4;SUMO1;TFAM;MCM7;RFC2;MCM6;MSH2;DEK;RFC4
512	prerank	msigdb.v7.5.1.symbols.gmt__ANDERSEN_LIVER_CANCER_KRT19_UP	-0.504545	-1.82413	0	0.0911914	1	2025-06-14	0.1424	RPS3A;RPL13A;RPS17;CBX3;CCT2;YWHAQ
513	prerank	msigdb.v7.5.1.symbols.gmt__GOCC_ENDOPEPTIDASE_COMPLEX	-0.339369	-1.8223	0	0.0920641	1	16/53	0.1421	PSMA2;PSMA4;PSMB2;PSMA6;PSME3;UBQLN1;PSMB6;PSMB10;PSMA3;PSMD7;PSMD3;PSMD11;PSMD14;USP14;PSMD1;PSMB4
515	prerank	msigdb.v7.5.1.symbols.gmt__GOBP_PROTEIN_HETEROOLIGOMERIZATION	-0.611275	-1.82123	0.00381679	0.0925615	1	2025-05-09	0.1866	FARSA;NUDT21;CPSF7;RRM1;HSD17B8
517	prerank	msigdb.v7.5.1.symbols.gmt__REACTOME_G1_S_SPECIFIC_TRANSCRIPTION	-0.694104	-1.82097	0.015873	0.0925085	1	2025-03-06	0.0668	PCNA;DHFR;CDK1
519	prerank	msigdb.v7.5.1.symbols.gmt__GSE41978_KLRG1_HIGH_VS_LOW_EFFECTOR_CD8_TCELL_DN	-0.30449	-1.81991	0	0.0929684	1	31/76	0.1741	RPS3A;RPL6;PCNA;RPS4X;RPS3;DDX5;RPL7A;SNIP1;HSPA8;RPL34;ACTG1;MRPL43;PRKAR1A;MCM7;MCM6;HSP90AB1;CTCF;DNAJC9;TPT1;WDR1;CAP1;MSH2;OXCT1;RPS5;EIF4A1;DEK;PPP1CA;EEF1G;NME2;ATP5F1A;EEF2
522	prerank	msigdb.v7.5.1.symbols.gmt__GOCC_PROTEASOME_ACCESSORY_COMPLEX	-0.43174	-1.81928	0	0.0930862	1	2025-11-21	0.2127	PSME3;PSMD7;PSMD3;PSMD11;PSMD14;PSMD1;PSMC5;PSMC1;PSMC2;PSMD8;PSME1
523	prerank	msigdb.v7.5.1.symbols.gmt__GOCC_PARASPECKLES	-0.754215	-1.81918	0.0183486	0.0929586	1	2025-04-05	0.1841	SFPQ;NUDT21;HNRNPM;PSPC1
524	prerank	msigdb.v7.5.1.symbols.gmt__UEDA_CENTRAL_CLOCK	-0.394682	-1.81902	0	0.0928211	1	2025-09-27	0.1041	CHORDC1;RBM3;HMGB3;UBQLN1;THRAP3;POLR2E;HNRNPM;HSPH1;RPN2
526	prerank	msigdb.v7.5.1.symbols.gmt__MODULE_392	-0.668161	-1.81875	0.0167224	0.0927628	1	2025-06-07	0.1957	CBX1;NOLC1;TCOF1;MSH2;XPO1;KPNA2
527	prerank	msigdb.v7.5.1.symbols.gmt__GNF2_ELAC2	-0.365766	-1.81868	0.00826446	0.0926185	1	1940-12-01	0.1252	KPNB1;TARDBP;SRSF1;SRSF10;SFPQ;HNRNPR;HNRNPM;DDX21;PRPF31;ELAC2;SRP54;SNRNP200
528	prerank	msigdb.v7.5.1.symbols.gmt__GNF2_PPP6C	-0.406415	-1.81781	0.00617284	0.0928819	1	14/25	0.2456	RBM3;YY1;ZNF207;IK;SMNDC1;SAP18;GDI2;SRSF3;HNRNPK;SF3A1;DAP3;PSMB1;MAPRE1;ATP5MG
529	prerank	msigdb.v7.5.1.symbols.gmt__DISTECHE_ESCAPED_FROM_X_INACTIVATION	-0.751456	-1.81663	0.0176471	0.0933604	1	2025-03-05	0.1255	RPS4X;EIF1AX;EIF2S3
530	prerank	msigdb.v7.5.1.symbols.gmt__GSE36826_WT_VS_IL1R_KO_SKIN_DN	-0.315259	-1.81627	0	0.0933197	1	20/76	0.0853	ANPEP;GADD45GIP1;ZNF207;PSME3;PARK7;SRSF10;AATF;LCP1;ILF2;HNRNPR;RNPS1;ARF5;ACLY;PTBP1;TRA2A;HNRNPM;MSN;RFTN1;PSMD11;DDX21
531	prerank	msigdb.v7.5.1.symbols.gmt__CAFFAREL_RESPONSE_TO_THC_8HR_5_DN	-0.582333	-1.81506	0.027027	0.0938317	1	2025-05-09	0.1628	HSPA8;PABPC4;HSPH1;RDH11;SRSF3
533	prerank	msigdb.v7.5.1.symbols.gmt__REACTOME_PROCESSING_OF_CAPPED_INTRON_CONTAINING_PRE_MRNA	-0.258284	-1.81443	0	0.0940283	1	62/171	0.1939	U2AF2;SF3B6;SNRPC;SRSF2;DHX9;DDX5;SNRPD1;SRSF1;ELAVL1;RBM8A;SRSF10;TXNL4A;HNRNPC;SMNDC1;SNRPA1;HSPA8;ALYREF;POLR2E;HNRNPR;SF3A3;NUDT21;PRPF4;RNPS1;NUP50;PTBP1;PCBP2;NUP35;THOC7;HNRNPM;SRRM1;SF3B4;DDX46;SART1;HNRNPL;PRPF31;LSM8;SNU13;CPSF7;DDX39B;SNRNP200;SNRPB2;BCAS2;SF3B3;PRPF6;POLR2H;EFTUD2;HNRNPD;SNRPA;SRSF3;USP39;HNRNPK;ZC3H11A;BUD31;CDC5L;PRPF19;SF3B2;SNRNP70;SF3A1;NUP43;FYTTD1;SNRPF;RBM5
534	prerank	msigdb.v7.5.1.symbols.gmt__FUJII_YBX1_TARGETS_DN	-0.3206	-1.8144	0	0.0938598	1	22/64	0.1399	RNASEH2A;CBX1;HMGB3;MCM4;DHFR;TIMM8A;FEN1;DBN1;PRKDC;IPO5;MCM2;SSRP1;VRK1;MCM7;RFC3;YWHAH;HNRNPL;MCM6;CALU;NOP56;CCT5;OXCT1
536	prerank	msigdb.v7.5.1.symbols.gmt__ZHENG_CORD_BLOOD_C9_GRANULOCYTE_MACROPHAGE_PROGENITOR	-0.3381	-1.81306	0	0.0944603	1	21/53	0.1797	YY1;GADD45GIP1;LGALS1;SMIM24;ENO1;SET;LCP1;PTGES3;PTMA;PEBP1;HNRNPM;ACTG1;HSP90AA1;PA2G4;TARS1;HLA-A;HMGN5;PLEK;ATP5F1B;DSTN;SF3B2
538	prerank	msigdb.v7.5.1.symbols.gmt__GOBP_PRIMARY_ALCOHOL_METABOLIC_PROCESS	-0.479199	-1.81148	0.00492611	0.0952178	1	2025-06-14	0.1747	ACSS1;PARK7;AKR1A1;ALDH2;RDH11;AKR7A2
540	prerank	msigdb.v7.5.1.symbols.gmt__REACTOME_PKA_MEDIATED_PHOSPHORYLATION_OF_CREB	-0.783632	-1.81099	0.0283912	0.0950889	1	2025-02-05	0.09	CREB1;PRKAR1A
541	prerank	msigdb.v7.5.1.symbols.gmt__REACTOME_CREB1_PHOSPHORYLATION_THROUGH_THE_ACTIVATION_OF_ADENYLATE_CYCLASE	-0.783632	-1.81099	0.0283912	0.0950889	1	2025-02-05	0.09	CREB1;PRKAR1A
542	prerank	msigdb.v7.5.1.symbols.gmt__GOBP_ORGANISM_EMERGENCE_FROM_PROTECTIVE_STRUCTURE	-0.621862	-1.81095	0.0176678	0.0949123	1	2025-05-08	0.1531	PHF6;NDUFA2;FBLL1;UBE2A;TBL1XR1
543	prerank	msigdb.v7.5.1.symbols.gmt__VISALA_RESPONSE_TO_HEAT_SHOCK_AND_AGING_DN	-0.567248	-1.81041	0.0171674	0.0950478	1	2025-05-10	0.0721	CCT4;PTGES3;HSPA8;TRA2A;DYNLL1
544	prerank	msigdb.v7.5.1.symbols.gmt__BENPORATH_MYC_TARGETS_WITH_EBOX	-0.298422	-1.80955	0	0.0952998	1	27/78	0.1487	TFRC;RBM3;MCM4;RPL13A;ENO1;PAICS;HSPA8;PABPC1;RCC1;RIDA;PTMA;PSMA3;AKR1A1;NOP2;MSN;ACTG1;RPS15;PARP1;CLNS1A;ALDH2;MCM7;POLD2;HSP90AB1;HSP90AA1;NME1;SQSTM1;EIF4A1
546	prerank	msigdb.v7.5.1.symbols.gmt__KALMA_E2F1_TARGETS	-0.657789	-1.80632	0.0211268	0.0969867	1	2025-05-07	0.165	PCNA;FEN1;MCM2;MCM6;RFC4
547	prerank	msigdb.v7.5.1.symbols.gmt__RIZ_ERYTHROID_DIFFERENTIATION	-0.396581	-1.80627	0	0.0968178	1	2025-10-29	0.1289	DHX9;MCM4;FEN1;CBX3;MCM2;RAB7A;NFYB;MCM7;CTCF;SMARCE1
549	prerank	msigdb.v7.5.1.symbols.gmt__OUELLET_OVARIAN_CANCER_INVASIVE_VS_LMP_UP	-0.322776	-1.80488	0	0.0973128	1	23/63	0.165	PSMA2;CBX1;PSMB2;DDX5;CSE1L;MDH1;PRKDC;PSMA3;SUMO1;RAD21;HNRNPM;PARP1;RALY;NDUFV2;GLO1;SNRPB2;PTGS1;PSMB4;GPI;TARS1;HNRNPD;ATP5F1B;RFC4
550	prerank	msigdb.v7.5.1.symbols.gmt__GOBP_NEGATIVE_REGULATION_OF_MRNA_SPLICING_VIA_SPLICEOSOME	-0.543492	-1.80466	0.00869565	0.0972854	1	2025-08-12	0.1672	U2AF2;SRSF10;RNPS1;PTBP1;SAP18;RBM42;RBM10;HNRNPK
551	prerank	msigdb.v7.5.1.symbols.gmt__MIR3156_3P	-0.418182	-1.80377	0	0.0975405	1	2025-09-23	0.1418	CNDP2;TARDBP;UBQLN1;SEPTIN11;ZNF384;CRKL;TNPO1;TPT1;BTF3L4
552	prerank	msigdb.v7.5.1.symbols.gmt__LI_AMPLIFIED_IN_LUNG_CANCER	-0.317756	-1.80371	0	0.0973719	1	22/62	0.1481	RPL8;ATP5MF;RPS4X;NME4;TKT;ENO1;DAP;PABPC1;CBX3;AKR1A1;APRT;LDHB;FSCN1;NME1;CCT5;RPS5;PSMB4;YWHAQ;PGD;CCT3;GPI;MARCKSL1
554	prerank	msigdb.v7.5.1.symbols.gmt__GOBP_NEGATIVE_REGULATION_OF_ION_TRANSMEMBRANE_TRANSPORT	-0.513994	-1.80268	0.00865801	0.0977237	1	2025-07-13	0.1666	UBQLN1;VDAC1;SUMO1;FKBP1A;CRBN;GSTO1;CAB39
559	prerank	msigdb.v7.5.1.symbols.gmt__GOCC_CHROMOSOME_TELOMERIC_REGION	-0.307496	-1.80037	0	0.0988884	1	21/76	0.1148	HAT1;CBX1;DPY30;PCNA;MCM4;FEN1;PRKDC;PTGES3;ALYREF;CBX3;MCM2;XRCC6;CDK1;THOC7;RBBP7;MTA2;GATAD2B;PARP1;MCM7;MCM6;H4C1
561	prerank	msigdb.v7.5.1.symbols.gmt__ZHAN_MULTIPLE_MYELOMA_UP	-0.427065	-1.79973	0.0112994	0.0990932	1	2025-09-22	0.1572	FARSA;ILF3;GART;SSRP1;EWSR1;EIF3B;RBM10;MTA1;DNMT1
565	prerank	msigdb.v7.5.1.symbols.gmt__REACTOME_COOPERATION_OF_PDCL_PHLP1_AND_TRIC_CCT_IN_G_PROTEIN_BETA_FOLDING	-0.465768	-1.79767	0.0140845	0.100058	1	2025-10-16	0.1954	CCT4;CCT6B;CCT6A;CCT2;TCP1;CCT5;GNG10;CCT3;CCT7;CCT8
566	prerank	msigdb.v7.5.1.symbols.gmt__SCHERER_PBMC_YF_VAX_AGE_18_40YO_4_TO_7DY_DN	-0.300449	-1.79737	0	0.100043	1	30/84	0.1747	CCT4;RPL15;RPS3A;RPL6;RPS4X;RPS3;SRSF1;RPL7A;ENO1;RACK1;RPS17;CORO1A;ARF5;APRT;RPS15;MCM7;LDHB;EIF3F;TCOF1;VPS35;SNRNP200;RBM10;PRPF6;RPS5;CCT3;EEF1G;ZC3H11A;CUTA;EEF2;AKR7A2
572	prerank	msigdb.v7.5.1.symbols.gmt__GOMF_DNA_INSERTION_OR_DELETION_BINDING	-0.725636	-1.79613	0.0243161	0.100548	1	2025-02-05	0.1299	PCNA;MSH2
576	prerank	msigdb.v7.5.1.symbols.gmt__GSE23505_IL6_IL1_IL23_VS_IL6_IL1_TGFB_TREATED_CD4_TCELL_DN	-0.326349	-1.7939	0	0.101653	1	16/60	0.1001	SNRPC;LGALS1;MRPL27;UBE2L6;RALA;KPNA3;CSE1L;CARHSP1;TKT;ENO1;IPO5;CCT6A;HNRNPAB;RAD21;NDUFV2;YWHAH
577	prerank	msigdb.v7.5.1.symbols.gmt__GOMF_SNRNA_BINDING	-0.405258	-1.79349	0.0143885	0.101677	1	15/29	0.1982	SNRPC;EIF5A;SNRPA1;PRPF4;DDX21;PRPF31;LSM8;SNU13;DDX39B;SNRPB2;SF3B3;EFTUD2;SNRPA;SNRNP70;LSM2
580	prerank	msigdb.v7.5.1.symbols.gmt__PUJANA_XPRSS_INT_NETWORK	-0.294482	-1.78986	0	0.103579	1	33/90	0.1719	PCNA;MCM4;DHFR;TMPO;BLMH;SRSF10;AATF;PRKDC;SNRPA1;PAICS;CBX3;ILF3;PRPF4;MCM2;CDK1;RAD21;NFYB;DDX46;ANP32E;RFC3;MCM6;CTCF;DDX39B;DNAJC9;STAT5A;MSH2;DEK;DNMT1;SNRPA;SRSF3;RFC4;XPO1;RRM1
581	prerank	msigdb.v7.5.1.symbols.gmt__GSE6269_FLU_VS_E_COLI_INF_PBMC_DN	-0.411403	-1.78902	0.00591716	0.103917	1	2025-12-25	0.1882	RPS3A;RPL13A;ST13;RPL4;PCBP2;SEPTIN7;PABPC4;EIF3F;RPS5;SPTBN1;EEF2;SLC25A5
583	prerank	msigdb.v7.5.1.symbols.gmt__GSE14308_TH2_VS_NAIVE_CD4_TCELL_UP	-0.327787	-1.78822	0.011236	0.10424	1	13/59	0.0765	SAP30BP;PSMB2;PCNA;RALA;SRSF1;RBM8A;RUVBL1;AIMP2;PAICS;LRRC59;PSMA3;SSRP1;INTS5
584	prerank	msigdb.v7.5.1.symbols.gmt__RIZ_ERYTHROID_DIFFERENTIATION_CCNE1	-0.500471	-1.78791	0.0135135	0.104221	1	2025-05-12	0.0696	SRSF2;DHX9;HMGB3;FEN1;RAB7A
586	prerank	msigdb.v7.5.1.symbols.gmt__MODULE_52	-0.289911	-1.78593	0	0.105186	1	31/117	0.1349	RNASEH2A;ANPEP;HAT1;TFRC;CBX1;PSMA4;PCNA;SNRPC;SRSF2;NOLC1;FEN1;CSE1L;DBN1;PAICS;RCC1;ILF3;GART;MCM2;NUP50;CDK1;CCT6A;DDX21;HPRT1;POLD2;MCM6;FDPS;CALU;FADS2;SNRPB2;EIF4EBP1;UCK2
588	prerank	msigdb.v7.5.1.symbols.gmt__BOYLAN_MULTIPLE_MYELOMA_D_CLUSTER_DN	-0.543109	-1.78575	0.0238095	0.105071	1	2025-06-10	0.1722	LGALS1;PSTPIP2;PRKRA;CSRP1;MTCH1;LASP1
589	prerank	msigdb.v7.5.1.symbols.gmt__GOMF_NUCLEAR_IMPORT_SIGNAL_RECEPTOR_ACTIVITY	-0.485189	-1.7856	0.00420168	0.104932	1	2025-05-14	0.0919	KPNB1;KPNA3;RANBP6;IPO5;TNPO1
590	prerank	msigdb.v7.5.1.symbols.gmt__GSE24671_BAKIMULC_VS_SENDAI_VIRUS_INFECTED_MOUSE_SPLENOCYTES_UP	-0.317868	-1.78543	0	0.104827	1	23/59	0.1741	CCT4;TFRC;ATP5MF;LGALS1;ATP5PO;APRT;DYNLRB1;HINT1;CCT2;MCM7;GLRX3;FSCN1;PTMS;CALU;BCAT1;ENY2;NME1;MPG;PLEK;RFC4;CRYZ;DSTN;EEF2
591	prerank	msigdb.v7.5.1.symbols.gmt__CROONQUIST_NRAS_SIGNALING_DN	-0.426411	-1.78525	0.0119048	0.104713	1	2025-08-23	0.0997	PCNA;MCM4;CSE1L;SNRPA1;MCM2;CDK1;MCM7;RFC3
592	prerank	msigdb.v7.5.1.symbols.gmt__E2F_01	-0.400447	-1.78515	0.0182927	0.104563	1	14/25	0.2249	PCNA;MCM4;NOLC1;PRKDC;MCM2;KHSRP;CSDE1;MARCKSL1;HNRNPD;DNMT1;CHD4;NASP;PPP1R10;MCM3
593	prerank	msigdb.v7.5.1.symbols.gmt__FAN_OVARY_CL2_PUTATIVE_EARLY_ATRETIC_FOLLICLE_THECAL_CELL_1	-0.445523	-1.78479	0	0.104603	1	2025-06-18	0.0822	LGALS1;ST13;RPL34;PEBP1;SEPTIN7;RPS15
595	prerank	msigdb.v7.5.1.symbols.gmt__RUIZ_TNC_TARGETS_DN	-0.351221	-1.78411	0	0.104843	1	16/39	0.1763	MCM4;DHFR;TMPO;FEN1;MCM2;CDK1;RFTN1;TNPO1;MCM7;YWHAH;MCM6;DNAJC9;RFC4;EIF5;DCTPP1;TMEM97
596	prerank	msigdb.v7.5.1.symbols.gmt__MORF_CDK2	-0.342322	-1.78266	0	0.105519	1	19/46	0.1606	CCT4;AATF;PRKDC;ILF2;MCM2;SSRP1;HNRNPAB;SEPTIN7;RUVBL2;SRRM1;ETF1;TCOF1;SNRNP200;SSB;YWHAQ;DEK;EIF3I;HNRNPD;SNRPA
597	prerank	msigdb.v7.5.1.symbols.gmt__MODULE_126	-0.300443	-1.78072	0	0.106545	1	25/67	0.176	PCNA;BLMH;NOLC1;NME4;FEN1;CSE1L;PAICS;DAP;ILF2;RCC1;GART;CDK1;KHSRP;ACTG1;RFC3;EIF1AX;EIF3B;HSP90AA1;DUSP3;UMPS;NME2;RFC4;YWHAG;RRM1;PHB2
599	prerank	msigdb.v7.5.1.symbols.gmt__FAN_OVARY_CL8_MATURE_CUMULUS_GRANULOSA_CELL_2	-0.257366	-1.77974	0	0.106936	1	86/256	0.192	DPY30;TXNDC17;PSMA4;MT-ATP6;ATP5MF;PCNA;SNRPC;HINT2;HMGB3;GADD45GIP1;PARK7;GTF2I;NME4;MRPS34;SNRPD1;CARHSP1;PSMB6;MDH1;PHF6;SET;PRKDC;VDAC1;NDUFB3;MRPL12;ATP5PO;NDUFA2;CBX3;KTN1;PSMA3;ARF5;APRT;PFDN4;MRPL23;PCBP2;FKBP3;IQGAP1;DYNLL1;THOC7;DYNLRB1;HINT1;PARP1;CLNS1A;PRDX2;MRPL4;ATXN10;ERH;ACIN1;LDHB;PGM1;ACTL6A;SSBP1;VPS29;FSCN1;POLD2;TRMT112;FDPS;VPS35;BCAT1;MRPS14;PSME3IP1;NME1;EIF4EBP1;RNASEH2C…
602	prerank	msigdb.v7.5.1.symbols.gmt__MORF_PRDX3	-0.322405	-1.77823	0	0.10772	1	18/63	0.1023	HAT1;PSMB2;PARK7;G3BP1;SRSF1;MDH1;SET;KARS1;DAP;NDUFB3;ATP5PO;SUMO1;PSMD7;HNRNPAB;HSPA4;ATXN10;NDUFV2;SSBP1
603	prerank	msigdb.v7.5.1.symbols.gmt__MODULE_102	-0.431239	-1.77723	0.020202	0.108148	1	2025-09-18	0.1615	NME4;PAICS;GART;APRT;MTHFD1;HPRT1;NME1;UMPS;NME2
604	prerank	msigdb.v7.5.1.symbols.gmt__GSE21927_SPLEEN_VS_TUMOR_MONOCYTE_C57BL6_UP	-0.464674	-1.77708	0	0.10802	1	2025-08-17	0.112	ENSA;RUVBL1;CCT6B;ETV6;RAB8A;ARF5;MYH10;CPSF7
606	prerank	msigdb.v7.5.1.symbols.gmt__KORKOLA_EMBRYONAL_CARCINOMA_UP	-0.444482	-1.77659	0.0151515	0.108119	1	2025-08-17	0.176	ETV6;ARHGDIB;NOP2;LDHB;DERA;BCAT1;PTPN6;PHB2
608	prerank	msigdb.v7.5.1.symbols.gmt__LY_AGING_PREMATURE_DN	-0.577819	-1.7759	0.0037594	0.108299	1	2025-04-09	0.0847	CBX1;MCM2;SAFB;PARP1
610	prerank	msigdb.v7.5.1.symbols.gmt__GOCC_MITOCHONDRIAL_SMALL_RIBOSOMAL_SUBUNIT	-0.455312	-1.77547	0.00806452	0.108324	1	2025-09-16	0.2393	MRPS34;MRPS17;MRPS22;MRPS14;MRPS11;MRPS18B;DAP3;MRPS21;MRPS7
613	prerank	msigdb.v7.5.1.symbols.gmt__GOCC_CYTOSOLIC_SMALL_RIBOSOMAL_SUBUNIT	-0.460531	-1.774	0.0142857	0.109003	1	2025-08-16	0.1562	RPS3A;RPS4X;RPS3;RPS4Y2;RPS17;RPS15;RPS5;MRPS11
614	prerank	msigdb.v7.5.1.symbols.gmt__REACTOME_CHOLESTEROL_BIOSYNTHESIS	-0.588679	-1.77192	0.0144928	0.110111	1	2025-08-08	0.4131	LSS;FDPS;IDI1;FDFT1;NSDHL;PMVK;CYP51A1;LBR
615	prerank	msigdb.v7.5.1.symbols.gmt__FERRANDO_HOX11_NEIGHBORS	-0.676327	-1.77109	0.02589	0.110454	1	2025-03-06	0.0869	MCM4;MTHFD1;HPRT1
618	prerank	msigdb.v7.5.1.symbols.gmt__REACTOME_ERCC6_CSB_AND_EHMT2_G9A_POSITIVELY_REGULATE_RRNA_EXPRESSION	-0.509634	-1.76887	0.00766283	0.111564	1	2025-08-13	0.1829	CBX3;RBBP7;MTA2;GATAD2B;H4C1;MTA1;GATAD2A;CHD4
619	prerank	msigdb.v7.5.1.symbols.gmt__GOBP_RESPONSE_TO_DEXAMETHASONE	-0.637165	-1.76738	0.032967	0.112352	1	2025-03-07	0.053	PCNA;PCK2;CBX3
623	prerank	msigdb.v7.5.1.symbols.gmt__MORF_AP3D1	-0.292564	-1.76546	0	0.113328	1	32/98	0.1424	PSMA4;PSMB2;TARDBP;TXNL4A;MDH1;KARS1;HSPA8;ILF2;NDUFB3;ATP5PO;CAPZA1;NARS1;XRCC6;SND1;ACLY;PTBP1;FKBP1A;DYNLL1;SEPTIN7;RUVBL2;ATXN10;PRKAR1A;SSBP1;DCTN2;RHEB;WDR1;SNRNP200;PGAM1;CAP1;PSMD1;SSB;YWHAQ
628	prerank	msigdb.v7.5.1.symbols.gmt__GSE22886_UNSTIM_VS_IL2_STIM_NKCELL_DN	-0.286137	-1.76366	0	0.114281	1	44/106	0.2073	PCNA;MCM4;APOO;FEN1;CSE1L;HNRNPC;ENO1;PAICS;PRPF4;MCM2;CCT6A;HNRNPAB;MTHFD1;CCT2;MCM7;SNU13;PSMD14;POLD2;MCM6;DNAJC9;TCP1;WDR1;NME1;TLN1;UCK2;USP14;GGCT;PA2G4;PSMD1;POLR2H;HSPA9;STIP1;RFC4;DCTPP1;TMEM97;ALDH18A1;SCLY;CCT7;IARS1;CCT8;KPNA2;EIF2S1;BCCIP;NASP
629	prerank	msigdb.v7.5.1.symbols.gmt__NGO_MALIGNANT_GLIOMA_1P_LOH	-0.608091	-1.76326	0.00727273	0.114318	1	2025-04-08	0.1819	PARK7;ENO1;HNRNPK;ECHS1
630	prerank	msigdb.v7.5.1.symbols.gmt__SGCGSSAAA_E2F1DP2_01	-0.320953	-1.76285	0	0.114347	1	23/56	0.17	PCNA;MCM4;NOLC1;SNRPD1;SRSF1;PRKDC;MRPL40;HNRNPR;PTMA;ILF3;MCM2;PRPF4B;MCM7;MYH10;CAND1;MCM6;H4C1;DNAJC9;MSH2;HNRNPD;DNMT1;LUC7L3;DCTPP1
635	prerank	msigdb.v7.5.1.symbols.gmt__KEGG_LIMONENE_AND_PINENE_DEGRADATION	-0.673412	-1.76142	0.0197368	0.115055	1	2025-03-06	0.1967	ALDH2;ECHS1;ALDH7A1
636	prerank	msigdb.v7.5.1.symbols.gmt__GSE10239_NAIVE_VS_DAY4.5_EFF_CD8_TCELL_DN	-0.306018	-1.76113	0	0.115032	1	21/65	0.1725	SRSF2;MCM4;LGALS1;DHFR;APOO;FEN1;RRBP1;ACOT7;SNRPA1;CASP3;RCC1;ERH;RFC3;PTMS;SLC25A13;WDHD1;USP14;HLA-A;RFC4;RRM1;DSTN
637	prerank	msigdb.v7.5.1.symbols.gmt__REN_BOUND_BY_E2F	-0.38735	-1.76091	0.0188679	0.114943	1	2025-12-28	0.1719	PCNA;HMGB3;FEN1;PRKDC;CDK1;RFC3;RFC2;MCM6;MSH2;UMPS;RFC4;RRM1
638	prerank	msigdb.v7.5.1.symbols.gmt__MODULE_8	-0.26837	-1.75995	0	0.115333	1	47/178	0.1349	HAT1;TFRC;CBX1;PSMA4;PCNA;SNRPC;SRSF2;DHX9;NOLC1;FEN1;CSE1L;DBN1;PRKDC;AHCY;AIMP2;PAICS;MRPL40;MRPL12;RCC1;CBX3;RIDA;PSMA3;ILF3;IPO5;APRT;MCM2;CDK1;PSMD7;CCT6A;RBBP7;DDX21;HPRT1;MCM7;IQGAP2;SSBP1;SNU13;PSMD14;POLD2;MCM6;CTCF;FDPS;SRP54;CALU;MSH2;SNRPB2;EIF4EBP1;UCK2
640	prerank	msigdb.v7.5.1.symbols.gmt__GOBP_UTP_METABOLIC_PROCESS	-0.736469	-1.75959	0.00869565	0.115346	1	2025-03-05	0.1615	NME4;NME1;NME2
641	prerank	msigdb.v7.5.1.symbols.gmt__GCM_ANP32B	-0.398381	-1.75946	0.010101	0.115212	1	2025-11-23	0.2039	SNRPA1;ILF2;APRT;HPRT1;HNRNPL;MCM6;EEF1G;HNRNPD;SNRPA;CLIC1;FXR1
645	prerank	msigdb.v7.5.1.symbols.gmt__MIR518D_5P_MIR518F_5P_MIR520C_5P_MIR526A_5P	-0.436191	-1.75697	0.0052356	0.116526	1	2025-07-19	0.107	CHORDC1;TFRC;HMGB3;G3BP1;LCP1;EWSR1;LSM8
646	prerank	msigdb.v7.5.1.symbols.gmt__FAN_OVARY_CL11_MURAL_GRANULOSA_CELL	-0.271071	-1.75655	0	0.116593	1	43/132	0.1763	CHORDC1;CCT4;KPNB1;MT-ATP6;SRSF2;DDAH2;VAPA;PHF6;SFPQ;HSPA8;KTN1;PSMA3;ILF3;SUMO1;CCT6A;ACTG1;CCT2;HSPA4;TNPO1;ACIN1;HSPH1;PGM1;CACYBP;FSCN1;EIF3F;ETF1;TRMT112;HSP90AB1;FDPS;RHEB;BCAT1;TCP1;HSP90AA1;JPT1;STIP1;TARS1;HNRNPD;SRSF3;EIF5;YWHAG;ZC3H11A;BUD31;TMEM97
647	prerank	msigdb.v7.5.1.symbols.gmt__RBM15_TARGET_GENES	-0.408132	-1.75633	0.0124224	0.116516	1	2025-10-24	0.1264	SRSF2;DDX5;MRPL40;PTBP1;IQGAP1;HNRNPAB;ACTG1;RPS15;ARPC5L;HSP90AA1
650	prerank	msigdb.v7.5.1.symbols.gmt__GSE3982_EOSINOPHIL_VS_TH2_DN	-0.277367	-1.75542	0	0.11692	1	22/91	0.1126	CCT4;RBM3;PSMB2;RPS4X;PSMA6;CSE1L;ELAVL1;RUVBL1;PSMB6;ENO1;MDH1;ACOT7;HSPA8;PFAS;PSMD7;CCT6A;MRPL4;CCT2;MYH10;LUC7L2;ACTL6A;CPNE1
651	prerank	msigdb.v7.5.1.symbols.gmt__GNF2_H2AFX	-0.545707	-1.75455	0.0197628	0.117319	1	2025-06-10	0.1719	PCNA;TMPO;MCM2;CDK1;DNAJC9;RRM1
652	prerank	msigdb.v7.5.1.symbols.gmt__GOCC_EUKARYOTIC_TRANSLATION_INITIATION_FACTOR_3_COMPLEX_EIF3M	-0.625921	-1.753	0.0222222	0.118001	1	2025-03-07	0.1543	EIF3F;EIF3B;EIF3I
654	prerank	msigdb.v7.5.1.symbols.gmt__GOBP_VIRAL_TRANSLATION	-0.493696	-1.75039	0.0295359	0.119487	1	2025-07-14	0.1412	DHX9;PTBP1;PCBP2;EIF3F;CSDE1;EIF3B;SSB
655	prerank	msigdb.v7.5.1.symbols.gmt__GSE19198_CTRL_VS_IL21_TREATED_TCELL_24H_UP	-0.336305	-1.74936	0	0.119994	1	1940-10-01	0.0618	PSMA2;LARS1;KPNB1;TIMM8A;NOLC1;KPNA3;DR1;KARS1;SOD2;RNPS1
656	prerank	msigdb.v7.5.1.symbols.gmt__MEBARKI_HCC_PROGENITOR_WNT_UP_BLOCKED_BY_FZD8CRD	-0.547275	-1.7493	0.0200803	0.119808	1	2025-06-11	0.111	PSTPIP2;ARHGDIB;SEPTIN11;LCP1;CORO1C;TCOF1
659	prerank	msigdb.v7.5.1.symbols.gmt__RUBENSTEIN_SKELETAL_MUSCLE_B_CELLS	-0.327779	-1.74843	0	0.120187	1	14/53	0.0822	RPL8;RPL15;RPS3A;RPL6;RPS4X;RPS3;RPL13A;RPL7A;RACK1;PABPC1;RPL34;RPL4;HLA-DRA;RPS15
665	prerank	msigdb.v7.5.1.symbols.gmt__GOBP_PROTEIN_LOCALIZATION_TO_CYTOPLASMIC_STRESS_GRANULE	-0.744895	-1.74619	0.0246154	0.121421	1	2025-05-05	0.2566	DHX9;SSB;DDX1;TIA1;DDX3X
666	prerank	msigdb.v7.5.1.symbols.gmt__GSE20715_0H_VS_48H_OZONE_TLR4_KO_LUNG_DN	-0.320112	-1.74585	0	0.121407	1	18/69	0.1045	PSMA2;TFRC;PCNA;ST13;SFPQ;ISYNA1;ACOT7;SOD2;LRRC59;HSPA8;MRPL12;CDK1;HNRNPAB;HINT1;ERH;HSPH1;CACYBP;PRPF31
667	prerank	msigdb.v7.5.1.symbols.gmt__MIR518E_5P_MIR519A_5P_MIR519B_5P_MIR519C_5P_MIR522_5P_MIR523_5P	-0.444318	-1.74569	0	0.121303	1	2025-07-18	0.107	CHORDC1;TFRC;HMGB3;G3BP1;LCP1;EWSR1;LSM8
668	prerank	msigdb.v7.5.1.symbols.gmt__FOURNIER_ACINAR_DEVELOPMENT_LATE_2	-0.272022	-1.74558	0	0.121141	1	40/130	0.1412	RNASEH2A;HAT1;PSMB2;MCM4;DHFR;TMPO;NOLC1;MAK16;FEN1;CSE1L;SRSF10;PHC2;PRKDC;SNRPA1;PAICS;PTGES3;RCC1;ILF3;PRPF4;MCM2;CDK1;VRK1;SUPT16H;MTHFD1;RAP1GDS1;ACTG1;SRRM1;CCT2;ANP32E;MCM7;RFC3;YWHAH;TFB1M;MCM6;DDX39B;DNAJC9;CAP1;UCK2;SF3B3;SSB
670	prerank	msigdb.v7.5.1.symbols.gmt__PANGAS_TUMOR_SUPPRESSION_BY_SMAD1_AND_SMAD5_UP	-0.431223	-1.74436	0.0102041	0.121712	1	2025-12-20	0.2171	CELF2;SEPTIN11;LCP1;PAICS;RFTN1;GMFG;GSTO1;SPIN1;LASP1;IARS1;TAOK3;UNC13D
673	prerank	msigdb.v7.5.1.symbols.gmt__GSE22886_NAIVE_BCELL_VS_NEUTROPHIL_UP	-0.30475	-1.7415	0	0.123362	1	18/57	0.1142	RPL8;RPL15;RPL6;RPL7A;MDH1;RACK1;RPL34;RPS17;SF3A3;MCM2;HLA-DRA;RPS15;RFTN1;PARP1;ATXN10;GLO1;PSMD14;HSP90AB1
677	prerank	msigdb.v7.5.1.symbols.gmt__GSE33425_CD8_ALPHAALPHA_VS_ALPHABETA_CD161_HIGH_TCELL_DN	-0.307767	-1.74074	0	0.123651	1	21/72	0.1349	CNDP2;YARS1;PSMA4;BRK1;DHFR;GTF2I;ELAVL1;PSMB6;LCP1;RAB8A;MCM2;SSRP1;CDK1;THOC7;DYNLRB1;MCM7;ACIN1;POLD2;ACP6;PSME3IP1;UCK2
678	prerank	msigdb.v7.5.1.symbols.gmt__GCGSCMNTTT_UNKNOWN	-0.379611	-1.73876	0	0.124761	1	1932-11-01	0.0947	YARS1;SRSF2;TARDBP;SRSF1;CSE1L;PAICS;BCLAF1;TRA2A;SUPT16H;SAFB;MCM7
679	prerank	msigdb.v7.5.1.symbols.gmt__YIH_RESPONSE_TO_ARSENITE_C3	-0.556713	-1.73779	0.0211268	0.125215	1	2025-04-09	0.0737	PFDN4;XRCC6;CDK1;TFAM
680	prerank	msigdb.v7.5.1.symbols.gmt__GOBP_NEGATIVE_REGULATION_OF_CATION_CHANNEL_ACTIVITY	-0.639255	-1.73746	0.0181159	0.125232	1	2025-05-07	0.1553	UBQLN1;SUMO1;FKBP1A;CRBN;GSTO1
681	prerank	msigdb.v7.5.1.symbols.gmt__REACTOME_BBSOME_MEDIATED_CARGO_TARGETING_TO_CILIUM	-0.598255	-1.73733	0.0346154	0.125085	1	2025-06-08	0.1954	CCT4;CCT2;TCP1;CCT5;CCT3;CCT8
684	prerank	msigdb.v7.5.1.symbols.gmt__MORF_JUND	-0.384181	-1.73641	0.00793651	0.125436	1	14/30	0.1901	RPS3A;RBM3;RPL6;RPL13A;DDX5;RPL34;PCBP2;ACTG1;TPT1;EEF1G;HNRNPK;EEF2;RPL30;CLIC1
687	prerank	msigdb.v7.5.1.symbols.gmt__MIR6715B_3P	-0.38897	-1.73595	0.00645161	0.125486	1	2025-10-26	0.1628	MFSD1;SRSF2;SNRPD1;RANBP6;SEPTIN11;NUDT21;PABPC4;MAPK1;EIF5B;SRSF3
689	prerank	msigdb.v7.5.1.symbols.gmt__SOTIRIOU_BREAST_CANCER_GRADE_1_VS_3_UP	-0.333489	-1.73489	0	0.125932	1	18/51	0.149	RNASEH2A;SNRPC;HMGB3;MCM4;TMPO;MARS1;FEN1;MRPL12;MCM2;CDK1;VRK1;MRPS17;MCM6;DNAJC9;NME1;CCT5;JPT1;STIP1
692	prerank	msigdb.v7.5.1.symbols.gmt__GOBP_ALDEHYDE_CATABOLIC_PROCESS	-0.71434	-1.73305	0.028481	0.127004	1	2025-03-05	0.0922	PARK7;AKR1A1;ALDH2
693	prerank	msigdb.v7.5.1.symbols.gmt__GOBP_AMINE_BIOSYNTHETIC_PROCESS	-0.665036	-1.7327	0.0107914	0.126985	1	2025-05-06	0.1951	PARK7;ALDH2;VPS35;SRM;SNCA
697	prerank	msigdb.v7.5.1.symbols.gmt__GOBP_PROTEIN_LOCALIZATION_TO_CHROMOSOME_TELOMERIC_REGION	-0.475254	-1.73104	0.0190476	0.127858	1	2025-08-14	0.1954	CCT4;CCT6A;CCT2;TCP1;CCT5;CCT3;CCT7;CCT8
698	prerank	msigdb.v7.5.1.symbols.gmt__DEN_INTERACT_WITH_LCA5	-0.462365	-1.7309	0.012605	0.127736	1	2025-08-15	0.1857	SET;HSPA8;DYNLL1;YWHAH;YWHAQ;HSPA9;YWHAG;YWHAB
700	prerank	msigdb.v7.5.1.symbols.gmt__LE_EGR2_TARGETS_UP	-0.378071	-1.72981	0	0.128341	1	14/31	0.1982	RBM3;MCM4;RPL13A;CDK1;CORO1C;MCM7;DNAJC9;MARCKSL1;JPT1;RRM1;EZR;PSPC1;KPNA2;LSM2
701	prerank	msigdb.v7.5.1.symbols.gmt__GSE7400_CTRL_VS_CSF3_IN_VIVO_TREATED_PBMC_UP	-0.323899	-1.72952	0.0140845	0.128303	1	24/66	0.1628	HNRNPH3;RPL15;NOLC1;RPL7A;PRKDC;PTGES3;ILF2;BCLAF1;PRKRA;NUP35;UTP4;PARP1;CLNS1A;CCT2;RSL1D1;HSP90AB1;POLR1F;CSDE1;MATR3;NIFK;SSB;EEF1G;MAT2B;SRSF3
705	prerank	msigdb.v7.5.1.symbols.gmt__GAUCHER_PBMC_YF_VAX_STAMARIL_UNKNOWN_AGE_10DY_DN	-0.386417	-1.7269	0.00632911	0.129902	1	2025-09-28	0.1267	RPS4X;RPS3;PRKDC;PABPC1;PCBP2;PABPC4;PRDX2;EIF3F;MED25
706	prerank	msigdb.v7.5.1.symbols.gmt__MIR106A_3P	-0.412294	-1.72613	0.01	0.130177	1	2025-05-20	0.0477	KPNB1;CARHSP1;SOD2;HSPA8;PABPC1
710	prerank	msigdb.v7.5.1.symbols.gmt__E2F1DP2_01	-0.29428	-1.72455	0	0.130623	1	31/76	0.1766	PCNA;MCM4;TMPO;NOLC1;SNRPD1;SRSF1;PRKDC;MRPL40;CBX3;HNRNPR;PTMA;ILF3;MCM2;CDK1;SUMO1;PRPF4B;MCM7;MYH10;CAND1;MCM6;H4C1;DNAJC9;MSH2;PBRM1;EIF4A1;HNRNPD;DNMT1;LUC7L3;PPIG;DCTPP1;CDC5L
711	prerank	msigdb.v7.5.1.symbols.gmt__E2F4DP2_01	-0.29428	-1.72455	0	0.130623	1	31/76	0.1766	PCNA;MCM4;TMPO;NOLC1;SNRPD1;SRSF1;PRKDC;MRPL40;CBX3;HNRNPR;PTMA;ILF3;MCM2;CDK1;SUMO1;PRPF4B;MCM7;MYH10;CAND1;MCM6;H4C1;DNAJC9;MSH2;PBRM1;EIF4A1;HNRNPD;DNMT1;LUC7L3;PPIG;DCTPP1;CDC5L
712	prerank	msigdb.v7.5.1.symbols.gmt__E2F1DP1_01	-0.29428	-1.72455	0	0.130623	1	31/76	0.1766	PCNA;MCM4;TMPO;NOLC1;SNRPD1;SRSF1;PRKDC;MRPL40;CBX3;HNRNPR;PTMA;ILF3;MCM2;CDK1;SUMO1;PRPF4B;MCM7;MYH10;CAND1;MCM6;H4C1;DNAJC9;MSH2;PBRM1;EIF4A1;HNRNPD;DNMT1;LUC7L3;PPIG;DCTPP1;CDC5L
714	prerank	msigdb.v7.5.1.symbols.gmt__WANG_TUMOR_INVASIVENESS_UP	-0.25171	-1.72345	0	0.131188	1	61/186	0.1885	RNASEH2A;PSMA2;DPY30;RPL8;U2AF2;PSMA4;RPL6;KPNB1;PCNA;RPS3;RPL13A;TARDBP;DDX5;ELAVL1;TKT;ENO1;HSPA8;PABPC1;RPL34;POLR1C;HNRNPR;AKR1A1;IPO5;FKBP3;RAB7A;PSMD3;HNRNPAB;SAP18;SEPTIN7;ACTG1;HINT1;CCT2;HSPA4;PRKAR1A;RALY;HSPH1;CTCF;EIF3B;ENY2;STAT5A;RBM10;USP14;CCT5;RPS5;SSB;PSMB4;CCT3;STIP1;EIF5B;ABCF1;RFC1;SPTBN1;SRSF3;YWHAG;ATP5F1A;EZR;ABCF3;PMPCA;AIMP1;PSMC5;RPL30
715	prerank	msigdb.v7.5.1.symbols.gmt__MODULE_197	-0.302271	-1.72341	0	0.130978	1	23/52	0.1989	YY1;GTF2I;NOLC1;TXNL4A;RCC1;CORO1A;ILF3;SSRP1;CDK1;RAD21;EWSR1;ACTL6A;MCM6;CTCF;WDHD1;MTA1;DEK;DNMT1;NME2;PHB2;SMARCA2;KPNA2;BRPF1
718	prerank	msigdb.v7.5.1.symbols.gmt__WP_DNA_MISMATCH_REPAIR	-0.435674	-1.72241	0.0240385	0.131473	1	2025-07-17	0.165	PCNA;RFC3;RFC2;POLD2;MSH2;RFC1;RFC4
722	prerank	msigdb.v7.5.1.symbols.gmt__REACTOME_RHOBTB_GTPASE_CYCLE	-0.408565	-1.7217	0.00606061	0.131733	1	2025-10-24	0.1264	HNRNPC;DBN1;CCT6A;ACTG1;SRRM1;CCT2;CPSF7;HSP90AB1;DDX39B;HSP90AA1
730	prerank	msigdb.v7.5.1.symbols.gmt__MORF_HDAC1	-0.24438	-1.72045	0	0.132456	1	59/175	0.1907	PSMB2;SRSF2;PARK7;TARDBP;HNRNPC;MDH1;DR1;SET;KARS1;PTGES3;ATP5PO;CBX3;CAPZA1;HNRNPR;ILF3;NARS1;RAB8A;RNPS1;XRCC6;ACLY;PTBP1;SUMO1;DYNLL1;HNRNPAB;HNRNPM;SRRM1;CCT2;ATXN10;ERH;NDUFV2;EIF1AX;DDX39B;TCP1;WDR1;SNRNP200;CAP1;YWHAQ;NDUFS3;EIF4A1;DEK;PPP1CA;EDC4;HNRNPD;PAPSS1;GDI2;SNRPA;SRSF3;XPO1;MRPL9;ATP5F1A;AKR7A2;PHB2;SF3B2;CHD4;SF3A1;YWHAB;CSK;TIAL1;CCT7
732	prerank	msigdb.v7.5.1.symbols.gmt__GRAHAM_CML_DIVIDING_VS_NORMAL_QUIESCENT_UP	-0.31707	-1.71996	0	0.132565	1	16/52	0.117	RNASEH2A;HAT1;MCM4;DHFR;FEN1;SNRPD1;CSE1L;ACOT7;LRRC59;MCM2;CDK1;VRK1;PRDX2;RFC3;EIF1AX;SLC25A13
736	prerank	msigdb.v7.5.1.symbols.gmt__LUI_THYROID_CANCER_CLUSTER_3	-0.466822	-1.71874	0.0143541	0.133196	1	2025-09-15	0.2095	HSPA8;HINT1;ATXN10;EIF3F;HSP90AB1;RPS5;ATP5F1A;EIF3K;PSMD8
739	prerank	msigdb.v7.5.1.symbols.gmt__MATTIOLI_MGUS_VS_PCL	-0.319201	-1.71816	0	0.133435	1	17/56	0.1471	CCT4;PCNA;MCM4;G3BP1;SRSF1;RUVBL1;ENO1;PAICS;CORO1A;PSMA3;MCM2;PARP1;MCM6;DDX39B;TPT1;RBM10;CCT3
740	prerank	msigdb.v7.5.1.symbols.gmt__YAO_TEMPORAL_RESPONSE_TO_PROGESTERONE_CLUSTER_8	-0.462283	-1.71814	0.0172414	0.133228	1	2025-08-15	0.1371	TFRC;SRSF1;HSPH1;BMP2K;BCAT1;PTGS1;USP14;GGCT
741	prerank	msigdb.v7.5.1.symbols.gmt__REACTOME_TRANSCRIPTIONAL_REGULATION_BY_RUNX2	-0.318341	-1.71789	0	0.133186	1	16/52	0.1452	PSMA2;PSMA4;PSMB2;PSMA6;PSME3;PSMB6;PSMB10;PSMA3;CDK1;PSMD7;PSMD3;PSMD11;PSMD14;PSMD1;PSMB4;MAPK1
743	prerank	msigdb.v7.5.1.symbols.gmt__GOBP_REGULATION_OF_OXIDATIVE_STRESS_INDUCED_INTRINSIC_APOPTOTIC_SIGNALING_PATHWAY	-0.520753	-1.71769	0.0122449	0.133081	1	2025-05-11	0.0847	PARK7;UBQLN1;SFPQ;SOD2;PARP1
744	prerank	msigdb.v7.5.1.symbols.gmt__GSE12366_GC_BCELL_VS_PLASMA_CELL_UP	-0.287494	-1.71741	0	0.13305	1	18/76	0.0891	PCNA;YY1;MCM4;DHFR;SNRPD1;RUVBL1;ENO1;PHC2;NUDT21;MCM2;NUP50;VRK1;NOP2;SUPT16H;TFAM;RAD21;CRKL;SF3B4
745	prerank	msigdb.v7.5.1.symbols.gmt__REACTOME_SIGNALING_BY_NOTCH4	-0.335962	-1.7174	0	0.13283	1	14/45	0.1421	PSMA2;PSMA4;PSMB2;PSMA6;PSME3;PSMB6;PSMB10;PSMA3;PSMD7;PSMD3;PSMD11;PSMD14;PSMD1;PSMB4
748	prerank	msigdb.v7.5.1.symbols.gmt__GOCC_EUKARYOTIC_TRANSLATION_INITIATION_FACTOR_2B_COMPLEX	-0.643306	-1.71653	0.0341615	0.133152	1	2025-06-06	0.3582	EIF2S1;EIF2B5;EIF2B1;EIF2B2;EIF2B3;EIF2B4
749	prerank	msigdb.v7.5.1.symbols.gmt__GSE22432_MULTIPOTENT_PROGENITOR_VS_CDC_DN	-0.288465	-1.71614	0	0.133185	1	29/77	0.1995	CCT4;DPY30;DHFR;RUVBL1;AATF;SFPQ;LCP1;PTGES3;RRP15;VRK1;NOP2;HINT1;HPRT1;NDUFV2;POLD2;CALU;TCP1;BLVRA;PA2G4;YWHAQ;LAMTOR3;PLEK;UBTF;AKR7A2;PHB2;FYTTD1;SLC12A6;CCT8;ARPC4
750	prerank	msigdb.v7.5.1.symbols.gmt__GOBP_CHAPERONE_MEDIATED_PROTEIN_FOLDING	-0.358019	-1.71598	0	0.133076	1	14/36	0.1509	CHORDC1;CCT4;ST13;PTGES3;HSPA8;FKBP1A;CCT6A;CCT2;HSPH1;TCP1;CCT5;HSPA9;CCT3;FKBP11
757	prerank	msigdb.v7.5.1.symbols.gmt__UEDA_PERIFERAL_CLOCK	-0.343689	-1.71376	0	0.134412	1	14/37	0.1521	CHORDC1;RBM3;HMGB3;THRAP3;HSPA8;DYNLL1;HNRNPAB;HSPA4;HSPH1;GLO1;FDPS;HSP90AA1;SQSTM1;TARS1
759	prerank	msigdb.v7.5.1.symbols.gmt__E2F_02	-0.291253	-1.71341	0	0.134455	1	31/77	0.1766	PCNA;MCM4;TMPO;NOLC1;SNRPD1;SRSF1;PRKDC;MRPL40;CBX3;HNRNPR;PTMA;ILF3;MCM2;CDK1;SUMO1;PRPF4B;MCM7;MYH10;CAND1;MCM6;H4C1;DNAJC9;MSH2;PBRM1;EIF4A1;HNRNPD;DNMT1;LUC7L3;PPIG;DCTPP1;CDC5L
762	prerank	msigdb.v7.5.1.symbols.gmt__BORCZUK_MALIGNANT_MESOTHELIOMA_UP	-0.248709	-1.71142	0	0.135736	1	49/162	0.165	PSMA2;PCNA;RALA;PARK7;BLMH;G3BP1;SRSF1;SRSF10;PSMB6;HNRNPC;DBN1;PLD3;PRKDC;AHCY;SMNDC1;PTGES3;HSPA8;ILF2;VDAC1;PABPC1;CBX3;FKBP1A;RAD21;RAP1GDS1;PARP1;HPRT1;CCT2;HSPA4;TNPO1;ACTL6A;SSBP1;FSCN1;RFC2;UBE2A;GLO1;MCM6;HSP90AB1;CALU;RCOR1;NME1;BLVRA;CCT5;YWHAQ;CCT3;STIP1;EIF3I;GDI2;SRSF3;RFC4
765	prerank	msigdb.v7.5.1.symbols.gmt__GOCC_DYNEIN_AXONEMAL_PARTICLE	-0.66093	-1.71086	0.0309598	0.13589	1	2025-04-06	0.149	RUVBL1;RUVBL2;HSP90AB1;STIP1
767	prerank	msigdb.v7.5.1.symbols.gmt__HORTON_SREBF_TARGETS	-0.532148	-1.71033	0.0391304	0.136077	1	2025-05-10	0.154	ACLY;LSS;FDPS;RDH11;ALDOC
769	prerank	msigdb.v7.5.1.symbols.gmt__LI_WILMS_TUMOR_VS_FETAL_KIDNEY_1_DN	-0.301991	-1.70897	0	0.136838	1	30/69	0.2117	RNASEH2A;YARS1;PCNA;MARS1;NOLC1;FEN1;SNRPA1;ILF2;MCM2;SSRP1;CDK1;PCBP2;PARP1;MCM6;DNAJC9;FADS2;MSH2;NME1;UCK2;CCT3;BAZ1B;RRM1;GARS1;SNRPF;IARS1;KPNA2;DDX1;NASP;TIA1;GCN1
771	prerank	msigdb.v7.5.1.symbols.gmt__GCM_DDX5	-0.346275	-1.7086	0	0.136887	1	16/39	0.1559	RBM3;SRSF2;DHX9;DDX5;SET;PTGES3;BCLAF1;RAD21;HNRNPM;MSN;HNRNPL;DDX39B;TCP1;USP14;YWHAQ;HNRNPD
773	prerank	msigdb.v7.5.1.symbols.gmt__FALVELLA_SMOKERS_WITH_LUNG_CANCER	-0.399075	-1.70753	0.00534759	0.137438	1	2025-09-22	0.1926	SOD2;IQGAP1;SUPT16H;HSP90AB1;MATR3;WDR1;SCAF11;EZR;TOP1
775	prerank	msigdb.v7.5.1.symbols.gmt__HAY_BONE_MARROW_EARLY_ERYTHROBLAST	-0.325558	-1.70701	0	0.137609	1	21/48	0.1948	SLC27A2;HNRNPC;PHF6;AHCY;CASP3;PEBP1;TFAM;FAM136A;PABPC4;CLNS1A;FSCN1;EIF1AX;NME1;GGCT;CASP6;DCTPP1;TMEM97;SRM;ECHS1;CENPV;SLC12A6
780	prerank	msigdb.v7.5.1.symbols.gmt__KORKOLA_YOLK_SAC_TUMOR_UP	-0.519522	-1.70447	0.0272374	0.139246	1	2025-05-10	0.176	LDHB;DERA;PTMS;PTPN6;PHB2
783	prerank	msigdb.v7.5.1.symbols.gmt__GSE17721_CTRL_VS_CPG_0.5H_BMDC_DN	-0.342681	-1.70312	0	0.139975	1	13/36	0.1377	CNDP2;SLC27A2;TIMM23;PHC2;AIMP2;ACOT7;MRPL23;MRPL4;HLA-E;CAP1;STAT5A;PFDN5;PA2G4
785	prerank	msigdb.v7.5.1.symbols.gmt__REACTOME_PCP_CE_PATHWAY	-0.32414	-1.70257	0.00980392	0.140147	1	1948-11-01	0.0838	PSMA2;PSMA4;PSMB2;PSMA6;PSME3;PSMB6;PSMB10;PSMA3;PSMD7;PSMD3;PSMD11
787	prerank	msigdb.v7.5.1.symbols.gmt__HOFFMANN_LARGE_TO_SMALL_PRE_BII_LYMPHOCYTE_UP	-0.320815	-1.70214	0.012987	0.140227	1	20/58	0.1719	CBX1;HMGB3;TMPO;FEN1;ENO1;PCK2;CASP3;NUDC;IPO5;CDK1;ANP32E;RFC3;AARS1;MCM6;WDHD1;PPP1CA;DNMT1;XPO1;DCTPP1;RRM1
788	prerank	msigdb.v7.5.1.symbols.gmt__REACTOME_DEGRADATION_OF_BETA_CATENIN_BY_THE_DESTRUCTION_COMPLEX	-0.322247	-1.70209	0	0.14002	1	1951-11-01	0.0838	PSMA2;PSMA4;PSMB2;PSMA6;PSME3;PSMB6;PSMB10;PSMA3;PSMD7;PSMD3;PSMD11
790	prerank	msigdb.v7.5.1.symbols.gmt__REACTOME_ANTIGEN_PROCESSING_CROSS_PRESENTATION	-0.304209	-1.70078	0.0116279	0.140729	1	15/55	0.1104	PSMA2;PSMA4;PSMB2;PSMA6;PSME3;SEC22B;PSMB6;PSMB10;PSMA3;PSMD7;PSMD3;PSMD11;HLA-E;HLA-C;PSMD14
794	prerank	msigdb.v7.5.1.symbols.gmt__POMEROY_MEDULLOBLASTOMA_DESMOPLASIC_VS_CLASSIC_DN	-0.620792	-1.69904	0.037931	0.141795	1	2025-03-07	0.1214	RPL34;RPS17;TPT1
795	prerank	msigdb.v7.5.1.symbols.gmt__WP_PARKINUBIQUITIN_PROTEASOMAL_SYSTEM_PATHWAY	-0.370131	-1.69771	0.02	0.142595	1	15/30	0.2227	UBE2L6;HSPA8;PSMD7;PSMD3;PSMD11;HSPA4;PSMD14;PSMD1;HSPA9;PSMC5;SNCA;PSMC1;PSMC2;PSMD8;UBE2L3
796	prerank	msigdb.v7.5.1.symbols.gmt__E2F4DP1_01	-0.29277	-1.69693	0	0.142904	1	31/78	0.1766	PCNA;MCM4;TMPO;NOLC1;SNRPD1;SRSF1;PRKDC;MRPL40;CBX3;HNRNPR;ILF3;MCM2;CDK1;SUMO1;RBBP7;PRPF4B;MCM7;MYH10;CAND1;MCM6;H4C1;EIF1AX;DNAJC9;MSH2;PBRM1;EIF4A1;HNRNPD;DNMT1;LUC7L3;DCTPP1;CDC5L
797	prerank	msigdb.v7.5.1.symbols.gmt__APPIERTO_RESPONSE_TO_FENRETINIDE_UP	-0.499917	-1.69674	0.037037	0.142791	1	2025-04-12	0.0885	TFRC;UBQLN1;HSPA8;HSPA4
799	prerank	msigdb.v7.5.1.symbols.gmt__GROSS_HYPOXIA_VIA_HIF1A_UP	-0.334822	-1.69637	0	0.142871	1	15/41	0.1779	TFRC;TARDBP;G3BP1;SRSF1;GART;RCC2;NOP2;DDX21;CACYBP;DDX39B;NOP56;EXOSC1;CCT3;AKAP8;SRM
803	prerank	msigdb.v7.5.1.symbols.gmt__CHANDRAN_METASTASIS_TOP50_UP	-0.418313	-1.6955	0.026178	0.143239	1	2025-08-20	0.1484	YY1;RALA;G3BP1;PABPC1;PCBP2;EIF1AX;HSP90AA1;JPT1
804	prerank	msigdb.v7.5.1.symbols.gmt__FAN_OVARY_CL17_PUTATIVE_APOPTOTIC_SMOOTH_MUSCLE_CELL	-0.275388	-1.69468	0	0.143592	1	28/75	0.1741	LGALS1;SFPQ;ISYNA1;PTGES3;HSPA8;ILF2;NUDC;CCT6A;HNRNPM;MSN;DDX21;PRKAR1A;CSRP1;CACYBP;HSP90AB1;RPF2;TCP1;HSP90AA1;CCT5;SQSTM1;HSPA9;CCT3;EIF4A1;STIP1;CLIC4;EIF5;DSTN;EEF2
805	prerank	msigdb.v7.5.1.symbols.gmt__GCM_SMARCC1	-0.425544	-1.69466	0.0153061	0.143373	1	2025-07-19	0.1007	SRSF2;DHX9;DDX5;DRG2;PTGES3;MSN;HNRNPL
807	prerank	msigdb.v7.5.1.symbols.gmt__WP_RETINOBLASTOMA_GENE_IN_CANCER	-0.328078	-1.69433	0	0.143386	1	13/36	0.1719	PCNA;MCM4;DHFR;PRKDC;CDK1;RBBP7;CCDC6;MCM7;RFC3;MCM6;DNMT1;RFC4;RRM1
809	prerank	msigdb.v7.5.1.symbols.gmt__TTCNRGNNNNTTC_HSF_Q6	-0.310595	-1.69415	0	0.143285	1	17/47	0.1691	CHORDC1;CCT4;UBQLN1;ST13;PHF6;DPYSL2;ACOT7;HSPA8;CBX3;RCC2;HSPH1;HSP90AB1;EIF4A1;STIP1;SPIN1;XPO1;YWHAG
810	prerank	msigdb.v7.5.1.symbols.gmt__MODY_HIPPOCAMPUS_NEONATAL	-0.521489	-1.69339	0.0247934	0.143622	1	2025-07-11	0.1954	CCT4;ACTG1;FDPS;CCT5;TARS1;CCT7;CCT8
814	prerank	msigdb.v7.5.1.symbols.gmt__GOBP_IMP_BIOSYNTHETIC_PROCESS	-0.554978	-1.6909	0.0250896	0.145238	1	2025-05-08	0.0869	PAICS;PFAS;GART;APRT;HPRT1
815	prerank	msigdb.v7.5.1.symbols.gmt__GAUCHER_PBMC_YF_VAX_STAMARIL_UNKNOWN_AGE_3DY_DN	-0.372437	-1.69027	0.0133333	0.145508	1	2025-12-29	0.1973	RPS4X;RPS3;RPL13A;PRKDC;RPL4;PABPC4;EIF3F;TPT1;RPS5;EEF2;RPL30;ICAM3
822	prerank	msigdb.v7.5.1.symbols.gmt__BILANGES_RAPAMYCIN_SENSITIVE_VIA_TSC1_AND_TSC2	-0.344461	-1.68708	0	0.147754	1	16/36	0.2039	CCT4;AHCY;PAICS;HSPA8;VDAC1;POLR1C;NUDT21;CCT2;TCP1;EIF2S3;CRYZ;ATP5F1A;AIMP1;SLC25A5;EIF3K;FXR1
823	prerank	msigdb.v7.5.1.symbols.gmt__HOFMANN_MYELODYSPLASTIC_SYNDROM_LOW_RISK_DN	-0.5397	-1.6857	0.0187266	0.148624	1	2025-05-09	0.2095	ILF3;PSMD11;HSPA4;STIP1;PSMD8
825	prerank	msigdb.v7.5.1.symbols.gmt__REACTOME_INTERLEUKIN_1_SIGNALING	-0.316141	-1.68523	0.0105263	0.148719	1	15/51	0.1434	PSMA2;PSMA4;PSMB2;PSMA6;PSME3;PSMB6;PSMB10;PSMA3;PSMD7;PSMD3;PSMD11;PSMD14;PSMD1;PSMB4;SQSTM1
830	prerank	msigdb.v7.5.1.symbols.gmt__MIR4717_3P	-0.525837	-1.68398	0.0245902	0.149424	1	2025-04-10	0.0919	CELF2;PSME3;PPP1R8;TNPO1
831	prerank	msigdb.v7.5.1.symbols.gmt__VERNELL_RETINOBLASTOMA_PATHWAY_UP	-0.396662	-1.68395	0.00568182	0.149227	1	2025-11-23	0.1763	PCNA;MCM4;TMPO;FEN1;VRK1;MCM7;RFC3;DEK;RFC4;RRM1;TMEM97
833	prerank	msigdb.v7.5.1.symbols.gmt__GOMF_RIBOSOMAL_LARGE_SUBUNIT_BINDING	-0.651809	-1.68271	0.0474684	0.149965	1	2025-02-06	0.0091	MRRF;RBM3
834	prerank	msigdb.v7.5.1.symbols.gmt__KEGG_NON_HOMOLOGOUS_END_JOINING	-0.694862	-1.68233	0.0299003	0.150005	1	2025-03-05	0.064	FEN1;PRKDC;XRCC6
836	prerank	msigdb.v7.5.1.symbols.gmt__HOLLERN_MICROACINAR_BREAST_TUMOR_UP	-0.560409	-1.68191	0.0310078	0.150107	1	2025-03-08	0.0985	ACSS1;IQGAP2;HLA-E
848	prerank	msigdb.v7.5.1.symbols.gmt__STEARMAN_TUMOR_FIELD_EFFECT_UP	-0.70199	-1.6804	0.0407524	0.151051	1	2025-04-05	0.1935	PLD3;IQGAP1;PTGS1;CSTB
849	prerank	msigdb.v7.5.1.symbols.gmt__GOCC_PROTEASOME_REGULATORY_PARTICLE	-0.426965	-1.68027	0	0.150908	1	2025-09-17	0.2095	PSMD7;PSMD3;PSMD11;PSMD14;PSMD1;PSMC5;PSMC1;PSMC2;PSMD8
850	prerank	msigdb.v7.5.1.symbols.gmt__GOBP_MRNA_PROCESSING	-0.245208	-1.67992	0	0.150959	1	87/264	0.1854	HNRNPH3;CELF2;U2AF2;RBM3;SF3B6;SNRPC;SRSF2;DHX9;IK;TARDBP;DDX5;SNRPD1;SRSF1;RBM8A;SRSF10;TXNL4A;HNRNPC;SNIP1;THRAP3;PPP1R8;SFPQ;SMNDC1;SNRPA1;HSPA8;PABPC1;ALYREF;HNRNPR;SF3A3;NUDT21;PRPF4;RNPS1;PTBP1;TRA2A;RSRC1;KHSRP;THOC7;HNRNPM;SAP18;SRRM1;RBM42;SAFB;RBM39;CLNS1A;SF3B4;DDX46;SART1;PRPF4B;SON;RALY;ACIN1;CWF19L1;RBM4;HNRNPL;LUC7L2;PRPF31;LSM8;RPRD1B;SNU13;CPSF7;DDX39B;SAFB2;PRDX6;SNRNP200;CCAR2;…
852	prerank	msigdb.v7.5.1.symbols.gmt__PUJANA_BRCA_CENTERED_NETWORK	-0.291456	-1.67919	0	0.151224	1	25/69	0.1719	PCNA;MCM4;DHFR;TMPO;AATF;PRKDC;SNRPA1;PAICS;PRPF4;MCM2;CDK1;RAD21;NFYB;DDX46;RFC3;MCM6;DDX39B;STAT5A;MSH2;DEK;DNMT1;SNRPA;RFC4;XPO1;RRM1
856	prerank	msigdb.v7.5.1.symbols.gmt__GOMF_PRE_MRNA_INTRONIC_BINDING	-0.638854	-1.67801	0.0196721	0.151856	1	2025-03-06	0.1007	TARDBP;RBM4;HNRNPL
863	prerank	msigdb.v7.5.1.symbols.gmt__SMTTTTGT_UNKNOWN	-0.272225	-1.67661	0	0.152711	1	36/89	0.1728	RBM3;SRSF2;ZNF207;TARDBP;DDX5;HNRNPC;PPP1R8;SET;SFPQ;LCP1;ILF3;ACLY;PCBP2;CRKL;RAB10;MSN;SAFB;PABPC4;LUC7L2;DDX6;CPNE1;CTCF;TPP2;RCOR1;PTGS1;YWHAQ;JPT1;ALDOC;SRSF3;LUC7L3;SPIN1;AKAP8;GLYR1;YWHAG;DSTN;ATP5F1A
868	prerank	msigdb.v7.5.1.symbols.gmt__WP_CHOLESTEROL_BIOSYNTHESIS_PATHWAY	-0.602012	-1.6746	0.0234114	0.154135	1	2025-07-07	0.3996	LSS;FDPS;IDI1;FDFT1;NSDHL;PMVK;CYP51A1
869	prerank	msigdb.v7.5.1.symbols.gmt__GOBP_RIBONUCLEOPROTEIN_COMPLEX_SUBUNIT_ORGANIZATION	-0.267412	-1.67369	0	0.154637	1	45/111	0.2048	CELF2;RPL6;SNRPC;DHX9;RPL13A;SNRPD1;SRSF1;RUVBL1;SRSF10;TXNL4A;PRKDC;PTGES3;SF3A3;NUDT21;PRKRA;NOP2;RUVBL2;RPS15;CLNS1A;SART1;LUC7L2;PRPF31;SNU13;CPSF7;HSP90AB1;DDX39B;RPF2;SNRNP200;EIF2S3;HSP90AA1;PRPF6;RPS5;MRPS11;SCAF11;LUC7L3;USP39;EIF5;PRPF19;EIF6;SF3A1;SNRPF;RBM5;LSM2;DDX1;VCP
874	prerank	msigdb.v7.5.1.symbols.gmt__MODULE_151	-0.239583	-1.67261	0	0.15524	1	46/170	0.155	PSMA2;DPY30;RPL8;RPL15;RPS3A;MFSD1;PSMA4;RPL6;ATP5MF;PCNA;RPS4X;SNRPC;SRSF2;RPS3;PSMA6;RPL13A;NME4;RPL7A;MDH1;RACK1;DAP;HSPA8;VDAC1;RPL34;RPL4;PTMA;APRT;DYNLL1;RAB10;HINT1;HPRT1;NDUFV2;SSBP1;EIF3F;HLA-C;FDPS;PRDX6;SNRPB2;RNASEH2C;RPS5;PSMB4;GNG10;CCT3;EEF1G;EIF3I;HLA-A
876	prerank	msigdb.v7.5.1.symbols.gmt__TRAVAGLINI_LUNG_MESOTHELIAL_CELL	-0.248113	-1.67222	0	0.155297	1	51/180	0.1528	PSMA2;TFRC;RPL8;RPS3A;TXNDC17;ATP5MF;LGALS1;UBE2L6;RPS3;GTF2I;RPL13A;SNRPD1;RPL7A;VAPA;ENO1;SET;SOD2;LRRC59;ILF2;RPL34;MRPL12;RPS17;CBX3;RPL4;KTN1;PTMA;AKR1A1;APRT;MRPL23;HLA-DRA;FKBP1A;HNRNPAB;HINT1;RPS15;DDX21;CLNS1A;ARPC5L;TPT1;PRDX6;ENY2;NME1;EIF4EBP1;PTGS1;GGCT;SH3GLB1;RPS5;BTF3L4;MARCKSL1;JPT1;FKBP11;EEF1G
877	prerank	msigdb.v7.5.1.symbols.gmt__GSE14699_DELETIONAL_TOLERANCE_VS_ACTIVATED_CD8_TCELL_DN	-0.287738	-1.67174	0	0.155436	1	19/66	0.1349	LSM12;TXNDC17;SF3B6;PSMB2;CARHSP1;TIMM23;ACOT7;SNRPA1;ALYREF;RBBP7;ACTG1;FAM136A;HPRT1;ERH;CAB39L;RFC3;PGAM1;NME1;UCK2
884	prerank	msigdb.v7.5.1.symbols.gmt__GOBP_NEGATIVE_REGULATION_OF_ION_TRANSPORT	-0.439209	-1.66939	0.0363636	0.157117	1	2025-08-15	0.1951	UBQLN1;VDAC1;SUMO1;FKBP1A;CRBN;GSTO1;CAB39;SNCA
888	prerank	msigdb.v7.5.1.symbols.gmt__PUJANA_BREAST_CANCER_WITH_BRCA1_MUTATED_UP	-0.376312	-1.66866	0.00649351	0.157484	1	2025-12-27	0.165	MCM4;SRSF10;ILF3;MCM2;CDK1;RFC3;MCM6;MSH2;DEK;DNMT1;SNRPA;RFC4
890	prerank	msigdb.v7.5.1.symbols.gmt__HONMA_DOCETAXEL_RESISTANCE	-0.504777	-1.66813	0.0420168	0.157628	1	2025-07-11	0.1468	ENO1;RACK1;APRT;DYNLL1;RPN2;ANAPC7;NDUFS3
891	prerank	msigdb.v7.5.1.symbols.gmt__GSE360_DC_VS_MAC_L_MAJOR_UP	-0.317015	-1.66805	0	0.157442	1	1948-12-01	0.0737	CELF2;FEN1;DBN1;SET;PABPC1;KTN1;PEBP1;PFDN4;SSRP1;SUMO1;PSMD7;TFAM
894	prerank	msigdb.v7.5.1.symbols.gmt__GSE10500_ARTHRITIC_SYNOVIAL_FLUID_VS_HEALTHY_MACROPHAGE_UP	-0.321926	-1.66669	0.0181818	0.158348	1	14/41	0.1321	ATP5MF;RPS3;SNRPD1;OCIAD1;TXNL4A;POLR1C;CASP3;PTMA;XRCC6;RAB7A;ANAPC7;PGAM1;PSME3IP1;EIF4EBP1
900	prerank	msigdb.v7.5.1.symbols.gmt__GSE6259_33D1_POS_DC_VS_CD4_TCELL_UP	-0.300652	-1.66565	0.0113636	0.158962	1	18/56	0.1377	LARS1;RBM3;LGALS1;ALYREF;CASP3;RPL4;MTHFD1;RBBP7;POLR1A;DDX46;ERH;MCM7;MCM6;DNAJC9;MRPS14;FADS2;MSH2;PA2G4
901	prerank	msigdb.v7.5.1.symbols.gmt__GSE17721_CTRL_VS_GARDIQUIMOD_24H_BMDC_DN	-0.283611	-1.66562	0	0.158745	1	18/66	0.1377	PSMA2;HAT1;ARHGDIB;DRG2;LRRC59;NUDC;NUP50;FKBP1A;HNRNPAB;SEPTIN7;CCT2;HSPA4;TRMT112;CSDE1;STAT5A;PTCD3;RBM10;PA2G4
902	prerank	msigdb.v7.5.1.symbols.gmt__FERNANDEZ_BOUND_BY_MYC	-0.292764	-1.66534	0	0.158723	1	16/60	0.1107	RNASEH2A;TFRC;RBM3;RPL13A;ENO1;PRKDC;PAICS;HSPA8;PTMA;AKR1A1;MSN;ACTG1;CLNS1A;ALDH2;MCM7;POLD2
904	prerank	msigdb.v7.5.1.symbols.gmt__GOBP_NEGATIVE_REGULATION_OF_TRANSPORTER_ACTIVITY	-0.492979	-1.66493	0.0295359	0.158801	1	2025-07-12	0.1951	UBQLN1;SUMO1;FKBP1A;CRBN;GSTO1;CAB39;SNCA
911	prerank	msigdb.v7.5.1.symbols.gmt__HP_SHORT_FACE	-0.703918	-1.66362	0.0337838	0.159612	1	2025-04-05	0.2051	POLR1C;SUMO1;TCOF1;POLR1D
916	prerank	msigdb.v7.5.1.symbols.gmt__GOMF_UNFOLDED_PROTEIN_BINDING	-0.303597	-1.6611	0	0.161497	1	18/53	0.1471	CCT4;SRSF10;CCT6B;PTGES3;HSPA8;NUDC;PFDN4;CCT6A;CLPX;RUVBL2;CCT2;HSP90AB1;TCP1;HSP90AA1;PFDN5;CCT5;HSPA9;CCT3
917	prerank	msigdb.v7.5.1.symbols.gmt__ABDELMOHSEN_ELAVL4_TARGETS	-0.599134	-1.66106	0.0342466	0.161269	1	2025-04-07	0.1666	CASP3;RAB10;PARP1;CAB39
918	prerank	msigdb.v7.5.1.symbols.gmt__GOBP_NEGATIVE_REGULATION_OF_NUCLEAR_TRANSCRIBED_MRNA_CATABOLIC_PROCESS_DEADENYLATION_DEPENDENT_DECAY	-0.686461	-1.66096	0.0490798	0.160861	1	2025-04-05	0.1559	DHX9;PABPC1;CSDE1;HNRNPD
919	prerank	msigdb.v7.5.1.symbols.gmt__GOBP_CRD_MEDIATED_MRNA_STABILIZATION	-0.686461	-1.66096	0.0490798	0.160861	1	2025-04-05	0.1559	DHX9;PABPC1;CSDE1;HNRNPD
924	prerank	msigdb.v7.5.1.symbols.gmt__GOCC_RNA_POLYMERASE_I_COMPLEX	-0.527669	-1.66007	0.034749	0.161359	1	2025-05-10	0.143	POLR1C;POLR2E;POLR1A;POLR1F;POLR2H
925	prerank	msigdb.v7.5.1.symbols.gmt__BIOCARTA_ARENRF2_PATHWAY	-0.598163	-1.65994	0.026936	0.161223	1	2025-05-07	0.1747	CREB1;HMOX2;MAPK1;CRYZ;AKR7A2
927	prerank	msigdb.v7.5.1.symbols.gmt__GSE360_LOW_DOSE_B_MALAYI_VS_M_TUBERCULOSIS_MAC_DN	-0.29696	-1.65987	0	0.161048	1	17/55	0.1412	TFRC;UBE2L6;NOLC1;MDH1;PHC2;KARS1;MRPL40;SF3A3;CDK1;RAP1GDS1;API5;LDHB;PGM1;SSBP1;HSP90AB1;PSMD1;SSB
928	prerank	msigdb.v7.5.1.symbols.gmt__GOBP_SPLICEOSOMAL_COMPLEX_ASSEMBLY	-0.334675	-1.65972	0	0.160945	1	18/36	0.2014	CELF2;SNRPC;SNRPD1;SRSF1;SRSF10;TXNL4A;SF3A3;LUC7L2;DDX39B;SNRNP200;PRPF6;SCAF11;LUC7L3;USP39;PRPF19;SF3A1;RBM5;DDX1
935	prerank	msigdb.v7.5.1.symbols.gmt__GSE39556_CD8A_DC_VS_NK_CELL_MOUSE_3H_POST_POLYIC_INJ_UP	-0.300393	-1.6576	0	0.162551	1	17/61	0.1098	RNASEH2A;HMGB3;DHFR;SLC27A2;TMPO;CSE1L;DPYSL2;LCP1;ACOT7;PAICS;CDK1;VRK1;MTHFD1;HPRT1;ANP32E;RFC3;CTSW
944	prerank	msigdb.v7.5.1.symbols.gmt__SAKAI_CHRONIC_HEPATITIS_VS_LIVER_CANCER_UP	-0.3238	-1.65557	0.00854701	0.164107	1	17/43	0.1515	HAT1;PCNA;SRSF1;CSE1L;ST13;SMNDC1;SOD2;CBX3;HNRNPR;HLA-DRA;HSPA4;TNPO1;UBE2A;TCP1;HSP90AA1;USP14;LAMTOR3
945	prerank	msigdb.v7.5.1.symbols.gmt__BROWN_MYELOID_CELL_DEVELOPMENT_DN	-0.309533	-1.65554	0.00961539	0.163885	1	15/50	0.1374	TIMM8A;NOLC1;AHCY;NARS1;GART;HLA-DRA;CCT6A;UTP4;RUVBL2;ERH;HSPH1;NOP56;MSH2;NME1;SF3B3
953	prerank	msigdb.v7.5.1.symbols.gmt__GOBP_NEGATIVE_REGULATION_OF_RNA_CATABOLIC_PROCESS	-0.379146	-1.6515	0.00729927	0.167231	1	2025-10-24	0.1559	DHX9;TARDBP;ELAVL1;HNRNPC;THRAP3;PABPC1;HNRNPAB;CSDE1;RBM10;HNRNPD
956	prerank	msigdb.v7.5.1.symbols.gmt__KRASNOSELSKAYA_ILF3_TARGETS_DN	-0.550306	-1.65059	0.0357143	0.16779	1	2025-03-08	0.1107	CELF2;PCK2;POLD2
960	prerank	msigdb.v7.5.1.symbols.gmt__MORF_EI24	-0.270115	-1.64963	0	0.168369	1	39/102	0.1982	HAT1;YARS1;PSMB2;MARS1;SRSF1;MDH1;PRKDC;PTGES3;VDAC1;NDUFB3;ATP5PO;NUDC;SSRP1;DDX19B;KHSRP;DYNLL1;HNRNPAB;RUVBL2;ATXN10;ACTL6A;SSBP1;GLO1;AARS1;RHEB;SNRNP200;CCT5;SSB;CCT3;TARS1;ABCF1;SNRPA;RFC4;BAZ1B;AKR7A2;GARS1;MRPS18B;IARS1;MFAP1;LSM2
965	prerank	msigdb.v7.5.1.symbols.gmt__MORF_AATF	-0.24521	-1.64784	0	0.169663	1	38/149	0.1186	CCT4;IK;RUVBL1;PSMB6;HNRNPC;MDH1;AATF;SET;PRKDC;AIMP2;SMNDC1;HSPA8;ILF2;NUDC;CAPZA1;RNPS1;MCM2;ACLY;SSRP1;PSMD3;HNRNPAB;SEPTIN7;RUVBL2;SRRM1;SAFB;PABPC4;CLNS1A;CCT2;ATXN10;RALY;ACTL6A;SSBP1;PRPF31;SNU13;ETF1;TCOF1;EIF1AX;DDX39B
968	prerank	msigdb.v7.5.1.symbols.gmt__MANNO_MIDBRAIN_NEUROTYPES_HPROGFPM	-0.296818	-1.64661	0	0.17047	1	23/56	0.1957	RNASEH2A;SNRPC;HMGB3;DHFR;RPS3;TMPO;PAICS;MCM2;CDK1;VRK1;PRDX2;ANP32E;SFXN2;ACTL6A;DEK;HMGN5;MAT2B;RFC4;CRYZ;RCN1;SNRPF;KIF2A;KPNA2
969	prerank	msigdb.v7.5.1.symbols.gmt__GSE2405_0H_VS_3H_A_PHAGOCYTOPHILUM_STIM_NEUTROPHIL_DN	-0.691417	-1.64657	0.029703	0.170269	1	2025-04-05	0.1612	DDX6;DDX39B;DNAJC9;CLIC4
971	prerank	msigdb.v7.5.1.symbols.gmt__GNF2_CDC2	-0.42137	-1.64585	0.019802	0.170638	1	2025-09-18	0.1719	PCNA;TMPO;FEN1;MCM2;CDK1;RFC3;DNAJC9;RFC4;RRM1
978	prerank	msigdb.v7.5.1.symbols.gmt__HP_APLASIA_HYPOPLASIA_OF_THE_EYELID	-0.434913	-1.64382	0.00462963	0.172037	1	2025-07-16	0.1396	RNASEH2A;EIF5A;TXNL4A;POLR1C;SF3B4;TCOF1;RNASEH2C
980	prerank	msigdb.v7.5.1.symbols.gmt__HP_ABSENT_HAIR	-0.532557	-1.64313	0.0421456	0.172395	1	2025-09-09	0.4693	POLR1C;TCOF1;SMARCA2;POLR1D;LMNA;POLR1B;MAP2K2;ANAPC1;CWC27
982	prerank	msigdb.v7.5.1.symbols.gmt__REACTOME_RNA_POLYMERASE_II_TRANSCRIPTION_TERMINATION	-0.337202	-1.64282	0	0.172387	1	19/40	0.2274	U2AF2;SRSF2;SRSF1;RBM8A;ALYREF;NUDT21;RNPS1;THOC7;SRRM1;CPSF7;DDX39B;SRSF3;ZC3H11A;FYTTD1;SNRPF;CSTF2;CSTF2T;THOC2;THOC1
983	prerank	msigdb.v7.5.1.symbols.gmt__GSE40274_CTRL_VS_FOXP3_AND_PBX1_TRANSDUCED_ACTIVATED_CD4_TCELL_DN	-0.331416	-1.64263	0.00806452	0.172311	1	20/41	0.2155	ATP5MF;PSMA6;SOD2;ILF3;EFHD2;ERH;CSRP1;EDF1;MCM6;HSP90AB1;EIF1AX;OXCT1;TIMM50;DCTPP1;EEF2;ETFA;TOMM22;EIF3K;AIFM1;P3H1
984	prerank	msigdb.v7.5.1.symbols.gmt__RIZ_ERYTHROID_DIFFERENTIATION_HBZ	-0.55461	-1.6421	0.0257353	0.172522	1	2025-04-08	0.0947	MCM4;TMPO;CBX3;MCM7
985	prerank	msigdb.v7.5.1.symbols.gmt__FAN_OVARY_CL5_HEALTHY_SELECTABLE_FOLLICLE_THECAL_CELL	-0.26276	-1.64183	0	0.172505	1	23/96	0.1226	PSMA2;CHORDC1;CCT4;PTK7;LGALS1;NOLC1;DDX5;PLD3;RRBP1;HSPA8;ARF5;PFDN4;DYNLL1;SEPTIN7;CCT2;PRKAR1A;LDHB;HSPH1;CACYBP;CAND1;PTMS;CALU;TCP1
990	prerank	msigdb.v7.5.1.symbols.gmt__SREBP1_02	-0.42951	-1.64033	0.0217391	0.173624	1	2025-06-16	0.064	EIF5A;DPYSL2;CORO1A;KTN1;PTMA;XRCC6
994	prerank	msigdb.v7.5.1.symbols.gmt__KAMMINGA_EZH2_TARGETS	-0.393681	-1.63899	0.0145631	0.174559	1	2025-06-21	0.0634	HAT1;PCNA;MCM4;AHCY;IPO5;MCM2
1003	prerank	msigdb.v7.5.1.symbols.gmt__GEISS_RESPONSE_TO_DSRNA_UP	-0.478475	-1.63771	0.0326531	0.175463	1	2025-05-11	0.1659	UBQLN1;PSMA3;IQGAP2;EIF2S3;XPO1
1011	prerank	msigdb.v7.5.1.symbols.gmt__GOBP_GLYCINE_METABOLIC_PROCESS	-0.663654	-1.63588	0.0393939	0.176744	1	2025-03-05	0.0605	DHFR;RIDA;GART
1012	prerank	msigdb.v7.5.1.symbols.gmt__GSE9006_HEALTHY_VS_TYPE_2_DIABETES_PBMC_AT_DX_UP	-0.260496	-1.63563	0	0.176695	1	31/94	0.1565	LSM12;U2AF2;RBM3;TKT;SFPQ;AHCY;MRPL12;PSMB10;POLR2E;HNRNPR;RNPS1;APRT;SSRP1;PTBP1;HNRNPM;MSN;SRRM1;SAFB;SF3B4;ERH;SART1;RALY;PRPF31;EDF1;EIF3F;SAFB2;MTA1;HSPA9;MARCKSL1;COPS7B;GATAD2A
1015	prerank	msigdb.v7.5.1.symbols.gmt__MODULE_72	-0.266289	-1.63521	0	0.176777	1	29/104	0.1415	TFRC;CBX1;PSMA4;PCNA;SNRPC;SRSF2;DHX9;IK;CSE1L;AIMP2;SNRPA1;PAICS;CBX3;PSMA3;MCM2;FKBP8;HPRT1;TNPO1;EWSR1;SSBP1;PSMD14;MCM6;ELAC2;SRP54;SAFB2;SNRPB2;HMOX2;PRPF6;MPI
1019	prerank	msigdb.v7.5.1.symbols.gmt__SHAFFER_IRF4_TARGETS_IN_ACTIVATED_B_LYMPHOCYTE	-0.351361	-1.63453	0.00699301	0.177095	1	1934-09-01	0.0605	YARS1;MARS1;AHCY;SEPTIN11;PAICS;VDAC1;CASP3;KTN1;GART
1027	prerank	msigdb.v7.5.1.symbols.gmt__ZHONG_SECRETOME_OF_LUNG_CANCER_AND_ENDOTHELIUM	-0.361332	-1.63282	0.0238095	0.17845	1	2025-09-27	0.1741	PCNA;SRSF2;TKT;ENO1;PEBP1;GLO1;TPT1;YWHAG;EEF2
1032	prerank	msigdb.v7.5.1.symbols.gmt__GOBP_FOLIC_ACID_CONTAINING_COMPOUND_BIOSYNTHETIC_PROCESS	-0.674679	-1.63221	0.0337423	0.178461	1	2025-03-05	0.0759	DHFR;GART;MTHFD1
1033	prerank	msigdb.v7.5.1.symbols.gmt__GOBP_PTERIDINE_CONTAINING_COMPOUND_BIOSYNTHETIC_PROCESS	-0.674679	-1.63221	0.0337423	0.178461	1	2025-03-05	0.0759	DHFR;GART;MTHFD1
1034	prerank	msigdb.v7.5.1.symbols.gmt__PRAMOONJAGO_SOX4_TARGETS_DN	-0.404121	-1.63214	0.0315789	0.178255	1	2025-08-20	0.1007	ACOT7;HSPA8;PEBP1;TMED2;PTBP1;PARP1;MCCC2;HNRNPL
1035	prerank	msigdb.v7.5.1.symbols.gmt__MODULE_222	-0.629116	-1.63212	0.0451613	0.17802	1	2025-02-06	0.0138	CBX1;HMGB3
1046	prerank	msigdb.v7.5.1.symbols.gmt__GOCC_PRESPLICEOSOME	-0.504734	-1.62938	0.0314685	0.180396	1	2025-06-10	0.1844	U2AF2;SNRPC;LUC7L2;LUC7L3;SNRNP70;SF3A1
1047	prerank	msigdb.v7.5.1.symbols.gmt__GOBP_REGULATION_OF_VASCULAR_ASSOCIATED_SMOOTH_MUSCLE_CELL_DIFFERENTIATION	-0.672972	-1.62915	0.0410557	0.180068	1	2025-03-05	0.2058	SOD2;DNMT1;PDCD4
1048	prerank	msigdb.v7.5.1.symbols.gmt__GOBP_VASCULAR_ASSOCIATED_SMOOTH_MUSCLE_CELL_DIFFERENTIATION	-0.672972	-1.62915	0.0410557	0.180068	1	2025-03-05	0.2058	SOD2;DNMT1;PDCD4
1051	prerank	msigdb.v7.5.1.symbols.gmt__MORF_RAD54L	-0.285008	-1.62901	0	0.179901	1	28/74	0.1719	CCT4;YARS1;MARS1;PRKDC;NUDC;MCM2;SSRP1;KHSRP;RUVBL2;SRRM1;SAFB;PABPC4;DDX46;HNRNPL;PGM1;ACTL6A;SSBP1;TCOF1;USP14;SSB;TARS1;EIF3I;DNMT1;ABCF1;RFC1;RFC4;BAZ1B;RRM1
1054	prerank	msigdb.v7.5.1.symbols.gmt__KEGG_ANTIGEN_PROCESSING_AND_PRESENTATION	-0.383199	-1.62829	0.0217391	0.180272	1	2025-11-22	0.155	PSME3;CREB1;HSPA8;HLA-DRA;NFYB;HSPA4;HLA-E;HLA-C;HSP90AB1;HSP90AA1;HLA-A
1055	prerank	msigdb.v7.5.1.symbols.gmt__GSE3982_CENT_MEMORY_CD4_TCELL_VS_TH2_DN	-0.27245	-1.62816	0.0153846	0.180124	1	19/77	0.1066	RNASEH2A;PSMA2;PSMB2;LGALS1;MRPS34;TKT;ENO1;ACOT7;VDAC1;MRPL12;NUDT21;MRPL23;SSRP1;CDK1;PSMD7;PSMD3;GLRX3;RFC2;ARPC5L
1056	prerank	msigdb.v7.5.1.symbols.gmt__GOBP_SINGLE_FERTILIZATION	-0.391858	-1.62814	0	0.179889	1	2025-11-20	0.1954	CCT4;PARK7;CDK1;CRKL;CCT2;SNU13;TCP1;CCT5;CCT3;CCT7;CCT8
1057	prerank	msigdb.v7.5.1.symbols.gmt__MODULE_160	-0.429797	-1.62799	0.0119048	0.179768	1	2025-08-15	0.1945	YARS1;KARS1;NARS1;KHSRP;AARS1;TARS1;GARS1;IARS1
1059	prerank	msigdb.v7.5.1.symbols.gmt__WP_DNA_REPLICATION	-0.367784	-1.6279	0.0162162	0.17964	1	2025-10-26	0.165	PCNA;MCM4;MCM2;MCM7;RFC3;RFC2;POLD2;MCM6;RFC1;RFC4
1062	prerank	msigdb.v7.5.1.symbols.gmt__GSE45365_WT_VS_IFNAR_KO_BCELL_DN	-0.419392	-1.62759	0.0138249	0.179666	1	2025-08-15	0.154	RALA;FEN1;VRK1;CORO1C;SFXN2;ARMC10;WDHD1;ALDOC
1068	prerank	msigdb.v7.5.1.symbols.gmt__GSE360_L_MAJOR_VS_M_TUBERCULOSIS_MAC_DN	-0.310074	-1.62611	0.00909091	0.180734	1	16/50	0.1242	CELF2;CREB1;SEPTIN11;ATP5PO;RIDA;KTN1;APRT;HNRNPM;RAP1GDS1;MCAT;PRDX2;CSRP1;LDHB;FDPS;GOLIM4;FADS2
1071	prerank	msigdb.v7.5.1.symbols.gmt__GOBP_NEURAL_TUBE_DEVELOPMENT	-0.420871	-1.62492	0.0186047	0.18147	1	2025-06-17	0.0769	PTK7;RALA;CASP3;TMED2;MTHFD1;FKBP8
1075	prerank	msigdb.v7.5.1.symbols.gmt__MANN_RESPONSE_TO_AMIFOSTINE_DN	-0.609287	-1.62437	0.0361842	0.181697	1	2025-03-06	0.1672	BLMH;XPO1;HNRNPK
1076	prerank	msigdb.v7.5.1.symbols.gmt__ONDER_CDH1_TARGETS_1_DN	-0.30226	-1.62431	0	0.181487	1	13/55	0.0772	SRSF2;DHX9;MCM4;TMPO;FEN1;G3BP1;SFPQ;SEPTIN11;HSPA8;BCLAF1;ILF3;NUP50;HNRNPM
1079	prerank	msigdb.v7.5.1.symbols.gmt__DESCARTES_MAIN_FETAL_IGFBP1_DKK1_POSITIVE_CELLS	-0.57285	-1.62407	0.0441176	0.181446	1	2025-05-08	0.1183	LGALS1;APOO;UBE2L6;CAB39L;POLR1F
1080	prerank	msigdb.v7.5.1.symbols.gmt__E2F1DP1RB_01	-0.277174	-1.62367	0	0.181578	1	30/81	0.17	KPNB1;PCNA;SRSF2;TMPO;NOLC1;SNRPD1;SRSF1;PPP1R8;DPYSL2;HNRNPR;ILF3;MCM2;CDK1;SUMO1;RBBP7;MCM7;MYH10;CAND1;MCM6;CTCF;EIF1AX;DNAJC9;MSH2;EIF4A1;HNRNPD;DNMT1;RFC1;LUC7L3;PPIG;DCTPP1
1087	prerank	msigdb.v7.5.1.symbols.gmt__GOBP_NEGATIVE_REGULATION_OF_ION_TRANSMEMBRANE_TRANSPORTER_ACTIVITY	-0.50553	-1.62295	0.0543933	0.181953	1	2025-06-11	0.1666	UBQLN1;SUMO1;FKBP1A;CRBN;GSTO1;CAB39
1090	prerank	msigdb.v7.5.1.symbols.gmt__BHATI_G2M_ARREST_BY_2METHOXYESTRADIOL_UP	-0.344067	-1.6218	0	0.182767	1	1934-10-01	0.0919	PSMA2;TFRC;PCNA;SNRPA1;SOD2;CBX3;PSMA3;CORO1C;API5;TNPO1
1091	prerank	msigdb.v7.5.1.symbols.gmt__REACTOME_POLYMERASE_SWITCHING	-0.469241	-1.62179	0.0244898	0.182516	1	2025-06-12	0.165	PCNA;RFC3;RFC2;POLD2;RFC1;RFC4
1096	prerank	msigdb.v7.5.1.symbols.gmt__ZHENG_CORD_BLOOD_C3_MEGAKARYOCYTE_ERYTHROID_PROGENITOR	-0.324145	-1.62036	0.0149254	0.183612	1	16/39	0.1568	TFRC;TXNDC17;NOLC1;SNRPD1;PSTPIP2;PTMA;PARP1;PABPC4;MYH10;FADS2;HSP90AA1;STAT5A;PA2G4;SSB;EIF5B;HMGN5
1099	prerank	msigdb.v7.5.1.symbols.gmt__GSE28408_LY6G_POS_VS_NEG_DC_DN	-0.286831	-1.61982	0	0.183871	1	21/70	0.1371	CCT4;MFSD1;PSMA4;SRSF2;HMGB3;SLC27A2;PSMA6;SFPQ;DPYSL2;HLA-DRA;PTBP1;HNRNPAB;HPRT1;ANP32E;RALY;YWHAH;RFC2;FDPS;TCP1;UCK2;GGCT
1100	prerank	msigdb.v7.5.1.symbols.gmt__REACTOME_GLUTATHIONE_CONJUGATION	-0.516488	-1.61975	0.0237288	0.183666	1	2025-06-09	0.229	CNDP2;AKR1A1;GGCT;GSTO1;GSS;GSTP1
1103	prerank	msigdb.v7.5.1.symbols.gmt__GSE13547_WT_VS_ZFX_KO_BCELL_DN	-0.297848	-1.61824	0	0.184805	1	16/61	0.1314	HAT1;TXNDC17;PSMB2;PSMA6;SNRPD1;CARHSP1;ACOT7;EFHD2;ACTG1;HPRT1;ERH;RFC3;DERA;PTMS;SNRPB2;NME1
1104	prerank	msigdb.v7.5.1.symbols.gmt__MODULE_110	-0.417225	-1.6181	0.0136986	0.18464	1	2025-08-16	0.1945	YARS1;KARS1;NARS1;KHSRP;AARS1;AIMP1;GARS1;IARS1
1112	prerank	msigdb.v7.5.1.symbols.gmt__WIERENGA_PML_INTERACTOME	-0.352462	-1.61655	0.0127389	0.185866	1	2025-08-26	0.1208	KPNB1;RPS3;PRKDC;KARS1;CLPX;ACTG1;MCM7;CALU
1114	prerank	msigdb.v7.5.1.symbols.gmt__HOWARD_NK_CELL_INACT_MONOV_INFLUENZA_A_INDONESIA_05_2005_H5N1_AGE_18_49YO_3DY_UP	-0.600912	-1.61632	0.0445205	0.185849	1	2025-03-07	0.1045	MCM4;CDK1;PRPF31
1115	prerank	msigdb.v7.5.1.symbols.gmt__MORF_DAP3	-0.246894	-1.6162	0	0.185718	1	56/140	0.2098	ATP5MF;PSMB2;PARK7;IK;PSMB6;HNRNPC;MDH1;AATF;SET;KARS1;SMNDC1;HSPA8;ILF2;CBX3;CAPZA1;MRPL23;ACLY;SUMO1;DYNLL1;HNRNPAB;RUVBL2;CLNS1A;CCT2;ATXN10;PRKAR1A;RALY;RPN2;HSP90AB1;EIF1AX;FDPS;DDX39B;RHEB;SNRNP200;PSMB4;YWHAQ;POLR2H;NDUFS3;CCT3;DEK;EIF3I;GDI2;SNRPA;XPO1;MRPL9;PHB2;EIF6;YWHAB;SLC25A5;TIAL1;CCT7;AHCYL1;LSM2;EIF3K;DAP3;PSMD8;TUFM
1117	prerank	msigdb.v7.5.1.symbols.gmt__GOBP_POSITIVE_REGULATION_OF_TELOMERASE_ACTIVITY	-0.445392	-1.61528	0.0221239	0.186294	1	2025-07-13	0.1452	CCT4;PTGES3;CCT2;HSP90AB1;TCP1;HSP90AA1;MAPK1
1119	prerank	msigdb.v7.5.1.symbols.gmt__HP_ORTHOSTATIC_HYPOTENSION_DUE_TO_AUTONOMIC_DYSFUNCTION	-0.673733	-1.61479	0.0345912	0.186444	1	2025-04-05	0.2484	VPS35;SNCA;LMNB1;EIF4G1
1122	prerank	msigdb.v7.5.1.symbols.gmt__CROONQUIST_IL6_DEPRIVATION_DN	-0.340578	-1.61428	0.0133333	0.186675	1	1934-09-01	0.0997	PCNA;MCM4;DHFR;SNRPA1;MCM2;CDK1;ANP32E;MCM7;RFC3
1127	prerank	msigdb.v7.5.1.symbols.gmt__CHEOK_RESPONSE_TO_MERCAPTOPURINE_AND_HD_MTX_DN	-0.51672	-1.61295	0.0357143	0.187689	1	2025-04-09	0.0916	AATF;AHCY;SAP18;SART1
1128	prerank	msigdb.v7.5.1.symbols.gmt__GSE14000_TRANSLATED_RNA_VS_MRNA_DC_DN	-0.326323	-1.61263	0	0.187724	1	1939-10-01	0.0966	LSM12;RPL8;RPS3;RPL13A;RACK1;DAP;PABPC1;RPL4;PABPC4;LAMTOR1
1132	prerank	msigdb.v7.5.1.symbols.gmt__GOBP_DOUBLE_STRAND_BREAK_REPAIR_VIA_BREAK_INDUCED_REPLICATION	-0.56307	-1.611	0.0292208	0.189015	1	2025-04-07	0.1139	MCM4;MCM2;MCM7;MCM6
1135	prerank	msigdb.v7.5.1.symbols.gmt__GOBP_RNA_STABILIZATION	-0.395402	-1.61008	0.0191083	0.189613	1	2025-06-20	0.0477	DHX9;TARDBP;ELAVL1;HNRNPC;THRAP3;PABPC1
1137	prerank	msigdb.v7.5.1.symbols.gmt__BUSSLINGER_ESOPHAGEAL_QUIESCENT_BASAL_CELLS	-0.380795	-1.60965	0.0210526	0.189765	1	2025-05-18	0.054	RPS3A;RPS3;RPL13A;RACK1;RPL4
1141	prerank	msigdb.v7.5.1.symbols.gmt__MODULE_124	-0.303151	-1.60888	0.00970874	0.190253	1	14/47	0.1076	CELF2;RBM3;NOLC1;DR1;RCC1;CORO1A;CDK1;TFAM;RAD21;PABPC4;RBM4;HNRNPL;ACTL6A;DCTN2
1144	prerank	msigdb.v7.5.1.symbols.gmt__MODULE_244	-0.267977	-1.60827	0	0.190566	1	30/93	0.165	CCT4;PCNA;PTK7;NOLC1;NME4;CCT6B;KARS1;HSPA8;ILF2;POLR2E;NARS1;XRCC6;CDK1;VRK1;KHSRP;CCT6A;MTHFD1;PRPF4B;RFC3;DDX6;RFC2;POLD2;MCM6;MSH2;NME1;USP14;RFC1;NME2;ATP5F1B;RFC4
1145	prerank	msigdb.v7.5.1.symbols.gmt__MODULE_352	-0.429922	-1.60813	0.0311111	0.190447	1	2025-05-15	0.0919	KPNB1;TMPO;CSE1L;SUMO1;TNPO1
1148	prerank	msigdb.v7.5.1.symbols.gmt__TAAWWATAG_RSRFC4_Q2	-0.380655	-1.60757	0.0222222	0.19069	1	2025-08-21	0.1157	YARS1;EIF5A;KTN1;PABPC4;RALY;ARPC5L;TRMT112;TPP2
1150	prerank	msigdb.v7.5.1.symbols.gmt__GOBP_RESPONSE_TO_LEUKEMIA_INHIBITORY_FACTOR	-0.359928	-1.60614	0.0264901	0.191826	1	16/27	0.2578	TFRC;CREB1;BCLAF1;NUP35;NFYB;CACYBP;POLR1F;SRSF3;SRM;SLC25A5;RIF1;PDCD10;EEF1E1;SMARCA5;PFKP;MAT2A
1151	prerank	msigdb.v7.5.1.symbols.gmt__GAUTAM_EYE_CHOROID_SCLERA_CHOROID_ENDOTHELIAL_CELLS	-0.303786	-1.60589	0.0223881	0.191818	1	1940-10-01	0.0803	RPS3A;RPL13A;RPL7A;RBM8A;SOD2;NUDC;RPL4;KTN1;SUMO1;ACTG1
1158	prerank	msigdb.v7.5.1.symbols.gmt__GOMF_U2_SNRNA_BINDING	-0.665127	-1.60486	0.0279503	0.192559	1	2025-02-05	0.1374	SNRPA1;SF3B3
1161	prerank	msigdb.v7.5.1.symbols.gmt__GOBP_MODULATION_BY_HOST_OF_VIRAL_PROCESS	-0.6601	-1.6038	0.0599369	0.193395	1	2025-02-05	0.0467	VAPA;HSPA8
1163	prerank	msigdb.v7.5.1.symbols.gmt__ZHONG_PFC_C1_OPC	-0.313065	-1.60328	0	0.193645	1	1941-12-01	0.1192	RNASEH2A;PCNA;HMGB3;LGALS1;DHFR;TMPO;CDK1;VRK1;RAD21;ANP32E;RFC3;RHEB
1164	prerank	msigdb.v7.5.1.symbols.gmt__MEISSNER_BRAIN_ICP_WITH_H3K4ME3	-0.550297	-1.60305	0.0202703	0.193598	1	2025-04-08	0.1415	CORO1A;RBM4;PRPF31;MPI
1165	prerank	msigdb.v7.5.1.symbols.gmt__GOBP_EPITHELIAL_TUBE_FORMATION	-0.443117	-1.60286	0.0247934	0.193252	1	2025-05-14	0.0759	PTK7;RALA;CASP3;TMED2;MTHFD1
1166	prerank	msigdb.v7.5.1.symbols.gmt__GOBP_NEURAL_TUBE_FORMATION	-0.443117	-1.60286	0.0247934	0.193252	1	2025-05-14	0.0759	PTK7;RALA;CASP3;TMED2;MTHFD1
1168	prerank	msigdb.v7.5.1.symbols.gmt__MIR1260A_MIR1260B	-0.406224	-1.60277	0.0319149	0.193071	1	2025-05-17	0.0612	BRK1;RPS3;TARDBP;UBQLN4;ZNF384
1169	prerank	msigdb.v7.5.1.symbols.gmt__VECCHI_GASTRIC_CANCER_EARLY_UP	-0.254577	-1.6027	0	0.192867	1	34/120	0.1503	RPL8;HMGB3;MCM4;DHFR;FEN1;SNRPD1;CSE1L;ABHD10;ENO1;AATF;SOD2;HSPA8;ALYREF;PTMA;PRPF4;PFDN4;MCM2;CDK1;UTP4;RUVBL2;RBM42;ANP32E;MCM7;NTPCR;HSPH1;RFC3;MRPS17;NOP56;EIF3B;SMARCE1;NME1;CCT3;JPT1;EFTUD2
1173	prerank	msigdb.v7.5.1.symbols.gmt__chr8q11	-0.598943	-1.60199	0.0351438	0.193328	1	2025-02-06	0.0386	MCM4;PRKDC
1185	prerank	msigdb.v7.5.1.symbols.gmt__TIEN_INTESTINE_PROBIOTICS_24HR_UP	-0.225715	-1.60112	0	0.193926	1	65/255	0.1449	HNRNPH3;MFSD1;ATP5MF;PCNA;SRSF2;DHX9;MCM4;PSMA6;PSME3;TMPO;TARDBP;FEN1;G3BP1;SNRPD1;SRSF1;RBM8A;TIMM23;SFPQ;ARHGDIB;NDUFB3;RRP15;NDUFA2;NUDC;BCLAF1;RAB8A;SAR1A;MCM2;ACLY;SUMO1;VRK1;FKBP3;DYNLL1;HNRNPAB;SUPT16H;TFAM;HNRNPM;LSS;HPRT1;PRDX2;DDX46;ERH;TNPO1;ANP32E;MCM7;MYH10;NDUFV2;RFC3;CACYBP;DERA;RFC2;ETF1;MCM6;MRPS22;FDPS;SLC25A13;DNAJC9;SAFB2;NOP56;PGAM1;NME1;RDH11;USP14;PSMD1;YWHAQ;MTCH1
1189	prerank	msigdb.v7.5.1.symbols.gmt__MIR760	-0.362863	-1.60068	0.0123457	0.194089	1	2025-07-23	0.0932	LSM12;GTF2I;LRRC59;ATAD1;CCDC6;SRRM1;CAB39L
1191	prerank	msigdb.v7.5.1.symbols.gmt__HP_INTRINSIC_HAND_MUSCLE_ATROPHY	-0.667352	-1.60027	0.0520231	0.194195	1	2025-04-05	0.2092	HINT1;SQSTM1;VCP;TIA1
1194	prerank	msigdb.v7.5.1.symbols.gmt__GSE28726_NAIVE_VS_ACTIVATED_CD4_TCELL_DN	-0.270149	-1.59972	0	0.194423	1	25/90	0.1518	PCNA;MCM4;LGALS1;DHFR;PSMA6;FEN1;ENO1;PCK2;AHCY;ACOT7;PAICS;IPO5;MCM2;MRPL23;RUVBL2;HSPH1;POLD2;AARS1;PTMS;CALU;NME1;WDHD1;CCT5;GPI;UMPS
1198	prerank	msigdb.v7.5.1.symbols.gmt__REACTOME_PROGRAMMED_CELL_DEATH	-0.247856	-1.59837	0	0.195463	1	35/93	0.2146	PSMA2;PSMA4;KPNB1;PSMB2;PSMA6;PSME3;PSMB6;CASP3;PSMB10;PSMA3;PSMD7;PSMD3;DYNLL1;PSMD11;ACIN1;YWHAH;PSMD14;HSP90AA1;PSMD1;PSMB4;YWHAQ;STK26;MAPK1;DIABLO;CASP6;YWHAG;SPTAN1;YWHAB;PSMC5;PSMC1;PSMC2;PAK2;PSMD8;PSME1;PRKCQ
1202	prerank	msigdb.v7.5.1.symbols.gmt__GOCC_PROTEASOME_REGULATORY_PARTICLE_LID_SUBCOMPLEX	-0.576238	-1.59741	0.0461538	0.196159	1	2025-03-07	0.1104	PSMD3;PSMD11;PSMD14
1207	prerank	msigdb.v7.5.1.symbols.gmt__BOYLAN_MULTIPLE_MYELOMA_C_D_UP	-0.304612	-1.59685	0.0280374	0.196417	1	13/47	0.0759	TFRC;NOLC1;SOD2;PABPC1;ATP5PO;SF3A3;NUDT21;ATAD1;TRA2A;IQGAP1;DDX19B;SUPT16H;MTHFD1
1211	prerank	msigdb.v7.5.1.symbols.gmt__FAN_EMBRYONIC_CTX_BRAIN_EFFECTOR_T_CELL	-0.36181	-1.59601	0.0294118	0.196983	1	15/27	0.1973	LCP1;CORO1A;IQGAP1;MSN;IQGAP2;GMFG;ARPC5L;HLA-C;CTSW;FKBP11;HLA-A;PLEK;ACAP1;CLIC1;ICAM3
1220	prerank	msigdb.v7.5.1.symbols.gmt__GOMF_DNA_CLAMP_LOADER_ACTIVITY	-0.672244	-1.59422	0.031348	0.198179	1	2025-04-05	0.165	RFC3;RFC2;RFC1;RFC4
1221	prerank	msigdb.v7.5.1.symbols.gmt__GOCC_DNA_REPLICATION_FACTOR_C_COMPLEX	-0.672244	-1.59422	0.031348	0.198179	1	2025-04-05	0.165	RFC3;RFC2;RFC1;RFC4
1224	prerank	msigdb.v7.5.1.symbols.gmt__GSE27859_DC_VS_CD11C_INT_F480_INT_DC_DN	-0.264574	-1.59338	0	0.198713	1	26/91	0.1471	PCNA;SNRPC;MCM4;NOLC1;ABHD10;RBM8A;PSMB6;HNRNPC;AATF;SNRPA1;ALYREF;CBX3;SSRP1;CDK1;PSMD3;SAP18;SEPTIN7;PABPC4;CLNS1A;MCM7;PSMD14;CAND1;WDHD1;YWHAQ;DIABLO;CCT3
1225	prerank	msigdb.v7.5.1.symbols.gmt__LINDGREN_BLADDER_CANCER_CLUSTER_2A_DN	-0.330485	-1.59319	0.0223881	0.198656	1	14/30	0.1998	CELF2;UBQLN1;SET;DPYSL2;PRPF4;ALDH2;SON;IQGAP2;BMP2K;GNG10;CLIC4;KIF2A;IARS1;FUBP3
1226	prerank	msigdb.v7.5.1.symbols.gmt__KEGG_SELENOAMINO_ACID_METABOLISM	-0.517261	-1.59314	0.0457746	0.198437	1	2025-06-09	0.197	MARS1;AHCY;PAPSS1;MAT2B;SCLY;AHCYL1
1232	prerank	msigdb.v7.5.1.symbols.gmt__GSE26343_UNSTIM_VS_LPS_STIM_NFAT5_KO_MACROPHAGE_UP	-0.277859	-1.59225	0	0.199097	1	22/66	0.1678	PSMA2;LSM12;YARS1;TIMM8A;G3BP1;RUVBL1;PSTPIP2;UBQLN4;HSPA8;NUDC;ACLY;PSMD7;LSS;RSL1D1;HSPH1;EIF3B;WDR1;STAT5A;SF3B3;TARS1;PLEK;RCN1
1238	prerank	msigdb.v7.5.1.symbols.gmt__GOBP_NEGATIVE_REGULATION_OF_MRNA_PROCESSING	-0.396762	-1.5908	0.0307692	0.200335	1	2025-09-19	0.1822	U2AF2;SRSF10;RNPS1;PTBP1;SAP18;RBM42;RBM10;HNRNPK;RNF40
1247	prerank	msigdb.v7.5.1.symbols.gmt__GOBP_POSITIVE_REGULATION_OF_DNA_BIOSYNTHETIC_PROCESS	-0.348154	-1.589	0.0306748	0.201878	1	16/28	0.1954	CCT4;PCNA;PTGES3;CCT6A;CCT2;RFC3;RFC2;HSP90AB1;TCP1;HSP90AA1;CCT5;MAPK1;CCT3;RFC4;CCT7;CCT8
1251	prerank	msigdb.v7.5.1.symbols.gmt__GOBP_NLS_BEARING_PROTEIN_IMPORT_INTO_NUCLEUS	-0.496584	-1.58795	0.0343511	0.202627	1	2025-04-10	0.0712	KPNB1;KPNA3;IPO5;NUP35
1254	prerank	msigdb.v7.5.1.symbols.gmt__GSE9650_NAIVE_VS_EFF_CD8_TCELL_DN	-0.285892	-1.58771	0.0147059	0.202586	1	1956-10-01	0.0668	PSMA2;DHRS1;LGALS1;MRPL27;CARHSP1;ARHGDIB;ACOT7;DAP;PSMB10;CDK1
1255	prerank	msigdb.v7.5.1.symbols.gmt__PARK_HSC_AND_MULTIPOTENT_PROGENITORS	-0.429038	-1.58767	0.0263158	0.20236	1	2025-08-15	0.1954	KPNB1;PSMB2;PTMA;MRPL4;SMARCE1;GDI2;SRSF3;CCT8
1269	prerank	msigdb.v7.5.1.symbols.gmt__KIM_MYC_AMPLIFICATION_TARGETS_UP	-0.276667	-1.58529	0.0166667	0.20447	1	25/80	0.1637	RPS4X;PARK7;BLMH;MAK16;MRPS34;ENO1;KARS1;PAICS;PFAS;ACLY;VRK1;UTP4;DDX21;HPRT1;LDHB;SSBP1;NOP56;PRDX6;NIFK;NME1;SSB;RRP1B;GPI;NME2;ATP5F1B
1272	prerank	msigdb.v7.5.1.symbols.gmt__MODULE_53	-0.260416	-1.58505	0	0.204453	1	29/109	0.1321	RNASEH2A;ANPEP;HAT1;CBX1;PCNA;MCM4;DHFR;UBE2L6;FEN1;CSE1L;DBN1;PRKDC;ARHGDIB;LCP1;PAICS;RCC1;CORO1A;ILF3;MCM2;CDK1;DDX21;HPRT1;RFC3;POLD2;MCM6;FDPS;FADS2;MSH2;EIF4EBP1
1274	prerank	msigdb.v7.5.1.symbols.gmt__LAKE_ADULT_KIDNEY_C6_PROXIMAL_TUBULE_EPITHELIAL_CELLS_FIBRINOGEN_POS_S3	-0.311474	-1.58427	0.0185185	0.205015	1	19/43	0.1753	CNDP2;SLC27A2;OCIAD1;TKT;ENO1;RRBP1;SOD2;PEBP1;CCT6A;HINT1;RPS15;HLA-E;HSP90AB1;HSP90AA1;SQSTM1;HSPA9;CLIC4;CAB39;EZR
1280	prerank	msigdb.v7.5.1.symbols.gmt__MORF_SKP1A	-0.249877	-1.58269	0	0.20632	1	51/140	0.2048	PSMA2;HAT1;ENSA;ATP5MF;PSMB2;YY1;PARK7;HNRNPC;MDH1;SET;KARS1;SNRPA1;DAP;NDUFA2;CBX3;PSMA3;ILF3;TMED2;SUMO1;PSMD7;HNRNPAB;RAD21;LSS;CCT2;RALY;NDUFV2;DCTN2;CTCF;RHEB;SNRNP200;HSP90AA1;GGCT;PSMB4;HSPA9;NDUFS3;EIF4A1;DEK;PPP1CA;SRSF3;BUD31;MRPL9;SF3B2;ETFA;YWHAB;TIAL1;KIF2A;KPNA2;PSMC1;PSMC2;URM1;VCP
1283	prerank	msigdb.v7.5.1.symbols.gmt__GSE46606_IRF4_KO_VS_WT_CD40L_IL2_IL5_3DAY_STIMULATED_BCELL_UP	-0.351275	-1.58159	0.00645161	0.20714	1	2025-11-28	0.1455	TFRC;HMGB3;ACOT7;FAM162A;CCDC6;NDUFV2;PGM1;BDH2;FADS2;STK26;RRP1B
1287	prerank	msigdb.v7.5.1.symbols.gmt__MODULE_21	-0.539935	-1.5812	0.0494297	0.207208	1	2025-05-08	0.1518	PAICS;GART;APRT;HPRT1;UMPS
1290	prerank	msigdb.v7.5.1.symbols.gmt__MIR6861_3P	-0.468777	-1.58091	0.045977	0.207243	1	2025-05-12	0.1531	ACSS1;DPY30;PPP1R8;ETF1;TBL1XR1
1293	prerank	msigdb.v7.5.1.symbols.gmt__ZHANG_PROLIFERATING_VS_QUIESCENT	-0.405703	-1.58069	0.0196078	0.207219	1	2025-09-17	0.1615	RPL6;CASP3;PTMA;DYNLL1;PRDX2;HSP90AA1;GPI;MARCKSL1;NME2
1294	prerank	msigdb.v7.5.1.symbols.gmt__BOQUEST_STEM_CELL_CULTURED_VS_FRESH_UP	-0.283713	-1.58045	0	0.20718	1	1956-12-01	0.0778	CELF2;YARS1;TMPO;MARS1;ARHGDIB;AIMP2;SEPTIN11;SOD2;ACLY;CDK1;HNRNPM;RAP1GDS1
1299	prerank	msigdb.v7.5.1.symbols.gmt__REACTOME_EPIGENETIC_REGULATION_OF_GENE_EXPRESSION	-0.299376	-1.57947	0	0.207932	1	20/47	0.1694	SAP30BP;POLR1C;POLR2E;CBX3;RBBP7;POLR1A;SAP18;MTA2;GATAD2B;DDX21;MYBBP1A;H4C1;POLR1F;MTA1;POLR2H;DEK;GATAD2A;DNMT1;BAZ1B;UBTF
1304	prerank	msigdb.v7.5.1.symbols.gmt__ZZZ3_TARGET_GENES	-0.338548	-1.57826	0.025641	0.208833	1	1932-07-01	0.0618	CCT4;RPL8;RPS3A;RPL6;RPS3;NDUFB3;RNPS1
1314	prerank	msigdb.v7.5.1.symbols.gmt__MAYBURD_RESPONSE_TO_L663536_DN	-0.375606	-1.57671	0.0111732	0.210198	1	2025-08-22	0.1424	RPL15;ZNF207;PSME3;NOLC1;CDK1;SRRM1;MSH2;YWHAQ
1315	prerank	msigdb.v7.5.1.symbols.gmt__GSE17721_PAM3CSK4_VS_CPG_12H_BMDC_UP	-0.257142	-1.57669	0	0.209953	1	17/78	0.0888	MRRF;DPY30;DHRS1;RBM3;EIF5A;TIMM8A;PARK7;RPL13A;RPL7A;CSE1L;VDAC1;POLR2E;PRKRA;APRT;HINT1;PRAF2;ATXN10
1317	prerank	msigdb.v7.5.1.symbols.gmt__GCM_MSN	-0.367706	-1.57654	0.0360825	0.209826	1	2025-08-23	0.1007	SRSF2;DHX9;DDX5;SET;ARHGDIB;PTGES3;MSN;HNRNPL
1318	prerank	msigdb.v7.5.1.symbols.gmt__BIOCARTA_CFTR_PATHWAY	-0.656613	-1.5765	0.0547112	0.209599	1	2025-05-05	0.3447	PRKAR1A;EZR;PRKAR2A;PRKAR2B;PRKACB
1322	prerank	msigdb.v7.5.1.symbols.gmt__ISHIDA_E2F_TARGETS	-0.365985	-1.57579	0.0206186	0.210074	1	2025-06-22	0.0997	PCNA;HMGB3;FEN1;CDK1;MCM7;RFC3
1326	prerank	msigdb.v7.5.1.symbols.gmt__DORN_ADENOVIRUS_INFECTION_32HR_DN	-0.584788	-1.57489	0.0548387	0.210742	1	2025-04-06	0.2208	SRSF1;EWSR1;FUBP3;FUBP1
1328	prerank	msigdb.v7.5.1.symbols.gmt__MODULE_432	-0.610308	-1.57446	0.0636943	0.210909	1	2025-06-06	0.3912	LSS;FDPS;IDI1;FDFT1;NSDHL;PMVK
1329	prerank	msigdb.v7.5.1.symbols.gmt__LI_LUNG_CANCER	-0.435555	-1.57445	0.0325203	0.210644	1	2025-03-13	0.0326	LGALS1;EIF5A;PSMB6
1333	prerank	msigdb.v7.5.1.symbols.gmt__GSE17721_CTRL_VS_POLYIC_0.5H_BMDC_DN	-0.353442	-1.57424	0.0125	0.210589	1	2025-11-26	0.1854	MRRF;YARS1;MRPL12;RNPS1;NOP2;SART1;RPF2;TCP1;MARCKSL1;SNRNP70;PNPT1
1336	prerank	msigdb.v7.5.1.symbols.gmt__GOCC_NURD_COMPLEX	-0.482993	-1.57357	0.0496183	0.211048	1	2025-06-11	0.1829	RBBP7;MTA2;GATAD2B;MTA1;GATAD2A;CHD4
1339	prerank	msigdb.v7.5.1.symbols.gmt__GOBP_REGULATION_OF_INTRINSIC_APOPTOTIC_SIGNALING_PATHWAY	-0.306529	-1.57262	0.0178571	0.211756	1	16/47	0.1468	RPS3;EIF5A;PARK7;UBQLN1;ENO1;RACK1;SFPQ;SOD2;BCLAF1;PRKRA;PARP1;ARHGEF2;TPT1;CCAR2;ARMC10;NDUFS3
1343	prerank	msigdb.v7.5.1.symbols.gmt__GROSS_HYPOXIA_VIA_ELK3_AND_HIF1A_DN	-0.337575	-1.57205	0.00699301	0.21208	1	2025-08-31	0.0615	SRSF2;TARDBP;G3BP1;SRSF1;SRSF10;CASP3;GART;RCC2
1344	prerank	msigdb.v7.5.1.symbols.gmt__KEGG_GLYCOLYSIS_GLUCONEOGENESIS	-0.336247	-1.57195	0.0295858	0.211912	1	2025-10-28	0.154	ACSS1;ENO1;PCK2;AKR1A1;ALDH2;LDHB;PGM1;PGAM1;GPI;ALDOC
1347	prerank	msigdb.v7.5.1.symbols.gmt__GSE1432_CTRL_VS_IFNG_6H_MICROGLIA_DN	-0.281652	-1.57167	0	0.211909	1	25/62	0.1932	PSMA2;CNDP2;PSMA4;KPNB1;RALA;KARS1;HNRNPR;PSMA3;SAR1A;HLA-DRA;RFTN1;DDX21;HLA-E;UBE2A;SRP54;SSB;GNG10;LAMTOR3;GDI2;PLEK;RCN1;WARS1;LCP2;TOP1;KIF2A
1350	prerank	msigdb.v7.5.1.symbols.gmt__MULLIGAN_NTF3_SIGNALING_VIA_INSR_AND_IGF1R_UP	-0.434283	-1.57095	0.0266667	0.212438	1	2025-07-14	0.1763	SRSF2;DDX21;HSPA4;CORO1C;NOP56;NME1;TMEM97
1362	prerank	msigdb.v7.5.1.symbols.gmt__TAGCTTT_MIR9	-0.282702	-1.56905	0	0.214194	1	13/55	0.1088	CELF2;KPNB1;SRSF2;TARDBP;DR1;PHF6;PPP1R8;SET;PSMD7;RBM39;PRPF4B;ACTL6A;ETF1
1364	prerank	msigdb.v7.5.1.symbols.gmt__BENPORATH_PROLIFERATION	-0.286296	-1.5688	0.011236	0.214192	1	29/57	0.2321	TFRC;PCNA;SNRPD1;CSE1L;RBM8A;ILF2;PSMA3;GART;MCM2;CDK1;PARP1;MSH2;GGCT;PSMB4;DEK;GDI2;RFC4;MRPL9;GARS1;SLC25A5;CSTB;ARF1;KPNA2;DAP3;PDCD10;NUDT5;MCM3;GTPBP4;S100A11
1365	prerank	msigdb.v7.5.1.symbols.gmt__REACTOME_CLEC7A_DECTIN_1_SIGNALING	-0.292572	-1.5685	0.011236	0.214225	1	1955-11-01	0.0838	PSMA2;PSMA4;PSMB2;PSMA6;PSME3;PSMB6;PSMB10;PSMA3;PSMD7;PSMD3;PSMD11
1367	prerank	msigdb.v7.5.1.symbols.gmt__GAUTAM_EYE_CORNEA_MELANOCYTES	-0.254354	-1.56837	0	0.214086	1	40/100	0.2083	RPL8;RPS3A;RBM3;SNRPC;RPL13A;PLD3;ISYNA1;SNRPA1;PTMA;BCLAF1;XRCC6;SND1;CCT6A;SEPTIN7;CCT2;RSL1D1;YWHAH;RPN2;EDF1;EIF3F;POLR1F;NME1;TLN1;HMOX2;PA2G4;PRPF6;RPS5;PPP1CA;GSTO1;EIF5;CUTA;PHB2;SRM;NUDT2;NDUFB4;MRPS18B;ALDH7A1;PSMC2;POGZ;CHCHD3
1370	prerank	msigdb.v7.5.1.symbols.gmt__FIGUEROA_AML_METHYLATION_CLUSTER_3_DN	-0.508491	-1.56809	0.0538721	0.214082	1	2025-08-08	0.4931	MED25;PLEK;TSFM;ARF6;EIF3A;NECAP2;TMEM33;MYG1
1372	prerank	msigdb.v7.5.1.symbols.gmt__GNF2_KPNB1	-0.282965	-1.56797	0.0117647	0.213923	1	16/56	0.1851	KPNB1;TARDBP;SRSF1;SRSF10;SFPQ;HNRNPR;HNRNPM;SSBP1;PRPF31;ELAC2;SRP54;SNRNP200;SRSF3;HNRNPK;SF3B2;AIMP1
1373	prerank	msigdb.v7.5.1.symbols.gmt__GOBP_SPLICEOSOMAL_TRI_SNRNP_COMPLEX_ASSEMBLY	-0.485743	-1.5677	0.0456621	0.213957	1	2025-05-10	0.1982	SRSF10;PRPF31;PRPF6;PRPF19;LSM2
1376	prerank	msigdb.v7.5.1.symbols.gmt__REACTOME_PROTEIN_FOLDING	-0.324527	-1.56687	0.0151515	0.214551	1	14/33	0.1954	CCT4;CCT6B;PFDN4;CCT6A;CCT2;NOP56;TCP1;PFDN5;CCT5;GNG10;CCT3;XRN2;CCT7;CCT8
1379	prerank	msigdb.v7.5.1.symbols.gmt__MODULE_223	-0.442502	-1.56643	0.0429185	0.214724	1	2025-05-13	0.155	RPS4X;HLA-DRA;HLA-C;BCAT1;HLA-A
1382	prerank	msigdb.v7.5.1.symbols.gmt__REACTOME_LAGGING_STRAND_SYNTHESIS	-0.407888	-1.56591	0.0364583	0.215011	1	2025-07-17	0.165	PCNA;FEN1;RFC3;RFC2;POLD2;RFC1;RFC4
1383	prerank	msigdb.v7.5.1.symbols.gmt__CRGAARNNNNCGA_UNKNOWN	-0.36368	-1.5657	0.0240964	0.214965	1	2025-09-23	0.1785	U2AF2;CREB1;MTA2;ACIN1;TPT1;CCAR2;TLN1;SPTAN1;PRPF19
1385	prerank	msigdb.v7.5.1.symbols.gmt__GSE5099_MONOCYTE_VS_CLASSICAL_M1_MACROPHAGE_DN	-0.26744	-1.56505	0.0120482	0.215421	1	20/66	0.1393	RPS4X;EIF5A;PARK7;RPL7A;RACK1;ETV6;AIMP2;RPL4;ILF3;RBBP7;PRKAR1A;API5;EWSR1;HSPH1;GMFG;HLA-C;WDR1;PSME3IP1;WDHD1;PRPF6
1389	prerank	msigdb.v7.5.1.symbols.gmt__GSE2770_IL12_VS_IL4_TREATED_ACT_CD4_TCELL_6H_UP	-0.302577	-1.5645	0	0.215758	1	13/48	0.0994	RNASEH2A;CNDP2;YARS1;DHFR;TIMM8A;PARK7;PSMA3;RNPS1;FKBP1A;RUVBL2;DDX21;CSRP1;SFXN2
1391	prerank	msigdb.v7.5.1.symbols.gmt__KARLSSON_TGFB1_TARGETS_UP	-0.265694	-1.56356	0	0.216493	1	26/73	0.2029	KPNB1;EIF5A;NOLC1;MAK16;SET;RCC1;IPO5;MSN;DDX21;CCT2;RSL1D1;HSPH1;MYBBP1A;CACYBP;RPF2;BCAT1;TCP1;EIF3B;HSPA9;CCT3;EIF5;SRM;GARS1;SLC25A5;CCT8;EIF2S1
1398	prerank	msigdb.v7.5.1.symbols.gmt__MMS_MOUSE_LYMPH_HIGH_4HRS_UP	-0.384567	-1.56236	0.0459184	0.217532	1	2025-06-18	0.09	HMGB3;FEN1;PSMA3;RBBP7;ACTG1;PRKAR1A
1401	prerank	msigdb.v7.5.1.symbols.gmt__COLLER_MYC_TARGETS_UP	-0.413965	-1.56205	0.0560748	0.21757	1	2025-05-16	0.1474	TFRC;EIF5A;AHCY;POLR2H;GPI
1405	prerank	msigdb.v7.5.1.symbols.gmt__WELCSH_BRCA1_TARGETS_DN	-0.26424	-1.56173	0.0153846	0.217677	1	26/75	0.1835	FARSA;NOLC1;AIMP2;SNRPA1;VDAC1;RCC1;SF3A3;NARS1;MCM2;SSRP1;MTHFD1;SAFB;PABPC4;SON;SSBP1;TCOF1;EIF3B;PSMD1;RRP1B;EDC4;EZR;SRM;SF3B2;SNRNP70;CHD4;PMPCA
1410	prerank	msigdb.v7.5.1.symbols.gmt__GOBP_LEUCINE_METABOLIC_PROCESS	-0.674623	-1.5604	0.0626866	0.21879	1	2025-03-05	0.1211	MCCC2;MCCC1;BCAT1
1411	prerank	msigdb.v7.5.1.symbols.gmt__GOMF_NUCLEOCYTOPLASMIC_CARRIER_ACTIVITY	-0.36647	-1.56025	0.0160428	0.218654	1	2025-06-22	0.0919	KPNB1;KPNA3;CSE1L;RANBP6;IPO5;TNPO1
1415	prerank	msigdb.v7.5.1.symbols.gmt__GOMF_SINGLE_STRANDED_RNA_BINDING	-0.330651	-1.55994	0.0277778	0.218722	1	1933-08-01	0.0859	U2AF2;SNRPC;DHX9;HNRNPC;PABPC1;ILF3;PTBP1;PABPC4
1417	prerank	msigdb.v7.5.1.symbols.gmt__GSE42724_NAIVE_VS_B1_BCELL_DN	-0.265823	-1.55963	0	0.2188	1	24/89	0.1546	RPL8;RPL15;RPS3;RPL13A;MRPS34;RPL7A;RACK1;SET;PRKDC;RPL34;MRPL12;RPS17;RPL4;IPO5;SND1;PABPC4;MRPL4;DCTN2;POLD2;TCP1;GGCT;RPS5;NDUFS3;TIMM50
1420	prerank	msigdb.v7.5.1.symbols.gmt__ZMYND11_TARGET_GENES	-0.436234	-1.55912	0.0330579	0.219112	1	2025-06-14	0.0831	RPL8;SRSF2;MRPL12;PTBP1;CDK1;NFYB
1426	prerank	msigdb.v7.5.1.symbols.gmt__MOREIRA_RESPONSE_TO_TSA_UP	-0.46051	-1.55826	0.0541667	0.219865	1	2025-06-12	0.181	YWHAH;HSP90AB1;PA2G4;PSMB4;EIF4A1;EIF6
1432	prerank	msigdb.v7.5.1.symbols.gmt__GOCC_RIBONUCLEOPROTEIN_GRANULE	-0.246324	-1.55729	0	0.220635	1	20/93	0.1026	PSMA2;PSMA4;RPL6;KPNB1;RPS4X;DHX9;PSMA6;TARDBP;G3BP1;ELAVL1;CARHSP1;PABPC1;SUMO1;IQGAP1;DDX19B;HNRNPAB;PABPC4;RBM4;HNRNPL;DDX6
1435	prerank	msigdb.v7.5.1.symbols.gmt__REACTOME_INITIATION_OF_NUCLEAR_ENVELOPE_NE_REFORMATION	-0.423015	-1.55638	0.0401786	0.221412	1	2025-04-14	0.0674	KPNB1;TMPO;CDK1;VRK1
1436	prerank	msigdb.v7.5.1.symbols.gmt__KAECH_DAY8_EFF_VS_MEMORY_CD8_TCELL_UP	-0.277561	-1.55637	0	0.221147	1	18/70	0.1427	PSMA2;DHRS1;TXNDC17;PSMA4;LGALS1;MRPL27;CARHSP1;DAP;TMED2;CDK1;MRPL43;CORO1C;NDUFV2;VPS29;MRPS17;SMAP1;NFE2;GNG10
1443	prerank	msigdb.v7.5.1.symbols.gmt__MIR6755_3P	-0.446811	-1.55573	0.046875	0.221609	1	2025-04-13	0.0474	NOLC1;ABHD10;SET;VDAC1
1444	prerank	msigdb.v7.5.1.symbols.gmt__GOBP_ACTIVATED_T_CELL_PROLIFERATION	-0.522868	-1.55568	0.0724138	0.221404	1	2025-03-08	0.09	RPS3;CASP3;PRKAR1A
1446	prerank	msigdb.v7.5.1.symbols.gmt__HP_DECREASED_CIRCULATING_PROGESTERONE	-0.643104	-1.55548	0.0652174	0.221094	1	2025-05-05	0.3582	EIF2B5;EIF2B1;EIF2B2;EIF2B3;EIF2B4
1447	prerank	msigdb.v7.5.1.symbols.gmt__HP_ABNORMAL_CIRCULATING_PROGESTERONE_LEVEL	-0.643104	-1.55548	0.0652174	0.221094	1	2025-05-05	0.3582	EIF2B5;EIF2B1;EIF2B2;EIF2B3;EIF2B4
1450	prerank	msigdb.v7.5.1.symbols.gmt__PID_MYC_ACTIV_PATHWAY	-0.32154	-1.55538	0.0234375	0.220918	1	15/36	0.1694	TFRC;RUVBL1;ENO1;RCC1;PTMA;RUVBL2;HSPA4;ACTL6A;BCAT1;HSP90AA1;NME1;MTA1;EIF4A1;NME2;UBTF
1455	prerank	msigdb.v7.5.1.symbols.gmt__HILLION_HMGA1B_TARGETS	-0.335918	-1.55437	0.0314465	0.22181	1	1931-11-01	0.1637	RPS3A;PCNA;PSMA6;PSMB6;PTMA;AKR1A1;ARF5;HSP90AB1;NME1;PSMB4;ATP5F1B
1457	prerank	msigdb.v7.5.1.symbols.gmt__YUAN_ZNF143_PARTNERS	-0.439252	-1.55402	0.0358566	0.221965	1	2025-04-12	0.1455	YY1;RUVBL1;SAP18;RRP1B
1459	prerank	msigdb.v7.5.1.symbols.gmt__TTCYRGAA_UNKNOWN	-0.258522	-1.55365	0.0175439	0.222118	1	31/81	0.1744	CHORDC1;HAT1;CCT4;ST13;PHF6;ACOT7;SOD2;HSPA8;CBX3;NUDC;ZNF384;DYNLL1;CCDC6;MTA2;EWSR1;HSPH1;PGM1;HSP90AB1;TPP2;PRDX6;CAP1;YWHAQ;HSPA9;STIP1;TBL1XR1;EIF5B;SPIN1;XPO1;YWHAG;PTRH2;PAFAH1B2
1462	prerank	msigdb.v7.5.1.symbols.gmt__GSE17721_PAM3CSK4_VS_GADIQUIMOD_8H_BMDC_UP	-0.279333	-1.55353	0	0.221989	1	18/72	0.1208	MRRF;CHORDC1;PSME3;TIMM8A;RPL13A;TKT;PLD3;ACOT7;PAICS;NUDC;APRT;RBBP7;CCT2;MCM7;GLRX3;SLC25A13;RPF2;CALU
1464	prerank	msigdb.v7.5.1.symbols.gmt__DLX6_TARGET_GENES	-0.214381	-1.55327	0	0.22201	1	41/174	0.1242	MRRF;LARS1;RBM3;RPL6;KPNB1;SF3B6;MRPL27;DHFR;RALA;PSME3;GTF2I;FEN1;DDX5;G3BP1;SRSF10;ENO1;RACK1;THRAP3;PTGES3;CBX3;CAPZA1;PTMA;GART;PSMD7;HINT1;RBM39;CSRP1;ALDH2;MCCC2;SON;PRPF31;ARPC5L;AARS1;CAND1;ANAPC7;ARHGEF2;SRP54;DDX39B;NOP56;EIF3B;FADS2
1469	prerank	msigdb.v7.5.1.symbols.gmt__DESCARTES_FETAL_LUNG_CILIATED_EPITHELIAL_CELLS	-0.50227	-1.55256	0.0524345	0.222532	1	2025-03-09	0.0809	SLC27A2;IK;RUVBL2
1475	prerank	msigdb.v7.5.1.symbols.gmt__REACTOME_CHK1_CHK2_CDS1_MEDIATED_INACTIVATION_OF_CYCLIN_B_CDK1_COMPLEX	-0.567397	-1.55128	0.0517799	0.22363	1	2025-05-07	0.1857	CDK1;YWHAH;YWHAQ;YWHAG;YWHAB
1479	prerank	msigdb.v7.5.1.symbols.gmt__PAL_PRMT5_TARGETS_UP	-0.251012	-1.55041	0	0.224378	1	23/91	0.1333	HAT1;U2AF2;RBM3;MCM4;TMPO;GTF2I;TARDBP;SRSF1;SET;AHCY;SF3A3;ILF3;MCM2;NUP35;HSPA4;ERH;ANP32E;HNRNPL;CPNE1;EIF1AX;SMARCE1;NME1;PBRM1
1487	prerank	msigdb.v7.5.1.symbols.gmt__RICKMAN_TUMOR_DIFFERENTIATED_MODERATELY_VS_POORLY_DN	-0.48492	-1.54895	0.0405904	0.225722	1	2025-05-10	0.1631	SRSF1;UCK2;CCT3;SRSF3;LUC7L3
1493	prerank	msigdb.v7.5.1.symbols.gmt__MORF_CTBP1	-0.234668	-1.54803	0	0.226486	1	46/125	0.1907	PSMA4;PARK7;TARDBP;HNRNPC;MDH1;SET;KARS1;NDUFA2;CBX3;CAPZA1;NARS1;ZNF384;RNPS1;MRPL23;XRCC6;ACLY;TMED2;PTBP1;SUMO1;PCBP2;DYNLL1;HNRNPAB;CCT2;EIF1AX;DDX39B;RHEB;WDR1;SNRNP200;HSP90AA1;CAP1;YWHAQ;NDUFS3;DEK;PPP1CA;HNRNPD;GDI2;XPO1;HNRNPK;MRPL9;SF3B2;SNRNP70;CHD4;YWHAB;CSK;TIAL1;CCT7
1498	prerank	msigdb.v7.5.1.symbols.gmt__MOREAUX_B_LYMPHOCYTE_MATURATION_BY_TACI_DN	-0.300148	-1.54689	0	0.227445	1	13/44	0.1546	IK;G3BP1;PRKDC;AIMP2;MCM2;CDK1;UTP4;MRPL43;CCT2;SSBP1;CCT5;EFTUD2;TIMM50
1503	prerank	msigdb.v7.5.1.symbols.gmt__MORF_DEAF1	-0.3019	-1.54609	0.00826446	0.228036	1	1944-10-01	0.0859	YARS1;TXNL4A;PRKDC;ATP5PO;NUDC;HNRNPR;SF3A3;KHSRP;SAFB;PABPC4
1505	prerank	msigdb.v7.5.1.symbols.gmt__GOBP_CELLULAR_DETOXIFICATION_OF_ALDEHYDE	-0.661336	-1.54517	0.0427632	0.228787	1	2025-03-05	0.1343	PARK7;AKR1A1;RDH11
1509	prerank	msigdb.v7.5.1.symbols.gmt__GOMF_CARBOXYPEPTIDASE_ACTIVITY	-0.527224	-1.54489	0.0659341	0.228808	1	2025-02-08	0.0216	CNDP2;BLMH
1511	prerank	msigdb.v7.5.1.symbols.gmt__GOMF_SMALL_PROTEIN_ACTIVATING_ENZYME_BINDING	-0.64386	-1.54473	0.0415225	0.228716	1	2025-02-05	0.0671	PARK7;SUMO1
1515	prerank	msigdb.v7.5.1.symbols.gmt__GSE1460_INTRATHYMIC_T_PROGENITOR_VS_NAIVE_CD4_TCELL_CORD_BLOOD_UP	-0.250546	-1.54316	0.02	0.230246	1	33/94	0.1719	TFRC;ENSA;CBX1;PCNA;PSMA6;FEN1;ABHD10;RUVBL1;PAICS;CBX3;HNRNPR;SF3A3;SND1;FKBP3;HNRNPAB;RAP1GDS1;ACTG1;ETF1;PSMD14;MCM6;MRPS22;RHEB;MSH2;UCK2;PA2G4;CCT5;PGD;EIF4A1;GSTO1;RFC1;GORASP2;BAZ1B;RRM1
1519	prerank	msigdb.v7.5.1.symbols.gmt__GOMF_PROTEASOME_ACTIVATING_ACTIVITY	-0.62858	-1.54258	0.0493827	0.230632	1	2025-03-05	0.2008	PSMC5;PSMC1;PSMC2
1520	prerank	msigdb.v7.5.1.symbols.gmt__GOBP_RESPONSE_TO_INTERFERON_ALPHA	-0.597423	-1.54255	0.0498339	0.230393	1	2025-06-06	0.404	ADAR;BST2;EIF2AK2;TPR;PDE12;RO60
1523	prerank	msigdb.v7.5.1.symbols.gmt__MODULE_158	-0.344701	-1.54239	0.0180723	0.230321	1	2025-08-26	0.1139	RNASEH2A;PCNA;FEN1;RFC3;SSBP1;RFC2;POLD2;MCM6
1524	prerank	msigdb.v7.5.1.symbols.gmt__RB_DN.V1_UP	-0.321881	-1.54177	0.01875	0.230737	1	1932-12-01	0.1684	HAT1;PCNA;NME4;AHCY;PCBP2;MCM7;RFC3;MCM6;DNAJC9;IFT27;DNMT1;BAZ1B
1535	prerank	msigdb.v7.5.1.symbols.gmt__GSE17721_0.5H_VS_24H_LPS_BMDC_UP	-0.273192	-1.54049	0	0.23192	1	25/65	0.1876	GADD45GIP1;TIMM8A;TKT;THRAP3;NUDC;CORO1A;MRPL23;XRCC6;HLA-DRA;FKBP1A;CCT6A;SUPT16H;RBM42;DDX39B;DNAJC9;MED25;PTPN6;FKBP11;ABCF1;RFC1;CLINT1;AKR7A2;ALDH18A1;CENPV;DGLUCY
1544	prerank	msigdb.v7.5.1.symbols.gmt__BOYAULT_LIVER_CANCER_SUBCLASS_G3_UP	-0.248565	-1.53927	0	0.232954	1	42/104	0.2039	CCT4;RPL8;SAP30BP;KPNB1;PSME3;ENO1;DR1;SNRPA1;LRRC59;PTGES3;CBX3;HNRNPR;NARS1;IPO5;RAD21;PSMD11;CCT2;PRKAR1A;ANP32E;RFC3;ACTL6A;PSMD14;CSDE1;EIF3B;NME1;UCK2;USP14;CCT5;PGD;JPT1;DUSP3;TBL1XR1;NME2;XPO1;SRM;AIMP1;CLIC1;KIF2A;ARPC4;ADSL;EIF2S1;FXR1
1548	prerank	msigdb.v7.5.1.symbols.gmt__KORKOLA_SEMINOMA_UP	-0.436774	-1.53819	0.0452675	0.233958	1	2025-06-12	0.176	ARHGDIB;NOP2;LDHB;DERA;PTPN6;PHB2
1552	prerank	msigdb.v7.5.1.symbols.gmt__E2F_Q6	-0.263759	-1.53786	0	0.234061	1	26/85	0.1333	KPNB1;PCNA;SRSF2;MCM4;TMPO;NOLC1;SNRPD1;SRSF1;PPP1R8;PRKDC;MRPL40;HNRNPR;ILF3;MCM2;CDK1;SUMO1;PRPF4B;MCM7;MYH10;CAND1;MCM6;CTCF;H4C1;DNAJC9;MSH2;PBRM1
1558	prerank	msigdb.v7.5.1.symbols.gmt__BENPORATH_ES_CORE_NINE_CORRELATED	-0.336818	-1.53647	0.0346821	0.23551	1	2025-10-26	0.1565	HMGB3;DR1;ETV6;ILF2;ILF3;SSRP1;MYBBP1A;WDHD1;DEK;GATAD2A
1567	prerank	msigdb.v7.5.1.symbols.gmt__E2F1_Q6	-0.266172	-1.53561	0	0.23622	1	25/80	0.1333	KPNB1;PCNA;MCM4;TMPO;NOLC1;SNRPD1;SRSF1;PRKDC;MRPL40;CBX3;HNRNPR;ILF3;MCM2;CDK1;SUMO1;PRPF4B;MCM7;MYH10;CAND1;MCM6;CTCF;H4C1;DNAJC9;MSH2;PBRM1
1576	prerank	msigdb.v7.5.1.symbols.gmt__GOBP_CELLULAR_RESPONSE_TO_ALDEHYDE	-0.600731	-1.53424	0.0451613	0.237554	1	2025-03-06	0.1343	PARK7;AKR1A1;RDH11
1581	prerank	msigdb.v7.5.1.symbols.gmt__CUI_TCF21_TARGETS_2_UP	-0.261789	-1.53374	0	0.237946	1	27/77	0.1832	CNDP2;HMGB3;LGALS1;RACK1;HNRNPR;RCC2;APRT;CDK1;PRDX2;MCM7;RFC3;POLD2;DNAJC9;PRDX6;NME1;PA2G4;RNASEH2C;RRP1B;DCTPP1;MRPL9;AKR7A2;TMEM97;EXOSC5;SRM;ALDH18A1;SNRNP70;CENPV
1583	prerank	msigdb.v7.5.1.symbols.gmt__GOBP_ACUTE_INFLAMMATORY_RESPONSE	-0.563331	-1.53353	0.0612903	0.237925	1	2025-03-07	0.0985	TFRC;PARK7;HLA-E
1584	prerank	msigdb.v7.5.1.symbols.gmt__ZHU_CMV_24_HR_UP	-0.296284	-1.53353	0.027027	0.237648	1	15/36	0.1681	PSMA2;PSMB2;PSMA6;CSE1L;ENO1;SNRPA1;PSMA3;SAR1A;HLA-E;EIF1AX;SNRPB2;EIF4A1;STIP1;GORASP2;EIF5
1586	prerank	msigdb.v7.5.1.symbols.gmt__BURTON_ADIPOGENESIS_PEAK_AT_16HR	-0.342236	-1.53343	0.0163934	0.237493	1	2025-08-24	0.1587	HAT1;MCM4;FEN1;DDX21;MCM7;MCM6;DNMT1;ABCF1
1592	prerank	msigdb.v7.5.1.symbols.gmt__FLECHNER_BIOPSY_KIDNEY_TRANSPLANT_OK_VS_DONOR_UP	-0.218788	-1.53203	0	0.238874	1	55/245	0.1208	HAT1;PSMA4;RBM3;SRSF2;DHX9;LGALS1;RALA;PARK7;GTF2I;CREB1;TARDBP;DDX5;G3BP1;SRSF1;SEC22B;TXNL4A;HNRNPC;MDH1;RACK1;DPYSL2;PTGES3;HSPA8;CBX3;CAPZA1;HNRNPR;PTMA;PSMA3;NARS1;RAB8A;PRKRA;HLA-DRA;NUP50;TRA2A;DDX19B;DYNLL1;SAP18;MSN;ACTG1;SRRM1;PSMD11;PARP1;CCT2;PRKAR1A;TNPO1;MYH10;YWHAH;PGM1;SSBP1;EIF3F;ETF1;PSMD14;EIF1AX;SLC25A13;BMP2K;CALU
1600	prerank	msigdb.v7.5.1.symbols.gmt__BIOCARTA_EIF_PATHWAY	-0.407239	-1.5305	0.0225225	0.240378	1	2025-07-13	0.2029	EIF1AX;EIF2S3;EIF4A1;EIF5;EEF2;EIF6;EIF2S1
1604	prerank	msigdb.v7.5.1.symbols.gmt__GSE36826_NORMAL_VS_STAPH_AUREUS_INF_SKIN_UP	-0.268321	-1.52995	0.0117647	0.240741	1	19/66	0.1443	RPL8;U2AF2;YARS1;SRSF2;ZNF207;PSME3;PARK7;ILF2;HNRNPR;CORO1A;PSMA3;RNPS1;HNRNPM;UBE2A;AARS1;ENY2;NME1;PSMD1;PGD
1605	prerank	msigdb.v7.5.1.symbols.gmt__GOBP_REGULATION_OF_MRNA_METABOLIC_PROCESS	-0.248424	-1.52985	0	0.240596	1	37/141	0.1233	CELF2;U2AF2;RBM3;SRSF2;DHX9;TARDBP;DDX5;ELAVL1;RBM8A;CARHSP1;SRSF10;HNRNPC;THRAP3;HSPA8;PABPC1;RIDA;NUDT21;RNPS1;PTBP1;TRA2A;KHSRP;HNRNPAB;HNRNPM;SAP18;SRRM1;RBM42;SAFB;RBM39;PABPC4;SF3B4;SON;RBM4;HNRNPL;CPSF7;CSDE1;SAFB2;PRDX6
1607	prerank	msigdb.v7.5.1.symbols.gmt__MIR4689	-0.41114	-1.52943	0.0533981	0.240817	1	2025-06-15	0.1211	BLMH;VRK3;PRKRA;IPO5;CPSF7;BCAT1
1611	prerank	msigdb.v7.5.1.symbols.gmt__GSE21063_WT_VS_NFATC1_KO_BCELL_DN	-0.276105	-1.52871	0	0.241447	1	13/63	0.0878	PSMA6;RALA;TMPO;IK;SMNDC1;KTN1;XRCC6;SSRP1;CDK1;PCBP2;RAB10;CLNS1A;CRBN
1612	prerank	msigdb.v7.5.1.symbols.gmt__chr10q21	-0.516357	-1.52859	0.0638298	0.241299	1	2025-04-08	0.0787	HNRNPH3;CDK1;TFAM;CCDC6
1613	prerank	msigdb.v7.5.1.symbols.gmt__REACTOME_HUR_ELAVL1_BINDS_AND_STABILIZES_MRNA	-0.633899	-1.52845	0.0690691	0.241171	1	2025-03-05	0.1659	ELAVL1;SET;XPO1
1618	prerank	msigdb.v7.5.1.symbols.gmt__RUBENSTEIN_SKELETAL_MUSCLE_SMOOTH_MUSCLE_CELLS	-0.22937	-1.52811	0	0.241271	1	43/169	0.1424	RPL8;RPL15;RPS3A;RPL6;MT-ATP6;RPS4X;BRK1;PARK7;IK;DDAH2;RPL7A;PSMB6;MDH1;ISYNA1;PTGES3;NDUFB3;ATP5PO;NUDC;RPL4;PTMA;PEBP1;MRPL23;TMED2;FAM162A;DYNLRB1;RBBP7;SAP18;PRDX2;CSRP1;LDHB;NDUFV2;PCNP;DCTN2;PTMS;CSDE1;TCP1;WDR1;PGAM1;CAP1;PFDN5;RPS5;BTF3L4;YWHAQ
1622	prerank	msigdb.v7.5.1.symbols.gmt__LUI_TARGETS_OF_PAX8_PPARG_FUSION	-0.401538	-1.52758	0.0351759	0.241594	1	2025-08-16	0.2036	HSPA8;HINT1;ATXN10;HSP90AB1;RPS5;SRSF3;ATP5F1A;EIF3K
1626	prerank	msigdb.v7.5.1.symbols.gmt__GOBP_CELLULAR_MODIFIED_AMINO_ACID_BIOSYNTHETIC_PROCESS	-0.43193	-1.52742	0.0349345	0.241487	1	2025-04-12	0.0759	DHFR;PARK7;GART;MTHFD1
1629	prerank	msigdb.v7.5.1.symbols.gmt__GSE22886_NAIVE_CD4_TCELL_VS_12H_ACT_TH1_DN	-0.245518	-1.52644	0	0.242378	1	23/102	0.1104	TFRC;PCNA;NOLC1;FEN1;ELAVL1;PPP1R8;PSMA3;NARS1;PRPF4;MRPL23;KHSRP;CCT6A;SUPT16H;MTHFD1;PSMD11;HPRT1;CCT2;MCM7;NDUFV2;RFC3;ACTL6A;CACYBP;PSMD14
1634	prerank	msigdb.v7.5.1.symbols.gmt__GSE17721_CTRL_VS_CPG_24H_BMDC_DN	-0.269537	-1.52591	0.0121951	0.242693	1	1956-11-01	0.0731	YARS1;SRSF2;ZNF207;RRBP1;LRRC59;MRPL12;RCC1;NUDC;RNPS1;PTBP1;NOP2
1635	prerank	msigdb.v7.5.1.symbols.gmt__GOMF_U1_SNRNA_BINDING	-0.554658	-1.52591	0.0622837	0.242415	1	2025-04-07	0.1801	SNRPC;SNRPB2;SNRPA;SNRNP70
1638	prerank	msigdb.v7.5.1.symbols.gmt__MIR9903	-0.494546	-1.52556	0.0618182	0.242555	1	2025-04-10	0.0784	ST13;KTN1;KHSRP;SEPTIN7
1644	prerank	msigdb.v7.5.1.symbols.gmt__GSE13547_2H_VS_12_H_ANTI_IGM_STIM_ZFX_KO_BCELL_DN	-0.267514	-1.52508	0.0108696	0.242802	1	1959-10-01	0.0609	TFRC;RBM3;HMGB3;LGALS1;MRPL27;TMPO;AHCY;PAICS;RIDA;IPO5
1647	prerank	msigdb.v7.5.1.symbols.gmt__GAO_LARGE_INTESTINE_ADULT_CA_ENTEROENDOCRINE_CELLS	-0.513907	-1.52455	0.0652174	0.243191	1	2025-04-08	0.0866	PTK7;ISYNA1;FBLL1;PRAF2
1656	prerank	msigdb.v7.5.1.symbols.gmt__GSE22886_UNSTIM_VS_STIM_MEMORY_TCELL_DN	-0.238578	-1.52386	0	0.243775	1	25/114	0.1236	DHX9;DHFR;NOLC1;SNRPD1;ELAVL1;ABHD10;SNIP1;AIMP2;LRRC59;HSPA8;RRP15;HNRNPR;PRPF4;PTBP1;FKBP1A;CCT6A;NOP2;TFAM;PSMD11;GLRX3;PRPF31;ARPC5L;SNU13;ELAC2;EIF3B
1660	prerank	msigdb.v7.5.1.symbols.gmt__GSE46606_DAY1_VS_DAY3_CD40L_IL2_IL5_STIMULATED_IRF4MID_BCELL_UP	-0.364393	-1.5237	0.0572917	0.243666	1	2025-07-21	0.1239	PSMA6;TIMM8A;PSTPIP2;LCP1;NDUFB3;PSMD11;WDR1
1663	prerank	msigdb.v7.5.1.symbols.gmt__AIZARANI_LIVER_C21_STELLATE_CELLS_1	-0.400542	-1.52366	0.052356	0.24345	1	2025-05-16	0.0963	LGALS1;DPYSL2;DYNLL1;CSRP1;MYH10
1666	prerank	msigdb.v7.5.1.symbols.gmt__GOBP_MORPHOGENESIS_OF_EMBRYONIC_EPITHELIUM	-0.404551	-1.52346	0.0413223	0.243396	1	2025-05-15	0.0759	PTK7;RALA;CASP3;TMED2;MTHFD1
1671	prerank	msigdb.v7.5.1.symbols.gmt__MENON_FETAL_KIDNEY_5_PROXIMAL_TUBULE_CELLS	-0.324804	-1.52239	0.0509554	0.24436	1	2025-08-29	0.075	PSMA2;SLC27A2;SMIM24;MDH1;RIDA;AKR1A1;PCBP2;DYNLRB1
1675	prerank	msigdb.v7.5.1.symbols.gmt__GOMF_NUCLEAR_LOCALIZATION_SEQUENCE_BINDING	-0.391959	-1.52168	0.0502283	0.244969	1	2025-06-17	0.0919	KPNB1;NOLC1;KPNA3;RANBP6;IPO5;TNPO1
1677	prerank	msigdb.v7.5.1.symbols.gmt__DANG_REGULATED_BY_MYC_UP	-0.305258	-1.52141	0.013986	0.244977	1	13/34	0.1926	TFRC;SRSF2;SRSF1;TXNL4A;VDAC1;VRK1;RUVBL2;UCK2;EFTUD2;UMPS;SRM;SNRNP70;TOP1
1680	prerank	msigdb.v7.5.1.symbols.gmt__REACTOME_SIGNALING_BY_THE_B_CELL_RECEPTOR_BCR	-0.270702	-1.52071	0	0.245555	1	1960-12-01	0.0838	PSMA2;PSMA4;PSMB2;PSMA6;PSME3;PSMB6;PSMB10;PSMA3;PSMD7;FKBP1A;PSMD3;PSMD11
1681	prerank	msigdb.v7.5.1.symbols.gmt__GSE13547_2H_VS_12_H_ANTI_IGM_STIM_BCELL_DN	-0.264213	-1.52047	0.0136986	0.245547	1	18/70	0.1349	HAT1;LSM12;PSMB2;LGALS1;MARS1;TKT;SNRPA1;ALYREF;RCC1;CDK1;RBBP7;FAM136A;ERH;MCM7;RFC3;SLC25A13;NME1;UCK2
1689	prerank	msigdb.v7.5.1.symbols.gmt__SENGUPTA_NASOPHARYNGEAL_CARCINOMA_UP	-0.288865	-1.51926	0.0123457	0.246783	1	21/56	0.1719	TFRC;PCNA;MCM4;TMPO;G3BP1;SRSF10;PRKDC;DPYSL2;CBX3;GART;IPO5;CDK1;CCT6A;NFYB;RFC3;DNAJC9;WDHD1;SRSF3;XPO1;RCN1;RRM1
1692	prerank	msigdb.v7.5.1.symbols.gmt__NAKAMURA_CANCER_MICROENVIRONMENT_DN	-0.40251	-1.5192	0.0542986	0.246594	1	2025-10-17	0.2196	DHFR;MARS1;BCAT1;TCP1;PA2G4;TARS1;USP39;RFC4;IARS1;NDUFA9
1695	prerank	msigdb.v7.5.1.symbols.gmt__BURTON_ADIPOGENESIS_3	-0.315884	-1.51901	0.0188679	0.24653	1	16/32	0.2343	PCNA;MCM4;FEN1;ILF2;MCM2;CDK1;MCM7;RNASEH2C;DNMT1;RRM1;KPNA2;NASP;CSTF2;MCM3;IMPDH2;SMC2
1696	prerank	msigdb.v7.5.1.symbols.gmt__GSE21546_WT_VS_ELK1_KO_ANTI_CD3_STIM_DP_THYMOCYTES_DN	-0.274186	-1.51898	0.0133333	0.246275	1	23/61	0.1923	MCM4;DHFR;PSME3;FEN1;ELAVL1;PSMB6;SNRPA1;CASP3;PRPF4;MCM2;MTHFD1;CLNS1A;GLO1;POLD2;MCM6;EIF3B;HNRNPD;PPIG;MRPL9;RRM1;EXOSC5;NUP43;MRPS18B
1698	prerank	msigdb.v7.5.1.symbols.gmt__DORN_ADENOVIRUS_INFECTION_12HR_DN	-0.635767	-1.51862	0.0986842	0.246454	1	2025-04-05	0.2042	ANPEP;EWSR1;FUBP3;LIMA1
1699	prerank	msigdb.v7.5.1.symbols.gmt__GOCC_CYTOPLASMIC_STRESS_GRANULE	-0.305133	-1.51859	0.0169492	0.246199	1	17/42	0.2092	KPNB1;TARDBP;G3BP1;ELAVL1;PABPC1;DDX19B;PABPC4;RBM4;DDX6;CSDE1;HNRNPK;TIAL1;RBPMS;DDX1;EIF2S1;VCP;TIA1
1710	prerank	msigdb.v7.5.1.symbols.gmt__LEI_MYB_TARGETS	-0.250933	-1.51713	0.0285714	0.247588	1	23/80	0.1612	PSMA4;PCNA;FARSA;TARDBP;FEN1;KTN1;APRT;MCM2;PSMD7;MSN;HSPA4;MCM7;LDHB;RBM4;CTCF;EIF3B;FADS2;NME1;PRPF6;GPI;STIP1;GSTO1;CLIC4
1711	prerank	msigdb.v7.5.1.symbols.gmt__TRAVAGLINI_LUNG_PROLIFERATING_NK_T_CELL	-0.295786	-1.51681	0	0.247665	1	1941-11-01	0.1198	PCNA;MCM4;DHFR;FEN1;RCC1;PTMA;CDK1;HPRT1;MCM7;MCM6;DNAJC9
1717	prerank	msigdb.v7.5.1.symbols.gmt__DESCARTES_MAIN_FETAL_SYNCYTIOTROPHOBLASTS_AND_VILLOUS_CYTOTROPHOBLASTS	-0.496804	-1.51538	0.027668	0.249083	1	2025-06-09	0.1913	ACSS1;SLC27A2;SND1;RCOR1;DNMT1;SMARCA2
1728	prerank	msigdb.v7.5.1.symbols.gmt__REACTOME_POLYMERASE_SWITCHING_ON_THE_C_STRAND_OF_THE_TELOMERE	-0.41729	-1.51422	0.0540541	0.250237	1	2025-06-14	0.165	PCNA;RFC3;RFC2;POLD2;RFC1;RFC4
1731	prerank	msigdb.v7.5.1.symbols.gmt__REACTOME_ATTENUATION_PHASE	-0.430196	-1.51398	0.0611354	0.250252	1	2025-05-12	0.1264	PTGES3;HSPA8;HSPH1;HSP90AB1;HSP90AA1
1736	prerank	msigdb.v7.5.1.symbols.gmt__GOBP_NEGATIVE_REGULATION_OF_CALCIUM_ION_TRANSMEMBRANE_TRANSPORT	-0.525551	-1.51313	0.0651341	0.250728	1	2025-04-08	0.1553	UBQLN1;VDAC1;FKBP1A;GSTO1
1737	prerank	msigdb.v7.5.1.symbols.gmt__GOBP_NEGATIVE_REGULATION_OF_CALCIUM_ION_TRANSPORT	-0.525551	-1.51313	0.0651341	0.250728	1	2025-04-08	0.1553	UBQLN1;VDAC1;FKBP1A;GSTO1
1746	prerank	msigdb.v7.5.1.symbols.gmt__MODULE_451	-0.475203	-1.51152	0.0681004	0.252419	1	2025-04-09	0.0668	PCNA;PTK7;FEN1;CDK1
1748	prerank	msigdb.v7.5.1.symbols.gmt__GSE6674_ANTI_IGM_VS_ANTI_IGM_AND_CPG_STIM_BCELL_DN	-0.246662	-1.51142	0	0.252253	1	30/98	0.1521	CNDP2;YARS1;LARS1;TIMM8A;MARS1;NOLC1;MAK16;G3BP1;ELAVL1;UBQLN1;SOD2;NARS1;SND1;ACLY;FKBP1A;NOP2;MTHFD1;HSPA4;MYBBP1A;PRPF31;POLD2;AARS1;CAND1;EIF3B;UCK2;EXOSC1;RRP1B;HSPA9;CCT3;TARS1
1753	prerank	msigdb.v7.5.1.symbols.gmt__STONER_ESOPHAGEAL_CARCINOGENESIS_UP	-0.406303	-1.51016	0.025641	0.253541	1	2025-06-16	0.1512	PSMA6;DDX5;TMED2;SEPTIN7;USP14;FTSJ3
1754	prerank	msigdb.v7.5.1.symbols.gmt__INGRAM_SHH_TARGETS_UP	-0.443969	-1.51006	0.0447154	0.253411	1	2025-03-11	0.0455	PTK7;FEN1;PAICS
1755	prerank	msigdb.v7.5.1.symbols.gmt__GSE36476_CTRL_VS_TSST_ACT_72H_MEMORY_CD4_TCELL_OLD_DN	-0.251763	-1.51005	0	0.253136	1	29/87	0.1697	RNASEH2A;CCT4;PSMB2;HMGB3;MCM4;TMPO;FEN1;SRSF1;ACOT7;PAICS;RIDA;GART;MCM2;HNRNPAB;MTHFD1;ACTG1;CORO1C;MCM7;AARS1;MRPS14;PGAM1;NME1;UCK2;CCT3;JPT1;TARS1;GSTO1;RFC4;WARS1
1758	prerank	msigdb.v7.5.1.symbols.gmt__GOCC_CAJAL_BODY	-0.315448	-1.50982	0.0204082	0.253147	1	1932-09-01	0.1045	SNRPC;NOLC1;SMNDC1;FBLL1;PRPF4;DDX46;SART1;EWSR1;PRPF31
1760	prerank	msigdb.v7.5.1.symbols.gmt__XU_GH1_AUTOCRINE_TARGETS_UP	-0.309085	-1.50933	0.00689655	0.253459	1	1937-08-01	0.0624	CBX1;RPL8;PSMB2;LGALS1;G3BP1;PHC2;NUDT21;APRT
1762	prerank	msigdb.v7.5.1.symbols.gmt__HAY_BONE_MARROW_CD34_POS_MULTILIN	-0.58618	-1.50919	0.0795848	0.253312	1	2025-03-06	0.0414	SMIM24;ENO1;ISYNA1
1768	prerank	msigdb.v7.5.1.symbols.gmt__GOBP_TELOMERE_MAINTENANCE_VIA_SEMI_CONSERVATIVE_REPLICATION	-0.629342	-1.50865	0.0647249	0.253694	1	2025-02-05	0.0251	PCNA;FEN1
1774	prerank	msigdb.v7.5.1.symbols.gmt__GOCC_INO80_COMPLEX	-0.58652	-1.50804	0.0691824	0.254208	1	2025-04-06	0.1019	YY1;RUVBL1;RUVBL2;ACTL6A
1780	prerank	msigdb.v7.5.1.symbols.gmt__HP_FOCAL_DYSTONIA	-0.366254	-1.50719	0.0705882	0.254935	1	2025-07-20	0.1123	TIMM8A;PARK7;POLR1C;PRKRA;HINT1;TCOF1;AARS1
1784	prerank	msigdb.v7.5.1.symbols.gmt__TIEN_INTESTINE_PROBIOTICS_2HR_UP	-0.506964	-1.50697	0.046595	0.254928	1	2025-04-08	0.1214	RPS3A;EIF5A;HSPA8;TPT1
1797	prerank	msigdb.v7.5.1.symbols.gmt__GOBP_TUBE_FORMATION	-0.405669	-1.50599	0.044898	0.255914	1	2025-05-15	0.0759	PTK7;RALA;CASP3;TMED2;MTHFD1
1798	prerank	msigdb.v7.5.1.symbols.gmt__GENTILE_UV_RESPONSE_CLUSTER_D7	-0.477974	-1.50581	0.0909091	0.255817	1	2025-10-10	0.5238	NDUFV2;LSM2;NASP;RARS1;PGRMC2;EMG1;NIPSNAP2;CUL1;PTPN1;CASP8
1800	prerank	msigdb.v7.5.1.symbols.gmt__GOBP_POLYKETIDE_METABOLIC_PROCESS	-0.6164	-1.50573	0.0651466	0.255054	1	2025-05-05	0.3849	AKR1A1;AKR7A2;AKR1B1;AKR1C3;CBR4
1801	prerank	msigdb.v7.5.1.symbols.gmt__GOBP_TERTIARY_ALCOHOL_METABOLIC_PROCESS	-0.6164	-1.50573	0.0651466	0.255054	1	2025-05-05	0.3849	AKR1A1;AKR7A2;AKR1B1;AKR1C3;CBR4
1802	prerank	msigdb.v7.5.1.symbols.gmt__GOBP_AMINOGLYCOSIDE_ANTIBIOTIC_METABOLIC_PROCESS	-0.6164	-1.50573	0.0651466	0.255054	1	2025-05-05	0.3849	AKR1A1;AKR7A2;AKR1B1;AKR1C3;CBR4
1803	prerank	msigdb.v7.5.1.symbols.gmt__GOBP_NEGATIVE_REGULATION_OF_DNA_RECOMBINATION	-0.426142	-1.50566	0.0571429	0.254853	1	13/13	0.5759	UBQLN4;MSH2;RIF1;THOC1;H1-5;MSH6;TERF2;MLH1;MSH3;SMCHD1;BLM;H1-0;TERF2IP
1808	prerank	msigdb.v7.5.1.symbols.gmt__HP_NORMOCHROMIC_ANEMIA	-0.430329	-1.50535	0.0568182	0.254894	1	2025-03-13	0.0518	RPL15;SRSF2;RPS17
1811	prerank	msigdb.v7.5.1.symbols.gmt__REACTOME_GENE_AND_PROTEIN_EXPRESSION_BY_JAK_STAT_SIGNALING_AFTER_INTERLEUKIN_12_STIMULATION	-0.336249	-1.50512	0.0299401	0.254884	1	2025-12-26	0.2061	RALA;LCP1;SNRPA1;SOD2;CAPZA1;MSN;TCP1;HSPA9;GSTO1;ARF1;PDCD4;PAK2
1815	prerank	msigdb.v7.5.1.symbols.gmt__REACTOME_PCNA_DEPENDENT_LONG_PATCH_BASE_EXCISION_REPAIR	-0.384478	-1.50466	0.0441176	0.255233	1	2025-07-17	0.165	PCNA;FEN1;RFC3;RFC2;POLD2;RFC1;RFC4
1820	prerank	msigdb.v7.5.1.symbols.gmt__GAO_LARGE_INTESTINE_24W_C10_ENTEROCYTE	-0.626311	-1.50409	0.0728863	0.255647	1	2025-02-05	0.0201	ANPEP;SMIM24
1827	prerank	msigdb.v7.5.1.symbols.gmt__GOBP_IRES_DEPENDENT_VIRAL_TRANSLATIONAL_INITIATION	-0.468651	-1.50363	0.0809717	0.255886	1	2025-06-11	0.1412	PTBP1;PCBP2;EIF3F;CSDE1;EIF3B;SSB
1828	prerank	msigdb.v7.5.1.symbols.gmt__REACTOME_PTEN_REGULATION	-0.256525	-1.50335	0	0.25597	1	25/79	0.1565	PSMA2;PSMA4;PSMB2;PSMA6;PSME3;PSMB6;PHC2;PSMB10;PSMA3;PSMD7;PSMD3;RBBP7;MTA2;GATAD2B;PSMD11;LAMTOR1;PSMD14;RHEB;RCOR1;PSMD1;MTA1;PSMB4;MAPK1;LAMTOR3;GATAD2A
1834	prerank	msigdb.v7.5.1.symbols.gmt__TRAVAGLINI_LUNG_PROXIMAL_BASAL_CELL	-0.229233	-1.5024	0	0.25683	1	45/239	0.0972	PSMA2;CCT4;ENSA;RPL8;RPL15;RPS3A;RPL6;PCNA;RPS4X;HMGB3;BRK1;RPS3;RPL13A;RPL7A;ENO1;MDH1;RACK1;SET;AHCY;KARS1;ISYNA1;PABPC1;MRPL40;RPL34;ATP5PO;RPS17;RPL4;PTMA;AKR1A1;ARF5;APRT;XRCC6;PCBP2;FAM162A;HNRNPM;SEPTIN7;HINT1;RPS15;PABPC4;CLNS1A;PRDX2;MRPL4;ALDH2;LDHB;RSL1D1
1837	prerank	msigdb.v7.5.1.symbols.gmt__GSE24142_ADULT_VS_FETAL_EARLY_THYMIC_PROGENITOR_DN	-0.265519	-1.50207	0.0416667	0.256965	1	27/64	0.1907	EIF5A;LRRC59;MRPL12;CASP3;PSMB10;SF3A3;RAB8A;IPO5;VRK1;PSMD7;HPRT1;PGM1;CACYBP;DERA;PSMD14;TPP2;SLC25A13;BCAT1;NIFK;CAP1;MRPS11;CIAPIN1;DSTN;EZR;TMEM97;GARS1;CCT7
1841	prerank	msigdb.v7.5.1.symbols.gmt__MANNO_MIDBRAIN_NEUROTYPES_HPROGFPL	-0.295548	-1.50161	0.026087	0.2572	1	17/43	0.1932	RNASEH2A;DHFR;TMPO;MCM2;CDK1;VRK1;MCM7;SFXN2;RFC3;BDH2;MCM6;DEK;MAT2B;CRYZ;RCN1;CENPV;KIF2A
1848	prerank	msigdb.v7.5.1.symbols.gmt__GSE9988_LPS_VS_CTRL_TREATED_MONOCYTE_UP	-0.390116	-1.50069	0.0569948	0.258064	1	2025-09-18	0.1609	TFRC;DDX5;HNRNPC;SOD2;CDK1;POLR1F;STAT5A;STK26;PLEK
1870	prerank	msigdb.v7.5.1.symbols.gmt__GOBP_REGULATION_OF_DNA_TEMPLATED_TRANSCRIPTION_ELONGATION	-0.313291	-1.49878	0.0409357	0.260197	1	28/29	0.6082	ALYREF;SUPT16H;DDX39B;CCAR2;THOC1;TSFM;HMGN1;CDC73;CDK13;NELFA;LARP7;ZNF326;NELFCD;KAT7;THOC5;SCAF8;TCERG1;LEO1;NELFB;WDR43;CDK9;NELFE;BRD4;CDK12;SUPT5H;GTF2F1;HEXIM1;HTATSF1
1874	prerank	msigdb.v7.5.1.symbols.gmt__HOLLEMAN_ASPARAGINASE_RESISTANCE_ALL_UP	-0.532168	-1.49836	0.0645161	0.260419	1	2025-03-07	0.0276	RPL6;RPS3;RPL7A
1880	prerank	msigdb.v7.5.1.symbols.gmt__MIKHAYLOVA_OXIDATIVE_STRESS_RESPONSE_VIA_VHL_UP	-0.638935	-1.49736	0.0783133	0.261325	1	2025-04-05	0.1901	EIF5A;DCTN2;ATP5F1B;CLIC1
1887	prerank	msigdb.v7.5.1.symbols.gmt__REACTOME_RESOLUTION_OF_AP_SITES_VIA_THE_MULTIPLE_NUCLEOTIDE_PATCH_REPLACEMENT_PATHWAY	-0.371468	-1.49615	0.0452261	0.262607	1	2025-08-19	0.165	PCNA;FEN1;PARP1;RFC3;RFC2;POLD2;RFC1;RFC4
1888	prerank	msigdb.v7.5.1.symbols.gmt__WHITFIELD_CELL_CYCLE_G2_M	-0.268795	-1.49606	0	0.262414	1	13/55	0.1001	HMGB3;MCM4;RBM8A;DR1;THRAP3;SFPQ;ARHGDIB;HSPA8;RNPS1;NUP35;TNPO1;ANP32E;YWHAH
1892	prerank	msigdb.v7.5.1.symbols.gmt__KIM_LIVER_CANCER_POOR_SURVIVAL_UP	-0.618138	-1.49565	0.0718391	0.262661	1	2025-03-05	0.1484	RALA;IQGAP1;JPT1
1893	prerank	msigdb.v7.5.1.symbols.gmt__GSE31082_CD4_VS_CD8_SP_THYMOCYTE_DN	-0.277862	-1.49563	0.0217391	0.262398	1	20/53	0.1779	DHFR;FEN1;SNRPD1;HINT1;PABPC4;RFC2;CTSW;MCM6;EIF1AX;NOP56;EIF4EBP1;PA2G4;RPS5;SSB;DEK;UMPS;RFC4;RCN1;TMEM97;SRM
1900	prerank	msigdb.v7.5.1.symbols.gmt__ODONNELL_TARGETS_OF_MYC_AND_TFRC_DN	-0.555942	-1.49483	0.0694444	0.263115	1	2025-04-07	0.0979	TFRC;G3BP1;CDK1;HSPH1
1902	prerank	msigdb.v7.5.1.symbols.gmt__GSE1925_3H_VS_24H_IFNG_STIM_MACROPHAGE_UP	-0.313558	-1.49445	0.0265487	0.263353	1	1933-11-01	0.1634	ST13;AKR1A1;IPO5;MCM2;CORO1C;NDUFV2;SNU13;AARS1;MRPS22;HSPA9;SPIN1
1906	prerank	msigdb.v7.5.1.symbols.gmt__KEGG_HEMATOPOIETIC_CELL_LINEAGE	-0.477963	-1.4939	0.0629371	0.263771	1	2025-03-09	0.0643	ANPEP;TFRC;HLA-DRA
1907	prerank	msigdb.v7.5.1.symbols.gmt__HP_ABSENT_FACIAL_HAIR	-0.532223	-1.49389	0.0530303	0.263502	1	2025-07-07	0.4693	POLR1C;TCOF1;POLR1D;LMNA;POLR1B;ANAPC1;CWC27
1912	prerank	msigdb.v7.5.1.symbols.gmt__GOBP_CELL_CYCLE_DNA_REPLICATION	-0.395858	-1.49335	0.0408163	0.263953	1	2025-05-17	0.1139	PCNA;MCM4;FEN1;MCM2;MCM6
1913	prerank	msigdb.v7.5.1.symbols.gmt__GOBP_IMP_METABOLIC_PROCESS	-0.435242	-1.49309	0.0555556	0.263984	1	2025-05-11	0.0869	PAICS;PFAS;GART;APRT;HPRT1
1915	prerank	msigdb.v7.5.1.symbols.gmt__CHIANG_LIVER_CANCER_SUBCLASS_UNANNOTATED_DN	-0.24586	-1.49246	0	0.264459	1	28/94	0.1697	RNASEH2A;PSMA2;HAT1;CCT4;PCNA;APOO;FARSA;GTF2I;FEN1;SNRPD1;RPL7A;RACK1;HSPA8;ILF2;NUDT21;CDK1;CLNS1A;CCT2;RFC3;HSP90AB1;MSH2;PGD;STIP1;FKBP11;XRN2;RFC4;CAB39;WARS1
1917	prerank	msigdb.v7.5.1.symbols.gmt__MODULE_125	-0.340501	-1.49224	0.0242424	0.264465	1	2025-08-26	0.1139	RNASEH2A;PCNA;FEN1;RFC3;SSBP1;RFC2;POLD2;MCM6
1941	prerank	msigdb.v7.5.1.symbols.gmt__GSE9006_TYPE_1_VS_TYPE_2_DIABETES_PBMC_AT_DX_UP	-0.234123	-1.48924	0	0.268013	1	35/102	0.1801	LSM12;U2AF2;GADD45GIP1;TKT;MRPL12;PSMB10;POLR2E;CORO1A;PTMA;ARF5;SSRP1;PTBP1;HNRNPM;SRRM1;RBM42;SAFB;SF3B4;ERH;SART1;RALY;PRPF31;EDF1;POLD2;SAFB2;MTA1;PTPN6;HSPA9;MARCKSL1;COPS7B;GATAD2A;HNRNPK;GCDH;PRPF19;ABCF3;SNRNP70
1947	prerank	msigdb.v7.5.1.symbols.gmt__DURANTE_ADULT_OLFACTORY_NEUROEPITHELIUM_RESPIRATORY_CILIATED_CELLS	-0.396884	-1.48873	0.0538117	0.268431	1	2025-07-15	0.1992	DPY30;IK;NUDC;DYNLL1;MRPS31;EZR;HSPB11
1954	prerank	msigdb.v7.5.1.symbols.gmt__WP_RALA_DOWNSTREAM_REGULATED_GENES	-0.586122	-1.48822	0.0652921	0.26879	1	2025-01-06	0.0185	RALA
1964	prerank	msigdb.v7.5.1.symbols.gmt__BIOCARTA_D4GDI_PATHWAY	-0.617558	-1.48748	0.0674847	0.269398	1	2025-03-05	0.0847	ARHGDIB;CASP3;PARP1
1965	prerank	msigdb.v7.5.1.symbols.gmt__WU_HBX_TARGETS_1_DN	-0.543937	-1.48735	0.0702341	0.269306	1	2025-01-07	0.0016	ANPEP
1967	prerank	msigdb.v7.5.1.symbols.gmt__GSE21033_CTRL_VS_POLYIC_STIM_DC_24H_DN	-0.280681	-1.48711	0.0204082	0.26932	1	17/49	0.1923	RNASEH2A;DHRS1;MRPL27;BLMH;PSMB6;PABPC1;CASP3;ALDH2;PRPF31;RFC2;MRPS14;BLVRA;EDC4;MRPS11;ERMP1;SLC25A5;MRPS18B
1973	prerank	msigdb.v7.5.1.symbols.gmt__HP_ECHOLALIA	-0.422537	-1.48666	0.0629921	0.269651	1	2025-08-13	0.2205	ACTG1;UBE2A;SLC25A13;SQSTM1;SPTBN1;SMARCA2;VCP;PUF60
1974	prerank	msigdb.v7.5.1.symbols.gmt__FORTSCHEGGER_PHF8_TARGETS_UP	-0.287126	-1.48665	0.0403226	0.269386	1	1944-12-01	0.0919	MRRF;KPNB1;PCK2;SET;RIDA;RAB8A;FKBP1A;CCDC6;RAB10;NFYB;PABPC4;TNPO1
1976	prerank	msigdb.v7.5.1.symbols.gmt__GSE5142_HTERT_TRANSDUCED_VS_CTRL_CD8_TCELL_LATE_PASSAGE_CLONE_UP	-0.247405	-1.48631	0.0188679	0.269517	1	22/81	0.1308	MRPL27;APOO;SNRPD1;AHCY;ETV6;RRP15;CASP3;SF3A3;XRCC6;HINT1;LSS;CORO1C;MYBBP1A;PSMD14;FDPS;SRP54;TAMM41;NOP56;TCP1;HSP90AA1;NIFK;SNRPB2
1979	prerank	msigdb.v7.5.1.symbols.gmt__GOBP_REGULATION_OF_DNA_BIOSYNTHETIC_PROCESS	-0.299092	-1.4859	0.0330579	0.269725	1	16/38	0.165	CCT4;PCNA;HNRNPC;PTGES3;CCT6A;CCT2;RFC3;RFC2;HSP90AB1;TCP1;HSP90AA1;CCT5;MAPK1;CCT3;HNRNPD;RFC4
1985	prerank	msigdb.v7.5.1.symbols.gmt__OLSSON_E2F3_TARGETS_DN	-0.496517	-1.48521	0.0535714	0.270293	1	2025-03-08	0.0668	PCNA;PTMA;CDK1
1987	prerank	msigdb.v7.5.1.symbols.gmt__KAECH_DAY8_EFF_VS_DAY15_EFF_CD8_TCELL_UP	-0.239786	-1.48487	0	0.270449	1	23/95	0.1408	PSMA2;CNDP2;DHRS1;TXNDC17;LGALS1;MRPL27;RPL13A;PSMB6;ISYNA1;ARHGDIB;ACOT7;DAP;NUDT21;CDK1;MRPL43;CORO1C;LAMTOR1;NDUFV2;MRPS17;FDPS;WDR1;SMAP1;NFE2
1989	prerank	msigdb.v7.5.1.symbols.gmt__CHIARADONNA_NEOPLASTIC_TRANSFORMATION_KRAS_CDC25_UP	-0.464265	-1.4848	0.0574713	0.270251	1	2025-06-10	0.2029	ACOT7;CASP3;RAB7A;GGCT;CLIC1;EIF2S1
1991	prerank	msigdb.v7.5.1.symbols.gmt__MORF_PPP1CA	-0.236669	-1.48462	0	0.270182	1	42/114	0.2098	ENSA;ATP5MF;PSMB2;YY1;PARK7;HNRNPC;MDH1;SET;KARS1;DAP;NDUFA2;CBX3;PSMA3;ARF5;TMED2;SUMO1;PSMD7;HNRNPAB;RAD21;CCT2;PRKAR1A;RALY;DCTN2;CTCF;HSP90AA1;GGCT;PSMB4;NDUFS3;PPP1CA;SRSF3;BUD31;MRPL9;SF3B2;ETFA;YWHAB;CCT7;PSMC1;URM1;EIF3K;VCP;PSMD8;TUFM
1994	prerank	msigdb.v7.5.1.symbols.gmt__HP_APLASIA_HYPOPLASIA_OF_THE_THYROID_GLAND	-0.612097	-1.48428	0.0738462	0.270366	1	2025-03-05	0.2051	POLR1C;TCOF1;POLR1D
1995	prerank	msigdb.v7.5.1.symbols.gmt__MIR885_5P	-0.339305	-1.48422	0.0306748	0.270154	1	2025-08-25	0.1161	ELAVL1;PHF6;SYTL4;LCP1;NUDT21;PFDN4;CPSF7;EIF1AX
1998	prerank	msigdb.v7.5.1.symbols.gmt__MORF_SART1	-0.296763	-1.48408	0.00854701	0.270058	1	22/44	0.2227	RPL6;HNRNPC;RNPS1;MRPL23;PCBP2;SART1;RALY;DDX39B;HSP90AA1;EIF4A1;GDI2;HNRNPK;MRPL9;EEF2;RPL30;CLIC1;TIAL1;CCT7;STRAP;PSMB1;PUF60;UBE2L3
2000	prerank	msigdb.v7.5.1.symbols.gmt__GOBP_REGULATION_OF_DNA_STRAND_ELONGATION	-0.523678	-1.48372	0.0664557	0.270235	1	2025-04-07	0.1019	YY1;RUVBL1;RUVBL2;ACTL6A
2013	prerank	msigdb.v7.5.1.symbols.gmt__DUTERTRE_ESTRADIOL_RESPONSE_24HR_UP	-0.264888	-1.48251	0.0126582	0.271589	1	19/65	0.1336	RNASEH2A;PCNA;MCM4;SLC27A2;TMPO;FEN1;MCM2;CDK1;VRK1;MTHFD1;HPRT1;MCM7;SFXN2;RFC3;RFC2;POLD2;MCM6;NME1;WDHD1
2016	prerank	msigdb.v7.5.1.symbols.gmt__HP_CENTRAL_SCOTOMA	-0.561471	-1.48219	0.0816993	0.271679	1	2025-02-06	0.0198	MT-ATP6;TIMM8A
2027	prerank	msigdb.v7.5.1.symbols.gmt__ZHENG_GLIOBLASTOMA_PLASTICITY_UP	-0.303505	-1.48108	0.0377358	0.272864	1	1936-09-01	0.1274	LSM12;MCM4;FEN1;ACOT7;RCC1;MCM2;EFHD2;MCM6;CAP1
2030	prerank	msigdb.v7.5.1.symbols.gmt__GOMF_U6_SNRNA_BINDING	-0.455395	-1.48092	0.0655022	0.2728	1	2025-04-10	0.1186	EIF5A;PRPF4;LSM8;DDX39B
2035	prerank	msigdb.v7.5.1.symbols.gmt__GTF2E2_TARGET_GENES	-0.241202	-1.4799	0	0.273822	1	25/104	0.1142	HNRNPH3;TFRC;SRSF2;BRK1;GADD45GIP1;MRPL27;C11orf98;SEC22B;CCT6B;RACK1;PPP1R8;SFPQ;RCC1;CAPZA1;RPL4;PTMA;AKR1A1;INTS5;ACTG1;PABPC4;ANP32E;LUC7L2;DDX6;CPNE1;HSP90AB1
2036	prerank	msigdb.v7.5.1.symbols.gmt__REACTOME_ADORA2B_MEDIATED_ANTI_INFLAMMATORY_CYTOKINES_PRODUCTION	-0.481389	-1.47989	0.088968	0.273546	1	2025-04-09	0.175	CREB1;PRKAR1A;GNG10;GNAI3
2038	prerank	msigdb.v7.5.1.symbols.gmt__CHOI_ATL_STAGE_PREDICTOR	-0.363545	-1.47987	0.0314136	0.273295	1	2025-09-18	0.1728	RALA;TARDBP;ST13;HSPA4;PRPF4B;CCT3;GORASP2;EIF5;ATP5F1A
2044	prerank	msigdb.v7.5.1.symbols.gmt__REACTOME_BASE_EXCISION_REPAIR	-0.326114	-1.47909	0.0301205	0.273962	1	2025-10-27	0.165	PCNA;FEN1;PARP1;RFC3;RFC2;POLD2;H4C1;MPG;RFC1;RFC4
2054	prerank	msigdb.v7.5.1.symbols.gmt__MODULE_204	-0.334264	-1.47848	0.020979	0.274453	1	2025-11-28	0.1719	RNASEH2A;PCNA;PTK7;FEN1;POLR1C;GART;CAND1;MSH2;PRPF6;MPG;RRM1
2057	prerank	msigdb.v7.5.1.symbols.gmt__MODULE_403	-0.391654	-1.47803	0.0478261	0.27476	1	2025-06-15	0.1299	PCNA;FEN1;CDK1;VRK1;MCM6;MSH2
2058	prerank	msigdb.v7.5.1.symbols.gmt__MIR324_5P	-0.461809	-1.47775	0.0614754	0.274798	1	2025-03-10	0.0474	ENSA;ELAVL1;VDAC1
2059	prerank	msigdb.v7.5.1.symbols.gmt__GOBP_MISMATCH_REPAIR	-0.407228	-1.47761	0.0562771	0.274691	1	2025-02-14	0.0113	RNASEH2A;PCNA
2063	prerank	msigdb.v7.5.1.symbols.gmt__LINDSTEDT_DENDRITIC_CELL_MATURATION_C	-0.377796	-1.47746	0.0539216	0.274598	1	2025-07-17	0.2023	TFRC;CASP3;POLR2E;ALDH2;STAT5A;KIF2A;HLA-DRB3
2067	prerank	msigdb.v7.5.1.symbols.gmt__GOMF_NUCLEOSOMAL_DNA_BINDING	-0.359667	-1.47695	0.0558659	0.274995	1	2025-08-21	0.1829	HNRNPC;RCC1;MTA2;GATAD2B;ACTL6A;SMARCE1;HMGN5;CHD4
2082	prerank	msigdb.v7.5.1.symbols.gmt__GOBP_ISOPRENOID_BIOSYNTHETIC_PROCESS	-0.610116	-1.47561	0.0691824	0.276499	1	2025-05-05	0.3912	LSS;FDPS;IDI1;AKR1C3;PMVK
2083	prerank	msigdb.v7.5.1.symbols.gmt__MOOTHA_GLUCONEOGENESIS	-0.409189	-1.47561	0.0663507	0.276217	1	2025-06-14	0.154	ENO1;MDH1;PCK2;LDHB;GPI;ALDOC
2084	prerank	msigdb.v7.5.1.symbols.gmt__RUBENSTEIN_SKELETAL_MUSCLE_PCV_ENDOTHELIAL_CELLS	-0.268327	-1.47537	0	0.276229	1	19/60	0.155	RPL8;RPL15;RPS3A;RPS4X;RPL7A;SET;RPL34;PTMA;HLA-DRA;PCBP2;FKBP1A;HINT1;RPS15;HLA-E;TPT1;PFDN5;RPS5;MARCKSL1;HLA-A
2085	prerank	msigdb.v7.5.1.symbols.gmt__MODULE_456	-0.404417	-1.47521	0.0755556	0.27619	1	2025-03-14	0.0119	ANPEP;PCNA;PTK7
2092	prerank	msigdb.v7.5.1.symbols.gmt__CROONQUIST_NRAS_VS_STROMAL_STIMULATION_DN	-0.442837	-1.47456	0.0743802	0.276745	1	2025-05-12	0.1051	SNRPA1;MCM2;CDK1;MCM7;FSCN1
2093	prerank	msigdb.v7.5.1.symbols.gmt__YAO_TEMPORAL_RESPONSE_TO_PROGESTERONE_CLUSTER_16	-0.454627	-1.47435	0.0842491	0.276729	1	2025-03-10	0.0866	NME4;DBN1;PRAF2
2103	prerank	msigdb.v7.5.1.symbols.gmt__DURANTE_ADULT_OLFACTORY_NEUROEPITHELIUM_CD4_T_CELLS	-0.56804	-1.47343	0.057047	0.277616	1	2025-04-06	0.1791	ARHGDIB;CORO1A;GMFG;ACAP1
2108	prerank	msigdb.v7.5.1.symbols.gmt__SHIPP_DLBCL_CURED_VS_FATAL_DN	-0.390482	-1.47298	0.0508475	0.277972	1	15/15	0.6117	IK;SNRPD1;SLC25A13;PDCD4;LRPPRC;HADHA;LIG1;STAT1;STAT5B;SLC2A5;POLR2C;CAMK2G;SLK;GSPT1;TBL3
2115	prerank	msigdb.v7.5.1.symbols.gmt__GOBP_DNA_REPLICATION_INDEPENDENT_CHROMATIN_ORGANIZATION	-0.494291	-1.47233	0.0749064	0.278504	1	2025-03-08	0.1148	HAT1;SUPT16H;H4C1
2117	prerank	msigdb.v7.5.1.symbols.gmt__MIR2682_5P	-0.330319	-1.472	0.0322581	0.278616	1	2025-07-27	0.0439	CELF2;RALA;CREB1;ELAVL1;SNIP1;PHF6;LCP1
2119	prerank	msigdb.v7.5.1.symbols.gmt__GSE17301_IFNA2_VS_IFNA5_STIM_ACD3_ACD28_ACT_CD8_TCELL_DN	-0.256014	-1.47189	0.0128205	0.278508	1	18/70	0.1148	RPL6;PSMB2;PSMA6;NME4;ENO1;PRKDC;SNRPA1;SOD2;PTGES3;NDUFB3;HLA-DRA;MTHFD1;MRPL4;MCM7;RFC3;GLO1;POLD2;H4C1
2124	prerank	msigdb.v7.5.1.symbols.gmt__HAHTOLA_MYCOSIS_FUNGOIDES_UP	-0.612049	-1.47166	0.0930233	0.278543	1	2025-03-05	0.1951	SOD2;TOP1;SNCA
2125	prerank	msigdb.v7.5.1.symbols.gmt__HP_ADENOCARCINOMA_OF_THE_INTESTINES	-0.45741	-1.47156	0.0585938	0.278401	1	2025-03-10	0.1299	RPL15;RPS17;MSH2
2126	prerank	msigdb.v7.5.1.symbols.gmt__REACTOME_BETA_CATENIN_INDEPENDENT_WNT_SIGNALING	-0.272303	-1.47136	0.0333333	0.278402	1	15/55	0.1427	PSMA2;PSMA4;PSMB2;PSMA6;PSME3;PSMB6;PSMB10;PSMA3;PSMD7;PSMD3;PSMD11;PSMD14;PSMD1;PSMB4;GNG10
2127	prerank	msigdb.v7.5.1.symbols.gmt__MUELLER_COMMON_TARGETS_OF_AML_FUSIONS_UP	-0.538196	-1.47133	0.085443	0.278152	1	2025-07-07	0.4633	ARF5;PPP2R5D;TLE5;HADHA;DNM2;SNX17;CD99
2128	prerank	msigdb.v7.5.1.symbols.gmt__GILDEA_METASTASIS	-0.601512	-1.47131	0.0740741	0.277885	1	2025-01-05	0.0417	ARHGDIB
2131	prerank	msigdb.v7.5.1.symbols.gmt__GSE13547_WT_VS_ZFX_KO_BCELL_ANTI_IGM_STIM_2H_UP	-0.237743	-1.47087	0	0.278217	1	20/95	0.1258	HAT1;RBM3;PSMB2;HMGB3;MCM4;TMPO;BLMH;SNRPD1;PPP1R8;AHCY;SNRPA1;RRP15;IPO5;DDX21;CLNS1A;EIF1AX;RPF2;MRPS14;TCP1;PGAM1
2132	prerank	msigdb.v7.5.1.symbols.gmt__WP_STEROL_REGULATORY_ELEMENTBINDING_PROTEINS_SREBP_SIGNALING	-0.323062	-1.47065	0.038961	0.278194	1	2025-08-27	0.0844	ACSS1;KPNB1;YY1;CREB1;MDH1;SAR1A;ACLY;LSS
2133	prerank	msigdb.v7.5.1.symbols.gmt__TCGA_GLIOBLASTOMA_COPY_NUMBER_DN	-0.494097	-1.47062	0.0817844	0.277957	1	2025-04-08	0.0932	KPNA3;ENO1;ATAD1;CAB39L
2136	prerank	msigdb.v7.5.1.symbols.gmt__HP_JOINT_CONTRACTURES_INVOLVING_THE_JOINTS_OF_THE_FEET	-0.555602	-1.4705	0.0738255	0.277816	1	2025-02-06	0.0373	EIF5A;PHF6
2137	prerank	msigdb.v7.5.1.symbols.gmt__MORF_EIF3S6	-0.248595	-1.47027	0	0.277853	1	25/79	0.1907	RPL6;PARK7;TKT;HNRNPC;MDH1;RACK1;SET;ATP5PO;CBX3;RAB8A;PCBP2;CCT2;RSL1D1;HSP90AB1;DDX39B;HSP90AA1;YWHAQ;EIF4A1;GDI2;SNRPA;SRSF3;MRPL9;EEF2;RPL30;CCT7
2145	prerank	msigdb.v7.5.1.symbols.gmt__BROWNE_HCMV_INFECTION_18HR_DN	-0.32806	-1.46923	0.0130719	0.278934	1	2025-08-27	0.0903	DHFR;TKT;SFPQ;ETV6;PSMB10;APRT;FKBP8;NUMA1
2146	prerank	msigdb.v7.5.1.symbols.gmt__REACTOME_TCF_DEPENDENT_SIGNALING_IN_RESPONSE_TO_WNT	-0.265237	-1.46913	0.0512821	0.278794	1	16/65	0.1421	PSMA2;PSMA4;PSMB2;PSMA6;PSME3;RUVBL1;PSMB6;PSMB10;PSMA3;PSMD7;PSMD3;PSMD11;PSMD14;H4C1;PSMD1;PSMB4
2149	prerank	msigdb.v7.5.1.symbols.gmt__KEGG_BASE_EXCISION_REPAIR	-0.397945	-1.46891	0.0761905	0.278813	1	2025-05-15	0.1537	PCNA;FEN1;PARP1;POLD2;MPG
2167	prerank	msigdb.v7.5.1.symbols.gmt__GSE45365_HEALTHY_VS_MCMV_INFECTION_CD8A_DC_DN	-0.280952	-1.46701	0.00909091	0.281118	1	14/51	0.1192	PSMA2;TFRC;HNRNPC;SNIP1;SOD2;NUDC;PSMA3;SAR1A;HLA-DRA;HNRNPM;CORO1C;TNPO1;HSP90AB1;RHEB
2177	prerank	msigdb.v7.5.1.symbols.gmt__GOBP_SARCOMERE_ORGANIZATION	-0.488834	-1.4662	0.0755396	0.281907	1	2025-04-08	0.1239	ACTG1;PRKAR1A;CSRP1;WDR1
2182	prerank	msigdb.v7.5.1.symbols.gmt__DORN_ADENOVIRUS_INFECTION_24HR_DN	-0.490923	-1.46576	0.0557621	0.282168	1	2025-05-08	0.2208	SRSF1;EWSR1;FUBP3;LIMA1;FUBP1
2183	prerank	msigdb.v7.5.1.symbols.gmt__HERNANDEZ_MITOTIC_ARREST_BY_DOCETAXEL_1_DN	-0.524736	-1.46574	0.0540541	0.28189	1	2025-02-07	0.0668	DPYSL2;CDK1
2186	prerank	msigdb.v7.5.1.symbols.gmt__GSE24634_TREG_VS_TCONV_POST_DAY3_IL4_CONVERSION_UP	-0.234481	-1.46545	0	0.282012	1	19/95	0.0881	RNASEH2A;TMPO;BLMH;NOLC1;RUVBL1;ENO1;SNRPA1;ILF2;IPO5;MRPL23;PTBP1;VRK1;HNRNPAB;SUPT16H;HNRNPM;FAM136A;HINT1;MCAT;CCT2
2189	prerank	msigdb.v7.5.1.symbols.gmt__GOBP_MITOTIC_DNA_REPLICATION	-0.500805	-1.46511	0.0865052	0.28219	1	2025-03-08	0.1139	MCM4;MCM2;MCM6
2198	prerank	msigdb.v7.5.1.symbols.gmt__REACTOME_HSP90_CHAPERONE_CYCLE_FOR_STEROID_HORMONE_RECEPTORS_SHR_IN_THE_PRESENCE_OF_LIGAND	-0.339882	-1.46394	0.0604396	0.283525	1	2025-08-22	0.149	PTGES3;HSPA8;CAPZA1;DYNLL1;DCTN2;HSP90AB1;HSP90AA1;STIP1
2204	prerank	msigdb.v7.5.1.symbols.gmt__HALLMARK_XENOBIOTIC_METABOLISM	-0.275636	-1.46323	0.0373832	0.284167	1	1947-12-01	0.0925	CNDP2;DHRS1;DDAH2;AHCY;KARS1;PTGES3;PSMB10;GART;MTHFD1;HPRT1;ALDH2;MCCC2
2205	prerank	msigdb.v7.5.1.symbols.gmt__WP_PREIMPLANTATION_EMBRYO	-0.564286	-1.46316	0.0746753	0.28397	1	2025-03-06	0.0725	ELAVL1;KHSRP;HNRNPAB
2210	prerank	msigdb.v7.5.1.symbols.gmt__REACTOME_TRANSCRIPTIONAL_REGULATION_BY_RUNX1	-0.246535	-1.46248	0	0.284578	1	21/84	0.1421	PSMA2;DPY30;PSMA4;PSMB2;PSMA6;PSME3;PSMB6;PHC2;PSMB10;PSMA3;PSMD7;PSMD3;PSMD11;ACTL6A;PSMD14;H4C1;SMARCE1;PBRM1;PSMD1;NFE2;PSMB4
2211	prerank	msigdb.v7.5.1.symbols.gmt__MIR3165	-0.518331	-1.46246	0.0766551	0.28433	1	2025-04-07	0.1691	CAPZA1;DDX50;ACIN1;YWHAG
2215	prerank	msigdb.v7.5.1.symbols.gmt__GOBP_NEGATIVE_REGULATION_OF_POTASSIUM_ION_TRANSMEMBRANE_TRANSPORT	-0.620215	-1.46216	0.0619195	0.284179	1	2025-03-05	0.1666	SUMO1;CRBN;CAB39
2216	prerank	msigdb.v7.5.1.symbols.gmt__GOBP_NEGATIVE_REGULATION_OF_POTASSIUM_ION_TRANSPORT	-0.620215	-1.46216	0.0619195	0.284179	1	2025-03-05	0.1666	SUMO1;CRBN;CAB39
2221	prerank	msigdb.v7.5.1.symbols.gmt__GSE23568_ID3_KO_VS_WT_CD8_TCELL_UP	-0.250711	-1.46171	0	0.284453	1	22/78	0.1349	YARS1;DHRS1;HMGB3;MRPL27;DHFR;PSMB6;SET;SOD2;ALYREF;NDUFB3;CDK1;MCM7;RFC3;PRPF31;RFC2;CTSW;POLD2;GOLIM4;EIF3B;SNRPB2;RDH11;UCK2
2223	prerank	msigdb.v7.5.1.symbols.gmt__REACTOME_ACTIVATION_OF_ATR_IN_RESPONSE_TO_REPLICATION_STRESS	-0.367638	-1.4616	0.0416667	0.284328	1	2025-06-18	0.1139	MCM4;MCM2;MCM7;RFC3;RFC2;MCM6
2224	prerank	msigdb.v7.5.1.symbols.gmt__TOOKER_GEMCITABINE_RESISTANCE_DN	-0.290361	-1.46159	0.021978	0.284058	1	16/41	0.1926	TFRC;YARS1;LGALS1;MARS1;DPYSL2;IPO5;FKBP3;MTHFD1;CACYBP;EIF4EBP1;SH3GLB1;CLIC4;LASP1;EZR;RIC8A;TOP1
2231	prerank	msigdb.v7.5.1.symbols.gmt__MORI_PRE_BI_LYMPHOCYTE_UP	-0.315358	-1.46142	0.0171429	0.284013	1	2025-07-28	0.1139	HMGB3;MCM2;CDK1;HNRNPAB;ANP32E;MCM7;MCM6
2234	prerank	msigdb.v7.5.1.symbols.gmt__HP_EYELID_COLOBOMA	-0.406898	-1.46106	0.0575221	0.284201	1	2025-06-14	0.1396	RNASEH2A;TXNL4A;POLR1C;SF3B4;TCOF1;RNASEH2C
2235	prerank	msigdb.v7.5.1.symbols.gmt__GATA1_01	-0.267325	-1.46099	0.0107527	0.284006	1	18/55	0.1399	YARS1;KPNB1;PTK7;MAK16;DPYSL2;MRPL40;XRCC6;ACLY;SUPT16H;RAB10;HNRNPL;TRMT112;CPSF7;CPNE1;CTCF;MSH2;TLN1;OXCT1
2236	prerank	msigdb.v7.5.1.symbols.gmt__JAZAG_TGFB1_SIGNALING_UP	-0.330256	-1.46098	0.0523256	0.283733	1	13/27	0.171	CHORDC1;CELF2;PTK7;CASP3;NUDT21;ILF3;NUP50;SUPT16H;PRDX2;MRPS31;ALDOC;HLA-A;BUD31
2238	prerank	msigdb.v7.5.1.symbols.gmt__MURAKAMI_UV_RESPONSE_6HR_UP	-0.477915	-1.4609	0.0748031	0.283548	1	2025-06-09	0.2277	SEPTIN7;NME1;CASP6;NME2;XRCC1;CDC37
2243	prerank	msigdb.v7.5.1.symbols.gmt__GOMF_PROTEIN_TYROSINE_KINASE_BINDING	-0.384634	-1.46025	0.0591133	0.284101	1	2025-07-16	0.1691	PCNA;RACK1;CRKL;HSP90AA1;SQSTM1;DUSP3;YWHAG
2248	prerank	msigdb.v7.5.1.symbols.gmt__HP_ABNORMAL_SPEECH_PROSODY	-0.527798	-1.45981	0.0899654	0.284442	1	2025-04-07	0.1951	MT-ATP6;CWF19L1;VPS35;SNCA
2253	prerank	msigdb.v7.5.1.symbols.gmt__SEMENZA_HIF1_TARGETS	-0.440088	-1.45952	0.0503876	0.284496	1	2025-02-10	0.0336	TFRC;ENO1
2257	prerank	msigdb.v7.5.1.symbols.gmt__CUI_DEVELOPING_HEART_C3_FIBROBLAST_LIKE_CELL	-0.495098	-1.45893	0.0697674	0.285001	1	2025-03-08	0.0436	LGALS1;RRBP1;SEPTIN11
2261	prerank	msigdb.v7.5.1.symbols.gmt__GSE12366_GC_VS_MEMORY_BCELL_UP	-0.261471	-1.45865	0.0194175	0.285104	1	18/55	0.1672	PSMA4;MCM4;G3BP1;ELAVL1;SFPQ;ALYREF;MCM2;VRK1;PARP1;HPRT1;MCM7;PSMD14;TPP2;BCAT1;DNMT1;CLIC4;SRSF3;HNRNPK
2263	prerank	msigdb.v7.5.1.symbols.gmt__CAMP_UP.V1_DN	-0.273843	-1.45824	0.026087	0.285378	1	18/47	0.1763	CELF2;SRSF2;SEPTIN11;HSPA8;DYNLL1;SEPTIN7;HINT1;SRRM1;MYH10;GLO1;HSP90AA1;MAPK1;STIP1;SNRPA;PLEK;UBTF;EZR;TMEM97
2265	prerank	msigdb.v7.5.1.symbols.gmt__GSE43863_NAIVE_VS_MEMORY_LY6C_INT_CXCR5POS_CD4_TCELL_D150_LCMV_DN	-0.247582	-1.4582	0.0178571	0.28517	1	19/87	0.1164	LSM12;TXNDC17;MRPL27;APOO;MARS1;MAK16;CSE1L;ISYNA1;NUDC;APRT;SAR1A;SND1;FAM162A;PSMD3;ERH;ACIN1;PRPF31;ETF1;ELAC2
2273	prerank	msigdb.v7.5.1.symbols.gmt__REACTOME_RNA_POLYMERASE_I_TRANSCRIPTION	-0.318973	-1.45781	0.0457516	0.285394	1	14/30	0.1829	POLR1C;POLR2E;CBX3;RBBP7;POLR1A;MTA2;GATAD2B;H4C1;POLR1F;MTA1;POLR2H;GATAD2A;UBTF;CHD4
2274	prerank	msigdb.v7.5.1.symbols.gmt__HALLMARK_MTORC1_SIGNALING	-0.226092	-1.45777	0	0.285172	1	25/95	0.149	TFRC;PSMA4;MCM4;DHFR;PSME3;ENO1;CORO1A;PSMA3;MCM2;ACLY;CCT6A;HPRT1;HSPA4;PGM1;CACYBP;ARPC5L;ETF1;PSMD14;BCAT1;FADS2;RDH11;SQSTM1;HSPA9;GPI;STIP1
2276	prerank	msigdb.v7.5.1.symbols.gmt__GOBP_AMP_BIOSYNTHETIC_PROCESS	-0.441654	-1.45766	0.0873362	0.285022	1	2025-05-11	0.0869	PAICS;PFAS;GART;APRT;HPRT1
2279	prerank	msigdb.v7.5.1.symbols.gmt__BLANCO_MELO_COVID19_SARS_COV_2_INFECTION_A594_ACE2_EXPRESSING_CELLS_RUXOLITINIB_DN	-0.409063	-1.45718	0.0646552	0.285394	1	2025-04-14	0.0527	RNASEH2A;AHCY;PSMB10;NDUFA2
2283	prerank	msigdb.v7.5.1.symbols.gmt__NADLER_HYPERGLYCEMIA_AT_OBESITY	-0.383239	-1.45685	0.0657277	0.285519	1	2025-04-15	0.0728	RNASEH2A;CCT4;NDUFB3;UTP4
2287	prerank	msigdb.v7.5.1.symbols.gmt__ACOSTA_PROLIFERATION_INDEPENDENT_MYC_TARGETS_UP	-0.301397	-1.45661	0.031746	0.285592	1	1936-12-01	0.1455	PTK7;SLC27A2;BLMH;NOLC1;CSE1L;AATF;PEBP1;PARP1;MRPL4;UCK2;OXCT1;RRP1B
2291	prerank	msigdb.v7.5.1.symbols.gmt__GSE32986_UNSTIM_VS_CURDLAN_LOWDOSE_STIM_DC_UP	-0.24608	-1.45641	0	0.285579	1	25/88	0.139	PSMA2;LSM12;PSMA4;PSMA6;TIMM8A;SRSF10;UBQLN4;SEPTIN11;PFAS;SND1;PSMD7;UTP4;ERH;HSPH1;PRPF31;FDPS;BMP2K;NOP56;PRDX6;EIF3B;STAT5A;NME1;UCK2;SF3B3;CCT5
2293	prerank	msigdb.v7.5.1.symbols.gmt__WANG_METASTASIS_OF_BREAST_CANCER_ESR1_UP	-0.480105	-1.4562	0.0736842	0.285558	1	2025-03-09	0.0734	FEN1;CBX3;SUPT16H
2294	prerank	msigdb.v7.5.1.symbols.gmt__WINNEPENNINCKX_MELANOMA_METASTASIS_DN	-0.605104	-1.45591	0.0671141	0.285674	1	2025-02-05	0.043	DHRS1;DPYSL2
2303	prerank	msigdb.v7.5.1.symbols.gmt__REACTOME_UNWINDING_OF_DNA	-0.484195	-1.45536	0.0989761	0.286186	1	2025-04-08	0.1139	MCM4;MCM2;MCM7;MCM6
2304	prerank	msigdb.v7.5.1.symbols.gmt__GSE19888_NO_PRETREAT_VS_ADENOSINE_A3R_INHIBITOR_PRETREATED_MAST_CELL_TCELL_MEMBRANES_ACT_DN	-0.269296	-1.45493	0.0224719	0.28649	1	13/51	0.1129	DPY30;MRPL27;DHFR;RALA;TMPO;AATF;NDUFA2;NUDC;PRKRA;IPO5;FSCN1;MCCC1;CAND1
2305	prerank	msigdb.v7.5.1.symbols.gmt__BIOCARTA_DREAM_PATHWAY	-0.56952	-1.45492	0.0927152	0.286231	1	2025-02-06	0.09	CREB1;PRKAR1A
2307	prerank	msigdb.v7.5.1.symbols.gmt__XU_RESPONSE_TO_TRETINOIN_AND_NSC682994_DN	-0.454049	-1.45486	0.0717131	0.286027	1	2025-04-10	0.1321	CSE1L;RUVBL2;EIF3B;EIF4EBP1
2312	prerank	msigdb.v7.5.1.symbols.gmt__DAZARD_RESPONSE_TO_UV_NHEK_UP	-0.264222	-1.45456	0.0114943	0.286169	1	1950-12-01	0.1145	TXNL4A;PCK2;RACK1;RPL34;RPS17;APRT;DYNLL1;API5;CSRP1;RALY;HSP90AB1;CTCF
2316	prerank	msigdb.v7.5.1.symbols.gmt__GSE360_CTRL_VS_L_MAJOR_MAC_UP	-0.253261	-1.45441	0	0.286111	1	22/86	0.1361	MARS1;MAK16;SRSF1;RBM8A;ENO1;SET;DPYSL2;NDUFA2;RPL4;NARS1;PEBP1;SUMO1;RAP1GDS1;PRDX2;LDHB;MYH10;HLA-E;GMFG;RFC2;SMARCE1;MSH2;PFDN5
2319	prerank	msigdb.v7.5.1.symbols.gmt__chr4q25	-0.540334	-1.45424	0.0625	0.28605	1	2025-03-06	0.1578	RPL34;PAPSS1;CASP6
2325	prerank	msigdb.v7.5.1.symbols.gmt__OSMAN_BLADDER_CANCER_DN	-0.222773	-1.45382	0	0.286379	1	37/126	0.1565	CELF2;LSM12;RPL15;RPS3A;SAP30BP;RPS4X;RPS3;RPL13A;MARS1;TARDBP;RPL7A;HNRNPC;ST13;SNIP1;RPL34;RPS17;RPL4;GART;HNRNPM;RPS15;SAFB;PRKAR1A;SART1;RBM4;EDF1;ARHGEF2;CSDE1;MRPS14;SNRNP200;EIF2S3;CCAR2;RPS5;MTCH1;DIABLO;EEF1G;EIF5B;GATAD2A
2332	prerank	msigdb.v7.5.1.symbols.gmt__GSE17721_LPS_VS_POLYIC_0.5H_BMDC_DN	-0.325661	-1.45301	0.0469799	0.287188	1	2025-09-28	0.1854	MRRF;YARS1;ZNF207;RNPS1;RPF2;USP14;RRM1;PAFAH1B2;PNPT1
2336	prerank	msigdb.v7.5.1.symbols.gmt__GSE3982_MAST_CELL_VS_NEUTROPHIL_UP	-0.233476	-1.45273	0.0169492	0.287285	1	20/90	0.1157	YARS1;LARS1;PSMA4;SLC27A2;RPL13A;NOLC1;MRPS34;CSE1L;RRBP1;AIMP2;PTGES3;MRPL12;MRPL23;FKBP3;FAM136A;MCCC2;PRPF4B;YWHAH;MRPS22;TPP2
2338	prerank	msigdb.v7.5.1.symbols.gmt__BIOCARTA_MCM_PATHWAY	-0.434169	-1.45254	0.0743494	0.287268	1	2025-04-11	0.1139	MCM4;MCM2;MCM7;MCM6
2342	prerank	msigdb.v7.5.1.symbols.gmt__WP_7OXOC_AND_7BETAHC_PATHWAYS	-0.603113	-1.45219	0.0870968	0.287163	1	2025-02-05	0.0442	SLC27A2;ACOT7
2343	prerank	msigdb.v7.5.1.symbols.gmt__WP_OXYSTEROLS_DERIVED_FROM_CHOLESTEROL	-0.603113	-1.45219	0.0870968	0.287163	1	2025-02-05	0.0442	SLC27A2;ACOT7
2346	prerank	msigdb.v7.5.1.symbols.gmt__GSE360_DC_VS_MAC_T_GONDII_UP	-0.282782	-1.45197	0.0344828	0.287198	1	1940-12-01	0.1126	CELF2;ENSA;MARS1;RUVBL1;CCT6B;ETV6;ACOT7;HLA-DRA;RFTN1;NDUFV2;FSCN1;CPNE1
2350	prerank	msigdb.v7.5.1.symbols.gmt__GOBP_RRNA_METHYLATION	-0.435365	-1.45172	0.0482456	0.287302	1	2025-07-11	0.2161	FBLL1;NOP2;TFB1M;TRMT112;FTSJ3;DIMT1;MRM3
2352	prerank	msigdb.v7.5.1.symbols.gmt__GSE1460_INTRATHYMIC_T_PROGENITOR_VS_NAIVE_CD4_TCELL_ADULT_BLOOD_UP	-0.242325	-1.45147	0.0178571	0.287369	1	31/80	0.212	PSMA2;YARS1;MCM4;FEN1;CBX3;AKR1A1;CCT6A;HNRNPAB;CCDC6;ACTG1;SF3B4;API5;ALDH2;UBE2A;MCM6;WDHD1;SF3B3;PA2G4;CCT5;YWHAQ;MARCKSL1;EIF4A1;RRM1;TMEM97;CHD4;GARS1;SNCA;ALDH7A1;UBR7;CHCHD3;GLMN
2356	prerank	msigdb.v7.5.1.symbols.gmt__GNF2_CENPE	-0.44876	-1.45132	0.0514706	0.287274	1	2025-04-10	0.0997	PCNA;TMPO;CDK1;RFC3
2360	prerank	msigdb.v7.5.1.symbols.gmt__CASORELLI_ACUTE_PROMYELOCYTIC_LEUKEMIA_DN	-0.204753	-1.45109	0	0.287322	1	83/307	0.1697	HNRNPH3;ENSA;KPNB1;DHX9;HMGB3;MCM4;DHFR;SLC27A2;EIF5A;BLMH;NOLC1;TARDBP;FEN1;G3BP1;CSE1L;PSMB6;HNRNPC;ENO1;PSTPIP2;AATF;SFPQ;SNRPA1;PAICS;VDAC1;MRPL12;NUDC;SF3A3;ILF3;PRPF4;MCM2;XRCC6;ACLY;SSRP1;CDK1;SUMO1;VRK1;HNRNPAB;HNRNPM;SAFB;LSS;HSPA4;CSRP1;RALY;MCM7;ACIN1;LDHB;MYH10;RFC3;YWHAH;LUC7L2;SNU13;GLO1;POLD2;AARS1;HSP90AB1;FDPS;SRP54;DNAJC9;EIF3B;FADS2;EIF2S3;HSP90AA1;NME1;WDHD1;RDH11;PTGS1;BLVRA;…
2363	prerank	msigdb.v7.5.1.symbols.gmt__GOMF_DOUBLE_STRANDED_RNA_BINDING	-0.303607	-1.45059	0.0486111	0.28777	1	1934-09-01	0.0853	TFRC;DHX9;ELAVL1;ILF2;ILF3;PRKRA;MSN;RFTN1;DDX21
2365	prerank	msigdb.v7.5.1.symbols.gmt__GOBP_MRNA_CIS_SPLICING_VIA_SPLICEOSOME	-0.395976	-1.45034	0.0611354	0.287821	1	2025-06-14	0.1252	SNRPC;SRSF1;CLNS1A;SART1;PRPF4B;SNRNP200
2370	prerank	msigdb.v7.5.1.symbols.gmt__GOBP_POSITIVE_REGULATION_OF_PROTEIN_LOCALIZATION_TO_NUCLEUS	-0.301411	-1.44964	0.0245902	0.288525	1	13/36	0.1471	CCT4;TFRC;PARK7;TARDBP;IPO5;CDK1;CCT6A;PARP1;CCT2;HSP90AB1;TCP1;CCT5;CCT3
2371	prerank	msigdb.v7.5.1.symbols.gmt__GOMF_FOUR_WAY_JUNCTION_DNA_BINDING	-0.49177	-1.44957	0.0772059	0.288334	1	2025-02-08	0.0138	YY1;HMGB3
2372	prerank	msigdb.v7.5.1.symbols.gmt__MIKKELSEN_ES_ICP_WITH_H3K4ME3_AND_H3K27ME3	-0.589998	-1.44955	0.0958084	0.288092	1	2025-03-05	0.1358	CORO1A;HLA-E;PTGS1
2374	prerank	msigdb.v7.5.1.symbols.gmt__SHIPP_DLBCL_VS_FOLLICULAR_LYMPHOMA_UP	-0.333927	-1.44907	0.0756757	0.288496	1	2025-09-24	0.1471	TFRC;ENO1;MCM7;HSP90AB1;PGAM1;HSP90AA1;NME1;CCT5;CCT3
2382	prerank	msigdb.v7.5.1.symbols.gmt__MODULE_159	-0.271866	-1.44873	0.0495049	0.288685	1	22/55	0.181	RALA;EIF5A;NOLC1;KARS1;NARS1;ARF5;SEPTIN7;RAB10;EIF3F;ETF1;AARS1;SRP54;EIF2S3;EIF4EBP1;EIF4A1;EEF1G;EIF3I;ABCF1;EIF5;ZC3H11A;EEF2;EIF6
2387	prerank	msigdb.v7.5.1.symbols.gmt__CTR9_TARGET_GENES	-0.345347	-1.44846	0.0552147	0.288757	1	2025-08-21	0.1214	ZNF207;HNRNPC;SFPQ;LRRC59;PABPC1;RBM39;CSDE1;TPT1
2403	prerank	msigdb.v7.5.1.symbols.gmt__GOMF_OXIDIZED_DNA_BINDING	-0.563694	-1.44678	0.0934579	0.29079	1	2025-04-06	0.2425	RPS3;MSH2;XRCC1;MSH6
2404	prerank	msigdb.v7.5.1.symbols.gmt__AIZARANI_LIVER_C12_NK_NKT_CELLS_4	-0.414568	-1.44678	0.0717131	0.290523	1	2025-05-12	0.1264	LCP1;HSPA8;HSPH1;CACYBP;HSP90AA1
2405	prerank	msigdb.v7.5.1.symbols.gmt__GSE15930_NAIVE_VS_48H_IN_VITRO_STIM_CD8_TCELL_DN	-0.233376	-1.44674	0	0.290308	1	41/118	0.2073	HAT1;DPY30;PSMA4;MRPL27;FARSA;TMPO;TARDBP;AHCY;LRRC59;MRPL12;PEBP1;GART;RNPS1;PSMD7;RUVBL2;PABPC4;PRDX2;HSPA4;MCM7;SSBP1;PRPF31;ETF1;POLD2;EIF3B;PSMD1;OXCT1;PGD;HSPA9;MARCKSL1;HMGN5;ABCF1;XPO1;RRM1;EIF6;GARS1;KPNA2;LSM2;PSMC1;ARL1;FAM98A;NASP
2414	prerank	msigdb.v7.5.1.symbols.gmt__HILLION_HMGA1_TARGETS	-0.347314	-1.44635	0.0783133	0.29056	1	2025-06-24	0.0593	TFRC;RPS3A;PCNA;PSMB6;RPS17;AKR1A1
2423	prerank	msigdb.v7.5.1.symbols.gmt__MORF_GMPS	-0.283562	-1.44585	0.0406504	0.290891	1	16/40	0.2098	PARK7;SNRPA1;PTGES3;VDAC1;ATP5PO;NDUFV2;RFC2;AARS1;HSPA9;NDUFS3;SNRPA;SF3B2;SF3A1;CCT8;DDX1;TUFM
2426	prerank	msigdb.v7.5.1.symbols.gmt__KEGG_STEROID_BIOSYNTHESIS	-0.601634	-1.44563	0.0897833	0.290917	1	2025-05-05	0.3996	LSS;LIPA;FDFT1;NSDHL;CYP51A1
2430	prerank	msigdb.v7.5.1.symbols.gmt__GOBP_MRNA_SPLICE_SITE_SELECTION	-0.362387	-1.4454	0.0707547	0.290961	1	2025-06-18	0.101	CELF2;SNRPC;SRSF1;SRSF10;SF3A3;LUC7L2
2431	prerank	msigdb.v7.5.1.symbols.gmt__GSE42021_TREG_PLN_VS_CD24INT_TREG_THYMUS_UP	-0.262552	-1.44527	0.0533333	0.290861	1	20/59	0.1725	ZNF207;PSMA6;RALA;TARDBP;DDX5;KPNA3;G3BP1;ILF3;UTP4;CRKL;RAB10;PSMD14;HSP90AA1;STAT5A;PBRM1;SSB;MARCKSL1;HNRNPK;PPP1CB;DSTN
2432	prerank	msigdb.v7.5.1.symbols.gmt__GSE29617_CTRL_VS_DAY3_TIV_FLU_VACCINE_PBMC_2008_UP	-0.282869	-1.44521	0.0336134	0.290671	1	1944-12-01	0.1305	CHORDC1;SRSF1;TIMM23;SNRPA1;BCLAF1;ILF3;PCBP2;RAD21;RBM39;SAFB2;SNRNP200;PTCD3
2433	prerank	msigdb.v7.5.1.symbols.gmt__MIR219B_3P	-0.419443	-1.44482	0.0661157	0.290956	1	2025-05-11	0.1226	ABHD10;IPO5;RSRC1;IQGAP2;TCP1
2437	prerank	msigdb.v7.5.1.symbols.gmt__LANG_MYB_FAMILY_TARGETS	-0.3572	-1.44444	0.0662983	0.291229	1	2025-07-19	0.106	SET;HSPA8;IQGAP1;MSN;CCT2;API5;TFB1M
2448	prerank	msigdb.v7.5.1.symbols.gmt__GSE9006_TYPE_1_DIABETES_AT_DX_VS_4MONTH_POST_DX_PBMC_DN	-0.280982	-1.44311	0.04	0.292834	1	14/40	0.1553	RPL15;SNRPC;TIMM8A;RPL7A;MDH1;DYNLL1;DYNLRB1;SAP18;HINT1;TFB1M;MCCC1;PFDN5;CCT5;GSTO1
2453	prerank	msigdb.v7.5.1.symbols.gmt__GSE14415_ACT_TCONV_VS_ACT_NATURAL_TREG_DN	-0.274334	-1.44283	0.0449438	0.292946	1	1943-09-01	0.0869	RBM3;MCM4;MRPL27;TMPO;CARHSP1;ACOT7;CASP3;NFYB;HPRT1
2462	prerank	msigdb.v7.5.1.symbols.gmt__BENPORATH_CYCLING_GENES	-0.206957	-1.44127	0	0.294866	1	40/182	0.1192	SAP30BP;KPNB1;PCNA;HMGB3;MCM4;DHFR;ZNF207;TMPO;RPL13A;FEN1;G3BP1;ABHD10;RBM8A;SRSF10;DR1;THRAP3;SFPQ;ARHGDIB;HSPA8;ILF2;CASP3;CBX3;RIDA;BCLAF1;RNPS1;MCM2;HLA-DRA;TRA2A;FKBP1A;DYNLL1;RAD21;PSMD11;PRKAR1A;ANP32E;YWHAH;RFC2;PTMS;MCM6;CTCF;RHEB
2464	prerank	msigdb.v7.5.1.symbols.gmt__YAO_TEMPORAL_RESPONSE_TO_PROGESTERONE_CLUSTER_13	-0.245032	-1.4411	0.0192308	0.294838	1	18/80	0.107	TXNDC17;RBM3;LGALS1;MRPL27;PSMA6;PARK7;TKT;DAP;ATP5PO;NDUFA2;MRPL23;FKBP3;DYNLRB1;PRDX2;CSRP1;HNRNPL;VPS29;LSM8
2469	prerank	msigdb.v7.5.1.symbols.gmt__GOBP_REGULATION_OF_RESPONSE_TO_OXIDATIVE_STRESS	-0.346125	-1.44069	0.0797872	0.295114	1	2025-07-21	0.0847	DHFR;PARK7;UBQLN1;RACK1;SFPQ;SOD2;PARP1
2478	prerank	msigdb.v7.5.1.symbols.gmt__GOMF_DNA_REPLICATION_ORIGIN_BINDING	-0.448536	-1.43976	0.0636704	0.29615	1	2025-11-11	0.5533	DHX9;MCM2;HSPD1;MCM5;ORC4;POLA1;KAT7;ORC5;ORC3;ORC2;GRWD1
2481	prerank	msigdb.v7.5.1.symbols.gmt__GSE3039_CD4_TCELL_VS_ALPHABETA_CD8_TCELL_DN	-0.25163	-1.43969	0.02	0.295985	1	14/60	0.0972	ANPEP;TFRC;YARS1;MAK16;G3BP1;DPYSL2;PTGES3;PRPF4;RAB7A;NOP2;CLNS1A;PRDX2;SF3B4;RSL1D1
2485	prerank	msigdb.v7.5.1.symbols.gmt__DORN_ADENOVIRUS_INFECTION_48HR_DN	-0.595651	-1.43925	0.103343	0.296329	1	2025-02-05	0.0944	SRSF1;EWSR1
2488	prerank	msigdb.v7.5.1.symbols.gmt__FLOTHO_PEDIATRIC_ALL_THERAPY_RESPONSE_UP	-0.356335	-1.43896	0.0728155	0.296482	1	2025-07-18	0.1741	RPL6;RPL13A;TMED2;TPT1;RPS5;EEF1G;EEF2
2491	prerank	msigdb.v7.5.1.symbols.gmt__MIR6858_5P	-0.418002	-1.4387	0.0889831	0.296555	1	2025-05-13	0.1211	BLMH;VRK3;PRKRA;IPO5;BCAT1
2495	prerank	msigdb.v7.5.1.symbols.gmt__GSE29618_LAIV_VS_TIV_FLU_VACCINE_DAY7_MONOCYTE_UP	-0.268696	-1.43859	0.0192308	0.296432	1	14/54	0.1255	CBX1;RPL15;MFSD1;TMPO;AHCY;HSPA8;RPL4;PCBP2;KHSRP;MSN;FAM136A;RSL1D1;EIF3B;EIF2S3
2506	prerank	msigdb.v7.5.1.symbols.gmt__MENON_FETAL_KIDNEY_0_CAP_MESENCHYME_CELLS	-0.278868	-1.43744	0.00746269	0.297802	1	17/40	0.2092	SET;PTMA;ILF3;SUPT16H;MCM7;PTMS;NOP56;DEK;DNMT1;LUC7L3;BAZ1B;SF3B2;SNRNP70;CHD4;RIF1;NASP;TIA1
2513	prerank	msigdb.v7.5.1.symbols.gmt__MODULE_35	-0.372408	-1.43704	0.0697674	0.298067	1	2025-05-16	0.1123	YARS1;KARS1;NARS1;KHSRP;AARS1
2516	prerank	msigdb.v7.5.1.symbols.gmt__MODULE_168	-0.521616	-1.43691	0.090301	0.29797	1	2025-02-07	0.0138	CBX1;HMGB3
2517	prerank	msigdb.v7.5.1.symbols.gmt__HP_ADENOCARCINOMA_OF_THE_COLON	-0.487574	-1.43689	0.0716846	0.297719	1	2025-02-08	0.0518	RPL15;RPS17
2518	prerank	msigdb.v7.5.1.symbols.gmt__HADDAD_T_LYMPHOCYTE_AND_NK_PROGENITOR_DN	-0.518431	-1.43687	0.0794224	0.297466	1	2025-02-07	0.0151	MCM4;LGALS1
2526	prerank	msigdb.v7.5.1.symbols.gmt__E2F_Q4	-0.242262	-1.43627	0.0227273	0.298036	1	24/85	0.1333	KPNB1;PCNA;SRSF2;MCM4;TMPO;NOLC1;SNRPD1;SRSF1;PPP1R8;PRKDC;MRPL40;HNRNPR;ILF3;MCM2;CDK1;SUMO1;MCM7;MYH10;CAND1;MCM6;CTCF;DNAJC9;MSH2;PBRM1
2532	prerank	msigdb.v7.5.1.symbols.gmt__GSE34205_RSV_VS_FLU_INF_INFANT_PBMC_UP	-0.355893	-1.43546	0.0666667	0.298925	1	2025-04-19	0.0348	ACSS1;SMIM24;RPL7A;ST13
2534	prerank	msigdb.v7.5.1.symbols.gmt__MIR224_5P	-0.288489	-1.43532	0.0393701	0.298833	1	1940-11-01	0.0913	LSM12;LARS1;PHF6;SET;DPYSL2;RPL34;BCLAF1;NFYB;CORO1C;API5;CSRP1
2539	prerank	msigdb.v7.5.1.symbols.gmt__GOBP_REGULATION_OF_MONOOXYGENASE_ACTIVITY	-0.461158	-1.43468	0.0703125	0.299444	1	2025-03-09	0.027	DHFR;PARK7;DDAH2
2542	prerank	msigdb.v7.5.1.symbols.gmt__GOBP_PYRIMIDINE_NUCLEOSIDE_TRIPHOSPHATE_METABOLIC_PROCESS	-0.434147	-1.43412	0.0859375	0.300011	1	2025-05-11	0.17	NME4;NME1;UCK2;NME2;DCTPP1
2545	prerank	msigdb.v7.5.1.symbols.gmt__GOBP_REGULATION_OF_CATECHOLAMINE_METABOLIC_PROCESS	-0.601311	-1.43401	0.101587	0.299897	1	2025-04-05	0.1195	PARK7;HPRT1;ALDH2;VPS35
2547	prerank	msigdb.v7.5.1.symbols.gmt__REACTOME_MISMATCH_REPAIR	-0.419556	-1.43346	0.0912863	0.300405	1	2025-03-12	0.1299	PCNA;POLD2;MSH2
2561	prerank	msigdb.v7.5.1.symbols.gmt__ANDERSON_BLOOD_CN54GP140_ADJUVANTED_WITH_GLA_AF_AGE_18_45YO_1DY_UP	-0.390132	-1.43187	0.0945274	0.302332	1	2025-06-14	0.1085	ENSA;CAPZA1;ATAD1;SUMO1;FAM162A;HLA-C
2562	prerank	msigdb.v7.5.1.symbols.gmt__JACKSON_DNMT1_TARGETS_DN	-0.584697	-1.43186	0.0962199	0.302068	1	2025-02-05	0.1572	U2AF2;DNMT1
2563	prerank	msigdb.v7.5.1.symbols.gmt__ZHENG_CORD_BLOOD_C8_PUTATIVE_LYMPHOID_PRIMED_MULTIPOTENT_PROGENITOR_2	-0.318381	-1.43185	0.0759494	0.3018	1	17/31	0.229	SMIM24;ENO1;RACK1;HLA-DRA;ACTG1;HINT1;HLA-C;TPT1;PFDN5;MPG;HLA-A;EIF3K;RUNX1;PSME1;RNASET2;IGLL1;GSTP1
2567	prerank	msigdb.v7.5.1.symbols.gmt__GSE28726_NAIVE_CD4_TCELL_VS_NAIVE_VA24NEG_NKTCELL_UP	-0.240865	-1.43161	0	0.301848	1	26/90	0.154	MCM4;DHFR;FARSA;SLC27A2;PSMA6;ENO1;PCK2;AHCY;ACOT7;PAICS;VDAC1;MCM2;CDK1;MTHFD1;RUVBL2;RFC3;POLD2;AARS1;HSP90AB1;BCAT1;MATR3;NME1;EIF4EBP1;CCT5;GPI;ALDOC
2571	prerank	msigdb.v7.5.1.symbols.gmt__ROSTY_CERVICAL_CANCER_PROLIFERATION_CLUSTER	-0.300753	-1.43127	0.0225564	0.302081	1	1933-08-01	0.0935	PCNA;MCM4;DHFR;TMPO;FEN1;MCM2;CDK1;ANP32E
2579	prerank	msigdb.v7.5.1.symbols.gmt__GOBP_REGULATION_OF_MRNA_POLYADENYLATION	-0.420157	-1.42962	0.0829694	0.304104	1	13/13	0.5819	NUDT21;CPSF7;SNRPA;RNF40;ZC3H14;VIRMA;RNF20;CPSF6;YTHDC1;CDK9;NELFE;CTR9;SUPT5H
2590	prerank	msigdb.v7.5.1.symbols.gmt__GSE36476_CTRL_VS_TSST_ACT_72H_MEMORY_CD4_TCELL_YOUNG_DN	-0.253627	-1.42882	0	0.304957	1	26/75	0.1779	PSMB2;PCNA;HMGB3;DHFR;FEN1;SRSF1;PCK2;AIMP2;ACOT7;PAICS;PFAS;MCM2;ACTG1;CORO1C;MCM7;PGAM1;NME1;POLR2H;UMPS;TARS1;GSTO1;RFC4;WARS1;DCTPP1;PAFAH1B2;SRM
2598	prerank	msigdb.v7.5.1.symbols.gmt__SYED_ESTRADIOL_RESPONSE	-0.518007	-1.42798	0.0996678	0.305864	1	2025-05-07	0.1957	RNPS1;PARP1;PLEK;CLIC1;KPNA2
2600	prerank	msigdb.v7.5.1.symbols.gmt__GSE37605_FOXP3_FUSION_GFP_VS_IRES_GFP_TREG_NOD_UP	-0.24405	-1.42779	0	0.305852	1	15/74	0.0781	CNDP2;PSMB2;HMGB3;LGALS1;TIMM23;AHCY;RRBP1;VDAC1;MRPL12;CASP3;MRPL23;VRK1;FAM162A;EFHD2;SAP18
2601	prerank	msigdb.v7.5.1.symbols.gmt__GSE34205_HEALTHY_VS_FLU_INF_INFANT_PBMC_UP	-0.257778	-1.42767	0.0238095	0.305754	1	18/59	0.1603	RPL8;RPL15;RPS3A;YY1;RPS3;RPL7A;ST13;RACK1;RPL4;RFTN1;PABPC4;EIF3F;TPT1;RPS5;MAPK1;EEF1G;TBL1XR1;GDI2
2604	prerank	msigdb.v7.5.1.symbols.gmt__GOBP_PEPTIDE_BIOSYNTHETIC_PROCESS	-0.21852	-1.42745	0	0.305774	1	71/276	0.1587	MRRF;RPL8;YARS1;RPL15;RPS3A;LARS1;RBM3;RPL6;RPS4X;DHX9;MRPL27;DHFR;FARSA;RPS3;EIF5A;RPL13A;MARS1;NOLC1;TARDBP;MRPS34;RPL7A;ELAVL1;RBM8A;RPS4Y2;RACK1;PRKDC;KARS1;RRBP1;AIMP2;DRG2;PABPC1;RPL34;RPS17;RPL4;RIDA;ILF3;NARS1;MRPL23;TMED2;KHSRP;RPS15;MRPL43;PABPC4;RBM4;MRPL2;DDX6;BDH2;MRPS17;EIF3F;ETF1;TCOF1;AARS1;EIF1AX;CSDE1;MRPS14;EIF3B;EIF2S3;PTCD3;EIF4EBP1;APEH;PA2G4;RPS5;EIF4A1;PPP1CA;TARS1;EEF1G;E…
2606	prerank	msigdb.v7.5.1.symbols.gmt__GSE32423_IL7_VS_IL4_MEMORY_CD8_TCELL_DN	-0.253416	-1.42726	0.0337079	0.305757	1	19/62	0.1314	ENSA;CNDP2;ATP5MF;MRPS34;AIMP2;LCP1;ILF2;MRPL12;ATP5PO;SSRP1;RAP1GDS1;NTPCR;PRPF31;DERA;PSMD14;TAMM41;EIF2S3;SMARCE1;NME1
2621	prerank	msigdb.v7.5.1.symbols.gmt__GOBP_ESTABLISHMENT_OF_PROTEIN_LOCALIZATION_TO_CHROMOSOME	-0.377731	-1.42604	0.0807175	0.30726	1	2025-09-15	0.1954	CCT4;CCT6A;RUVBL2;CCT2;TCP1;CCT5;CCT3;CCT7;CCT8
2625	prerank	msigdb.v7.5.1.symbols.gmt__GOBP_RESPONSE_TO_RETINOIC_ACID	-0.402749	-1.42569	0.0641026	0.307506	1	2025-03-13	0.0235	TFRC;PTK7;CREB1
2628	prerank	msigdb.v7.5.1.symbols.gmt__LEE_LIVER_CANCER_E2F1_UP	-0.514711	-1.42546	0.0885609	0.307543	1	2025-04-07	0.1935	ACTG1;UAP1L1;SPTAN1;CSTB
2629	prerank	msigdb.v7.5.1.symbols.gmt__GSE25088_WT_VS_STAT6_KO_MACROPHAGE_IL4_STIM_DN	-0.287514	-1.42545	0.036036	0.307274	1	14/42	0.165	PCNA;DHFR;PSMA6;TMPO;PRKDC;PAICS;CDK1;RFC3;MCM6;DNAJC9;NOP56;DNMT1;CLIC4;RFC4
2636	prerank	msigdb.v7.5.1.symbols.gmt__RADAEVA_RESPONSE_TO_IFNA1_UP	-0.37229	-1.42486	0.0890688	0.307833	1	2025-09-15	0.2189	UBE2L6;CASP3;HLA-E;RFC2;HLA-C;AKR7A2;PSME1;PRKCQ;ADAR
2658	prerank	msigdb.v7.5.1.symbols.gmt__GSE3337_4H_VS_16H_IFNG_IN_CD8POS_DC_UP	-0.237813	-1.42228	0.0425532	0.311297	1	27/98	0.1349	RNASEH2A;ENSA;LARS1;PSMB2;KPNA3;PSMB6;DR1;SFPQ;ACOT7;PEBP1;RNPS1;MCM2;MRPL23;DDX19B;HNRNPAB;RUVBL2;DDX21;HSPA4;MRPL2;EDF1;CPSF7;HSP90AB1;TAMM41;NOP56;TCP1;EIF4EBP1;UCK2
2666	prerank	msigdb.v7.5.1.symbols.gmt__TRAVAGLINI_LUNG_CD4_MEMORY_EFFECTOR_T_CELL	-0.361323	-1.42159	0.0731707	0.312045	1	2025-06-18	0.096	RPS3;RPL13A;HSPA8;CORO1A;HINT1;LDHB
2674	prerank	msigdb.v7.5.1.symbols.gmt__HP_LOW_FRUSTRATION_TOLERANCE	-0.472803	-1.42127	0.0735294	0.312246	1	2025-07-09	0.2716	GATAD2B;VPS35;SMARCA2;SNCA;PUF60;EIF4G1;PPP2R5D
2675	prerank	msigdb.v7.5.1.symbols.gmt__GOMF_PEPTIDASE_ACTIVATOR_ACTIVITY	-0.415322	-1.42115	0.0784314	0.312163	1	2025-04-12	0.1104	PSME3;RACK1;CLPX;PSMD14
2678	prerank	msigdb.v7.5.1.symbols.gmt__REACTOME_DEPOSITION_OF_NEW_CENPA_CONTAINING_NUCLEOSOMES_AT_THE_CENTROMERE	-0.572685	-1.42095	0.0758621	0.312194	1	2025-03-06	0.1148	RUVBL1;RBBP7;H4C1
2687	prerank	msigdb.v7.5.1.symbols.gmt__REACTOME_RESOLUTION_OF_ABASIC_SITES_AP_SITES	-0.323561	-1.42009	0.0635838	0.313242	1	2025-09-24	0.165	PCNA;FEN1;PARP1;RFC3;RFC2;POLD2;MPG;RFC1;RFC4
2691	prerank	msigdb.v7.5.1.symbols.gmt__GSE17721_CTRL_VS_LPS_24H_BMDC_DN	-0.250149	-1.41993	0.037037	0.313216	1	19/69	0.1377	PSMA2;CHORDC1;HAT1;PSMA6;PSME3;RBM8A;TXNL4A;ARHGDIB;LRRC59;NDUFB3;FKBP1A;RAB10;RUVBL2;CACYBP;GOLIM4;STAT5A;C1orf174;RBM10;PA2G4
2692	prerank	msigdb.v7.5.1.symbols.gmt__SCHUHMACHER_MYC_TARGETS_UP	-0.268906	-1.41987	0.0107527	0.313011	1	15/52	0.1455	TFRC;NOLC1;AHCY;AIMP2;PAICS;RCC1;PEBP1;VRK1;MTHFD1;DDX21;POLD2;NME1;UCK2;POLR2H;RRP1B
2694	prerank	msigdb.v7.5.1.symbols.gmt__GSE14415_ACT_VS_CTRL_NATURAL_TREG_UP	-0.249871	-1.41985	0.0224719	0.312764	1	17/67	0.1349	LSM12;SF3B6;PSMB2;MARS1;SNRPA1;ALYREF;RNPS1;CDK1;RBBP7;CAB39L;PCNP;HLA-E;GLRX3;GLO1;PGAM1;NME1;UCK2
2704	prerank	msigdb.v7.5.1.symbols.gmt__GOMF_HSP90_PROTEIN_BINDING	-0.361395	-1.41891	0.0711111	0.313878	1	2025-04-17	0.0461	CHORDC1;KPNB1;RPS3;PTGES3
2705	prerank	msigdb.v7.5.1.symbols.gmt__GOMF_POLY_PURINE_TRACT_BINDING	-0.411331	-1.41863	0.0753138	0.314016	1	2025-07-12	0.2265	PABPC1;PABPC4;PNPT1;RBPMS;DDX1;TIA1;ZC3H14
2711	prerank	msigdb.v7.5.1.symbols.gmt__GOBP_DNA_SYNTHESIS_INVOLVED_IN_DNA_REPAIR	-0.427893	-1.418	0.0988593	0.314678	1	2025-03-11	0.1107	PCNA;RFC3;POLD2
2714	prerank	msigdb.v7.5.1.symbols.gmt__GOBP_REGULATION_OF_NUCLEAR_TRANSCRIBED_MRNA_CATABOLIC_PROCESS_NONSENSE_MEDIATED_DECAY	-0.613332	-1.41787	0.0970588	0.314578	1	2025-03-05	0.0725	RBM8A;PABPC1;HNRNPAB
2719	prerank	msigdb.v7.5.1.symbols.gmt__HP_SPASTIC_HYPERACTIVE_BLADDER	-0.584983	-1.41738	0.0934579	0.315046	1	2025-05-05	0.4162	VPS35;SNCA;EIF4G1;GIGYF2;DARS2
2733	prerank	msigdb.v7.5.1.symbols.gmt__GOBP_XMP_METABOLIC_PROCESS	-0.535742	-1.41602	0.111475	0.31679	1	2025-03-06	0.0605	PAICS;PFAS;GART
2742	prerank	msigdb.v7.5.1.symbols.gmt__GSE32034_UNTREATED_VS_ROSIGLIZATONE_TREATED_LY6C_HIGH_MONOCYTE_DN	-0.257003	-1.4157	0.0121951	0.316999	1	1959-11-01	0.0599	RPS3A;RBM3;RPL6;MRPL27;GTF2I;RPL13A;TARDBP;RBM8A;PCK2;CASP3;PEBP1
2756	prerank	msigdb.v7.5.1.symbols.gmt__GSE45365_NK_CELL_VS_CD11B_DC_DN	-0.268533	-1.41394	0.00990099	0.319295	1	17/47	0.1612	EIF5A;NOLC1;ETV6;ARHGDIB;RRP15;CORO1A;NOP2;EFHD2;MSN;RUVBL2;MYBBP1A;STAT5A;PTPN6;MARCKSL1;EIF4A1;FTSJ3;CLIC4
2759	prerank	msigdb.v7.5.1.symbols.gmt__GOBP_DE_NOVO_AMP_BIOSYNTHETIC_PROCESS	-0.541648	-1.41386	0.104895	0.319122	1	2025-03-06	0.0605	PAICS;PFAS;GART
2764	prerank	msigdb.v7.5.1.symbols.gmt__GSE45365_NK_CELL_VS_CD11B_DC_MCMV_INFECTION_UP	-0.261832	-1.41371	0.0222222	0.319066	1	20/56	0.17	CNDP2;TIMM8A;MARS1;RUVBL1;AATF;AIMP2;PARP1;CSRP1;MCM7;RFC3;CACYBP;MRPS17;MCM6;BCAT1;ACP6;PA2G4;CCT3;TIMM50;CLINT1;DCTPP1
2765	prerank	msigdb.v7.5.1.symbols.gmt__REACTOME_TCR_SIGNALING	-0.255169	-1.41357	0.0151515	0.318981	1	27/63	0.2202	PSMA2;PSMA4;PSMB2;PSMA6;PSME3;PSMB6;PSMB10;PSMA3;HLA-DRA;PSMD7;PSMD3;PSMD11;PSMD14;PSMD1;PSMB4;PSMC5;LCP2;CSK;PSMC1;PSMC2;HLA-DRB3;PAK2;PSMD8;PSME1;PRKCQ;UBE2V1;PSMB1
2769	prerank	msigdb.v7.5.1.symbols.gmt__THAKAR_PBMC_INACTIVATED_INFLUENZA_AGE_21_30YO_RESPONDERS_28DY_UP	-0.215627	-1.41324	0	0.319134	1	34/154	0.1161	PSMA2;ENSA;DPY30;RPL15;RPS3A;MFSD1;PSMA4;G3BP1;SRSF1;UBQLN1;PTGES3;RPL34;PTMA;PSMA3;BCLAF1;NUDT21;VRK1;FKBP3;DYNLL1;THOC7;RAD21;RBBP7;SAP18;CCDC6;RAB10;ERH;CORO1C;TNPO1;NDUFV2;YWHAH;SSBP1;ETF1;PSMD14;EIF1AX
2774	prerank	msigdb.v7.5.1.symbols.gmt__GOBP_3_UTR_MEDIATED_MRNA_STABILIZATION	-0.46413	-1.41277	0.0992063	0.319594	1	2025-03-08	0.0329	TARDBP;ELAVL1;HNRNPC
2775	prerank	msigdb.v7.5.1.symbols.gmt__MODULE_16	-0.224466	-1.41275	0	0.319324	1	37/157	0.1321	ANPEP;HAT1;TFRC;CELF2;PSMA4;PCNA;SNRPC;SRSF2;BLMH;NOLC1;FEN1;SEC22B;PRKDC;ARHGDIB;AIMP2;LCP1;SNRPA1;PAICS;MRPL12;RCC1;CORO1A;ILF3;RAB8A;MCM2;NUP50;CCT6A;DDX21;HPRT1;POLD2;MCM6;ARHGEF2;CALU;FADS2;EIF2S3;MSH2;SNRPB2;EIF4EBP1
2777	prerank	msigdb.v7.5.1.symbols.gmt__GSE24634_TEFF_VS_TCONV_DAY3_IN_CULTURE_UP	-0.238116	-1.41263	0.0333333	0.319206	1	16/84	0.085	KPNB1;PCNA;BLMH;MRPS34;CSE1L;SEPTIN11;PAICS;MRPL12;POLR1C;PTBP1;CDK1;VRK1;SUPT16H;MTHFD1;HINT1;MCAT
2784	prerank	msigdb.v7.5.1.symbols.gmt__GSE46606_DAY1_VS_DAY3_CD40L_IL2_IL5_STIMULATED_IRF4HIGH_BCELL_UP	-0.240281	-1.41206	0.0169492	0.319745	1	23/72	0.1672	MRRF;CCT4;TFRC;YY1;TIMM8A;MDH1;PABPC1;MRPL12;HNRNPR;PEBP1;PSMD11;PARP1;CLNS1A;DDX46;TRMT112;MATR3;NIFK;RPS5;POLR2H;STK26;TNFAIP8L2;RFC1;HNRNPK
2798	prerank	msigdb.v7.5.1.symbols.gmt__GOBP_REGULATION_OF_INFLAMMATORY_RESPONSE_TO_ANTIGENIC_STIMULUS	-0.430351	-1.41038	0.0850202	0.321889	1	2025-04-10	0.1421	PARK7;KARS1;HLA-E;PSMB4
2806	prerank	msigdb.v7.5.1.symbols.gmt__GROSS_HIF1A_TARGETS_DN	-0.445865	-1.40894	0.0778689	0.323703	1	2025-04-10	0.1016	ENO1;FAM162A;LDHB;PGM1
2810	prerank	msigdb.v7.5.1.symbols.gmt__MODULE_105	-0.24457	-1.40837	0.0166667	0.324357	1	20/73	0.1518	PCNA;LGALS1;NOLC1;ELAVL1;AIMP2;ACOT7;PAICS;DAP;MRPL12;ILF3;GART;CDK1;PRDX2;HSPH1;POLD2;MSH2;SNRPB2;MTA1;STIP1;UMPS
2816	prerank	msigdb.v7.5.1.symbols.gmt__GOBP_REGULATION_OF_MIRNA_TRANSCRIPTION	-0.551041	-1.40767	0.111475	0.325149	1	2025-02-06	0.0257	YY1;DDX5
2817	prerank	msigdb.v7.5.1.symbols.gmt__GOBP_STRIATED_MUSCLE_CELL_DEVELOPMENT	-0.431333	-1.40759	0.0790514	0.324968	1	2025-04-10	0.1239	ACTG1;PRKAR1A;CSRP1;WDR1
2820	prerank	msigdb.v7.5.1.symbols.gmt__STAT6_01	-0.279441	-1.40738	0.0381679	0.325001	1	13/44	0.0994	MRRF;LSM12;PTK7;PSMA6;HNRNPC;MDH1;ETV6;DPYSL2;PTMA;VRK1;MTA2;SF3B4;SFXN2
2829	prerank	msigdb.v7.5.1.symbols.gmt__GSE339_CD8POS_VS_CD4CD8DN_DC_IN_CULTURE_UP	-0.260565	-1.40656	0.00970874	0.325983	1	1952-11-01	0.069	DHRS1;RALA;RPL13A;RRBP1;ISYNA1;SOD2;PABPC1;ATP5PO;PSMB10;APRT;FKBP1A
2830	prerank	msigdb.v7.5.1.symbols.gmt__GNF2_TYK2	-0.339234	-1.40642	0.0824176	0.325917	1	2025-05-20	0.0558	DDX5;ARHGDIB;LCP1;PSMB10;CORO1A
2833	prerank	msigdb.v7.5.1.symbols.gmt__DARWICHE_PAPILLOMA_RISK_LOW_UP	-0.261906	-1.40631	0.0227273	0.325792	1	13/48	0.1349	RPS3A;EIF5A;SRSF1;ELAVL1;ENO1;SFPQ;SAR1A;FAM162A;DYNLL1;CACYBP;TCP1;PGAM1;UCK2
2834	prerank	msigdb.v7.5.1.symbols.gmt__KAUFFMANN_DNA_REPLICATION_GENES	-0.246987	-1.40628	0.025974	0.325555	1	21/68	0.1719	PCNA;MCM4;EIF5A;FEN1;SET;MCM2;TFAM;MCM7;RFC3;SSBP1;MYBBP1A;RFC2;UBE2A;POLD2;PTMS;MCM6;MSH2;DEK;RFC1;RFC4;RRM1
2838	prerank	msigdb.v7.5.1.symbols.gmt__MODULE_15	-0.207337	-1.40612	0	0.3255	1	36/160	0.1386	ANPEP;TFRC;PSMA4;PCNA;SRSF2;UBE2L6;NOLC1;SEC22B;PRKDC;SFPQ;ARHGDIB;AIMP2;LCP1;PAICS;CBX3;CORO1A;ILF3;RAB8A;APRT;MCM2;VRK1;CCT6A;DDX21;HPRT1;EWSR1;IQGAP2;GMFG;POLD2;MCM6;FADS2;EIF2S3;MSH2;SNRPB2;EIF4EBP1;HMOX2;MTA1
2843	prerank	msigdb.v7.5.1.symbols.gmt__BOUDOUKHA_BOUND_BY_IGF2BP2	-0.312033	-1.40589	0.0518519	0.325558	1	2025-09-27	0.1032	ATP5MF;RPS4X;TIMM8A;SRSF10;ALYREF;IQGAP1;DYNLL1;RPS15;VPS29
2845	prerank	msigdb.v7.5.1.symbols.gmt__CAFFAREL_RESPONSE_TO_THC_24HR_5_UP	-0.363348	-1.4058	0.0982143	0.325414	1	2025-04-15	0.0715	PSMA2;TFRC;PCNA;KHSRP
2847	prerank	msigdb.v7.5.1.symbols.gmt__KCCGNSWTTT_UNKNOWN	-0.262925	-1.40576	0.0265487	0.325174	1	16/45	0.1672	ENSA;DDX5;CBX3;PTMA;ILF3;ACLY;CRKL;SRRM1;RBM39;RBM4;DDX6;CTCF;SRSF3;AKAP8;XPO1;HNRNPK
2852	prerank	msigdb.v7.5.1.symbols.gmt__GSE22919_RESTING_VS_IL2_IL12_IL15_STIM_NK_CELL_UP	-0.232562	-1.40549	0	0.325297	1	24/93	0.1343	LSM12;MFSD1;KPNB1;EIF5A;TIMM8A;SNRPD1;RUVBL1;UBQLN4;SEPTIN11;SNRPA1;SOD2;RCC1;PRPF4;APRT;PFDN4;RBBP7;HINT1;CLNS1A;API5;RSL1D1;AARS1;EIF3B;NME1;RDH11
2873	prerank	msigdb.v7.5.1.symbols.gmt__GSE33162_HDAC3_KO_VS_HDAC3_KO_MACROPHAGE_DN	-0.235537	-1.40369	0.0625	0.327746	1	24/74	0.175	ZNF207;ABHD10;VAPA;SMNDC1;PTGES3;NUDT21;AKR1A1;PCBP2;CRKL;ACTG1;ANP32E;LAMTOR1;PSMD14;EIF2S3;WDHD1;SH3GLB1;MTA1;GNG10;STK26;DEK;HNRNPD;CAB39;DSTN;GNAI3
2875	prerank	msigdb.v7.5.1.symbols.gmt__BIOCARTA_CSK_PATHWAY	-0.471902	-1.40352	0.103321	0.327722	1	2025-04-09	0.2023	HLA-DRA;PRKAR1A;CSK;HLA-DRB3
2879	prerank	msigdb.v7.5.1.symbols.gmt__REACTOME_TELOMERE_C_STRAND_LAGGING_STRAND_SYNTHESIS	-0.347748	-1.40329	0.1	0.327778	1	2025-07-20	0.165	PCNA;FEN1;RFC3;RFC2;POLD2;RFC1;RFC4
2887	prerank	msigdb.v7.5.1.symbols.gmt__RAMASWAMY_METASTASIS_DN	-0.429515	-1.403	0.110236	0.327898	1	2025-10-10	0.5721	RBM5;RUNX1;HLA-DPB1;PGK1;NCAPH;HNRNPF;RANBP3;FXN;TAL1;VAPB
2892	prerank	msigdb.v7.5.1.symbols.gmt__GOMF_RNA_POLYMERASE_II_GENERAL_TRANSCRIPTION_INITIATION_FACTOR_BINDING	-0.445142	-1.40263	0.103053	0.328183	1	2025-04-10	0.1048	NOLC1;RUVBL1;RUVBL2;EDF1
2918	prerank	msigdb.v7.5.1.symbols.gmt__MIR378H	-0.47056	-1.40032	0.0883392	0.331422	1	2025-03-08	0.1041	PTGES3;RAB10;RPN2
2925	prerank	msigdb.v7.5.1.symbols.gmt__GSE26030_TH1_VS_TH17_RESTIMULATED_DAY5_POST_POLARIZATION_UP	-0.240656	-1.4	0.025641	0.331649	1	22/65	0.192	PSMA4;SNRPC;LGALS1;MRPL27;ATP5PO;NDUFA2;VRK1;DYNLRB1;MRPL43;GLO1;PFDN5;SSB;BTF3L4;PSMB4;NDUFS3;EIF4A1;EIF3I;MRPS11;AIMP1;NDUFB4;SNRPF;NDUFA11
2936	prerank	msigdb.v7.5.1.symbols.gmt__HUMMERICH_SKIN_CANCER_PROGRESSION_UP	-0.347329	-1.39958	0.0495049	0.332063	1	2025-04-18	0.0467	BLMH;ENO1;SOD2;HSPA8
2940	prerank	msigdb.v7.5.1.symbols.gmt__GOBP_CATECHOL_CONTAINING_COMPOUND_METABOLIC_PROCESS	-0.493889	-1.39932	0.0929368	0.332183	1	2025-04-08	0.1195	PARK7;HPRT1;ALDH2;VPS35
2942	prerank	msigdb.v7.5.1.symbols.gmt__TATA_01	-0.304272	-1.39926	0.0526316	0.331992	1	14/27	0.2604	RPS3;TMPO;DDX5;PABPC4;ARHGEF2;SRSF3;EEF2;MRPS18B;NASP;PPP1R10;H1-5;DDX3X;MAT2A;SERPINH1
2944	prerank	msigdb.v7.5.1.symbols.gmt__MODULE_189	-0.531375	-1.39901	0.104377	0.331819	1	2025-02-06	0.0041	HAT1;CBX1
2945	prerank	msigdb.v7.5.1.symbols.gmt__MODULE_127	-0.531375	-1.39901	0.104377	0.331819	1	2025-02-06	0.0041	HAT1;CBX1
2952	prerank	msigdb.v7.5.1.symbols.gmt__GOBP_POSITIVE_REGULATION_OF_INFLAMMATORY_RESPONSE	-0.347355	-1.39854	0.0737327	0.332304	1	2025-04-18	0.0405	DHX9;LGALS1;PARK7;KARS1
2955	prerank	msigdb.v7.5.1.symbols.gmt__GOBP_REGULATION_OF_PROTEIN_LOCALIZATION_TO_NUCLEUS	-0.26003	-1.39825	0.0113636	0.33251	1	16/50	0.1471	CCT4;TFRC;PARK7;NOLC1;TARDBP;IPO5;CDK1;SUMO1;CCT6A;POLR1A;PARP1;CCT2;HSP90AB1;TCP1;CCT5;CCT3
2967	prerank	msigdb.v7.5.1.symbols.gmt__WP_G1_TO_S_CELL_CYCLE_CONTROL	-0.324087	-1.39747	0.0792079	0.333422	1	2025-07-22	0.1139	PCNA;MCM4;CREB1;MCM2;CDK1;MCM7;MCM6
2968	prerank	msigdb.v7.5.1.symbols.gmt__KYNG_RESPONSE_TO_H2O2_VIA_ERCC6	-0.591158	-1.39743	0.108553	0.333199	1	2025-02-05	0.0511	RPL7A;RCC1
2972	prerank	msigdb.v7.5.1.symbols.gmt__GSE2585_AIRE_KO_VS_WT_CD80_LOW_MTEC_UP	-0.297528	-1.39719	0.0275862	0.333267	1	1933-10-01	0.1499	CCT4;SLC27A2;SNIP1;NUDT21;PABPC4;LDHB;DDX6;AARS1;PGAM1;DUSP3
2976	prerank	msigdb.v7.5.1.symbols.gmt__GARY_CD5_TARGETS_DN	-0.211334	-1.39701	0	0.33323	1	49/226	0.122	CHORDC1;TFRC;ENSA;CNDP2;RBM3;KPNB1;SNRPC;SRSF2;DHX9;FARSA;ZNF207;NOLC1;TARDBP;FEN1;SRSF1;RBM8A;SRSF10;HNRNPC;RANBP6;AIMP2;SOD2;RRP15;POLR1C;NUDC;BCLAF1;ILF3;IPO5;CCT6A;NOP2;TFAM;HNRNPM;SAP18;HINT1;HSPA4;DDX46;API5;TNPO1;HSPH1;RBM4;RFC3;MRPS17;RFC2;ETF1;ANAPC7;EIF1AX;BMP2K;POLR1F;DNAJC9;NOP56
2981	prerank	msigdb.v7.5.1.symbols.gmt__SUNG_METASTASIS_STROMA_DN	-0.349113	-1.39681	0.0744681	0.333269	1	2025-06-19	0.1493	PCNA;NOLC1;DERA;MCM6;NOP56;DEK
2983	prerank	msigdb.v7.5.1.symbols.gmt__GSE40274_FOXP3_VS_FOXP3_AND_XBP1_TRANSDUCED_ACTIVATED_CD4_TCELL_UP	-0.444479	-1.39661	0.0929368	0.333302	1	2025-09-09	0.5571	GCDH;NUDT2;HIP1;PRKAR2B;PSMG3;PF4;DECR1;POLA1;NELFE
2989	prerank	msigdb.v7.5.1.symbols.gmt__TRAVAGLINI_LUNG_VASCULAR_SMOOTH_MUSCLE_CELL	-0.407812	-1.39602	0.0967742	0.333913	1	2025-04-12	0.0784	ISYNA1;ARHGDIB;PTMA;SEPTIN7
2991	prerank	msigdb.v7.5.1.symbols.gmt__COMP1_01	-0.359386	-1.3959	0.0921659	0.333803	1	2025-04-16	0.0831	YARS1;PHF6;ILF3;NFYB
2996	prerank	msigdb.v7.5.1.symbols.gmt__GSE32986_UNSTIM_VS_GMCSF_AND_CURDLAN_LOWDOSE_STIM_DC_UP	-0.233185	-1.39571	0.0169492	0.33383	1	24/78	0.1612	RNASEH2A;CCT4;DPY30;LGALS1;UBQLN1;ENO1;VDAC1;PRKRA;IPO5;ACLY;FAM162A;NUP35;FSCN1;RPRD1B;PSMD14;AARS1;WDHD1;PA2G4;POLR2H;GPI;STIP1;EIF5B;ALDOC;CLIC4
3003	prerank	msigdb.v7.5.1.symbols.gmt__HP_MEGALOBLASTIC_ANEMIA	-0.574235	-1.39524	0.104762	0.334301	1	2025-04-05	0.1518	DHFR;MTHFD1;HPRT1;UMPS
3017	prerank	msigdb.v7.5.1.symbols.gmt__TIEN_INTESTINE_PROBIOTICS_24HR_DN	-0.239579	-1.3944	0	0.335302	1	26/74	0.1766	RPS3A;RPS3;EIF5A;RPL13A;CREB1;PCK2;RACK1;HSPA8;PABPC1;RPL34;RPL4;TMED2;ACTG1;HSPH1;AARS1;ARHGEF2;TPT1;SH3GLB1;MTA1;SQSTM1;HSPA9;EEF1G;WARS1;EEF2;TFG;CDC5L
3027	prerank	msigdb.v7.5.1.symbols.gmt__GSE24026_PD1_LIGATION_VS_CTRL_IN_ACT_TCELL_LINE_DN	-0.228361	-1.39369	0.027027	0.336134	1	26/88	0.16	YARS1;ZNF207;BLMH;CSE1L;RBM8A;AHCY;LRRC59;PFAS;NARS1;SAR1A;MCM2;NUP50;RAP1GDS1;PABPC4;CCT2;MCM7;CAND1;MCM6;CTCF;EIF3B;PTCD3;CCT5;FTSJ3;EDC4;GATAD2A;RFC1
3032	prerank	msigdb.v7.5.1.symbols.gmt__GOBP_HISTONE_MONOUBIQUITINATION	-0.358966	-1.39358	0.0858586	0.336009	1	15/15	0.643	RNF40;CDC73;RNF20;SKP1;DDB1;PAF1;RING1;LEO1;BMI1;DDB2;CTR9;WAC;CUL4B;RNF2;DTX3L
3034	prerank	msigdb.v7.5.1.symbols.gmt__SESTO_RESPONSE_TO_UV_C1	-0.311146	-1.39353	0.0774194	0.335799	1	2025-11-26	0.2014	SRSF2;PSMA6;SNRPA1;SOD2;SAFB;ETF1;HSP90AA1;MFAP1;PSMC1;PSMC2;DDX1
3035	prerank	msigdb.v7.5.1.symbols.gmt__MODULE_543	-0.579847	-1.39348	0.114286	0.335573	1	2025-02-05	0.0643	LGALS1;HLA-DRA
3038	prerank	msigdb.v7.5.1.symbols.gmt__GSE40274_GATA1_VS_FOXP3_AND_GATA1_TRANSDUCED_ACTIVATED_CD4_TCELL_DN	-0.252736	-1.39307	0.0117647	0.335949	1	18/61	0.1349	ZNF207;UBQLN4;ACOT7;VDAC1;PEBP1;RCC2;CCT6A;NFYB;PSMD11;ALDH2;MYH10;SSBP1;RFC2;CTSW;AARS1;BCAT1;STAT5A;UCK2
3047	prerank	msigdb.v7.5.1.symbols.gmt__REACTOME_MITOCHONDRIAL_TRANSLATION	-0.237602	-1.39235	0	0.336809	1	15/70	0.1305	MRRF;GADD45GIP1;MRPL27;MRPS34;MRPL40;MRPL12;MRPL23;MRPL43;MRPL4;MRPL2;MRPS17;MRPS22;MRPS14;MRPS31;PTCD3
3052	prerank	msigdb.v7.5.1.symbols.gmt__ITO_PTTG1_TARGETS_UP	-0.578178	-1.39203	0.109718	0.337007	1	2025-02-05	0.1208	ST13;CALU
3054	prerank	msigdb.v7.5.1.symbols.gmt__ANDERSON_BLOOD_CN54GP140_ADJUVANTED_WITH_GLA_AF_AGE_18_45YO_3DY_DN	-0.355977	-1.39191	0.0738916	0.336899	1	2025-10-16	0.2553	CORO1A;RAB7A;ACTG1;PGAM1;PPP1CA;PSMC1;OSTF1;NUDT5;MAPRE1;ATG4B
3066	prerank	msigdb.v7.5.1.symbols.gmt__KUUSELO_PANCREATIC_CANCER_19Q13_AMPLIFICATION	-0.516702	-1.39094	0.122677	0.338074	1	2025-03-07	0.1546	PLD3;GMFG;TIMM50
3070	prerank	msigdb.v7.5.1.symbols.gmt__BIOCARTA_MHC_PATHWAY	-0.517104	-1.39077	0.102041	0.33804	1	2025-04-06	0.2023	PSMB6;HLA-DRA;HLA-A;HLA-DRB3
3071	prerank	msigdb.v7.5.1.symbols.gmt__MIR519D_5P	-0.256678	-1.39075	0.0545455	0.33778	1	1951-12-01	0.1343	HAT1;ZNF207;TIMM23;SOD2;RAB8A;GATAD2B;PRKAR1A;PCNP;ARPC5L;TPT1;WDHD1;RDH11
3072	prerank	msigdb.v7.5.1.symbols.gmt__ACAWNRNSRCGG_UNKNOWN	-0.307702	-1.39072	0.0675676	0.337544	1	2025-08-28	0.079	RBM3;DDX5;SFPQ;ILF3;PTBP1;SUMO1;FKBP3;CRKL
3083	prerank	msigdb.v7.5.1.symbols.gmt__E2F_Q2	-0.25323	-1.39018	0.0105263	0.33809	1	14/54	0.1274	DR1;UBQLN4;SFPQ;CAPZA1;HNRNPR;RCC2;DDX50;CCDC6;SRRM1;PABPC4;CSRP1;ANP32E;CSDE1;CAP1
3085	prerank	msigdb.v7.5.1.symbols.gmt__PER1_TARGET_GENES	-0.472967	-1.38997	0.106719	0.338131	1	2025-04-08	0.0856	SRSF1;SFPQ;RPL34;RBM39
3086	prerank	msigdb.v7.5.1.symbols.gmt__REACTOME_CYTOPROTECTION_BY_HMOX1	-0.246995	-1.38996	0.025974	0.337865	1	17/64	0.1531	PSMA2;PSMA4;PSMB2;PSMA6;PSME3;PSMB6;PSMB10;PSMA3;PSMD7;PSMD3;PSMD11;PSMD14;HMOX2;BLVRA;PSMD1;PSMB4;TBL1XR1
3089	prerank	msigdb.v7.5.1.symbols.gmt__REACTOME_PROCESSIVE_SYNTHESIS_ON_THE_C_STRAND_OF_THE_TELOMERE	-0.407081	-1.3899	0.0995475	0.337672	1	2025-03-12	0.1107	PCNA;FEN1;POLD2
3096	prerank	msigdb.v7.5.1.symbols.gmt__MIR2682_3P	-0.412642	-1.38943	0.0766129	0.338119	1	2025-06-10	0.2092	DPY30;KPNA3;RBM39;WDR1;TOP1;TIA1
3098	prerank	msigdb.v7.5.1.symbols.gmt__WINTER_HYPOXIA_METAGENE	-0.251213	-1.38918	0.0131579	0.338243	1	19/64	0.154	TFRC;LGALS1;ENO1;DR1;PAICS;PSMA3;XRCC6;CDK1;CCT6A;LDHB;HSPH1;PGM1;PGAM1;HMOX2;PTGS1;MPI;GPI;UMPS;ALDOC
3100	prerank	msigdb.v7.5.1.symbols.gmt__GOMF_DNA_HELICASE_ACTIVITY	-0.285309	-1.38886	0.1	0.338479	1	1935-11-01	0.1139	DHX9;MCM4;G3BP1;RUVBL1;MCM2;XRCC6;RUVBL2;MCM7;RFC3;RFC2;MCM6
3106	prerank	msigdb.v7.5.1.symbols.gmt__GSE5589_LPS_VS_LPS_AND_IL6_STIM_IL6_KO_MACROPHAGE_45MIN_UP	-0.286253	-1.38803	0.0567376	0.339492	1	1934-12-01	0.1593	ENSA;BLMH;TARDBP;TIMM23;SFPQ;SNRPA1;MCCC1;SLC25A13;UAP1L1;PTGS1;OXCT1;NCOA5
3109	prerank	msigdb.v7.5.1.symbols.gmt__GOMF_NUCLEOTIDE_DIPHOSPHATASE_ACTIVITY	-0.58781	-1.38771	0.0953846	0.339738	1	2025-05-05	0.4134	NUDT2;GARS1;ITPA;ASMTL;NUDT3
3112	prerank	msigdb.v7.5.1.symbols.gmt__BUSSLINGER_GASTRIC_ISTHMUS_CELLS	-0.208311	-1.3874	0	0.33995	1	54/169	0.1942	ENSA;PSMA4;RBM3;DHFR;SNRPD1;SRSF1;TKT;ENO1;RRBP1;PTGES3;PABPC1;PTMA;PEBP1;ARF5;TMED2;PTBP1;PSMD7;KHSRP;DYNLL1;HNRNPAB;EFHD2;HNRNPM;ACTG1;SRRM1;PSMD11;DDX21;ALDH2;ACIN1;HSPH1;YWHAH;RPN2;HSP90AB1;VPS35;NOP56;HSP90AA1;CAP1;CCT5;JPT1;EIF5B;GSTO1;SPTBN1;SRSF3;LASP1;EZR;WASF2;EIF6;CENPV;YWHAB;GARS1;CLIC1;SNRPF;TOP1;CSTB;ARF1
3125	prerank	msigdb.v7.5.1.symbols.gmt__MURARO_PANCREAS_MESENCHYMAL_STROMAL_CELL	-0.219882	-1.38601	0	0.341883	1	49/151	0.1816	YARS1;RBM3;PTK7;LGALS1;RPL13A;MARS1;TKT;ENO1;PCK2;RACK1;PHC2;LRRC59;PABPC1;CBX3;RPL4;PTMA;RCC2;SAR1A;HNRNPAB;MSN;ACTG1;RFTN1;DDX21;PABPC4;LDHB;FSCN1;ARHGEF2;GOLIM4;CALU;TPT1;PRDX6;WDR1;EIF2S3;PGAM1;CAP1;TLN1;PTGS1;PGD;MARCKSL1;FKBP11;TARS1;GSTO1;CLIC4;RCN1;WARS1;EEF2;PHB2;SRM;RIC8A
3130	prerank	msigdb.v7.5.1.symbols.gmt__MORF_MBD4	-0.2469	-1.38572	0.028169	0.342065	1	14/61	0.09	ENSA;PSMA4;ATP5MF;YY1;MDH1;KARS1;NDUFA2;PSMA3;TMED2;SUMO1;PSMD7;RAD21;SAP18;PRKAR1A
3132	prerank	msigdb.v7.5.1.symbols.gmt__GOCC_NUCLEOCYTOPLASMIC_TRANSPORT_COMPLEX	-0.456188	-1.38568	0.101754	0.341841	1	2025-03-09	0.1035	KPNB1;KPNA3;MYBBP1A
3157	prerank	msigdb.v7.5.1.symbols.gmt__GSE360_L_DONOVANI_VS_T_GONDII_MAC_DN	-0.240724	-1.38398	0.0384615	0.344309	1	28/78	0.1957	CCT4;NME4;FEN1;AATF;AIMP2;MRPL12;RCC1;ILF3;MCM2;MRPL23;SAFB;PABPC4;PRDX2;MCCC2;RALY;POLD2;CPNE1;FDPS;DNAJC9;UCK2;POLR2H;NDUFS3;SNRPA;RFC4;EZR;CCT7;SNRPF;KPNA2
3160	prerank	msigdb.v7.5.1.symbols.gmt__GSE21670_UNTREATED_VS_TGFB_TREATED_CD4_TCELL_UP	-0.541147	-1.38372	0.127869	0.344432	1	2025-03-06	0.0847	HSPA8;XRCC6;PARP1
3166	prerank	msigdb.v7.5.1.symbols.gmt__GNF2_ESPL1	-0.425265	-1.38344	0.105058	0.344601	1	2025-04-10	0.1139	PCNA;MCM4;PAICS;MCM6
3167	prerank	msigdb.v7.5.1.symbols.gmt__GOMF_U4_SNRNA_BINDING	-0.518643	-1.3834	0.125436	0.344373	1	2025-04-06	0.1186	PRPF4;PRPF31;SNU13;DDX39B
3172	prerank	msigdb.v7.5.1.symbols.gmt__GOCC_NUCLEAR_PERIPHERY	-0.249868	-1.38301	0.037037	0.344709	1	1955-11-01	0.0903	HAT1;PCNA;YY1;PSMA6;RUVBL1;SFPQ;RAD21;HNRNPM;RUVBL2;SRRM1;NUMA1
3179	prerank	msigdb.v7.5.1.symbols.gmt__GOBP_S_ADENOSYLMETHIONINE_METABOLIC_PROCESS	-0.547055	-1.38261	0.129496	0.345046	1	2025-05-06	0.2726	AHCY;MAT2B;AHCYL1;MAT2A;MRI1
3184	prerank	msigdb.v7.5.1.symbols.gmt__SCHERER_PBMC_APSV_WETVAX_AGE_18_40YO_5_TO_7DY_UP	-0.551995	-1.38247	0.135385	0.344943	1	2025-05-05	0.4492	HLA-DRA;GLS;HLA-DPB1;ATOX1;SPTLC2
3196	prerank	msigdb.v7.5.1.symbols.gmt__GOBP_MODULATION_BY_HOST_OF_SYMBIONT_PROCESS	-0.370501	-1.38198	0.0536585	0.345445	1	2025-04-17	0.0467	SAP30BP;TARDBP;VAPA;HSPA8
3198	prerank	msigdb.v7.5.1.symbols.gmt__LINDVALL_IMMORTALIZED_BY_TERT_DN	-0.456198	-1.38184	0.109434	0.345376	1	2025-03-09	0.0427	CELF2;PTK7;AIMP2
3220	prerank	msigdb.v7.5.1.symbols.gmt__IGLESIAS_E2F_TARGETS_UP	-0.290424	-1.38027	0.0962963	0.347541	1	1934-09-01	0.1038	PCNA;LGALS1;LCP1;RBBP7;SEPTIN7;ACTG1;CSRP1;MCM7;CACYBP
3225	prerank	msigdb.v7.5.1.symbols.gmt__MIR183_5P	-0.268261	-1.38003	0.0666667	0.347669	1	1943-09-01	0.069	CELF2;SRSF2;RALA;TMPO;PCK2;PHF6;VDAC1;POLR1C;FKBP1A
3227	prerank	msigdb.v7.5.1.symbols.gmt__GOMF_CYTOKINE_BINDING	-0.508016	-1.37996	0.102649	0.347487	1	2025-07-07	0.4934	PARK7;PLP2;ENG;THBS1;ITGA4;COPS5;HMGB1
3230	prerank	msigdb.v7.5.1.symbols.gmt__HP_BRANCHIAL_ANOMALY	-0.449097	-1.37985	0.100402	0.347382	1	2025-07-10	0.2205	POLR1C;CRKL;TCOF1;MAPK1;HNRNPK;POLR1D;PUF60
3232	prerank	msigdb.v7.5.1.symbols.gmt__ATXN7L3_TARGET_GENES	-0.245843	-1.37949	0.037037	0.347694	1	20/60	0.1678	YARS1;RPS3;DDX5;VAPA;ENO1;MDH1;PCK2;HSPA8;RCC1;PTMA;FAM162A;RBM39;CORO1C;LUC7L2;NOP56;HSPA9;TBL1XR1;HNRNPD;GORASP2;RCN1
3236	prerank	msigdb.v7.5.1.symbols.gmt__SWEET_LUNG_CANCER_KRAS_UP	-0.20649	-1.37922	0.0526316	0.347836	1	22/134	0.0703	CNDP2;RPL8;RPL6;HMGB3;MRPS34;ENO1;ST13;RACK1;PLD3;RRBP1;LCP1;DAP;HSPA8;PABPC1;POLR1C;POLR2E;RIDA;HLA-DRA;SND1;ACLY;FAM162A;IQGAP1
3241	prerank	msigdb.v7.5.1.symbols.gmt__REACTOME_MITOTIC_G2_G2_M_PHASES	-0.234193	-1.37889	0.0701754	0.348065	1	20/81	0.1421	PSMA2;PSMA4;PSMB2;PSMA6;PSME3;PSMB6;PSMB10;PSMA3;RAB8A;CDK1;PSMD7;PSMD3;DYNLL1;PSMD11;DCTN2;PSMD14;HSP90AB1;HSP90AA1;PSMD1;PSMB4
3244	prerank	msigdb.v7.5.1.symbols.gmt__HERNANDEZ_ABERRANT_MITOSIS_BY_DOCETACEL_2NM_UP	-0.499923	-1.37858	0.105769	0.348285	1	2025-04-07	0.1625	ARHGDIB;LCP1;IQGAP2;PBDC1
3247	prerank	msigdb.v7.5.1.symbols.gmt__MIR6895_5P	-0.422805	-1.3783	0.10687	0.348445	1	2025-04-10	0.1797	SFPQ;VDAC1;CSDE1;SF3B2
3249	prerank	msigdb.v7.5.1.symbols.gmt__PAX3_01	-0.484271	-1.37809	0.0915254	0.348511	1	2025-02-07	0.0687	YARS1;FAM162A
3265	prerank	msigdb.v7.5.1.symbols.gmt__IRITANI_MAD1_TARGETS_DN	-0.304308	-1.37679	0.0833333	0.350287	1	2025-12-30	0.1923	AHCY;IPO5;CDK1;MYBBP1A;MCM6;HSPA9;GPI;EEF1G;DCTPP1;EEF2;SRM;MRPS18B
3275	prerank	msigdb.v7.5.1.symbols.gmt__GSE30083_SP2_VS_SP4_THYMOCYTE_UP	-0.318209	-1.37608	0.0843373	0.351218	1	2025-05-21	0.0643	BLMH;FEN1;ACOT7;ILF3;HLA-DRA
3279	prerank	msigdb.v7.5.1.symbols.gmt__GOCC_DNA_REPLICATION_PREINITIATION_COMPLEX	-0.444593	-1.37582	0.124113	0.35134	1	2025-04-09	0.1139	MCM4;MCM2;MCM7;MCM6
3285	prerank	msigdb.v7.5.1.symbols.gmt__GOBP_RNA_POLYADENYLATION	-0.289699	-1.37568	0.0567376	0.351257	1	33/33	0.7136	PABPC1;NUDT21;CPSF7;SNRPA;RNF40;PNPT1;AHCYL1;CSTF2;ZC3H14;VIRMA;CDC73;RNF20;SSU72;CPSF1;SYMPK;CPSF6;PAF1;WDR33;YTHDC1;CPSF3;SCAF8;LEO1;CDK9;CLP1;CSTF3;NELFE;CTR9;SUPT5H;APP;CPSF2;PCF11;GRSF1;PAPOLA
3288	prerank	msigdb.v7.5.1.symbols.gmt__GSE42088_UNINF_VS_LEISHMANIA_INF_DC_2H_DN	-0.258503	-1.37524	0.0545455	0.351653	1	17/47	0.2051	RPL8;RPL6;DDAH2;RPL7A;TKT;RACK1;RPL4;TRA2A;RPS15;EIF3F;PFDN5;EEF1G;SRSF3;EEF2;RPL30;ICAM3;POLR1D
3289	prerank	msigdb.v7.5.1.symbols.gmt__GOBP_GMP_METABOLIC_PROCESS	-0.378731	-1.3752	0.104762	0.351439	1	2025-05-13	0.0869	PAICS;PFAS;GART;APRT;HPRT1
3295	prerank	msigdb.v7.5.1.symbols.gmt__GOBP_RIBOSOMAL_SUBUNIT_EXPORT_FROM_NUCLEUS	-0.450546	-1.37496	0.107639	0.351494	1	2025-04-09	0.2045	RPS15;XPO1;EIF6;SDAD1
3302	prerank	msigdb.v7.5.1.symbols.gmt__GOBP_GMP_BIOSYNTHETIC_PROCESS	-0.403563	-1.37465	0.114407	0.351754	1	2025-05-11	0.0869	PAICS;PFAS;GART;APRT;HPRT1
3313	prerank	msigdb.v7.5.1.symbols.gmt__GOBP_ISOTYPE_SWITCHING_TO_IGG_ISOTYPES	-0.578385	-1.37397	0.116923	0.352606	1	2025-05-05	0.4228	MSH2;HSPD1;MLH1;PTPRC;PAXIP1
3325	prerank	msigdb.v7.5.1.symbols.gmt__MIR4764_5P	-0.412235	-1.3735	0.105263	0.353094	1	2025-05-11	0.1314	RAB7A;CLNS1A;PRKAR1A;RFC3;NME1
3333	prerank	msigdb.v7.5.1.symbols.gmt__REACTOME_FC_EPSILON_RECEPTOR_FCERI_SIGNALING	-0.243919	-1.3731	0.046875	0.353465	1	26/66	0.2202	PSMA2;PSMA4;PSMB2;PSMA6;PSME3;PSMB6;PSMB10;PSMA3;PSMD7;PSMD3;PSMD11;PSMD14;PSMD1;PSMB4;MAPK1;PSMC5;LCP2;AHCYL1;PSMC1;PSMC2;PAK2;PSMD8;PSME1;PRKCQ;UBE2V1;PSMB1
3349	prerank	msigdb.v7.5.1.symbols.gmt__REACTOME_RND2_GTPASE_CYCLE	-0.423679	-1.37206	0.105263	0.354853	1	2025-03-10	0.0561	TFRC;NUDC;KTN1
3352	prerank	msigdb.v7.5.1.symbols.gmt__MODULE_293	-0.568371	-1.37187	0.116129	0.354596	1	2025-04-05	0.155	HLA-DRA;HLA-E;HLA-C;HLA-A
3353	prerank	msigdb.v7.5.1.symbols.gmt__MODULE_143	-0.568371	-1.37187	0.116129	0.354596	1	2025-04-05	0.155	HLA-DRA;HLA-E;HLA-C;HLA-A
3354	prerank	msigdb.v7.5.1.symbols.gmt__GOBP_POSITIVE_REGULATION_OF_APOPTOTIC_SIGNALING_PATHWAY	-0.292447	-1.37176	0.0641026	0.354479	1	2025-07-31	0.0602	RPS3;EIF5A;PARK7;RACK1;SFPQ;BCLAF1;PRKRA
3355	prerank	msigdb.v7.5.1.symbols.gmt__GOLDRATH_ANTIGEN_RESPONSE	-0.228802	-1.37176	0.0625	0.354189	1	16/97	0.0756	HAT1;DHRS1;RBM3;PCNA;MCM4;LGALS1;ZNF207;TMPO;FEN1;CARHSP1;ACOT7;LRRC59;CASP3;CDK1;RAD21;EFHD2
3362	prerank	msigdb.v7.5.1.symbols.gmt__GOBP_POSITIVE_REGULATION_OF_RNA_SPLICING	-0.344487	-1.37141	0.0964467	0.354504	1	2025-07-18	0.1233	U2AF2;RBM3;THRAP3;HSPA8;TRA2A;SF3B4;PRDX6
3363	prerank	msigdb.v7.5.1.symbols.gmt__GOBP_CHROMATIN_REMODELING	-0.231801	-1.3714	0.0151515	0.354224	1	22/80	0.1408	YY1;RUVBL1;HNRNPC;DR1;SET;CBX3;MCM2;SSRP1;SUPT16H;RBBP7;MTA2;GATAD2B;RUVBL2;ANP32E;ACTL6A;CTCF;H4C1;DNAJC9;SMARCE1;PBRM1;MTA1;NFE2
3370	prerank	msigdb.v7.5.1.symbols.gmt__GSE9316_CD4_TCELL_BALBC_VS_TH17_ENRI_CD4_TCELL_SKG_PMA_IONO_STIM_FR4NEG_DN	-0.250458	-1.37117	0.0707071	0.354316	1	1950-12-01	0.1026	ACSS1;YY1;DDX5;SRSF1;VAPA;DR1;PTGES3;RNPS1;DDX19B;HSPA4;TNPO1;DDX6
3383	prerank	msigdb.v7.5.1.symbols.gmt__MANALO_HYPOXIA_DN	-0.206005	-1.37029	0	0.355447	1	32/141	0.122	YARS1;SRSF2;MCM4;DHFR;PSME3;NOLC1;FEN1;SNRPD1;CSE1L;RUVBL1;AIMP2;SNRPA1;MRPL40;PFAS;RRP15;ILF3;GART;MCM2;CDK1;VRK1;TFAM;MTHFD1;FAM136A;PSMD11;PARP1;DDX21;RFC3;RFC2;POLD2;MCM6;DNAJC9;NOP56
3394	prerank	msigdb.v7.5.1.symbols.gmt__GSE360_T_GONDII_VS_B_MALAYI_LOW_DOSE_DC_UP	-0.280809	-1.36961	0.0569106	0.356307	1	1937-11-01	0.1183	CELF2;DHFR;PSMA6;RUVBL1;ETV6;SOD2;RCC1;RFTN1;ANP32E;EIF1AX;POLR1F
3407	prerank	msigdb.v7.5.1.symbols.gmt__LAKE_ADULT_KIDNEY_C12_THICK_ASCENDING_LIMB	-0.206263	-1.36865	0	0.357618	1	20/125	0.0599	ACSS1;CNDP2;RPL8;RPL15;RPS3A;RPL6;RPS4X;RPS3;RPL13A;RPL7A;OCIAD1;ENO1;MDH1;RACK1;HSPA8;RPL34;RPS17;RPL4;NARS1;PEBP1
3409	prerank	msigdb.v7.5.1.symbols.gmt__GOBP_MRNA_METABOLIC_PROCESS	-0.176038	-1.36862	0	0.357363	1	76/351	0.1339	HNRNPH3;CELF2;U2AF2;RBM3;SF3B6;SNRPC;SRSF2;DHX9;IK;TARDBP;DDX5;SNRPD1;SRSF1;ELAVL1;RBM8A;CARHSP1;SRSF10;TXNL4A;HNRNPC;SNIP1;THRAP3;PPP1R8;SFPQ;SMNDC1;SNRPA1;HSPA8;PABPC1;ALYREF;HNRNPR;SF3A3;RIDA;NUDT21;PRPF4;RNPS1;SND1;PTBP1;PCBP2;TRA2A;RSRC1;KHSRP;HNRNPAB;THOC7;HNRNPM;SAP18;SRRM1;RBM42;SAFB;RBM39;PABPC4;CLNS1A;SF3B4;DDX46;SART1;PRPF4B;SON;RALY;ACIN1;CWF19L1;RBM4;HNRNPL;LUC7L2;PRPF31;LSM8;RPRD1B;…
3411	prerank	msigdb.v7.5.1.symbols.gmt__GOCC_PEPTIDASE_COMPLEX	-0.245889	-1.36835	0.0246914	0.357524	1	17/61	0.1421	PSMA2;PSMA4;PSMB2;PSMA6;PSME3;UBQLN1;PSMB6;PSMB10;PSMA3;PSMD7;PSMD3;PSMD11;PSMD14;ENY2;USP14;PSMD1;PSMB4
3422	prerank	msigdb.v7.5.1.symbols.gmt__BIOCARTA_VEGF_PATHWAY	-0.411831	-1.36772	0.0790514	0.358303	1	2025-05-11	0.2346	ELAVL1;EIF1AX;EIF2S3;EIF2S1;EIF2B5
3425	prerank	msigdb.v7.5.1.symbols.gmt__DURANTE_ADULT_OLFACTORY_NEUROEPITHELIUM_IMMATURE_NEURONS	-0.35028	-1.36754	0.0833333	0.358312	1	2025-08-18	0.1951	GTF2I;DPYSL2;CASP3;IFT27;MARCKSL1;JPT1;CENPV;SNCA
3433	prerank	msigdb.v7.5.1.symbols.gmt__AIYAR_COBRA1_TARGETS_DN	-0.392731	-1.36704	0.0955882	0.358807	1	2025-05-12	0.1076	SRSF2;MCM2;HNRNPAB;HPRT1;DCTN2
3436	prerank	msigdb.v7.5.1.symbols.gmt__REACTOME_RRNA_PROCESSING	-0.212417	-1.36655	0	0.359304	1	21/108	0.122	RPL8;RPL15;RPS3A;RPL6;RPS4X;RPS3;RPL13A;RPL7A;RPS4Y2;RPL34;RPS17;RPL4;UTP4;NOP2;RPS15;DDX21;TFB1M;SNU13;TRMT112;ELAC2;NOP56
3443	prerank	msigdb.v7.5.1.symbols.gmt__REACTOME_SUMOYLATION_OF_TRANSCRIPTION_COFACTORS	-0.336422	-1.36609	0.105882	0.359779	1	2025-05-19	0.0841	PARK7;DDX5;PHC2;SUMO1;SAFB
3451	prerank	msigdb.v7.5.1.symbols.gmt__HOLLEMAN_PREDNISOLONE_RESISTANCE_ALL_UP	-0.454969	-1.36545	0.125	0.360568	1	2025-03-08	0.079	U2AF2;HNRNPR;CRKL
3468	prerank	msigdb.v7.5.1.symbols.gmt__SWEET_KRAS_ONCOGENIC_SIGNATURE	-0.295056	-1.3639	0.106952	0.36282	1	2025-06-28	0.0652	RPL8;RPL6;RACK1;PABPC1;SND1;ACLY
3469	prerank	msigdb.v7.5.1.symbols.gmt__GSE17580_UNINFECTED_VS_S_MANSONI_INF_TEFF_DN	-0.2748	-1.36355	0.0510949	0.363112	1	1938-12-01	0.1427	TFRC;TXNDC17;RBM3;PSMB2;HMGB3;PRDX2;SON;MRPS17;CTSW;PFDN5;SSB;GNG10
3471	prerank	msigdb.v7.5.1.symbols.gmt__GSE5542_IFNG_VS_IFNA_TREATED_EPITHELIAL_CELLS_6H_UP	-0.232764	-1.36344	0.0576923	0.363005	1	16/79	0.0907	YARS1;PSMB2;LGALS1;TMPO;PHF6;SNRPA1;VDAC1;RCC1;XRCC6;DDX19B;UTP4;SUPT16H;RUVBL2;DDX21;ATXN10;CORO1C
3475	prerank	msigdb.v7.5.1.symbols.gmt__REACTOME_C_TYPE_LECTIN_RECEPTORS_CLRS	-0.253112	-1.36322	0.0253165	0.36308	1	1963-11-01	0.0838	PSMA2;PSMA4;PSMB2;PSMA6;PSME3;PSMB6;PSMB10;PSMA3;PSMD7;PSMD3;PSMD11
3479	prerank	msigdb.v7.5.1.symbols.gmt__GSE34205_HEALTHY_VS_RSV_INF_INFANT_PBMC_UP	-0.267757	-1.36296	0.030303	0.363202	1	1948-11-01	0.0903	RPL8;YY1;RPS3;ST13;RACK1;DRG2;VRK3;RPL4;RFTN1;PABPC4;NUMA1
3480	prerank	msigdb.v7.5.1.symbols.gmt__chr7p14	-0.404069	-1.3629	0.116379	0.363014	1	2025-05-11	0.1863	PSMA2;RALA;SEPTIN7;GGCT;GARS1
3483	prerank	msigdb.v7.5.1.symbols.gmt__MODULE_254	-0.416697	-1.36252	0.116541	0.363328	1	2025-03-10	0.0938	PCNA;LGALS1;SON
3485	prerank	msigdb.v7.5.1.symbols.gmt__SETD7_TARGET_GENES	-0.196997	-1.36246	0	0.363147	1	69/262	0.165	HNRNPH3;RPL15;RPS3A;RBM3;KPNB1;YY1;SRSF2;DHX9;DHFR;C11orf98;EIF5A;RPL13A;MRPS34;DDAH2;HNRNPC;RACK1;SET;SFPQ;AHCY;ISYNA1;DPYSL2;MRPL12;RCC1;PSMB10;CBX3;RPL4;PTMA;BCLAF1;PRKRA;GART;RCC2;SUMO1;RSRC1;DYNLL1;UTP4;NOP2;DYNLRB1;RAP1GDS1;ACTG1;RPS15;PRKAR1A;SON;MCM7;ACIN1;CACYBP;PRPF31;H4C1;SLC25A13;BMP2K;DDX39B;VPS35;TPT1;NOP56;MATR3;WDR1;HSP90AA1;CCAR2;APEH;MTA1;SQSTM1;STK26;EIF4A1;FTSJ3;EDC4;MAT2B;SRS…
3486	prerank	msigdb.v7.5.1.symbols.gmt__GOMF_ENDOPEPTIDASE_ACTIVATOR_ACTIVITY	-0.572607	-1.36245	0.143302	0.362868	1	2025-03-05	0.2127	PSME3;PSMD14;PSME1
3490	prerank	msigdb.v7.5.1.symbols.gmt__PUJANA_BRCA2_PCC_NETWORK	-0.195998	-1.36234	0	0.36279	1	52/185	0.1719	RNASEH2A;CBX1;PCNA;MCM4;DHFR;TMPO;BLMH;FEN1;SRSF10;AATF;PRKDC;ARHGDIB;SNRPA1;PAICS;CBX3;NUDT21;ILF3;PRPF4;PFDN4;MCM2;SSRP1;CDK1;RAD21;NFYB;HPRT1;DDX46;PRPF4B;ANP32E;RALY;MCM7;RFC3;POLD2;MCM6;CTCF;DDX39B;DNAJC9;TCP1;SNRNP200;STAT5A;MSH2;BCAS2;WDHD1;DEK;DNMT1;CASP6;SNRPA;SRSF3;RFC4;CLINT1;XPO1;MRPL9;RRM1
3495	prerank	msigdb.v7.5.1.symbols.gmt__HU_FETAL_RETINA_RGC	-0.219548	-1.36207	0.0232558	0.36298	1	32/99	0.1763	TXNDC17;UBE2L6;DDAH2;DBN1;DPYSL2;ACOT7;ATP5PO;CASP3;PFDN4;ACLY;FAM162A;FKBP3;DYNLRB1;RAP1GDS1;RAB10;LSS;YWHAH;DCTN2;FDPS;TCP1;PGAM1;NME1;CCT5;YWHAQ;GPI;JPT1;ALDOC;PAPSS1;RCN1;YWHAG;DSTN;TMEM97
3502	prerank	msigdb.v7.5.1.symbols.gmt__WP_ONECARBON_METABOLISM	-0.383867	-1.36166	0.115044	0.363358	1	2025-06-13	0.1597	DHFR;AHCY;GART;MTHFD1;DNMT1;MAT2B
3510	prerank	msigdb.v7.5.1.symbols.gmt__GOCC_THO_COMPLEX	-0.520427	-1.36116	0.123867	0.363865	1	2025-06-06	0.4809	THOC7;THOC2;THOC1;THOC6;THOC3;THOC5
3511	prerank	msigdb.v7.5.1.symbols.gmt__GSE3982_BASOPHIL_VS_TH2_DN	-0.233427	-1.36112	0.0153846	0.36365	1	19/80	0.1123	PSMB2;EIF5A;PARK7;CSE1L;ENO1;PFAS;POLR2E;ILF3;PFDN4;PSMD7;RSRC1;MTHFD1;RAP1GDS1;MRPL4;MCCC2;GLRX3;LUC7L2;ACTL6A;AARS1
3516	prerank	msigdb.v7.5.1.symbols.gmt__BIOCARTA_MPR_PATHWAY	-0.45033	-1.36066	0.146067	0.364134	1	2025-04-09	0.1452	CDK1;PRKAR1A;CAP1;MAPK1
3517	prerank	msigdb.v7.5.1.symbols.gmt__MIR4536_3P	-0.565732	-1.36054	0.129231	0.364047	1	2025-02-05	0.0345	SRSF1;DBN1
3526	prerank	msigdb.v7.5.1.symbols.gmt__BROWNE_HCMV_INFECTION_4HR_UP	-0.378322	-1.35994	0.106838	0.364751	1	2025-04-13	0.0452	TFRC;PTK7;CCT6B;SOD2
3532	prerank	msigdb.v7.5.1.symbols.gmt__HP_OPEN_BITE	-0.365078	-1.35928	0.0861244	0.365598	1	2025-09-16	0.2051	GTF2I;POLR1C;PRKAR1A;RFC2;TCOF1;HNRNPK;BAZ1B;GNAI3;POLR1D
3537	prerank	msigdb.v7.5.1.symbols.gmt__GOBP_SERINE_FAMILY_AMINO_ACID_METABOLIC_PROCESS	-0.404204	-1.35895	0.106061	0.3658	1	2025-04-11	0.0759	DHFR;RIDA;GART;MTHFD1
3544	prerank	msigdb.v7.5.1.symbols.gmt__GOBP_FERTILIZATION	-0.297539	-1.35838	0.0733333	0.366479	1	2025-12-27	0.1954	CCT4;PARK7;CDK1;CRKL;CCT2;SNU13;TCP1;CCT5;CCT3;CLIC4;CCT7;CCT8
3545	prerank	msigdb.v7.5.1.symbols.gmt__WEST_ADRENOCORTICAL_TUMOR_UP	-0.218904	-1.35831	0.0322581	0.36629	1	27/112	0.1364	ENSA;TMPO;MARS1;KPNA3;ENO1;ACOT7;SNRPA1;VDAC1;CAPZA1;PSMA3;MCM2;ACLY;CDK1;CCT6A;PSMD11;LSS;TNPO1;RPN2;ARPC5L;DCTN2;GLO1;PSMD14;CAND1;FDPS;TCP1;RDH11;USP14
3546	prerank	msigdb.v7.5.1.symbols.gmt__GOBP_CELLULAR_RESPONSE_TO_DEXAMETHASONE_STIMULUS	-0.524378	-1.35829	0.119601	0.366033	1	2025-02-06	0.053	PCK2;CBX3
3547	prerank	msigdb.v7.5.1.symbols.gmt__CHICAS_RB1_TARGETS_SENESCENT	-0.203225	-1.35827	0.037037	0.365785	1	28/137	0.1063	RNASEH2A;ANPEP;HAT1;KPNB1;PCNA;YY1;MCM4;DHFR;UBE2L6;TMPO;FEN1;THRAP3;PRKDC;ACOT7;PAICS;PTMA;NUDT21;MCM2;MTHFD1;RBBP7;RBM39;HPRT1;SON;MCM7;MYH10;CACYBP;DERA;RFC2
3553	prerank	msigdb.v7.5.1.symbols.gmt__GOMF_CARBOXY_LYASE_ACTIVITY	-0.433602	-1.35816	0.120482	0.365686	1	2025-03-09	0.1518	PCK2;PAICS;UMPS
3557	prerank	msigdb.v7.5.1.symbols.gmt__GSE36891_POLYIC_TLR3_VS_PAM_TLR2_STIM_PERITONEAL_MACROPHAGE_UP	-0.438608	-1.35788	0.132	0.36585	1	2025-04-10	0.1233	RBM3;HSPH1;LUC7L2;PRDX6
3569	prerank	msigdb.v7.5.1.symbols.gmt__MENON_FETAL_KIDNEY_10_IMMUNE_CELLS	-0.280725	-1.35678	0.0729927	0.367329	1	1937-11-01	0.1274	LGALS1;ARHGDIB;LCP1;PABPC1;CORO1A;HLA-DRA;IQGAP1;HLA-E;HLA-C;TPT1;CAP1
3570	prerank	msigdb.v7.5.1.symbols.gmt__MIR103A_2_5P	-0.300156	-1.35673	0.05625	0.367139	1	2025-12-29	0.1499	RALA;G3BP1;SRSF1;ABHD10;MCAT;TNPO1;SON;UBE2A;GLO1;RHEB;JPT1;DUSP3
3571	prerank	msigdb.v7.5.1.symbols.gmt__DESCARTES_MAIN_FETAL_PARIETAL_AND_CHIEF_CELLS	-0.330281	-1.35661	0.115385	0.36706	1	2025-08-19	0.2108	TXNDC17;MRPL12;ATP5PO;FAM162A;NDUFS3;LASP1;MRPS18B;MRPL41
3572	prerank	msigdb.v7.5.1.symbols.gmt__REACTOME_INTERLEUKIN_1_FAMILY_SIGNALING	-0.247025	-1.35659	0.0519481	0.366796	1	16/59	0.1459	PSMA2;PSMA4;PSMB2;PSMA6;PSME3;PSMB6;PSMB10;PSMA3;PSMD7;PSMD3;PSMD11;PSMD14;PSMD1;PSMB4;SQSTM1;PTPN6
3574	prerank	msigdb.v7.5.1.symbols.gmt__MEBARKI_HCC_PROGENITOR_WNT_UP	-0.390428	-1.35655	0.114894	0.366566	1	2025-06-14	0.111	PSTPIP2;ARHGDIB;SEPTIN11;LCP1;CORO1C;TCOF1
3578	prerank	msigdb.v7.5.1.symbols.gmt__GSE36392_TYPE_2_MYELOID_VS_EOSINOPHIL_IL25_TREATED_LUNG_UP	-0.253405	-1.35628	0.0543478	0.366719	1	1953-11-01	0.0624	DPY30;RPS4X;HINT2;LGALS1;RPL13A;THRAP3;PHC2;DPYSL2;RPL34;RPL4;APRT
3586	prerank	msigdb.v7.5.1.symbols.gmt__LUI_THYROID_CANCER_PAX8_PPARG_DN	-0.305497	-1.3559	0.079096	0.367066	1	2025-12-25	0.2095	HSPA8;FKBP1A;HINT1;ATXN10;EIF3F;HSP90AB1;RPS5;SRSF3;EIF5;ATP5F1A;EIF3K;PSMD8
3587	prerank	msigdb.v7.5.1.symbols.gmt__REACTOME_PROTEIN_METHYLATION	-0.562991	-1.35586	0.129412	0.366833	1	2025-05-05	0.4382	HSPA8;EEF2;VCP;ETFB;KIN
3589	prerank	msigdb.v7.5.1.symbols.gmt__DARWICHE_PAPILLOMA_RISK_HIGH_UP	-0.257793	-1.35583	0.0423729	0.366597	1	1940-08-01	0.0721	CCT4;RPS3A;SRSF1;ELAVL1;ENO1;SFPQ;FAM162A;DYNLL1
3594	prerank	msigdb.v7.5.1.symbols.gmt__HSF1_01	-0.263806	-1.35564	0.0480769	0.366626	1	16/47	0.1703	CHORDC1;ST13;PHF6;ISYNA1;ACOT7;HSPA8;CBX3;HSPH1;HSP90AB1;SRP54;CCT3;MARCKSL1;LAMTOR3;EIF5;YWHAG;ZC3H11A
3598	prerank	msigdb.v7.5.1.symbols.gmt__GAVIN_FOXP3_TARGETS_CLUSTER_T7	-0.251492	-1.35535	0.0430108	0.366829	1	15/52	0.1637	LGALS1;IK;RUVBL1;ENO1;MDH1;PSTPIP2;SAR1A;MTHFD1;RAP1GDS1;CCT2;MCM6;EIF3B;UCK2;GDI2;ATP5F1B
3601	prerank	msigdb.v7.5.1.symbols.gmt__TRAVAGLINI_LUNG_BRONCHIAL_VESSEL_2_CELL	-0.235131	-1.35507	0.0273973	0.366988	1	22/68	0.1929	DDX5;SNRPD1;RBM8A;SFPQ;ETV6;HSPA8;ILF2;SAR1A;HNRNPM;ACTG1;DDX21;YWHAH;HSP90AB1;SNRPB2;EIF3I;CLIC4;SRSF3;WARS1;GNAI3;SMU1;SLC25A5;RBPMS
3622	prerank	msigdb.v7.5.1.symbols.gmt__MIR188_3P	-0.317434	-1.35405	0.0718232	0.368449	1	2025-07-24	0.0747	BRK1;TARDBP;SET;UBQLN4;ZNF384;CDK1;RAD21
3624	prerank	msigdb.v7.5.1.symbols.gmt__GOMF_PROTEIN_KINASE_C_BINDING	-0.364304	-1.35393	0.114035	0.368362	1	2025-07-16	0.1691	SRSF2;RACK1;HINT1;GLRX3;SQSTM1;PLEK;YWHAG
3640	prerank	msigdb.v7.5.1.symbols.gmt__GSE339_CD4POS_VS_CD8POS_DC_IN_CULTURE_UP	-0.238829	-1.35281	0.0352941	0.369914	1	14/58	0.1264	CHORDC1;KPNB1;PSMA6;TIMM8A;DDX5;VAPA;CBX3;NUDC;FKBP3;HSPH1;CPSF7;TPP2;MATR3;HSP90AA1
3641	prerank	msigdb.v7.5.1.symbols.gmt__GOBP_NEGATIVE_REGULATION_OF_PROTEIN_ACETYLATION	-0.413826	-1.35268	0.107527	0.369882	1	2025-03-10	0.0383	HINT2;PARK7;SET
3642	prerank	msigdb.v7.5.1.symbols.gmt__MODULE_118	-0.217482	-1.35266	0.04	0.369615	1	23/89	0.1321	RNASEH2A;PCNA;MCM4;DHFR;FEN1;CSE1L;DBN1;ARHGDIB;LCP1;PAICS;RCC1;CORO1A;ILF3;MCM2;CDK1;DDX21;HPRT1;POLD2;MCM6;FDPS;CALU;FADS2;EIF4EBP1
3644	prerank	msigdb.v7.5.1.symbols.gmt__KYNG_RESPONSE_TO_H2O2	-0.370009	-1.35255	0.0776256	0.369501	1	2025-05-15	0.1496	RPL7A;RCC1;TPT1;PFDN5;PPP1CA
3645	prerank	msigdb.v7.5.1.symbols.gmt__GOBP_DNA_GEOMETRIC_CHANGE	-0.25697	-1.35241	0.0526316	0.369482	1	13/46	0.1139	DHX9;HMGB3;MCM4;G3BP1;RUVBL1;MCM2;XRCC6;RUVBL2;MCM7;RFC3;SSBP1;RFC2;MCM6
3646	prerank	msigdb.v7.5.1.symbols.gmt__GSE5679_PPARG_LIGAND_ROSIGLITAZONE_VS_ROSIGLITAZONE_AND_RARA_AGONIST_AM580_TREATED_DC_UP	-0.247721	-1.35232	0.097561	0.369342	1	17/55	0.154	TFRC;TXNDC17;CARHSP1;PHF6;ACOT7;VRK1;PSMD7;FAM162A;FKBP1A;DYNLRB1;EFHD2;SLC25A13;PGAM1;UAP1L1;GNG10;MARCKSL1;ALDOC
3647	prerank	msigdb.v7.5.1.symbols.gmt__GSE15930_STIM_VS_STIM_AND_IFNAB_24H_CD8_T_CELL_DN	-0.259762	-1.35223	0.0576923	0.369229	1	1947-12-01	0.0976	SEC22B;VAPA;ENO1;PSTPIP2;KTN1;SAR1A;THOC7;CCDC6;PRAF2;CSRP1;SON;IQGAP2
3648	prerank	msigdb.v7.5.1.symbols.gmt__HAHTOLA_MYCOSIS_FUNGOIDES_CD4_DN	-0.252122	-1.35205	0.0446429	0.369218	1	22/51	0.2302	TARDBP;RBM8A;PAICS;KTN1;PEBP1;FAM162A;RAD21;HINT1;PRDX2;CACYBP;EIF1AX;EIF5B;LUC7L3;GORASP2;MRPL9;LCP2;KIF2A;DIMT1;FUBP1;SNX1;OLA1;IMPDH2
3660	prerank	msigdb.v7.5.1.symbols.gmt__GSE12845_PRE_GC_VS_DARKZONE_GC_TONSIL_BCELL_UP	-0.271529	-1.35124	0.0551181	0.370261	1	13/38	0.155	LARS1;KPNB1;UBE2L6;PCK2;APRT;FAM162A;DNASE2;TNPO1;HLA-E;HLA-C;PFDN5;ALDOC;HLA-A
3662	prerank	msigdb.v7.5.1.symbols.gmt__GSE2585_THYMIC_DC_VS_THYMIC_MACROPHAGE_DN	-0.255547	-1.35102	0.0208333	0.370307	1	1951-09-01	0.0593	RNASEH2A;RPS3A;ATP5MF;MCM4;IK;NME4;AATF;RPS17;AKR1A1
3668	prerank	msigdb.v7.5.1.symbols.gmt__GSE26156_DOUBLE_POSITIVE_VS_CD4_SINGLE_POSITIVE_THYMOCYTE_DN	-0.225149	-1.35059	0.05	0.370758	1	26/103	0.139	PSMB2;FARSA;PSMA6;FEN1;ENO1;PCK2;AHCY;ACOT7;PAICS;MRPL40;IPO5;MRPL23;CCT6A;DYNLL1;HNRNPAB;MTHFD1;CCDC6;RUVBL2;PARP1;RFC3;FSCN1;PSMD14;HSP90AB1;NME1;WDHD1;CCT5
3672	prerank	msigdb.v7.5.1.symbols.gmt__GOBP_DOPAMINE_METABOLIC_PROCESS	-0.497603	-1.35036	0.120996	0.370829	1	2025-04-07	0.1195	PARK7;HPRT1;ALDH2;VPS35
3677	prerank	msigdb.v7.5.1.symbols.gmt__HP_ATROPHY_DEGENERATION_INVOLVING_THE_CAUDATE_NUCLEUS	-0.567802	-1.35005	0.144928	0.371074	1	2025-02-05	0.0198	MT-ATP6;TIMM8A
3678	prerank	msigdb.v7.5.1.symbols.gmt__MOREAUX_MULTIPLE_MYELOMA_BY_TACI_DN	-0.223417	-1.35003	0.0425532	0.370828	1	16/86	0.1023	IK;G3BP1;SNRPD1;PRKDC;AIMP2;PSMA3;ILF3;PFDN4;MCM2;CDK1;UTP4;RUVBL2;MRPL43;CCT2;ACTL6A;SSBP1
3681	prerank	msigdb.v7.5.1.symbols.gmt__MODULE_81	-0.358778	-1.34999	0.110619	0.370593	1	2025-06-15	0.181	EIF5A;EIF3F;EIF4EBP1;EIF4A1;EIF3I;EIF6
3683	prerank	msigdb.v7.5.1.symbols.gmt__TRAVAGLINI_LUNG_BASOPHIL_MAST_2_CELL	-0.208953	-1.34991	0	0.370447	1	32/122	0.1465	HNRNPH3;ENSA;RPS4X;SRSF2;EIF5A;NME4;DDX5;DDAH2;RBM8A;VAPA;ST13;SFPQ;ARHGDIB;ACOT7;ILF2;RPL34;PTMA;PEBP1;HNRNPM;RBM39;CRBN;PRKAR1A;HSP90AB1;EIF1AX;BMP2K;POLR1F;CSDE1;PRDX6;BCAS2;PTGS1;SQSTM1;HSPA9
3685	prerank	msigdb.v7.5.1.symbols.gmt__GSE19401_UNSTIM_VS_RETINOIC_ACID_STIM_FOLLICULAR_DC_DN	-0.251141	-1.34979	0.0291262	0.370352	1	15/55	0.1481	ANPEP;SRSF2;MARS1;SRSF10;TXNL4A;SEPTIN11;RPL4;LSS;TNPO1;MCCC2;DDX6;FSCN1;SMARCE1;PSMD1;MARCKSL1
3687	prerank	msigdb.v7.5.1.symbols.gmt__BRACHAT_RESPONSE_TO_CAMPTOTHECIN_DN	-0.334952	-1.34971	0.101523	0.3702	1	2025-08-19	0.1678	ENO1;CDK1;FKBP3;ANP32E;STAT5A;SSB;GPI;RCN1
3696	prerank	msigdb.v7.5.1.symbols.gmt__MURARO_PANCREAS_ACINAR_CELL	-0.202918	-1.3493	0	0.370598	1	48/169	0.1528	ANPEP;RPS3A;RBM3;RPS4X;RPS3;RPL13A;RPL7A;VAPA;TKT;RACK1;AHCY;RRBP1;ETV6;SOD2;LRRC59;PABPC1;RPL34;PSMB10;CAPZA1;RPL4;PTMA;HLA-DRA;TMED2;PCBP2;FAM162A;FKBP1A;MSN;ACTG1;PABPC4;ALDH2;LDHB;IQGAP2;PGM1;RPN2;EIF3F;HLA-C;MCCC1;BCAT1;TPT1;PRDX6;EIF2S3;EIF4EBP1;RPS5;SQSTM1;MARCKSL1;JPT1;FKBP11;EEF1G
3715	prerank	msigdb.v7.5.1.symbols.gmt__GSE26669_CTRL_VS_COSTIM_BLOCK_MLR_CD4_TCELL_UP	-0.234304	-1.34785	0.0333333	0.372786	1	23/72	0.1572	HAT1;MARS1;ALYREF;PSMA3;PRKRA;GART;SAR1A;SND1;NOP2;MTHFD1;CCDC6;PSMD14;TRMT112;AARS1;FDPS;NOP56;STAT5A;PSMD1;OXCT1;GPI;STIP1;TIMM50;DNMT1
3720	prerank	msigdb.v7.5.1.symbols.gmt__GSE27786_BCELL_VS_MONO_MAC_UP	-0.229134	-1.34748	0.0172414	0.373104	1	22/83	0.1248	ATP5MF;PSMA6;MARS1;CREB1;RUVBL1;PFAS;SF3A3;PSMA3;BCLAF1;RCC2;PSMD3;CCT6A;DYNLL1;RAB10;MSN;CRBN;DDX46;CTCF;ELAC2;DNAJC9;NOP56;ENY2
3725	prerank	msigdb.v7.5.1.symbols.gmt__ZHANG_BREAST_CANCER_PROGENITORS_UP	-0.205372	-1.34714	0	0.373401	1	45/154	0.1669	HAT1;TFRC;DPY30;RPL15;RPS3;TMPO;PARK7;IK;SRSF10;MDH1;PHF6;SFPQ;AHCY;SMNDC1;PAICS;VDAC1;POLR1C;RIDA;ILF3;ATAD1;MCM2;RAD21;MTHFD1;NFYB;PARP1;ANP32E;EWSR1;ACTL6A;SSBP1;CTCF;DNAJC9;MATR3;MRPS31;SNRPB2;ARMC10;OXCT1;SSB;YWHAQ;STK26;EFTUD2;RFC1;SRSF3;SPIN1;XPO1;CRYZ
3729	prerank	msigdb.v7.5.1.symbols.gmt__FISCHER_G2_M_CELL_CYCLE	-0.252157	-1.34679	0.0425532	0.373725	1	1951-12-01	0.0935	HMGB3;ZNF207;TMPO;DR1;SFPQ;NUP50;CDK1;NUP35;RAD21;NFYB;PSMD11;ANP32E
3736	prerank	msigdb.v7.5.1.symbols.gmt__HP_TICS	-0.491157	-1.34601	0.137255	0.374755	1	2025-05-07	0.2205	CRKL;GATAD2B;MAPK1;SPTBN1;PUF60
3738	prerank	msigdb.v7.5.1.symbols.gmt__HP_BLURRED_VISION	-0.565154	-1.34596	0.104294	0.374543	1	2025-03-05	0.155	MT-ATP6;NOP56;HLA-A
3748	prerank	msigdb.v7.5.1.symbols.gmt__GOMF_S100_PROTEIN_BINDING	-0.508352	-1.34537	0.123746	0.375256	1	2025-04-06	0.2321	IQGAP1;CACYBP;EZR;S100A11
3754	prerank	msigdb.v7.5.1.symbols.gmt__GSE41087_WT_VS_FOXP3_MUT_ANTI_CD3_CD28_STIM_CD4_TCELL_UP	-0.265261	-1.34503	0.0514706	0.375567	1	14/37	0.1697	ANPEP;SRSF10;ETV6;LCP1;SOD2;RNPS1;HLA-DRA;RFTN1;DDX21;HLA-E;TPT1;MARCKSL1;EIF5;WARS1
3760	prerank	msigdb.v7.5.1.symbols.gmt__MIR378F	-0.481207	-1.34477	0.141892	0.374552	1	2025-03-07	0.1041	PTGES3;RAB10;RPN2
3761	prerank	msigdb.v7.5.1.symbols.gmt__MIR422A	-0.481207	-1.34477	0.141892	0.374552	1	2025-03-07	0.1041	PTGES3;RAB10;RPN2
3762	prerank	msigdb.v7.5.1.symbols.gmt__MIR378A_3P_MIR378C_MIR378D_MIR378I	-0.481207	-1.34477	0.141892	0.374552	1	2025-03-07	0.1041	PTGES3;RAB10;RPN2
3763	prerank	msigdb.v7.5.1.symbols.gmt__MIR378E	-0.481207	-1.34477	0.141892	0.374552	1	2025-03-07	0.1041	PTGES3;RAB10;RPN2
3764	prerank	msigdb.v7.5.1.symbols.gmt__MIR378B	-0.481207	-1.34477	0.141892	0.374552	1	2025-03-07	0.1041	PTGES3;RAB10;RPN2
3767	prerank	msigdb.v7.5.1.symbols.gmt__FARMER_BREAST_CANCER_CLUSTER_2	-0.547644	-1.34468	0.14377	0.374402	1	2025-02-05	0.0386	MCM4;PRKDC
3778	prerank	msigdb.v7.5.1.symbols.gmt__MIR5087	-0.32076	-1.34364	0.0977011	0.375951	1	2025-06-22	0.0834	HNRNPH3;KPNB1;GTF2I;ST13;ZNF384;RFTN1
3788	prerank	msigdb.v7.5.1.symbols.gmt__HP_BRANCHIAL_FISTULA	-0.497596	-1.34286	0.109489	0.376933	1	2025-05-07	0.2051	POLR1C;CRKL;TCOF1;MAPK1;POLR1D
3795	prerank	msigdb.v7.5.1.symbols.gmt__HOLLEMAN_VINCRISTINE_RESISTANCE_B_ALL_DN	-0.553566	-1.34254	0.11465	0.377232	1	2025-05-05	0.4476	NME2;RPLP2;CD44;PDLIM1;RPS15A
3797	prerank	msigdb.v7.5.1.symbols.gmt__MANNO_MIDBRAIN_NEUROTYPES_HPROGM	-0.293489	-1.34249	0.103659	0.377042	1	2025-08-27	0.1029	RNASEH2A;ENO1;MCM2;CDK1;IQGAP2;RFC3;ACTL6A;BDH2
3800	prerank	msigdb.v7.5.1.symbols.gmt__GENTILE_UV_RESPONSE_CLUSTER_D4	-0.310585	-1.3424	0.102273	0.376898	1	23/23	0.692	PHC2;RAD21;CLINT1;XPO1;RBM5;KPNA2;POGZ;DDX17;PDCD10;EEF1E1;THUMPD1;DDX3X;SNRNP40;ARF6;USP10;RAB1A;PUM1;GNAI1;HMGB2;ATP2A2;SPEN;UFL1;RAPGEF2
3801	prerank	msigdb.v7.5.1.symbols.gmt__GSE14415_INDUCED_TREG_VS_TCONV_UP	-0.254049	-1.34231	0.0190476	0.376737	1	15/56	0.1314	HAT1;LSM12;PSMB2;LGALS1;TKT;SNRPA1;RCC1;CDK1;PSMD3;RBBP7;MCM7;RFC3;PTMS;SLC25A13;NME1
3803	prerank	msigdb.v7.5.1.symbols.gmt__GSE2128_C57BL6_VS_NOD_THYMOCYTE_UP	-0.240572	-1.34215	0.0434783	0.376754	1	1960-12-01	0.0725	SNRPC;MRPL27;RALA;TMPO;KPNA3;CSE1L;ENO1;ALYREF;IPO5;PSMD7;CCT6A;HNRNPAB
3807	prerank	msigdb.v7.5.1.symbols.gmt__REACTOME_CELL_CYCLE_CHECKPOINTS	-0.20895	-1.34179	0	0.377067	1	26/123	0.1148	PSMA2;PSMA4;PSMB2;MCM4;PSMA6;PSME3;PSMB6;PSMB10;NUDC;PSMA3;RCC2;MCM2;CDK1;SUMO1;PSMD7;PSMD3;DYNLL1;PSMD11;MCM7;RFC3;YWHAH;RFC2;PSMD14;ANAPC7;MCM6;H4C1
3808	prerank	msigdb.v7.5.1.symbols.gmt__GOBP_CELL_CYCLE_DNA_REPLICATION_INITIATION	-0.564146	-1.3417	0.125382	0.376931	1	2025-02-05	0.0634	MCM4;MCM2
3809	prerank	msigdb.v7.5.1.symbols.gmt__SMID_BREAST_CANCER_BASAL_UP	-0.239576	-1.34162	0.0666667	0.376805	1	24/77	0.1766	PTK7;MCM4;TXNL4A;ENO1;DBN1;SET;SOD2;GART;MCM2;SSRP1;CDK1;RAD21;MSN;ANP32E;MCM7;LDHB;FSCN1;CALU;UCK2;STIP1;GDI2;CLIC4;WARS1;CDC5L
3811	prerank	msigdb.v7.5.1.symbols.gmt__GSE25087_FETAL_VS_ADULT_TREG_UP	-0.242692	-1.3416	0.0526316	0.376551	1	17/69	0.1211	TFRC;YY1;HMGB3;MRPL27;APOO;FEN1;TXNL4A;LRRC59;CASP3;MCM2;RAD21;SAP18;MCCC2;MYH10;GLO1;PSMD14;BCAT1
3813	prerank	msigdb.v7.5.1.symbols.gmt__SNRNP70_TARGET_GENES	-0.189896	-1.3415	0	0.376469	1	56/251	0.1295	TFRC;CBX1;RPL8;RPL15;RBM3;RPL6;MT-ATP6;PCNA;SRSF2;RPS3;RPL13A;TARDBP;DDX5;DDAH2;RPL7A;CSE1L;SRSF10;HNRNPC;RACK1;SET;AHCY;LRRC59;HSPA8;ILF2;MRPL40;RCC1;CBX3;APRT;SND1;PCBP2;DDX19B;PSMD3;HNRNPAB;UTP4;DYNLRB1;SEPTIN7;RPS15;RBM39;API5;RALY;MCM7;HNRNPL;LUC7L2;CACYBP;ARPC5L;GLO1;CPNE1;HSP90AB1;SRP54;DDX39B;RPF2;NOP56;TCP1;MATR3;SMARCE1;STAT5A
3814	prerank	msigdb.v7.5.1.symbols.gmt__GSE26343_UNSTIM_VS_LPS_STIM_MACROPHAGE_UP	-0.254623	-1.34149	0.0612245	0.376189	1	18/56	0.181	TIMM8A;SET;AHCY;HSPA8;RRP15;GART;SND1;UTP4;ERH;RSL1D1;PRDX6;NIFK;NME1;UCK2;EEF1G;SNRPA;LASP1;EIF6
3823	prerank	msigdb.v7.5.1.symbols.gmt__GSE36476_CTRL_VS_TSST_ACT_40H_MEMORY_CD4_TCELL_YOUNG_DN	-0.2435	-1.34106	0.08	0.376649	1	26/81	0.17	PCNA;MCM4;DHFR;FEN1;SRSF1;PCK2;AIMP2;ACOT7;PAICS;PFAS;IPO5;MCM2;ACTG1;HPRT1;ALDH2;MCM7;YWHAH;PGAM1;NME1;UCK2;STIP1;UMPS;TARS1;RFC4;WARS1;DCTPP1
3824	prerank	msigdb.v7.5.1.symbols.gmt__REACTOME_CONDENSATION_OF_PROPHASE_CHROMOSOMES	-0.525595	-1.341	0.116883	0.376481	1	2025-03-06	0.1148	SET;CDK1;H4C1
3832	prerank	msigdb.v7.5.1.symbols.gmt__FAN_EMBRYONIC_CTX_ASTROCYTE_1	-0.425164	-1.34049	0.147679	0.377086	1	2025-05-09	0.1753	EFHD2;LSS;FADS2;ALDOC;EZR
3857	prerank	msigdb.v7.5.1.symbols.gmt__GSE3982_NEUTROPHIL_VS_BCELL_DN	-0.22013	-1.33906	0.0392157	0.37929	1	28/82	0.2045	RPL8;YARS1;RPS4X;DHFR;RPL13A;NOLC1;AIMP2;MRPL40;PFDN4;FAM162A;RUVBL2;FAM136A;HINT1;RPN2;EIF3F;SSB;TARS1;EEF1G;CLIC4;CRYZ;RRM1;CUTA;AKR7A2;PRPF19;IARS1;KPNA2;UBR7;SDAD1
3859	prerank	msigdb.v7.5.1.symbols.gmt__GSE39152_SPLEEN_CD103_NEG_VS_BRAIN_CD103_POS_MEMORY_CD8_TCELL_DN	-0.313485	-1.33904	0.0985222	0.379037	1	2025-04-21	0.0533	GTF2I;PLD3;KARS1;NUDC
3862	prerank	msigdb.v7.5.1.symbols.gmt__STARK_PREFRONTAL_CORTEX_22Q11_DELETION_DN	-0.204938	-1.33871	0	0.379376	1	66/249	0.1496	PSMA2;CNDP2;RPL8;RPL15;TXNDC17;ATP5MF;SNRPC;SEC22B;TIMM23;PSMB6;ST13;PHC2;MRPL40;RPL34;POLR1C;ATP5PO;RPS17;NDUFA2;CBX3;NUDC;RPL4;PSMA3;NUDT21;NARS1;AKR1A1;SUMO1;FAM162A;FKBP3;DYNLL1;THOC7;DYNLRB1;SAP18;FAM136A;CLNS1A;PRAF2;PRDX2;CCT2;CWF19L1;LAMTOR1;NDUFV2;CACYBP;MRPS17;ARPC5L;EIF3F;PSMD14;TRMT112;MRPS22;FDPS;RHEB;VPS35;TCP1;NIFK;NME1;TLN1;HMOX2;PFDN5;BLVRA;CCT5;MPI;PSMB4;NDUFS3;CCT3;GPI;STIP1;DE…
3866	prerank	msigdb.v7.5.1.symbols.gmt__MIR4329	-0.351309	-1.3385	0.112195	0.379456	1	17/17	0.6509	DPY30;BCAT1;CSTF2;YWHAE;PPP2CA;HLA-DPB1;UBFD1;ARHGAP30;TOP2B;LEMD3;NAA15;DOCK2;NUP153;ZC3HAV1;ACTN4;CTBP2;CUL3
3875	prerank	msigdb.v7.5.1.symbols.gmt__GSE21670_UNTREATED_VS_TGFB_IL6_TREATED_CD4_TCELL_DN	-0.247837	-1.33792	0.032967	0.380166	1	1952-12-01	0.1167	RPS3A;RPL6;OCIAD1;SNRPA1;RPS17;ATAD1;SAR1A;TFAM;HINT1;RFC3;GMFG;FDPS
3876	prerank	msigdb.v7.5.1.symbols.gmt__LAIHO_COLORECTAL_CANCER_SERRATED_UP	-0.264264	-1.33791	0.0504202	0.379903	1	1941-10-01	0.0969	LGALS1;VAPA;HNRNPC;DPYSL2;HSPA8;CAPZA1;IQGAP1;PRKAR1A;ANP32E;NDUFV2
3879	prerank	msigdb.v7.5.1.symbols.gmt__GSE41867_NAIVE_VS_DAY30_LCMV_ARMSTRONG_MEMORY_CD8_TCELL_UP	-0.226569	-1.33782	0.037037	0.379772	1	18/78	0.1132	MRRF;DPY30;KPNB1;TMPO;SEC22B;TIMM23;ACOT7;DRG2;NUDC;ARF5;MRPL23;NUP50;SAP18;HINT1;LAMTOR1;RBM4;PGM1;ANAPC7
3886	prerank	msigdb.v7.5.1.symbols.gmt__MIR3663_5P	-0.389598	-1.33733	0.148305	0.380317	1	2025-05-12	0.1408	TMPO;VAPA;RAD21;SMARCE1;NFE2
3887	prerank	msigdb.v7.5.1.symbols.gmt__KYNG_RESPONSE_TO_H2O2_VIA_ERCC6_DN	-0.319213	-1.33725	0.0899471	0.380158	1	2025-07-20	0.1452	RPL7A;PSMB6;RACK1;RCC1;RBM10;RPS5;MAPK1
3890	prerank	msigdb.v7.5.1.symbols.gmt__GSE3982_EFF_MEMORY_CD4_TCELL_VS_TH2_DN	-0.227633	-1.3371	0.0227273	0.380129	1	20/92	0.101	RNASEH2A;PSMA2;U2AF2;CSE1L;ELAVL1;TKT;ENO1;THRAP3;SFPQ;ACOT7;MRPL40;MRPL12;PFDN4;CDK1;FKBP1A;HNRNPM;PSMD11;CLNS1A;MYH10;LUC7L2
3893	prerank	msigdb.v7.5.1.symbols.gmt__TSENG_IRS1_TARGETS_UP	-0.272148	-1.33684	0.0662252	0.380282	1	14/36	0.1945	YARS1;FEN1;DBN1;ST13;NARS1;XRCC6;ACLY;HSPA4;NOP56;UCK2;HSPA9;TMEM97;SF3A1;IARS1
3896	prerank	msigdb.v7.5.1.symbols.gmt__GOBP_REGULATION_OF_TELOMERASE_ACTIVITY	-0.328762	-1.33632	0.0849057	0.38089	1	2025-08-17	0.1559	CCT4;PTGES3;CCT2;HSP90AB1;TCP1;HSP90AA1;MAPK1;HNRNPD
3903	prerank	msigdb.v7.5.1.symbols.gmt__AIZARANI_LIVER_C5_NK_NKT_CELLS_3	-0.328796	-1.33601	0.102041	0.381183	1	2025-08-21	0.1609	CELF2;ARHGDIB;LCP1;CORO1A;ARPC5L;CTSW;MAPK1;PLEK
3909	prerank	msigdb.v7.5.1.symbols.gmt__GOBP_REGULATION_OF_OXIDATIVE_STRESS_INDUCED_CELL_DEATH	-0.332031	-1.33548	0.103093	0.38183	1	2025-06-19	0.0847	PARK7;UBQLN1;RACK1;SFPQ;SOD2;PARP1
3910	prerank	msigdb.v7.5.1.symbols.gmt__GSE24634_TEFF_VS_TCONV_DAY5_IN_CULTURE_UP	-0.21628	-1.33534	0.0175439	0.381792	1	18/89	0.1164	HMGB3;DHFR;FEN1;LRRC59;MRPL40;RCC1;NUDC;IPO5;MCM2;MRPL23;RAP1GDS1;PSMD11;MCAT;MCM7;CACYBP;SNU13;GLO1;ELAC2
3911	prerank	msigdb.v7.5.1.symbols.gmt__BUSSLINGER_DUODENAL_EARLY_IMMATURE_ENTEROCYTES	-0.253342	-1.3353	0.0619469	0.38156	1	1941-09-01	0.0599	ANPEP;RPL8;RPL6;SMIM24;PCK2;VDAC1;ATP5PO;AKR1A1;PEBP1
3912	prerank	msigdb.v7.5.1.symbols.gmt__GTF2A2_TARGET_GENES	-0.208027	-1.33524	0.0232558	0.381375	1	22/110	0.1142	TFRC;RPL8;RPL15;RPS3A;SRSF2;RPS3;C11orf98;TMPO;DDX5;G3BP1;SFPQ;PABPC1;RPL4;CLPX;ACTG1;PABPC4;PRDX2;CSRP1;HLA-E;FSCN1;ARPC5L;HSP90AB1
3917	prerank	msigdb.v7.5.1.symbols.gmt__GSE46606_IRF4HIGH_VS_WT_CD40L_IL2_IL5_DAY3_STIMULATED_BCELL_DN	-0.246524	-1.3351	0.10084	0.381356	1	15/48	0.1531	DHRS1;MRPL27;UBE2L6;ENO1;ARHGDIB;SOD2;ATP5PO;PSMB10;HLA-DRA;PRDX2;RPN2;CSDE1;NDUFS3;GPI;TBL1XR1
3918	prerank	msigdb.v7.5.1.symbols.gmt__GSE26669_CTRL_VS_COSTIM_BLOCK_MLR_CD8_TCELL_UP	-0.218048	-1.33497	0.0454545	0.381304	1	23/85	0.1615	PSMA2;PSMA4;SNRPC;LGALS1;FARSA;ZNF207;EIF5A;FEN1;TKT;RSRC1;CCT6A;DYNLL1;MTHFD1;HPRT1;TFB1M;SLC25A13;TCP1;NME1;PSMB4;PGD;TARS1;GSTO1;NME2
3926	prerank	msigdb.v7.5.1.symbols.gmt__MIR6751_3P	-0.435334	-1.33442	0.144366	0.381714	1	2025-05-09	0.2296	SET;GLO1;MAPK1;FAM98A;OLA1
3927	prerank	msigdb.v7.5.1.symbols.gmt__MIR1199_5P	-0.435334	-1.33442	0.144366	0.381714	1	2025-05-09	0.2296	SET;GLO1;MAPK1;FAM98A;OLA1
3929	prerank	msigdb.v7.5.1.symbols.gmt__SIMBULAN_PARP1_TARGETS_DN	-0.513341	-1.33435	0.148026	0.381536	1	2025-02-06	0.0383	PCNA;SET
3935	prerank	msigdb.v7.5.1.symbols.gmt__AFFAR_YY1_TARGETS_DN	-0.248296	-1.33396	0.0454545	0.381939	1	17/56	0.1361	HMGB3;MCM4;CREB1;FEN1;API5;ANP32E;MCM7;HLA-E;TFB1M;MCM6;FDPS;BCAT1;TCP1;FADS2;MSH2;PTGS1;PFDN5
3946	prerank	msigdb.v7.5.1.symbols.gmt__DOANE_BREAST_CANCER_CLASSES_DN	-0.430678	-1.33344	0.115242	0.382565	1	2025-05-09	0.1575	ANP32E;FSCN1;CALU;DEK;PAPSS1
3948	prerank	msigdb.v7.5.1.symbols.gmt__GSE6259_CD4_TCELL_VS_CD8_TCELL_UP	-0.296302	-1.3334	0.105263	0.382331	1	2025-09-27	0.1377	TIMM23;PFAS;FAM162A;NUP35;PRDX2;MYH10;RPN2;SLC25A13;PA2G4
3949	prerank	msigdb.v7.5.1.symbols.gmt__GOBP_RESPONSE_TO_ZINC_ION	-0.504173	-1.33339	0.155116	0.38207	1	2025-03-06	0.0847	CREB1;SOD2;PARP1
3959	prerank	msigdb.v7.5.1.symbols.gmt__GOCC_NLS_DEPENDENT_PROTEIN_NUCLEAR_IMPORT_COMPLEX	-0.496998	-1.33242	0.132404	0.383463	1	2025-03-07	0.1035	KPNB1;KPNA3;MYBBP1A
3960	prerank	msigdb.v7.5.1.symbols.gmt__GSE3039_B2_VS_B1_BCELL_DN	-0.249699	-1.3324	0.0625	0.383211	1	17/51	0.1813	YARS1;PTK7;LGALS1;ARHGDIB;ILF2;RAB7A;EFHD2;ACTG1;UBE2A;BCAT1;CCAR2;RNASEH2C;GPI;SNRPA;ATP5F1B;DCTPP1;SCLY
3968	prerank	msigdb.v7.5.1.symbols.gmt__HP_ELFIN_FACIES	-0.478724	-1.33186	0.137324	0.383891	1	2025-04-07	0.1684	FARSA;GTF2I;RFC2;BAZ1B
3972	prerank	msigdb.v7.5.1.symbols.gmt__GOMF_EXOGENOUS_PROTEIN_BINDING	-0.408699	-1.33152	0.137255	0.384204	1	2025-03-10	0.0668	ANPEP;TFRC;CDK1
3978	prerank	msigdb.v7.5.1.symbols.gmt__GSE32164_RESTING_DIFFERENTIATED_VS_ALTERNATIVELY_ACT_M2_MACROPHAGE_UP	-0.26434	-1.33117	0.0630631	0.384486	1	1938-11-01	0.1408	PCNA;MRPL27;AHCY;ALYREF;GART;CDK1;CCT6A;TFAM;LAMTOR1;DNAJC9;NFE2
3981	prerank	msigdb.v7.5.1.symbols.gmt__GSE15930_NAIVE_VS_24H_IN_VITRO_STIM_CD8_TCELL_DN	-0.209328	-1.33103	0.0645161	0.38444	1	36/113	0.1794	CBX1;TIMM8A;BLMH;NME4;AIMP2;ACOT7;SOD2;RCC1;MCM2;CDK1;FAM162A;CCT6A;NOP2;POLR1A;MRPL2;RFC2;RPRD1B;POLD2;MRPS22;RPF2;TAMM41;PGAM1;RBM10;IFT27;HDHD2;RRP1B;CCT3;CLIC4;LUC7L3;RFC4;DCTPP1;RRM1;PAFAH1B2;TMEM97;SRM;ALDH18A1
3993	prerank	msigdb.v7.5.1.symbols.gmt__MIR103A_1_5P	-0.294627	-1.33032	0.100559	0.385407	1	2025-11-27	0.1499	RALA;G3BP1;SRSF1;ABHD10;TNPO1;SON;UBE2A;GLO1;RHEB;JPT1;DUSP3
4002	prerank	msigdb.v7.5.1.symbols.gmt__TRAVAGLINI_LUNG_CAPILLARY_INTERMEDIATE_2_CELL	-0.197055	-1.32994	0.0625	0.385773	1	30/146	0.1214	HNRNPH3;ENSA;BRK1;LGALS1;UBE2L6;PSMA6;RALA;IK;DDAH2;CARHSP1;SET;DPYSL2;RPL34;NDUFA2;KTN1;PTMA;HLA-DRA;FKBP1A;DYNLRB1;FKBP8;HNRNPM;SAP18;SEPTIN7;ANP32E;LAMTOR1;PCNP;GMFG;PTMS;CSDE1;TPT1
4012	prerank	msigdb.v7.5.1.symbols.gmt__MIR5003_3P	-0.247375	-1.3294	0.0495049	0.386418	1	1953-09-01	0.0656	LARS1;YY1;DHFR;TMPO;CREB1;TARDBP;SNIP1;IPO5;NUP50
4013	prerank	msigdb.v7.5.1.symbols.gmt__GNATENKO_PLATELET_SIGNATURE	-0.371992	-1.32935	0.0944206	0.386206	1	2025-06-13	0.1317	PTMA;DYNLL1;HLA-E;YWHAH;HLA-C;TLN1
4023	prerank	msigdb.v7.5.1.symbols.gmt__MEISSNER_NPC_ICP_WITH_H3K4ME3	-0.506737	-1.32859	0.145963	0.387343	1	2025-03-06	0.1415	RBM4;PRPF31;MPI
4025	prerank	msigdb.v7.5.1.symbols.gmt__REACTOME_DEPOLYMERISATION_OF_THE_NUCLEAR_LAMINA	-0.479983	-1.32854	0.161172	0.387142	1	2025-05-07	0.2447	TMPO;CDK1;EMD;LMNA;LMNB1
4026	prerank	msigdb.v7.5.1.symbols.gmt__MIR449C_5P	-0.280139	-1.3285	0.0884354	0.386645	1	1932-07-01	0.0439	CELF2;RALA;CREB1;ELAVL1;SNIP1;PHF6;LCP1
4027	prerank	msigdb.v7.5.1.symbols.gmt__MIR34B_5P	-0.280139	-1.3285	0.0884354	0.386645	1	1932-07-01	0.0439	CELF2;RALA;CREB1;ELAVL1;SNIP1;PHF6;LCP1
4034	prerank	msigdb.v7.5.1.symbols.gmt__GOMF_RECEPTOR_TYROSINE_KINASE_BINDING	-0.359815	-1.32822	0.13615	0.38682	1	2025-06-14	0.1691	PCNA;RACK1;CRKL;SQSTM1;DUSP3;YWHAG
4038	prerank	msigdb.v7.5.1.symbols.gmt__GSE20715_0H_VS_48H_OZONE_LUNG_DN	-0.232309	-1.32773	0.025	0.38739	1	16/67	0.1233	CHORDC1;HAT1;FEN1;UBQLN1;DR1;HSPA8;ILF2;CDK1;CCT6A;DYNLL1;MCM7;HSPH1;YWHAH;CACYBP;HSP90AB1;PRDX6
4040	prerank	msigdb.v7.5.1.symbols.gmt__GSE1460_DP_THYMOCYTE_VS_NAIVE_CD4_TCELL_ADULT_BLOOD_UP	-0.23762	-1.32768	0.0625	0.387193	1	18/60	0.1848	KPNB1;HMGB3;ZNF207;PSMA6;PSMB6;ACOT7;SND1;HNRNPAB;MCM7;MYH10;HSPH1;FDPS;ENY2;MARCKSL1;PPP1CA;SRSF3;EZR;LDAH
4045	prerank	msigdb.v7.5.1.symbols.gmt__GSE5099_DAY3_VS_DAY7_MCSF_TREATED_MACROPHAGE_DN	-0.267773	-1.32726	0.0819672	0.387643	1	1938-08-01	0.0938	HNRNPH3;HMGB3;HNRNPC;PHF6;SFPQ;GATAD2B;CORO1C;SON
4066	prerank	msigdb.v7.5.1.symbols.gmt__TBX1_TARGET_GENES	-0.244989	-1.32589	0.0377358	0.389878	1	15/49	0.1487	RPS3A;SAP30BP;SNRPD1;SEC22B;RACK1;ACOT7;RCC1;SF3A3;ILF3;PCBP2;EIF3F;RCOR1;PFDN5;PRPF6;EIF4A1
4069	prerank	msigdb.v7.5.1.symbols.gmt__YAO_TEMPORAL_RESPONSE_TO_PROGESTERONE_CLUSTER_7	-0.276982	-1.32568	0.0942029	0.389951	1	1932-09-01	0.1088	PSMA2;HNRNPC;SOD2;RAB7A;INTS5;FAM136A;MRPL43;HSPA4;ETF1
4071	prerank	msigdb.v7.5.1.symbols.gmt__MELLMAN_TUT1_TARGETS_UP	-0.396686	-1.32561	0.148551	0.38981	1	2025-03-11	0.0665	SF3B6;TKT;PTBP1
4072	prerank	msigdb.v7.5.1.symbols.gmt__SAKAI_TUMOR_INFILTRATING_MONOCYTES_DN	-0.264997	-1.32558	0.0629921	0.389567	1	1941-12-01	0.1308	CCT4;PCNA;GTF2I;SRSF1;RBM8A;PTGES3;FKBP3;PRDX2;PRKAR1A;PRPF4B;PRDX6;SNRPB2
4073	prerank	msigdb.v7.5.1.symbols.gmt__GSE28737_FOLLICULAR_VS_MARGINAL_ZONE_BCELL_BCL6_HET_DN	-0.269147	-1.32552	0.0921986	0.389401	1	1936-11-01	0.1565	TXNDC17;PSMA4;UBE2L6;SRSF1;DDX50;MSN;PRKAR1A;AARS1;STAT5A;PRPF6;GATAD2A
4075	prerank	msigdb.v7.5.1.symbols.gmt__SETLUR_PROSTATE_CANCER_TMPRSS2_ERG_FUSION_UP	-0.297082	-1.32551	0.133333	0.389146	1	2025-10-24	0.1794	PTK7;DBN1;ARHGDIB;SAFB;TPP2;SNRPB2;MTA1;PGD;EIF5;ALDH18A1
4090	prerank	msigdb.v7.5.1.symbols.gmt__GOBP_MRNA_ALTERNATIVE_POLYADENYLATION	-0.564427	-1.32468	0.13141	0.390288	1	2025-02-05	0.112	NUDT21;CPSF7
4094	prerank	msigdb.v7.5.1.symbols.gmt__GROSS_HYPOXIA_VIA_ELK3_UP	-0.236944	-1.32453	0.0740741	0.390253	1	13/57	0.1258	TFRC;RBM3;SRSF2;TARDBP;SRSF1;SRSF10;CASP3;GART;RCC2;CORO1C;EIF1AX;DDX39B;PGAM1
4099	prerank	msigdb.v7.5.1.symbols.gmt__REACTOME_BIOLOGICAL_OXIDATIONS	-0.261922	-1.32439	0.0629921	0.390214	1	15/38	0.1747	ACSS1;CNDP2;ABHD10;AHCY;PTGES3;AKR1A1;ALDH2;TRMT112;HSP90AB1;PTGS1;GGCT;GSTO1;PAPSS1;MAT2B;AKR7A2
4100	prerank	msigdb.v7.5.1.symbols.gmt__GSE3982_BASOPHIL_VS_TH1_DN	-0.234169	-1.32435	0.0588235	0.389998	1	25/68	0.2073	YARS1;PSMB2;HMGB3;EIF5A;ENO1;PAICS;ILF3;RSRC1;MTHFD1;MRPL4;YWHAH;AARS1;DNAJC9;MSH2;NME1;GGCT;RRM1;EEF2;TMEM97;PRPF19;ALDH18A1;SNRPF;IARS1;LIMA1;NASP
4107	prerank	msigdb.v7.5.1.symbols.gmt__GOBP_POSTREPLICATION_REPAIR	-0.355451	-1.32405	0.106481	0.390251	1	2025-04-15	0.1299	PCNA;UBE2A;POLD2;MSH2
4140	prerank	msigdb.v7.5.1.symbols.gmt__REACTOME_MITOTIC_METAPHASE_AND_ANAPHASE	-0.206068	-1.32251	0.04	0.392697	1	23/123	0.0919	PSMA2;PSMA4;KPNB1;PSMB2;PSMA6;PSME3;TMPO;PSMB6;RCC1;PSMB10;NUDC;PSMA3;RCC2;CDK1;SUMO1;VRK1;PSMD7;PSMD3;NUP35;DYNLL1;RAD21;PSMD11;TNPO1
4145	prerank	msigdb.v7.5.1.symbols.gmt__GSE37532_WT_VS_PPARG_KO_VISCERAL_ADIPOSE_TISSUE_TREG_UP	-0.241738	-1.32231	0.043956	0.392765	1	15/48	0.1753	DPY30;HMGB3;TMPO;CARHSP1;IQGAP1;HNRNPM;DCTN2;CTCF;JPT1;DEK;PAPSS1;CLIC4;RFC4;RRM1;EZR
4146	prerank	msigdb.v7.5.1.symbols.gmt__GOBP_BIOLOGICAL_PROCESS_INVOLVED_IN_INTERACTION_WITH_SYMBIONT	-0.327928	-1.32227	0.1	0.392546	1	2025-04-21	0.0467	SAP30BP;TARDBP;VAPA;HSPA8
4148	prerank	msigdb.v7.5.1.symbols.gmt__E2F1_UP.V1_UP	-0.237188	-1.32208	0.0625	0.392612	1	24/68	0.1932	HMGB3;MCM4;PSME3;NOLC1;FEN1;KPNA3;ELAVL1;TFAM;PARP1;DDX46;NOP56;WDHD1;UCK2;RRP1B;MPG;HDGFL2;USP39;CRYZ;DCTPP1;RRM1;ERMP1;EIF6;NUP43;KIF2A
4150	prerank	msigdb.v7.5.1.symbols.gmt__GSE37532_TREG_VS_TCONV_PPARG_KO_CD4_TCELL_FROM_VISCERAL_ADIPOSE_TISSUE_UP	-0.232486	-1.32195	0.0338983	0.392565	1	13/64	0.08	PSMA6;TIMM8A;NOLC1;SNRPD1;TIMM23;AHCY;SNRPA1;PAICS;LRRC59;ATP5PO;SND1;UTP4;MTA2
4151	prerank	msigdb.v7.5.1.symbols.gmt__E2F1_Q6_01	-0.218165	-1.32194	0.0714286	0.392303	1	22/84	0.1198	PCNA;SRSF2;MCM4;TMPO;NOLC1;SRSF1;PPP1R8;PRKDC;MRPL40;HNRNPR;PTMA;ILF3;MCM2;SUMO1;NUMA1;MCM7;MYH10;CPSF7;MCM6;CTCF;EIF1AX;DNAJC9
4152	prerank	msigdb.v7.5.1.symbols.gmt__GSE25123_WT_VS_PPARG_KO_MACROPHAGE_IL4_STIM_UP	-0.315654	-1.32193	0.0988372	0.39204	1	2025-06-22	0.0922	RPS3;TIMM8A;NME4;MTHFD1;PARP1;ALDH2
4167	prerank	msigdb.v7.5.1.symbols.gmt__LEE_BMP2_TARGETS_DN	-0.182688	-1.32105	0	0.393255	1	93/400	0.149	CHORDC1;HAT1;TFRC;LSM12;RBM3;KPNB1;MCM4;PSME3;TIMM8A;MARS1;NOLC1;MAK16;TARDBP;FEN1;G3BP1;SRSF1;CSE1L;ABHD10;RUVBL1;UBQLN1;TIMM23;SRSF10;PPP1R8;SFPQ;SNRPA1;LRRC59;HSPA8;ILF2;PFAS;RRP15;RCC1;NARS1;GART;RCC2;RNPS1;PFDN4;MCM2;XRCC6;NUP50;VRK1;TRA2A;FKBP3;NUP35;CCT6A;HNRNPAB;UTP4;NOP2;MTHFD1;POLR1A;RUVBL2;FAM136A;PARP1;DDX21;CLNS1A;HSPA4;PRPF4B;ANP32E;MCM7;HSPH1;ACTL6A;MYBBP1A;CACYBP;FSCN1;LSM8;SNU13;…
4170	prerank	msigdb.v7.5.1.symbols.gmt__GOMF_CADHERIN_BINDING_INVOLVED_IN_CELL_CELL_ADHESION	-0.442138	-1.32086	0.128676	0.393309	1	2025-08-08	0.5593	RAB10;PPP1CA;S100A11;ANXA1;ANXA2;TMOD3;PDLIM1;PDLIM5
4174	prerank	msigdb.v7.5.1.symbols.gmt__TRAVAGLINI_LUNG_PERICYTE_CELL	-0.437383	-1.32076	0.130268	0.393194	1	2025-05-09	0.1013	ARHGDIB;DPYSL2;EFHD2;RFTN1;GMFG
4182	prerank	msigdb.v7.5.1.symbols.gmt__GSE9006_TYPE_1_DIABETES_AT_DX_VS_1MONTH_POST_DX_PBMC_DN	-0.25902	-1.32053	0.064	0.393323	1	17/43	0.1757	RPL15;APOO;TIMM8A;RPL7A;MDH1;NOP2;HINT1;GMFG;DCTN2;MCCC1;PFDN5;DUSP3;EIF5B;GSTO1;EIF5;PAFAH1B2;TFG
4192	prerank	msigdb.v7.5.1.symbols.gmt__GSE411_100MIN_VS_400MIN_IL6_STIM_MACROPHAGE_DN	-0.217998	-1.31978	0.037037	0.394352	1	21/96	0.1233	PSMA4;MAK16;SNRPD1;PSMB6;HNRNPC;AHCY;AIMP2;SEPTIN11;POLR1C;RCC1;PSMA3;ILF3;PSMD7;FAM162A;HINT1;HPRT1;PRPF31;MRPS22;POLR1F;CALU;PRDX6
4193	prerank	msigdb.v7.5.1.symbols.gmt__GOBP_RIBONUCLEOSIDE_TRIPHOSPHATE_BIOSYNTHETIC_PROCESS	-0.291998	-1.3197	0.0972222	0.394206	1	13/32	0.1838	MT-ATP6;ATP5MF;NME4;ENO1;ATP5PO;PARP1;SLC25A13;NME1;UCK2;NME2;ATP5F1B;ATP5F1A;NUDT2
4199	prerank	msigdb.v7.5.1.symbols.gmt__GSE7568_IL4_VS_IL4_AND_DEXAMETHASONE_TREATED_MACROPHAGE_UP	-0.224873	-1.31893	0.0392157	0.395265	1	24/80	0.1528	DPY30;LGALS1;PSMA6;BLMH;HNRNPC;LCP1;PABPC1;ALYREF;NDUFA2;SF3A3;IPO5;RBBP7;API5;ANP32E;RFC2;EIF1AX;BCAT1;WDR1;WDHD1;IFT27;PGD;PTPN6;DEK;EEF1G
4206	prerank	msigdb.v7.5.1.symbols.gmt__RHODES_UNDIFFERENTIATED_CANCER	-0.272641	-1.31855	0.0727273	0.395682	1	2025-10-31	0.1314	PCNA;ILF2;MCM2;CDK1;CCT6A;RAD21;SSBP1;PSMD14;MCM6;NME1
4213	prerank	msigdb.v7.5.1.symbols.gmt__GOBP_INTRINSIC_APOPTOTIC_SIGNALING_PATHWAY_IN_RESPONSE_TO_OXIDATIVE_STRESS	-0.359096	-1.3183	0.146789	0.395874	1	2025-05-15	0.0847	PARK7;UBQLN1;SFPQ;SOD2;PARP1
4216	prerank	msigdb.v7.5.1.symbols.gmt__GSE37605_TREG_VS_TCONV_C57BL6_FOXP3_FUSION_GFP_UP	-0.398368	-1.31805	0.133858	0.396018	1	2025-04-11	0.154	RBM3;RPL7A;HSPA4;ALDOC
4234	prerank	msigdb.v7.5.1.symbols.gmt__GSE13738_RESTING_VS_TCR_ACTIVATED_CD4_TCELL_DN	-0.240632	-1.31659	0.0674157	0.398385	1	15/58	0.1393	TFRC;YARS1;TXNDC17;PARK7;TIMM23;TXNL4A;PFDN4;THOC7;EFHD2;RFTN1;SLC25A13;BMP2K;BCAT1;PGAM1;PRPF6
4239	prerank	msigdb.v7.5.1.symbols.gmt__GOMF_STRUCTURAL_MOLECULE_ACTIVITY	-0.199548	-1.31636	0	0.39854	1	33/164	0.1245	RPL8;RPL15;RPS3A;RPL6;RPS4X;MRPL27;RPS3;RPL13A;MRPS34;RPL7A;RPS4Y2;RPL34;MRPL12;RPS17;RPL4;MRPL23;NUP35;SEPTIN7;CCDC6;MSN;ACTG1;RPS15;MRPL43;PSMD11;MRPL4;NUMA1;CSRP1;MRPL2;MRPS17;MRPS22;MRPS14;MATR3;MRPS31
4240	prerank	msigdb.v7.5.1.symbols.gmt__GSE25085_FETAL_LIVER_VS_ADULT_BM_SP4_THYMIC_IMPLANT_UP	-0.249346	-1.31633	0.0416667	0.398308	1	19/51	0.2083	TMPO;RACK1;AHCY;PAICS;RPL34;DDX50;NUP50;MTA2;EIF2S3;ACP6;PFDN5;RPS5;STK26;TNFAIP8L2;PTRH2;TOMM22;PDCD4;DAP3;CHCHD3
4245	prerank	msigdb.v7.5.1.symbols.gmt__GOBP_POSITIVE_REGULATION_OF_CYTOPLASMIC_TRANSLATION	-0.499417	-1.31619	0.166667	0.398286	1	2025-04-06	0.1559	DHX9;PABPC1;CSDE1;HNRNPD
4255	prerank	msigdb.v7.5.1.symbols.gmt__WP_ENDOPLASMIC_RETICULUM_STRESS_RESPONSE_IN_CORONAVIRUS_INFECTION	-0.396266	-1.31574	0.138462	0.398817	1	2025-07-11	0.2324	PPP1R8;PPP1CA;PPP1R9B;PPP1CB;EIF2S1;PPP1R10;PPP1R7
4257	prerank	msigdb.v7.5.1.symbols.gmt__BURTON_ADIPOGENESIS_2	-0.313087	-1.31563	0.125714	0.398744	1	2025-11-22	0.1779	SFPQ;HSPH1;BCAT1;NOP56;PRDX6;PA2G4;PGD;FTSJ3;GSTO1;CLIC4;SRM
4258	prerank	msigdb.v7.5.1.symbols.gmt__GSE27291_0H_VS_6H_STIM_GAMMADELTA_TCELL_DN	-0.261525	-1.31563	0.0884956	0.398465	1	19/42	0.197	CCT4;SNRPC;TIMM23;THRAP3;AHCY;ATAD1;PFDN4;NUP50;RUVBL2;CSDE1;MRPS31;SMARCE1;POLR2H;HSPA9;ALDH18A1;TOMM22;LDAH;CCT7;AHCYL1
4260	prerank	msigdb.v7.5.1.symbols.gmt__MEDINA_SMARCA4_TARGETS	-0.546506	-1.31549	0.132492	0.398403	1	2025-03-05	0.1913	CLPX;RBM4;SMARCA2
4261	prerank	msigdb.v7.5.1.symbols.gmt__DIRMEIER_LMP1_RESPONSE_EARLY	-0.529906	-1.31548	0.129129	0.398146	1	2025-03-05	0.1741	LCP1;HSP90AB1;EEF2
4265	prerank	msigdb.v7.5.1.symbols.gmt__REACTOME_RNA_POLYMERASE_I_TRANSCRIPTION_INITIATION	-0.303586	-1.31533	0.09375	0.398119	1	2025-12-26	0.1829	POLR1C;POLR2E;RBBP7;POLR1A;MTA2;GATAD2B;POLR1F;MTA1;POLR2H;GATAD2A;UBTF;CHD4
4269	prerank	msigdb.v7.5.1.symbols.gmt__LOPEZ_TRANSLATION_VIA_FN1_SIGNALING	-0.331804	-1.31517	0.130045	0.398122	1	2025-04-17	0.0665	SNRPD1;PTMA;ILF3;PTBP1
4274	prerank	msigdb.v7.5.1.symbols.gmt__GSE3691_IFN_PRODUCING_KILLER_DC_VS_PLASMACYTOID_DC_SPLEEN_DN	-0.227555	-1.31501	0.0864198	0.398113	1	1964-10-01	0.0411	DHX9;EIF5A;TIMM8A;MAK16;SRSF1;SNIP1;THRAP3;SFPQ;KARS1;ETV6
4278	prerank	msigdb.v7.5.1.symbols.gmt__LAU_APOPTOSIS_CDKN2A_UP	-0.328027	-1.31483	0.107143	0.398172	1	2025-09-19	0.2061	PCNA;DAP;BCLAF1;RAD21;ACIN1;DIABLO;PTRH2;PDCD4;PAK2
4280	prerank	msigdb.v7.5.1.symbols.gmt__GSE25087_FETAL_VS_ADULT_TCONV_UP	-0.229084	-1.31479	0.0506329	0.397967	1	22/65	0.1678	PSMA2;BRK1;EIF5A;KARS1;LRRC59;NDUFB3;PRPF4;APRT;DYNLL1;CCT2;MCCC2;SSBP1;FSCN1;PSMD14;NIFK;NME1;EIF4EBP1;NDUFS3;STIP1;TARS1;HNRNPK;RCN1
4281	prerank	msigdb.v7.5.1.symbols.gmt__KIM_ALL_DISORDERS_OLIGODENDROCYTE_NUMBER_CORR_UP	-0.18916	-1.3147	0	0.397835	1	68/284	0.1496	ENSA;RPL8;YARS1;ATP5MF;RPS4X;SNRPC;LGALS1;FARSA;RPS3;PSMA6;TKT;PSMB6;ENO1;MDH1;DBN1;RACK1;AHCY;DPYSL2;ACOT7;MRPL40;NDUFB3;ATP5PO;PSMB10;RPS17;POLR2E;NUDC;CORO1A;NARS1;AKR1A1;PEBP1;RNPS1;ARF5;MRPL23;TMED2;SUMO1;PSMD7;FKBP1A;ACTG1;RUVBL2;HINT1;PARP1;CLNS1A;PRAF2;CCT2;CSRP1;ALDH2;LDHB;DCTN2;SNU13;EIF3F;GLO1;AARS1;CTCF;FDPS;TCP1;FADS2;CAP1;RBM10;PFDN5;GGCT;PSMB4;YWHAQ;NDUFS3;CCT3;GPI;MARCKSL1;STIP1;P…
4282	prerank	msigdb.v7.5.1.symbols.gmt__GSE7460_TREG_VS_TCONV_ACT_WITH_TGFB_DN	-0.296753	-1.31468	0.0728477	0.397596	1	1931-11-01	0.1747	RPS3A;RPL7A;PLD3;DAP;INTS5;MRPL4;UCK2;OXCT1;SQSTM1;EEF1G;AKR7A2
4298	prerank	msigdb.v7.5.1.symbols.gmt__GOBP_REGULATION_OF_DEOXYRIBONUCLEASE_ACTIVITY	-0.545092	-1.31326	0.143302	0.399877	1	2025-02-05	0.0169	PCNA;RPS3
4315	prerank	msigdb.v7.5.1.symbols.gmt__GOBP_COCHLEA_DEVELOPMENT	-0.541408	-1.31229	0.147493	0.401333	1	2025-03-05	0.1437	PTK7;MCM2;IFT27
4318	prerank	msigdb.v7.5.1.symbols.gmt__JISON_SICKLE_CELL_DISEASE_DN	-0.233288	-1.3122	0.0340909	0.401195	1	23/63	0.1885	RPL6;SRSF2;RPL13A;DDX5;SET;SFPQ;HSPA8;RPL4;PTMA;BCLAF1;ZNF384;PABPC4;EIF3F;SAFB2;SNRNP200;MSH2;POLR2H;EIF4A1;EEF1G;RFC4;EEF2;SNRNP70;RPL30
4323	prerank	msigdb.v7.5.1.symbols.gmt__GOBP_CELL_RECOGNITION	-0.316967	-1.31186	0.114943	0.401528	1	2025-10-22	0.1954	CCT4;CASP3;CORO1A;MSN;CCT2;TCP1;CCT5;CCT3;CCT7;CCT8
4329	prerank	msigdb.v7.5.1.symbols.gmt__SCHAEFFER_PROSTATE_DEVELOPMENT_AND_CANCER_BOX4_DN	-0.372706	-1.3114	0.115385	0.40214	1	2025-04-13	0.0662	HNRNPC;SFPQ;BCLAF1;TMED2
4341	prerank	msigdb.v7.5.1.symbols.gmt__MOOTHA_GLYCOLYSIS	-0.406206	-1.31056	0.145038	0.403347	1	2025-04-10	0.154	ENO1;PGM1;GPI;ALDOC
4343	prerank	msigdb.v7.5.1.symbols.gmt__MIR1296_5P	-0.507228	-1.3105	0.148485	0.403162	1	2025-06-06	0.494	SFPQ;SF3B2;DARS1;CGGBP1;POLA1;CTNND1
4350	prerank	msigdb.v7.5.1.symbols.gmt__WANG_RESPONSE_TO_GSK3_INHIBITOR_SB216763_DN	-0.207409	-1.31	0	0.403807	1	29/116	0.1321	TFRC;HMGB3;MCM4;DHFR;SLC27A2;FEN1;RUVBL1;DBN1;ISYNA1;ALYREF;GART;MCM2;HNRNPAB;TFAM;MSN;FAM136A;RFTN1;MCAT;MCM7;HSPH1;RFC3;GMFG;ACTL6A;RFC2;MCM6;FADS2;HSP90AA1;MSH2;EIF4EBP1
4355	prerank	msigdb.v7.5.1.symbols.gmt__KYNG_ENVIRONMENTAL_STRESS_RESPONSE_NOT_BY_UV_IN_OLD	-0.443711	-1.30977	0.135593	0.403931	1	2025-08-08	0.5577	CSDE1;FLOT1;GLRX;GNPNAT1;TPR;EIF3L;HLA-DQA1;GALNT2
4362	prerank	msigdb.v7.5.1.symbols.gmt__REACTOME_CELL_CYCLE_MITOTIC	-0.17857	-1.30955	0	0.404102	1	43/225	0.1148	PSMA2;ENSA;PSMA4;KPNB1;PSMB2;PCNA;MCM4;DHFR;PSMA6;PSME3;TMPO;FEN1;PSMB6;SET;RCC1;PSMB10;NUDC;PSMA3;RAB8A;RCC2;MCM2;NUP50;CDK1;SUMO1;VRK1;PSMD7;PSMD3;NUP35;DYNLL1;RAD21;PSMD11;NUMA1;TNPO1;MCM7;RFC3;RFC2;DCTN2;PSMD14;POLD2;ANAPC7;MCM6;HSP90AB1;H4C1
4365	prerank	msigdb.v7.5.1.symbols.gmt__GOMF_IMPORTIN_ALPHA_FAMILY_PROTEIN_BINDING	-0.55351	-1.30945	0.151335	0.404025	1	2025-02-05	0.0132	KPNB1;DHX9
4371	prerank	msigdb.v7.5.1.symbols.gmt__chr11q12	-0.290855	-1.30912	0.108108	0.404325	1	2025-08-28	0.1242	UBE2L6;C11orf98;FEN1;SSRP1;INTS5;MTA2;CPSF7;FADS2
4372	prerank	msigdb.v7.5.1.symbols.gmt__GOMF_CADHERIN_BINDING	-0.203111	-1.30903	0	0.404214	1	45/164	0.1788	RPL15;RPL6;TMPO;PARK7;RPL7A;VAPA;RUVBL1;PSMB6;ENO1;DBN1;RACK1;PAICS;LRRC59;HSPA8;RPL34;NUDC;CAPZA1;KTN1;SND1;IQGAP1;EFHD2;SEPTIN7;CRKL;RAB10;RSL1D1;DDX6;FSCN1;HSP90AB1;NOP56;PRDX6;EIF2S3;TLN1;SH3GLB1;PPP1CA;EEF1G;SPTBN1;CLINT1;HNRNPK;EIF5;LASP1;EEF2;EZR;SPTAN1;WASF2;ABCF3
4373	prerank	msigdb.v7.5.1.symbols.gmt__HWANG_PROSTATE_CANCER_MARKERS	-0.380466	-1.30886	0.1375	0.404228	1	2025-03-12	0.0204	KPNB1;LGALS1;PARK7
4389	prerank	msigdb.v7.5.1.symbols.gmt__REACTOME_TRNA_AMINOACYLATION	-0.269763	-1.30769	0.0729927	0.40613	1	1937-07-01	0.0583	YARS1;LARS1;FARSA;MARS1;KARS1;AIMP2;NARS1
4396	prerank	msigdb.v7.5.1.symbols.gmt__HP_ERYTHROID_HYPOPLASIA	-0.514196	-1.30745	0.140575	0.405989	1	2025-02-06	0.0518	RPL15;RPS17
4397	prerank	msigdb.v7.5.1.symbols.gmt__HP_ABNORMALITY_OF_THE_THENAR_EMINENCE	-0.514196	-1.30745	0.140575	0.405989	1	2025-02-06	0.0518	RPL15;RPS17
4400	prerank	msigdb.v7.5.1.symbols.gmt__GOBP_CHAPERONE_MEDIATED_PROTEIN_COMPLEX_ASSEMBLY	-0.371101	-1.30744	0.128571	0.405719	1	2025-05-13	0.1264	PTGES3;CCT2;HSPA4;HSP90AB1;HSP90AA1
4401	prerank	msigdb.v7.5.1.symbols.gmt__GSE23321_CD8_STEM_CELL_MEMORY_VS_NAIVE_CD8_TCELL_UP	-0.233989	-1.30737	0.0410959	0.405587	1	1965-12-01	0.0979	FARSA;RBM8A;SRSF10;ENO1;PHF6;PRKDC;RCC2;RNPS1;CCT6A;POLR1A;MCAT;HSPH1
4404	prerank	msigdb.v7.5.1.symbols.gmt__GSE37301_HEMATOPOIETIC_STEM_CELL_VS_PRO_BCELL_DN	-0.244472	-1.30718	0.0744681	0.405669	1	1956-12-01	0.0866	MRRF;DPY30;RPS4X;SNRPC;RPL7A;HNRNPC;ARHGDIB;SF3A3;DYNLRB1;SAP18;HINT1;PRAF2
4412	prerank	msigdb.v7.5.1.symbols.gmt__HP_HYPOPLASTIC_FACIAL_BONES	-0.348676	-1.30684	0.129464	0.405989	1	2025-05-15	0.111	GTF2I;POLR1C;SF3B4;RFC2;TCOF1
4420	prerank	msigdb.v7.5.1.symbols.gmt__DESCARTES_MAIN_FETAL_CILIATED_EPITHELIAL_CELLS	-0.271295	-1.3061	0.080292	0.407054	1	1934-11-01	0.1264	DPY30;IK;PTGES3;VRK3;NUDC;DYNLL1;RUVBL2;MCAT;HSPH1;MRPS31;HSP90AA1
4423	prerank	msigdb.v7.5.1.symbols.gmt__GSE22886_DAY1_VS_DAY7_MONOCYTE_IN_CULTURE_DN	-0.211303	-1.30574	0.0181818	0.407491	1	32/90	0.1923	TFRC;ABHD10;MDH1;PCK2;PLD3;PRKDC;AHCY;SEPTIN11;PEBP1;FAM162A;MTHFD1;RAP1GDS1;CCDC6;ALDH2;LDHB;PRDX6;NME1;EIF4EBP1;HMOX2;APEH;GGCT;NDUFS3;GPI;OSBPL9;CASP6;ATP5F1B;ATP5F1A;CUTA;PHB2;ECHS1;SLC25A5;MRPS18B
4431	prerank	msigdb.v7.5.1.symbols.gmt__HP_PERIPHERAL_PULMONARY_ARTERY_STENOSIS	-0.46441	-1.30555	0.163265	0.407545	1	2025-05-08	0.1716	GTF2I;RFC2;UBE2A;BAZ1B;PPP1CB
4434	prerank	msigdb.v7.5.1.symbols.gmt__AMIT_EGF_RESPONSE_20_MCF10A	-0.558278	-1.30547	0.143836	0.407418	1	2025-05-05	0.4429	RAD23B;SRPRA;THBS1;PSMD13;SCARB2
4439	prerank	msigdb.v7.5.1.symbols.gmt__FAN_OVARY_CL18_B_LYMPHOCYTE	-0.193322	-1.30509	0	0.407868	1	39/173	0.1274	CHORDC1;ENSA;RBM3;SRSF2;RALA;EIF5A;PARK7;IK;DDX5;TXNL4A;RRBP1;ARHGDIB;LCP1;HSPA8;PABPC1;NUDC;CAPZA1;CORO1A;RAB8A;APRT;HLA-DRA;HINT1;RBM42;DDX21;HSPA4;CORO1C;NDUFV2;HSPH1;CACYBP;RPN2;ARPC5L;HLA-C;ETF1;UBE2A;PSMD14;TPT1;NOP56;HSP90AA1;CAP1
4445	prerank	msigdb.v7.5.1.symbols.gmt__HP_MALIGNANT_GENITOURINARY_TRACT_TUMOR	-0.405906	-1.3048	0.144404	0.408104	1	2025-03-10	0.1299	RPL15;RPS17;MSH2
4459	prerank	msigdb.v7.5.1.symbols.gmt__RUBENSTEIN_SKELETAL_MUSCLE_MYELOID_CELLS	-0.214617	-1.30401	0.0263158	0.409309	1	30/111	0.1609	ENSA;RPL15;RPS3A;RPL6;RPS4X;TKT;ARHGDIB;LCP1;SOD2;PABPC1;NDUFB3;RPL34;CAPZA1;RPL4;CORO1A;HLA-DRA;PCBP2;EFHD2;LAMTOR1;GMFG;VPS29;EIF3F;ENY2;EIF4EBP1;PFDN5;SSB;EIF4A1;PPP1CA;GDI2;PLEK
4463	prerank	msigdb.v7.5.1.symbols.gmt__GOBP_TELOMERE_MAINTENANCE_VIA_TELOMERE_LENGTHENING	-0.278517	-1.30388	0.102362	0.409262	1	13/34	0.16	CCT4;HNRNPC;PTGES3;CCT6A;PARP1;CCT2;HSP90AB1;TCP1;HSP90AA1;CCT5;MAPK1;CCT3;RFC1
4467	prerank	msigdb.v7.5.1.symbols.gmt__GOMF_KINASE_INHIBITOR_ACTIVITY	-0.328753	-1.30367	0.127962	0.40937	1	2025-09-18	0.2105	RACK1;CASP3;PRKAR1A;GMFG;YWHAG;WARS1;YWHAB;SNCA;TAOK3
4471	prerank	msigdb.v7.5.1.symbols.gmt__MENON_FETAL_KIDNEY_3_STROMAL_CELLS	-0.318864	-1.30345	0.108374	0.40948	1	2025-05-19	0.0963	LGALS1;RRBP1;SEPTIN11;SEPTIN7;MYH10
4481	prerank	msigdb.v7.5.1.symbols.gmt__WAMUNYOKOLI_OVARIAN_CANCER_GRADES_1_2_DN	-0.410575	-1.30321	0.145098	0.409647	1	2025-03-10	0.0392	CELF2;ST13;SFPQ
4493	prerank	msigdb.v7.5.1.symbols.gmt__MODULE_165	-0.394918	-1.30261	0.165957	0.410398	1	2025-06-11	0.2102	DBN1;CDK1;PLEK;LCP2;DDX17;LIPA
4497	prerank	msigdb.v7.5.1.symbols.gmt__ADDYA_ERYTHROID_DIFFERENTIATION_BY_HEMIN	-0.432171	-1.30218	0.173285	0.410881	1	2025-03-09	0.021	DHX9;SLC27A2;GTF2I
4498	prerank	msigdb.v7.5.1.symbols.gmt__PID_NFAT_3PATHWAY	-0.295891	-1.30216	0.1	0.410629	1	2025-11-26	0.2146	KPNB1;CASP3;FKBP1A;FKBP8;YWHAH;YWHAQ;XPO1;YWHAG;YWHAB;KPNA2;PRKCQ
4504	prerank	msigdb.v7.5.1.symbols.gmt__WP_CHOLESTEROL_METABOLISM_WITH_BLOCH_AND_KANDUTSCHRUSSELL_PATHWAYS	-0.367758	-1.30181	0.13278	0.410989	1	2025-12-12	0.6339	LSS;FDPS;FADS2;IDI1;FDFT1;NSDHL;PMVK;CYP51A1;LBR;ACSL1;ACSL3;ACSL4
4517	prerank	msigdb.v7.5.1.symbols.gmt__GOMF_GTPASE_INHIBITOR_ACTIVITY	-0.551047	-1.30114	0.197452	0.411856	1	2025-03-05	0.0976	IPO5;IQGAP1;IQGAP2
4518	prerank	msigdb.v7.5.1.symbols.gmt__GSE43700_UNTREATED_VS_IL10_TREATED_PBMC_UP	-0.280913	-1.30111	0.10274	0.411624	1	1933-10-01	0.1346	TXNL4A;PHC2;DPYSL2;GART;IPO5;POLR1A;CCT2;UBE2A;MCM6;SMAP1
4520	prerank	msigdb.v7.5.1.symbols.gmt__chr18p11	-0.438453	-1.30101	0.150183	0.411534	1	2025-03-08	0.1364	VAPA;NDUFV2;USP14
4533	prerank	msigdb.v7.5.1.symbols.gmt__REACTOME_UB_SPECIFIC_PROCESSING_PROTEASES	-0.229254	-1.30037	0.0327869	0.412445	1	14/74	0.0838	PSMA2;PSMA4;PSMB2;PSMA6;PSME3;RUVBL1;PSMB6;VDAC1;PSMB10;PSMA3;PSMD7;PSMD3;FKBP8;PSMD11
4538	prerank	msigdb.v7.5.1.symbols.gmt__GOBP_NEGATIVE_REGULATION_OF_OXIDATIVE_STRESS_INDUCED_CELL_DEATH	-0.408036	-1.29999	0.148	0.412857	1	2025-03-10	0.0452	PARK7;RACK1;SOD2
4547	prerank	msigdb.v7.5.1.symbols.gmt__GSE43863_TH1_VS_TFH_MEMORY_CD4_TCELL_UP	-0.212103	-1.29956	0	0.413344	1	27/94	0.1779	TIMM8A;MAK16;G3BP1;SNRPD1;ISYNA1;AIMP2;RCC1;CCT6A;UTP4;RUVBL2;HPRT1;SF3B4;ERH;HSPH1;CACYBP;ETF1;HSP90AA1;RDH11;HSPA9;FTSJ3;UMPS;EIF5B;PLEK;RCN1;YWHAG;PAFAH1B2;SRM
4552	prerank	msigdb.v7.5.1.symbols.gmt__GSE9988_LOW_LPS_VS_CTRL_TREATED_MONOCYTE_UP	-0.30793	-1.29914	0.116959	0.413857	1	2025-10-23	0.1609	TFRC;DDX5;HNRNPC;SOD2;CDK1;ARHGEF2;POLR1F;STAT5A;STK26;PLEK
4558	prerank	msigdb.v7.5.1.symbols.gmt__JOHANSSON_GLIOMAGENESIS_BY_PDGFB_UP	-0.33435	-1.29862	0.133971	0.414533	1	2025-04-17	0.0668	PCNA;LGALS1;MCM2;CDK1
4560	prerank	msigdb.v7.5.1.symbols.gmt__VAN_DEN_BIGGELAAR_PBMC_PREVNAR_9MO_INFANT_STIMULATED_VS_UNSTIMULATED_9MO_UP	-0.479803	-1.29856	0.161512	0.41437	1	2025-03-07	0.1098	MCM4;SLC27A2;CTSW
4569	prerank	msigdb.v7.5.1.symbols.gmt__MORF_AP2M1	-0.19456	-1.29803	0	0.415088	1	47/145	0.1907	ENSA;PSMA4;RPL6;ATP5MF;PSMB6;HNRNPC;MDH1;KARS1;HSPA8;NDUFA2;CBX3;CAPZA1;ARF5;MRPL23;XRCC6;TMED2;SUMO1;PSMD7;PCBP2;FKBP1A;HNRNPAB;SAP18;PRKAR1A;RALY;RPN2;DCTN2;HSP90AB1;RHEB;PGAM1;HSP90AA1;PSMB4;YWHAQ;POLR2H;PGD;GPI;EIF4A1;PPP1CA;GDI2;NME2;BUD31;MRPL9;LASP1;SF3B2;YWHAB;CLIC1;TIAL1;CCT7
4578	prerank	msigdb.v7.5.1.symbols.gmt__ZHANG_ANTIVIRAL_RESPONSE_TO_RIBAVIRIN_UP	-0.537857	-1.29761	0.159875	0.415607	1	2025-05-05	0.4633	ALDH2;TIAL1;STAT1;PDLIM1;CD99
4579	prerank	msigdb.v7.5.1.symbols.gmt__GOBP_DETOXIFICATION	-0.288427	-1.29752	0.139175	0.41521	1	2025-10-25	0.1553	TXNDC17;DHFR;PARK7;SOD2;AKR1A1;PRDX2;PRDX6;RDH11;PTGS1;GSTO1
4580	prerank	msigdb.v7.5.1.symbols.gmt__GOBP_CELLULAR_RESPONSE_TO_TOXIC_SUBSTANCE	-0.288427	-1.29752	0.139175	0.41521	1	2025-10-25	0.1553	TXNDC17;DHFR;PARK7;SOD2;AKR1A1;PRDX2;PRDX6;RDH11;PTGS1;GSTO1
4581	prerank	msigdb.v7.5.1.symbols.gmt__LEF1_UP.V1_UP	-0.379049	-1.29742	0.164706	0.415117	1	2025-04-11	0.0797	LGALS1;DBN1;ISYNA1;MSN
4586	prerank	msigdb.v7.5.1.symbols.gmt__MIR125B_2_3P	-0.277494	-1.29706	0.0890411	0.415516	1	2025-05-30	0.0342	PCNA;ELAVL1;VAPA;MDH1;DR1
4594	prerank	msigdb.v7.5.1.symbols.gmt__GOBP_AMIDE_BIOSYNTHETIC_PROCESS	-0.18671	-1.29658	0	0.416138	1	73/308	0.1562	MRRF;ACSS1;RPL8;YARS1;RPL15;RPS3A;LARS1;RBM3;RPL6;RPS4X;DHX9;MRPL27;DHFR;FARSA;RPS3;EIF5A;RPL13A;MARS1;NOLC1;TARDBP;MRPS34;RPL7A;ELAVL1;RBM8A;VAPA;RPS4Y2;RACK1;PRKDC;KARS1;RRBP1;AIMP2;DRG2;PABPC1;RPL34;RPS17;RPL4;RIDA;ILF3;NARS1;MRPL23;ACLY;TMED2;KHSRP;RPS15;MRPL43;PABPC4;RBM4;MRPL2;DDX6;BDH2;MRPS17;EIF3F;ETF1;TCOF1;AARS1;EIF1AX;CSDE1;MRPS14;EIF3B;EIF2S3;PTCD3;EIF4EBP1;APEH;PA2G4;RPS5;EIF4A1;PPP1…
4596	prerank	msigdb.v7.5.1.symbols.gmt__MODULE_485	-0.443204	-1.2965	0.167939	0.415986	1	2025-04-08	0.165	PCNA;RBM42;FADS2;RFC4
4602	prerank	msigdb.v7.5.1.symbols.gmt__GOMF_MRNA_3_UTR_AU_RICH_REGION_BINDING	-0.381862	-1.29625	0.124	0.416159	1	2025-04-12	0.0715	ELAVL1;NUDT21;ILF3;KHSRP
4608	prerank	msigdb.v7.5.1.symbols.gmt__HP_MACROCYTIC_ANEMIA	-0.310977	-1.29609	0.136842	0.416183	1	2025-07-22	0.1179	RPL15;LARS1;DHFR;RPS17;MTHFD1;HPRT1;SRP54
4618	prerank	msigdb.v7.5.1.symbols.gmt__GOBP_POLYOL_BIOSYNTHETIC_PROCESS	-0.387851	-1.29538	0.139344	0.41727	1	2025-03-11	0.0414	DHFR;PCK2;ISYNA1
4622	prerank	msigdb.v7.5.1.symbols.gmt__GOMF_7S_RNA_BINDING	-0.55388	-1.29526	0.164384	0.417206	1	2025-05-05	0.4473	SRP54;SRP68;SRP72;SRP19;EXOSC2
4624	prerank	msigdb.v7.5.1.symbols.gmt__HP_ABSENT_EYEBROW	-0.531888	-1.29515	0.163522	0.41715	1	2025-05-05	0.4693	SMARCA2;LMNA;MAP2K2;ANAPC1;CWC27
4636	prerank	msigdb.v7.5.1.symbols.gmt__REACTOME_DISORDERS_OF_TRANSMEMBRANE_TRANSPORTERS	-0.224121	-1.29438	0.027027	0.418295	1	13/70	0.0838	PSMA2;PSMA4;PSMB2;PSMA6;PSME3;PSMB6;PSMB10;PSMA3;NUP50;PSMD7;PSMD3;NUP35;PSMD11
4640	prerank	msigdb.v7.5.1.symbols.gmt__MIR4728_3P	-0.29982	-1.2943	0.0952381	0.418149	1	2025-08-22	0.1666	OCIAD1;NDUFA2;PRPF4B;RCOR1;BTF3L4;STK26;MAPK1;CAB39
4642	prerank	msigdb.v7.5.1.symbols.gmt__GOMF_MOLECULAR_CARRIER_ACTIVITY	-0.265542	-1.29414	0.125	0.418166	1	1935-08-01	0.0919	KPNB1;PARK7;KPNA3;CSE1L;RANBP6;HSPA8;IPO5;TNPO1
4653	prerank	msigdb.v7.5.1.symbols.gmt__AGGAGTG_MIR483	-0.323601	-1.29343	0.135	0.419243	1	2025-06-19	0.0938	RBM3;KPNB1;SRSF1;RAB10;MTA2;SON
4659	prerank	msigdb.v7.5.1.symbols.gmt__GOMF_TPR_DOMAIN_BINDING	-0.532237	-1.29319	0.145015	0.419391	1	2025-02-05	0.1264	HSP90AB1;HSP90AA1
4664	prerank	msigdb.v7.5.1.symbols.gmt__MIR6740_5P	-0.379936	-1.29291	0.168033	0.419669	1	2025-05-12	0.1145	MAK16;SEPTIN11;POLR1C;RBM39;CTCF
4667	prerank	msigdb.v7.5.1.symbols.gmt__RAX2_TARGET_GENES	-0.300213	-1.29278	0.104294	0.419647	1	2025-09-23	0.1528	HINT2;MRPL27;RPL4;ZNF384;HSPA4;PRPF31;CSDE1;BCAS2;EEF1G
4669	prerank	msigdb.v7.5.1.symbols.gmt__REACTOME_MASTL_FACILITATES_MITOTIC_PROGRESSION	-0.536655	-1.29271	0.148148	0.419515	1	2025-02-05	0.0668	ENSA;CDK1
4677	prerank	msigdb.v7.5.1.symbols.gmt__GOMF_PROTON_TRANSPORTING_ATP_SYNTHASE_ACTIVITY_ROTATIONAL_MECHANISM	-0.382602	-1.29229	0.151639	0.419761	1	2025-03-12	0.0505	MT-ATP6;ATP5MF;ATP5PO
4678	prerank	msigdb.v7.5.1.symbols.gmt__GOMF_PROTON_CHANNEL_ACTIVITY	-0.382602	-1.29229	0.151639	0.419761	1	2025-03-12	0.0505	MT-ATP6;ATP5MF;ATP5PO
4690	prerank	msigdb.v7.5.1.symbols.gmt__MORI_SMALL_PRE_BII_LYMPHOCYTE_DN	-0.279119	-1.29137	0.128571	0.421224	1	13/31	0.2073	PCK2;SET;ISYNA1;LCP1;RBBP7;NUMA1;HSPH1;RPN2;WDHD1;XPO1;BRPF1;DDX1;NASP
4696	prerank	msigdb.v7.5.1.symbols.gmt__GOBP_PYRIMIDINE_RIBONUCLEOSIDE_TRIPHOSPHATE_METABOLIC_PROCESS	-0.446084	-1.29101	0.154386	0.421591	1	2025-04-08	0.1615	NME4;NME1;UCK2;NME2
4709	prerank	msigdb.v7.5.1.symbols.gmt__FOXR2_TARGET_GENES	-0.207894	-1.29019	0.075	0.422804	1	28/98	0.1587	RPL8;YARS1;LARS1;RPL6;MRPL27;FEN1;SRSF1;RACK1;RPL34;RPS17;ZNF384;FKBP1A;NUP35;MRPL43;DDX21;ERH;RSL1D1;TCOF1;TRMT112;SRP54;FADS2;EIF2S3;PRPF6;RPS5;EIF4A1;FTSJ3;EIF3I;ABCF1
4717	prerank	msigdb.v7.5.1.symbols.gmt__GOBP_OSTEOBLAST_DIFFERENTIATION	-0.259421	-1.28985	0.0555556	0.42313	1	1939-11-01	0.1252	DHX9;DDX5;HNRNPC;RRBP1;ALYREF;SND1;RPS15;DDX21;RSL1D1;MYBBP1A;SNRNP200
4724	prerank	msigdb.v7.5.1.symbols.gmt__MIR3691_5P	-0.500035	-1.28954	0.140244	0.423437	1	2025-02-06	0.0681	ACLY;PCBP2
4726	prerank	msigdb.v7.5.1.symbols.gmt__MIR1178_3P	-0.317433	-1.28939	0.128205	0.423428	1	2025-06-20	0.1079	HNRNPR;NUDT21;IPO5;EWSR1;MYH10;SNU13
4729	prerank	msigdb.v7.5.1.symbols.gmt__CHAUHAN_RESPONSE_TO_METHOXYESTRADIOL_DN	-0.249485	-1.28923	0.0673077	0.423472	1	13/45	0.1459	ATP5MF;LGALS1;NME4;MDH1;ARHGDIB;PABPC1;ATP5PO;PCBP2;EIF3F;HSP90AB1;FDPS;TLN1;PTPN6
4735	prerank	msigdb.v7.5.1.symbols.gmt__GOBP_DE_NOVO_PROTEIN_FOLDING	-0.316178	-1.28871	0.13089	0.42418	1	2025-06-19	0.0979	ST13;PTGES3;HSPA8;FKBP1A;CCT2;HSPH1
4739	prerank	msigdb.v7.5.1.symbols.gmt__PID_ALPHA_SYNUCLEIN_PATHWAY	-0.388723	-1.28841	0.152416	0.424497	1	2025-05-11	0.2227	PARK7;FKBP1A;MAPK1;SNCA;UBE2L3
4766	prerank	msigdb.v7.5.1.symbols.gmt__GSE12845_IGD_POS_BLOOD_VS_PRE_GC_TONSIL_BCELL_DN	-0.219896	-1.28695	0.0447761	0.426931	1	21/72	0.1584	DHFR;FEN1;SRSF1;RUVBL1;SFPQ;AIMP2;SEPTIN11;HSPA8;CASP3;DDX21;SF3B4;ANP32E;MCM7;SRP54;PGAM1;NME1;USP14;CCT5;JPT1;DNMT1;SCAF11
4770	prerank	msigdb.v7.5.1.symbols.gmt__CAFFAREL_RESPONSE_TO_THC_8HR_3_DN	-0.467078	-1.28676	0.179856	0.42701	1	2025-04-07	0.1829	ENO1;EIF3B;PSMD1;CHD4
4785	prerank	msigdb.v7.5.1.symbols.gmt__GOBP_PYRIMIDINE_RIBONUCLEOTIDE_BIOSYNTHETIC_PROCESS	-0.430158	-1.28602	0.156863	0.428169	1	2025-05-09	0.1615	NME4;NME1;UCK2;UMPS;NME2
4786	prerank	msigdb.v7.5.1.symbols.gmt__BALDWIN_PRKCI_TARGETS_UP	-0.451258	-1.28598	0.147482	0.427979	1	2025-08-08	0.5502	SEPTIN11;EIF1AX;PAK2;NUDT3;GMFB;SLK;NEK9;ATP6V1G1
4789	prerank	msigdb.v7.5.1.symbols.gmt__GOBP_CELLULAR_RESPONSE_TO_HYDROGEN_PEROXIDE	-0.303387	-1.28594	0.152439	0.427762	1	2025-05-22	0.0668	PCNA;RPS3;PARK7;RACK1;CDK1
4796	prerank	msigdb.v7.5.1.symbols.gmt__DER_IFN_BETA_RESPONSE_UP	-0.246461	-1.28561	0.0707965	0.4281	1	1944-10-01	0.1085	SRSF2;PSMB10;BCLAF1;XRCC6;IQGAP1;PARP1;DDX21;HLA-E;SSBP1;HLA-C
4799	prerank	msigdb.v7.5.1.symbols.gmt__BOYAULT_LIVER_CANCER_SUBCLASS_G5_DN	-0.42502	-1.28547	0.157676	0.428078	1	2025-02-09	0.0417	CELF2;ARHGDIB
4800	prerank	msigdb.v7.5.1.symbols.gmt__REACTOME_MAPK_FAMILY_SIGNALING_CASCADES	-0.206618	-1.28541	0.0689655	0.427945	1	35/100	0.2146	PSMA2;PSMA4;PSMB2;PSMA6;PSME3;PSMB6;PSMB10;PSMA3;PEBP1;CDK1;PSMD7;IQGAP1;PSMD3;SEPTIN7;ACTG1;PSMD11;PSMD14;TLN1;PSMD1;PSMB4;MAPK1;LAMTOR3;SPTBN1;XPO1;PPP1CB;SPTAN1;YWHAB;PSMC5;CSK;PSMC1;PSMC2;PAK2;PSMD8;PSME1;PRKCQ
4807	prerank	msigdb.v7.5.1.symbols.gmt__CREIGHTON_ENDOCRINE_THERAPY_RESISTANCE_1	-0.198706	-1.28525	0	0.427983	1	30/131	0.1233	RPS4X;MCM4;LGALS1;RBM8A;ST13;PCK2;UBQLN4;SYTL4;PAICS;ATP5PO;RIDA;NUDT21;IPO5;PTBP1;FKBP3;RSRC1;SUPT16H;MTHFD1;PARP1;PABPC4;HPRT1;MCM7;SFXN2;BDH2;POLD2;AARS1;CPNE1;ARHGEF2;GOLIM4;PRDX6
4814	prerank	msigdb.v7.5.1.symbols.gmt__HP_PITUITARY_ADENOMA	-0.3842	-1.28502	0.152	0.428142	1	2025-03-11	0.1299	YY1;PRKAR1A;MSH2
4820	prerank	msigdb.v7.5.1.symbols.gmt__GSE9988_LPS_VS_VEHICLE_TREATED_MONOCYTE_UP	-0.340053	-1.28488	0.147208	0.428125	1	2025-09-17	0.1609	PSMA6;DDX5;HNRNPC;SOD2;CDK1;POLR1F;STAT5A;STK26;PLEK
4821	prerank	msigdb.v7.5.1.symbols.gmt__GOMF_PHOSPHATASE_INHIBITOR_ACTIVITY	-0.406736	-1.28485	0.165957	0.427892	1	2025-04-10	0.0935	ENSA;PPP1R8;SET;ANP32E
4824	prerank	msigdb.v7.5.1.symbols.gmt__GOBP_RNA_DEPENDENT_DNA_BIOSYNTHETIC_PROCESS	-0.280632	-1.28464	0.108527	0.427993	1	1932-12-01	0.16	CCT4;HNRNPC;PTGES3;CCT6A;CCT2;HSP90AB1;TCP1;HSP90AA1;CCT5;MAPK1;CCT3;RFC1
4827	prerank	msigdb.v7.5.1.symbols.gmt__GSE22886_DC_VS_MONOCYTE_UP	-0.227029	-1.28448	0.0864198	0.428032	1	18/57	0.1769	APOO;MDH1;ISYNA1;SEPTIN11;ACOT7;PEBP1;FAM162A;HSPA4;NDUFV2;CACYBP;AARS1;MCM6;HMOX2;PTGS1;RRP1B;DNMT1;DCTPP1;SPTAN1
4837	prerank	msigdb.v7.5.1.symbols.gmt__MYCMAX_B	-0.220791	-1.28393	0.0533333	0.428768	1	22/63	0.1882	KPNB1;PTK7;EIF5A;VAPA;PABPC1;HNRNPR;PTMA;ILF3;RBBP7;EWSR1;ETF1;TCOF1;EIF3B;CCT5;MARCKSL1;JPT1;HNRNPD;XRN2;PPP1R9B;EXOSC5;SNRNP70;SLC25A5
4858	prerank	msigdb.v7.5.1.symbols.gmt__GSE17974_IL4_AND_ANTI_IL12_VS_UNTREATED_0.5H_ACT_CD4_TCELL_UP	-0.253716	-1.28268	0.0992366	0.430863	1	1935-08-01	0.1082	LSM12;YARS1;RPL6;DAP;ALYREF;ACTG1;RBM42;EIF3F
4873	prerank	msigdb.v7.5.1.symbols.gmt__GSE6259_FLT3L_INDUCED_33D1_POS_DC_VS_CD8_TCELL_UP	-0.27724	-1.28175	0.0851064	0.432363	1	2025-10-28	0.1484	LGALS1;NME4;PCK2;CLPX;CRKL;PABPC4;IQGAP2;FADS2;OXCT1;JPT1
4885	prerank	msigdb.v7.5.1.symbols.gmt__GSE43955_1H_VS_60H_ACT_CD4_TCELL_WITH_TGFB_IL6_UP	-0.227976	-1.28087	0.0147059	0.433769	1	1960-12-01	0.0816	PSMA4;RPL6;BRK1;VAPA;PCK2;RACK1;AIMP2;DPYSL2;PSMB10;RAP1GDS1;CCDC6;HINT1
4897	prerank	msigdb.v7.5.1.symbols.gmt__REACTOME_SIGNALING_BY_INTERLEUKINS	-0.201084	-1.28049	0	0.434185	1	35/134	0.1553	PSMA2;PSMA4;PSMB2;PSMA6;RALA;PSME3;CREB1;PSMB6;LCP1;SNRPA1;SOD2;HSPA8;CASP3;PSMB10;VRK3;CAPZA1;PSMA3;PSMD7;PSMD3;CRKL;MSN;PSMD11;FSCN1;PSMD14;TCP1;HSP90AA1;STAT5A;PSMD1;PSMB4;SQSTM1;MAPK1;PTPN6;HSPA9;DUSP3;GSTO1
4909	prerank	msigdb.v7.5.1.symbols.gmt__GSE34156_UNTREATED_VS_6H_TLR1_TLR2_LIGAND_TREATED_MONOCYTE_UP	-0.264743	-1.27947	0.150685	0.435905	1	1932-12-01	0.1697	ANPEP;MFSD1;LGALS1;PSTPIP2;RAB7A;CORO1C;ARHGEF2;BCAT1;PTPN6;GSTO1;CLIC4;WARS1
4944	prerank	msigdb.v7.5.1.symbols.gmt__WP_AEROBIC_GLYCOLYSIS	-0.463427	-1.27774	0.177936	0.439055	1	2025-06-07	0.2807	ENO1;GPI;PFKM;ALDOA;TPI1;PGK1
4947	prerank	msigdb.v7.5.1.symbols.gmt__REACTOME_EARLY_PHASE_OF_HIV_LIFE_CYCLE	-0.494896	-1.27737	0.179577	0.4395	1	2025-02-06	0.064	FEN1;XRCC6
4953	prerank	msigdb.v7.5.1.symbols.gmt__chr12p12	-0.398996	-1.27711	0.162791	0.43972	1	2025-04-10	0.1211	ARHGDIB;LDHB;DERA;BCAT1
4958	prerank	msigdb.v7.5.1.symbols.gmt__GSE5589_LPS_VS_LPS_AND_IL10_STIM_IL6_KO_MACROPHAGE_45MIN_DN	-0.233847	-1.27694	0.12	0.439774	1	20/62	0.1625	PSMB2;ZNF207;TIMM8A;TKT;AHCY;ARHGDIB;SOD2;NOP2;RUVBL2;CLNS1A;ERH;HLA-E;ETF1;TCP1;ENY2;CCT3;DEK;HNRNPD;NME2;PBDC1
4964	prerank	msigdb.v7.5.1.symbols.gmt__GSE22589_HEALTHY_VS_SIV_INFECTED_DC_DN	-0.271365	-1.27674	0.107438	0.439842	1	1935-08-01	0.0643	HAT1;MFSD1;RALA;PHF6;CASP3;PSMB10;RAB8A;HLA-DRA
4972	prerank	msigdb.v7.5.1.symbols.gmt__GSE2124_CTRL_VS_LYMPHOTOXIN_BETA_TREATED_MLN_UP	-0.281054	-1.27626	0.11039	0.440445	1	2025-07-28	0.0574	RPS3A;RPL6;RPS4X;RPL13A;PABPC1;CORO1A;BCLAF1
4974	prerank	msigdb.v7.5.1.symbols.gmt__KYNG_DNA_DAMAGE_BY_UV	-0.349921	-1.27614	0.17551	0.440379	1	13/13	0.6518	RAB7A;NFYB;EIF4A1;CAB39;LCP2;PDCD10;THOC1;SIRT5;VASP;SEC23A;DBT;STAT3;MGAT2
4979	prerank	msigdb.v7.5.1.symbols.gmt__GARCIA_TARGETS_OF_FLI1_AND_DAX1_UP	-0.440939	-1.27572	0.167286	0.440937	1	2025-04-08	0.0985	LGALS1;UBE2L6;PTGES3;HLA-E
4980	prerank	msigdb.v7.5.1.symbols.gmt__GOMF_REGULATORY_RNA_BINDING	-0.360047	-1.27571	0.150198	0.440675	1	2025-06-13	0.1339	DHX9;ELAVL1;DDX21;RBM4;MATR3;RBM10
4982	prerank	msigdb.v7.5.1.symbols.gmt__GOMF_3_5_DNA_HELICASE_ACTIVITY	-0.463343	-1.27568	0.137809	0.440431	1	2025-03-07	0.1139	DHX9;MCM2;MCM6
4988	prerank	msigdb.v7.5.1.symbols.gmt__GOCC_FICOLIN_1_RICH_GRANULE_LUMEN	-0.224671	-1.27542	0.0793651	0.440649	1	25/74	0.1744	PSMA2;KPNB1;HSPA8;ILF2;XRCC6;ACLY;PSMD7;PSMD3;PSMD11;GMFG;PGM1;DERA;PSMD14;CAND1;HSP90AB1;PGAM1;HSP90AA1;APEH;MAPK1;GPI;ALDOC;NME2;CAB39;EEF2;PAFAH1B2
4989	prerank	msigdb.v7.5.1.symbols.gmt__FOXO4_TARGET_GENES	-0.218692	-1.27532	0.0701754	0.44055	1	18/84	0.1179	PSMA2;ENSA;DPY30;RPS3A;LARS1;ATP5MF;MRPL27;UBQLN1;RACK1;ETV6;PTMA;BCLAF1;PSMD7;POLR1A;CCT2;SSBP1;MRPS22;SRP54
4991	prerank	msigdb.v7.5.1.symbols.gmt__CHEN_HOXA5_TARGETS_9HR_DN	-0.327386	-1.27495	0.133333	0.440991	1	2025-03-16	0.0251	ANPEP;HMGB3;FEN1
5000	prerank	msigdb.v7.5.1.symbols.gmt__MIR6773_5P	-0.541627	-1.2744	0.177419	0.441821	1	2025-05-05	0.4595	CD44;CAPNS1;RSF1;SUMF2;NMT1
5001	prerank	msigdb.v7.5.1.symbols.gmt__GOBP_REGULATION_OF_CELLULAR_AMINE_METABOLIC_PROCESS	-0.486931	-1.2744	0.172414	0.441542	1	2025-04-06	0.1195	PARK7;HPRT1;ALDH2;VPS35
5007	prerank	msigdb.v7.5.1.symbols.gmt__BYSTRYKH_HEMATOPOIESIS_STEM_CELL_SCP2_QTL_TRANS	-0.528678	-1.27405	0.180921	0.441949	1	2025-03-05	0.1142	SRSF10;PSMD3;HSP90AB1
5011	prerank	msigdb.v7.5.1.symbols.gmt__DURANTE_ADULT_OLFACTORY_NEUROEPITHELIUM_CD8_T_CELLS	-0.368488	-1.27396	0.178138	0.441843	1	2025-05-12	0.1098	ARHGDIB;LCP1;CORO1A;GMFG;CTSW
5018	prerank	msigdb.v7.5.1.symbols.gmt__GOBP_NUCLEOSOME_ORGANIZATION	-0.232793	-1.27365	0.0990991	0.442148	1	14/48	0.1408	YY1;RUVBL1;SET;MCM2;SSRP1;SUPT16H;RUVBL2;ANP32E;ACTL6A;CTCF;H4C1;DNAJC9;SMARCE1;NFE2
5020	prerank	msigdb.v7.5.1.symbols.gmt__KAECH_NAIVE_VS_DAY8_EFF_CD8_TCELL_DN	-0.222548	-1.27363	0.0588235	0.441893	1	1968-12-01	0.1032	PSMA2;DHRS1;ATP5MF;LGALS1;MRPL27;CARHSP1;RRBP1;ACOT7;CDK1;EFHD2;NDUFV2;VPS29
5024	prerank	msigdb.v7.5.1.symbols.gmt__GOMF_CATALYTIC_ACTIVITY_ACTING_ON_A_RRNA	-0.395768	-1.27356	0.146825	0.441751	1	2025-06-10	0.2161	FBLL1;NOP2;TFB1M;FTSJ3;DIMT1;MRM3
5037	prerank	msigdb.v7.5.1.symbols.gmt__REACTOME_TERMINATION_OF_TRANSLESION_DNA_SYNTHESIS	-0.304793	-1.27286	0.165	0.442831	1	2025-07-19	0.165	PCNA;UBE2L6;RFC3;RFC2;POLD2;RFC1;RFC4
5041	prerank	msigdb.v7.5.1.symbols.gmt__SENESE_HDAC2_TARGETS_UP	-0.274992	-1.27271	0.118881	0.442866	1	1932-07-01	0.0734	TFRC;DHX9;MCM4;BCLAF1;PTBP1;IQGAP1;SUPT16H
5043	prerank	msigdb.v7.5.1.symbols.gmt__PASQUALUCCI_LYMPHOMA_BY_GC_STAGE_DN	-0.24113	-1.27255	0.129032	0.442852	1	1950-12-01	0.1289	CELF2;ACSS1;SRSF1;PHC2;ARHGDIB;LCP1;CORO1A;ANP32E;GMFG;DNAJC9;BCAT1;SMARCE1
5045	prerank	msigdb.v7.5.1.symbols.gmt__HENDRICKS_SMARCA4_TARGETS_DN	-0.457326	-1.27249	0.182131	0.442665	1	2025-04-07	0.1452	YY1;ARHGDIB;HLA-DRA;MAPK1
5053	prerank	msigdb.v7.5.1.symbols.gmt__GOBP_NEURON_DEATH_IN_RESPONSE_TO_OXIDATIVE_STRESS	-0.496157	-1.2722	0.170492	0.442958	1	2025-03-06	0.0847	PARK7;RACK1;PARP1
5054	prerank	msigdb.v7.5.1.symbols.gmt__REACTOME_INFECTION_WITH_MYCOBACTERIUM_TUBERCULOSIS	-0.359462	-1.27219	0.149378	0.442406	1	2025-05-14	0.0696	KPNB1;ENO1;SFPQ;CORO1A;RAB7A
5055	prerank	msigdb.v7.5.1.symbols.gmt__REACTOME_RESPONSE_OF_MTB_TO_PHAGOCYTOSIS	-0.359462	-1.27219	0.149378	0.442406	1	2025-05-14	0.0696	KPNB1;ENO1;SFPQ;CORO1A;RAB7A
5062	prerank	msigdb.v7.5.1.symbols.gmt__chrXq26	-0.424913	-1.27194	0.162362	0.44264	1	2025-03-09	0.1446	PHF6;HPRT1;STK26
5067	prerank	msigdb.v7.5.1.symbols.gmt__MODULE_363	-0.284919	-1.27169	0.117978	0.442831	1	2025-08-24	0.1669	RPL15;ATP5MF;NDUFB3;PRKAR1A;NDUFV2;NDUFS3;ATP5F1B;CRYZ
5072	prerank	msigdb.v7.5.1.symbols.gmt__E2F_Q6_01	-0.225716	-1.27147	0.0892857	0.44296	1	26/78	0.1706	KPNB1;PCNA;SRSF2;MCM4;EIF5A;SRSF1;PRKDC;DPYSL2;PTMA;MCM2;ANP32E;RALY;MCM7;ACIN1;LUC7L2;CPSF7;MCM6;CTCF;EIF1AX;YWHAQ;MARCKSL1;HNRNPD;DNMT1;RFC1;DCTPP1;PPP1R9B
5076	prerank	msigdb.v7.5.1.symbols.gmt__HP_SCLERODERMA	-0.52372	-1.2713	0.186047	0.443011	1	2025-05-05	0.4774	LMNA;POLD1;UROD;LBR;LEMD3
5083	prerank	msigdb.v7.5.1.symbols.gmt__VERHAAK_GLIOBLASTOMA_PRONEURAL	-0.310695	-1.27092	0.152542	0.443486	1	2025-07-21	0.1484	CBX1;HMGB3;DBN1;RAD21;MATR3;MARCKSL1;JPT1
5084	prerank	msigdb.v7.5.1.symbols.gmt__GSE4984_GALECTIN1_VS_LPS_STIM_DC_DN	-0.225553	-1.27091	0.0777778	0.443227	1	1955-12-01	0.1142	MRRF;MARS1;CSE1L;PSMB6;PTGES3;IPO5;PTBP1;MTHFD1;HSPA4;RPN2;DERA;HSP90AB1
5088	prerank	msigdb.v7.5.1.symbols.gmt__GOCC_PROTEASOME_REGULATORY_PARTICLE_BASE_SUBCOMPLEX	-0.451074	-1.27082	0.165541	0.443093	1	2025-04-07	0.2008	PSMD1;PSMC5;PSMC1;PSMC2
5107	prerank	msigdb.v7.5.1.symbols.gmt__SCHLOSSER_MYC_TARGETS_AND_SERUM_RESPONSE_UP	-0.270512	-1.26992	0.121951	0.444638	1	2025-11-29	0.1678	SRSF2;VDAC1;ILF3;NOP2;ATXN10;EIF1AX;POLR1F;NME1;UCK2;EIF5B;RCN1
5111	prerank	msigdb.v7.5.1.symbols.gmt__GSE26912_TUMORICIDAL_VS_CTRL_MACROPHAGE_DN	-0.231494	-1.26976	0.12963	0.444664	1	1955-09-01	0.0345	ANPEP;ACSS1;TXNDC17;MFSD1;RPL6;BRK1;RALA;CREB1;DBN1
5132	prerank	msigdb.v7.5.1.symbols.gmt__GOBP_PYRIMIDINE_RIBONUCLEOSIDE_TRIPHOSPHATE_BIOSYNTHETIC_PROCESS	-0.465371	-1.26857	0.157718	0.446769	1	2025-04-07	0.1615	NME4;NME1;UCK2;NME2
5141	prerank	msigdb.v7.5.1.symbols.gmt__GSE37301_COMMON_LYMPHOID_PROGENITOR_VS_CD4_TCELL_UP	-0.221506	-1.26793	0.028169	0.447786	1	20/67	0.1779	CCT4;PSME3;TIMM8A;SNRPD1;RBM8A;SFPQ;SMNDC1;PAICS;RPL4;BCLAF1;DDX21;MRPS22;POLR1F;PGAM1;UMPS;EIF5B;AKAP8;PTRH2;EZR;SRM
5146	prerank	msigdb.v7.5.1.symbols.gmt__GSE7568_IL4_TGFB_DEXAMETHASONE_VS_IL4_TGFB_TREATED_MACROPHAGE_UP	-0.193747	-1.26777	0.0806452	0.447812	1	21/97	0.127	HAT1;G3BP1;SNRPD1;TIMM23;PSMB6;SNRPA1;VDAC1;NARS1;MRPL23;SND1;PSMD7;PSMD3;ERH;TNPO1;RFC2;EIF1AX;ELAC2;BCAT1;MRPS31;HSP90AA1;NIFK
5148	prerank	msigdb.v7.5.1.symbols.gmt__MOLENAAR_TARGETS_OF_CCND1_AND_CDK4_DN	-0.417749	-1.26773	0.188119	0.447598	1	2025-02-08	0.0947	ELAVL1;MCM7
5150	prerank	msigdb.v7.5.1.symbols.gmt__GOBP_NEGATIVE_REGULATION_OF_OXIDATIVE_STRESS_INDUCED_INTRINSIC_APOPTOTIC_SIGNALING_PATHWAY	-0.454545	-1.26762	0.166078	0.447551	1	2025-02-07	0.0452	PARK7;SOD2
5158	prerank	msigdb.v7.5.1.symbols.gmt__BIOCARTA_CARM1_PATHWAY	-0.459817	-1.2671	0.18543	0.448342	1	2025-02-07	0.09	CREB1;PRKAR1A
5161	prerank	msigdb.v7.5.1.symbols.gmt__WP_EFFECT_OF_PROGERIN_ON_GENES_INVOLVED_IN_HUTCHINSONGILFORD_PROGERIA_SYNDROME	-0.362582	-1.26707	0.172131	0.448103	1	2025-05-13	0.1386	CBX1;CBX3;RBBP7;MTA2;MTA1
5166	prerank	msigdb.v7.5.1.symbols.gmt__RODRIGUES_THYROID_CARCINOMA_POORLY_DIFFERENTIATED_UP	-0.178427	-1.26678	0	0.448373	1	65/262	0.1612	RNASEH2A;PSMA2;HAT1;TFRC;PCNA;DHX9;HMGB3;MCM4;DHFR;EIF5A;TMPO;NOLC1;FEN1;SNRPD1;CSE1L;TIMM23;SRSF10;ENO1;PRKDC;ACOT7;PAICS;RCC1;CBX3;PSMA3;NUDT21;GART;PFDN4;SAR1A;MCM2;NUP50;CDK1;RSRC1;CCT6A;SUPT16H;TFAM;RAP1GDS1;HSPA4;MCM7;GLRX3;SSBP1;CACYBP;RFC2;PSMD14;POLD2;MCM6;VPS35;DNAJC9;CALU;MATR3;EIF2S3;NIFK;NME1;EIF4EBP1;WDHD1;UCK2;GGCT;MAPK1;HSPA9;JPT1;TARS1;EIF5B;DNMT1;RFC1;GDI2;CLIC4
5167	prerank	msigdb.v7.5.1.symbols.gmt__GOCC_MRNA_CLEAVAGE_FACTOR_COMPLEX	-0.338481	-1.26671	0.175355	0.448234	1	15/15	0.6634	NUDT21;CPSF7;CSTF2;CSTF2T;SSU72;CPSF1;SYMPK;CPSF6;WDR33;CPSF3;SCAF8;CLP1;CSTF1;CPSF2;PCF11
5181	prerank	msigdb.v7.5.1.symbols.gmt__GSE45365_WT_VS_IFNAR_KO_CD11B_DC_MCMV_INFECTION_DN	-0.429295	-1.26592	0.190813	0.449502	1	2025-04-09	0.0668	DHFR;TKT;ARF5;CDK1
5183	prerank	msigdb.v7.5.1.symbols.gmt__CSR_LATE_UP.V1_UP	-0.217373	-1.26587	0.0447761	0.44932	1	21/68	0.1779	HAT1;FARSA;EIF5A;FEN1;SNRPA1;PAICS;ILF2;NUDC;CDK1;FKBP1A;MTHFD1;ACTL6A;PSMD14;RPF2;EIF3B;PA2G4;JPT1;UMPS;CIAPIN1;DCTPP1;SRM
5192	prerank	msigdb.v7.5.1.symbols.gmt__REACTOME_DEVELOPMENTAL_BIOLOGY	-0.178679	-1.26554	0	0.449676	1	36/224	0.0838	PSMA2;RPL8;RPL15;RPS3A;PSMA4;RPL6;PSMB2;RPS4X;YY1;RPS3;PSMA6;PSME3;RPL13A;CREB1;RPL7A;RBM8A;RPS4Y2;PSMB6;THRAP3;DPYSL2;HSPA8;PABPC1;RPL34;PSMB10;RPS17;POLR2E;RPL4;PSMA3;RNPS1;PSMD7;PSMD3;RBBP7;MSN;ACTG1;RPS15;PSMD11
5193	prerank	msigdb.v7.5.1.symbols.gmt__GOBP_REGULATION_OF_PROTEIN_IMPORT	-0.29838	-1.26538	0.142857	0.449727	1	2025-06-22	0.0671	NOLC1;TARDBP;HSPA8;IPO5;CDK1;SUMO1
5194	prerank	msigdb.v7.5.1.symbols.gmt__MIR526B_5P	-0.275125	-1.26527	0.132948	0.449682	1	2025-05-26	0.0561	PSME3;CREB1;ST13;PHF6;KTN1
5195	prerank	msigdb.v7.5.1.symbols.gmt__GOBP_REGULATION_OF_TELOMERE_MAINTENANCE_VIA_TELOMERE_LENGTHENING	-0.291343	-1.26526	0.146341	0.449405	1	2025-09-23	0.1471	CCT4;HNRNPC;CCT6A;PARP1;CCT2;TCP1;CCT5;MAPK1;CCT3
5198	prerank	msigdb.v7.5.1.symbols.gmt__MIR6758_5P	-0.370738	-1.26518	0.15	0.449269	1	2025-04-12	0.1524	LSM12;RPS3;HMOX2;COPS7B
5212	prerank	msigdb.v7.5.1.symbols.gmt__GSE16385_UNTREATED_VS_12H_IFNG_TNF_TREATED_MACROPHAGE_DN	-0.225898	-1.26451	0.0740741	0.45032	1	14/53	0.1396	CNDP2;G3BP1;POLR1C;SND1;CCT6A;NOP2;DDX21;CORO1C;FSCN1;ARPC5L;BCAT1;HSP90AA1;NIFK;RNASEH2C
5214	prerank	msigdb.v7.5.1.symbols.gmt__WP_BASE_EXCISION_REPAIR	-0.33564	-1.26438	0.178744	0.450307	1	2025-05-16	0.1537	PCNA;FEN1;PARP1;POLD2;MPG
5223	prerank	msigdb.v7.5.1.symbols.gmt__GOBP_ALCOHOL_BIOSYNTHETIC_PROCESS	-0.280318	-1.26398	0.0880503	0.45084	1	2025-07-27	0.1167	DHFR;PARK7;PCK2;ISYNA1;ACLY;LSS;FDPS
5227	prerank	msigdb.v7.5.1.symbols.gmt__GOBP_MORPHOGENESIS_OF_A_POLARIZED_EPITHELIUM	-0.356991	-1.26361	0.168831	0.451283	1	2025-05-13	0.1239	PTK7;RAB10;MSN;ACTG1;WDR1
5246	prerank	msigdb.v7.5.1.symbols.gmt__GSE19888_CTRL_VS_A3R_INHIBITOR_TREATED_MAST_CELL_UP	-0.224899	-1.26261	0.057971	0.452952	1	24/70	0.1964	HAT1;TFRC;HINT2;SLC27A2;CSE1L;MDH1;MRPL12;MCM2;HNRNPAB;DYNLRB1;MTHFD1;MYH10;AARS1;RPF2;HMOX2;GGCT;HNRNPD;SNRPA;SRSF3;TMEM97;NDUFB4;SNRPF;KPNA2;MFAP1
5247	prerank	msigdb.v7.5.1.symbols.gmt__GSE22601_DOUBLE_POSITIVE_VS_CD4_SINGLE_POSITIVE_THYMOCYTE_DN	-0.214405	-1.26255	0.0925926	0.452804	1	18/84	0.111	HAT1;PCNA;LGALS1;DHFR;ST13;POLR2E;PRKRA;RCC2;MCM2;SSRP1;PCBP2;FAM162A;ACTG1;NFYB;CSRP1;ANP32E;TFB1M;TCOF1
5253	prerank	msigdb.v7.5.1.symbols.gmt__GSE40666_WT_VS_STAT1_KO_CD8_TCELL_WITH_IFNA_STIM_90MIN_DN	-0.231778	-1.26229	0.104167	0.453014	1	13/50	0.1098	TFRC;PCNA;MCM4;DHFR;PSTPIP2;ALYREF;CDK1;RAB10;MSN;ALDH2;RFC3;RFC2;CTSW
5255	prerank	msigdb.v7.5.1.symbols.gmt__GOBP_RESPONSE_TO_INTERLEUKIN_7	-0.476544	-1.2622	0.188811	0.452892	1	2025-03-06	0.1637	CRKL;STIP1;ATP5F1B
5259	prerank	msigdb.v7.5.1.symbols.gmt__GSE46606_IRF4_KO_VS_WT_CD40L_IL2_IL5_1DAY_STIMULATED_BCELL_UP	-0.261331	-1.26183	0.160839	0.453336	1	13/38	0.1474	CNDP2;MDH1;SEPTIN11;ACOT7;PCBP2;KHSRP;CCDC6;PRDX2;MRPL4;HSP90AB1;HMOX2;RRP1B;GPI
5264	prerank	msigdb.v7.5.1.symbols.gmt__GOBP_DNA_UNWINDING_INVOLVED_IN_DNA_REPLICATION	-0.356194	-1.26179	0.152263	0.453126	1	2025-05-13	0.1139	MCM4;MCM2;MCM7;SSBP1;MCM6
5268	prerank	msigdb.v7.5.1.symbols.gmt__GSE7509_UNSTIM_VS_FCGRIIB_STIM_MONOCYTE_UP	-0.213375	-1.2617	0.0454545	0.453019	1	21/72	0.1603	PSMA2;SNRPC;KARS1;LRRC59;PSMB10;SSRP1;HPRT1;PRDX2;EIF3F;UBE2A;TRMT112;HSP90AB1;TCP1;NIFK;EXOSC1;CCT3;EIF4A1;EFTUD2;LAMTOR3;CASP6;GDI2
5270	prerank	msigdb.v7.5.1.symbols.gmt__REACTOME_EXTENSION_OF_TELOMERES	-0.289244	-1.26155	0.132911	0.453025	1	2025-09-28	0.165	PCNA;FEN1;RUVBL1;RUVBL2;RFC3;RFC2;POLD2;RFC1;RFC4
5283	prerank	msigdb.v7.5.1.symbols.gmt__CEBPGAMMA_Q6	-0.237309	-1.26086	0.0721649	0.454128	1	1950-08-01	0.0477	MRRF;CELF2;PTK7;TMPO;MARS1;DDAH2;PPP1R8;PABPC1
5286	prerank	msigdb.v7.5.1.symbols.gmt__GSE24634_TEFF_VS_TCONV_DAY10_IN_CULTURE_UP	-0.23208	-1.26079	0.084507	0.453973	1	14/62	0.1164	PCNA;HMGB3;LGALS1;DHFR;TMPO;VRK1;RAP1GDS1;HPRT1;EWSR1;RBM4;RFC3;PGM1;ARPC5L;ELAC2
5287	prerank	msigdb.v7.5.1.symbols.gmt__GCNP_SHH_UP_EARLY.V1_UP	-0.241018	-1.26068	0.0777778	0.453918	1	17/52	0.1719	DHFR;FEN1;SRSF1;SRSF10;RBM39;TNPO1;LUC7L2;MCM6;MATR3;STAT5A;MTA1;FTSJ3;LUC7L3;XPO1;MRPL9;PPP1CB;RRM1
5289	prerank	msigdb.v7.5.1.symbols.gmt__GSE10239_MEMORY_VS_DAY4.5_EFF_CD8_TCELL_DN	-0.20873	-1.26063	0.0697674	0.45374	1	23/95	0.117	MCM4;FEN1;VAPA;SRSF10;DR1;SET;SNRPA1;CBX3;NARS1;IPO5;MCM2;CDK1;THOC7;CCDC6;NFYB;EWSR1;GLRX3;LUC7L2;ACTL6A;SSBP1;CAND1;EIF1AX;SLC25A13
5291	prerank	msigdb.v7.5.1.symbols.gmt__GSE9988_ANTI_TREM1_VS_ANTI_TREM1_AND_LPS_MONOCYTE_DN	-0.310832	-1.26051	0.164773	0.453673	1	2025-08-20	0.1612	HNRNPC;SOD2;CDK1;ARHGEF2;STAT5A;STK26;PLEK;CLIC4
5294	prerank	msigdb.v7.5.1.symbols.gmt__GOBP_AMP_METABOLIC_PROCESS	-0.339294	-1.26034	0.154229	0.45374	1	2025-05-15	0.0869	PAICS;PFAS;GART;APRT;HPRT1
5295	prerank	msigdb.v7.5.1.symbols.gmt__chr1p35	-0.290407	-1.26026	0.130178	0.453618	1	2025-04-21	0.0511	YARS1;PHC2;PPP1R8;RCC1
5301	prerank	msigdb.v7.5.1.symbols.gmt__REACTOME_RHOD_GTPASE_CYCLE	-0.304341	-1.25997	0.136905	0.45389	1	2025-05-19	0.0756	HINT2;TMPO;DBN1;RAB7A;EFHD2
5305	prerank	msigdb.v7.5.1.symbols.gmt__MEISSNER_ES_ICP_WITH_H3K4ME3	-0.458807	-1.25978	0.195946	0.453952	1	2025-03-07	0.1415	RBM4;PRPF31;MPI
5308	prerank	msigdb.v7.5.1.symbols.gmt__GOBP_ASTRAL_MICROTUBULE_ORGANIZATION	-0.531803	-1.25954	0.165138	0.454104	1	2025-03-05	0.1753	KPNB1;NUMA1;EZR
5313	prerank	msigdb.v7.5.1.symbols.gmt__GOCC_UBIQUITIN_CONJUGATING_ENZYME_COMPLEX	-0.425786	-1.25932	0.172535	0.454227	1	2025-08-08	0.5756	UBE2A;RNF40;UBE2V1;RNF20;UBE2N;UBE2V2;UBE2B;STUB1
5314	prerank	msigdb.v7.5.1.symbols.gmt__GOBP_RESPONSE_TO_COPPER_ION	-0.419804	-1.25927	0.179487	0.454058	1	2025-03-09	0.0668	TFRC;PARK7;CDK1
5318	prerank	msigdb.v7.5.1.symbols.gmt__GOBP_REGULATION_OF_CHROMOSOME_ORGANIZATION	-0.20466	-1.25901	0.0625	0.454277	1	25/85	0.1572	CCT4;YY1;ZNF207;IK;FEN1;RUVBL1;HNRNPC;SFPQ;MCM2;CCT6A;RAD21;RUVBL2;PARP1;CCT2;NUMA1;ACTL6A;SSBP1;ANAPC7;CTCF;TCP1;CCT5;MAPK1;CCT3;HNRNPD;DNMT1
5322	prerank	msigdb.v7.5.1.symbols.gmt__DAIRKEE_CANCER_PRONE_RESPONSE_BPA	-0.278805	-1.25882	0.16129	0.454371	1	2025-09-28	0.1383	PSMA2;FARSA;SNRPD1;CSE1L;SNRPA1;MTHFD1;EIF3B;UCK2;PSMD1
5332	prerank	msigdb.v7.5.1.symbols.gmt__CHIANG_LIVER_CANCER_SUBCLASS_POLYSOMY7_UP	-0.38799	-1.25839	0.176707	0.454899	1	2025-04-10	0.1107	DHRS1;ELAVL1;SYTL4;POLD2
5333	prerank	msigdb.v7.5.1.symbols.gmt__GSE1460_DP_THYMOCYTE_VS_NAIVE_CD4_TCELL_CORD_BLOOD_UP	-0.219427	-1.25836	0.0375	0.454675	1	13/63	0.0894	RNASEH2A;PSMA2;ENSA;PSMA6;PARK7;FEN1;TXNL4A;NUDC;SSRP1;PCBP2;DYNLL1;RBBP7;DDX46
5336	prerank	msigdb.v7.5.1.symbols.gmt__HALLMARK_DNA_REPAIR	-0.220049	-1.25814	0.106061	0.454831	1	17/75	0.1063	PCNA;RALA;NME4;FEN1;MRPL40;ALYREF;POLR1C;POLR2E;SF3A3;NUDT21;APRT;SSRP1;TMED2;HPRT1;RFC3;EDF1;RFC2
5338	prerank	msigdb.v7.5.1.symbols.gmt__GSE42088_UNINF_VS_LEISHMANIA_INF_DC_2H_UP	-0.239159	-1.25807	0.0684932	0.454667	1	17/61	0.149	PSMA6;HNRNPC;PAICS;LRRC59;HSPA8;PSMA3;GART;IPO5;LSS;GLRX3;FSCN1;POLD2;HSP90AB1;NME1;PSMD1;STK26;STIP1
5346	prerank	msigdb.v7.5.1.symbols.gmt__GOBP_PLASMINOGEN_ACTIVATION	-0.450173	-1.2577	0.153558	0.455134	1	2025-07-07	0.5511	ENO1;RUNX1;PGK1;ANXA2;THBS1;APOH;PLGRKT
5347	prerank	msigdb.v7.5.1.symbols.gmt__GSE33292_WT_VS_TCF1_KO_DN3_THYMOCYTE_DN	-0.222717	-1.25764	0.1	0.454968	1	17/71	0.139	RNASEH2A;DHFR;SLC27A2;CSE1L;AHCY;LCP1;ACOT7;PAICS;GART;CDK1;MTHFD1;HPRT1;ANP32E;BCAT1;NME1;USP14;CCT5
5348	prerank	msigdb.v7.5.1.symbols.gmt__HP_ABNORMALITY_OF_THE_INNER_EAR	-0.358646	-1.2576	0.192661	0.454751	1	2025-05-13	0.111	TIMM8A;KARS1;POLR1C;PRKAR1A;TCOF1
5366	prerank	msigdb.v7.5.1.symbols.gmt__REACTOME_NCAM_SIGNALING_FOR_NEURITE_OUT_GROWTH	-0.424633	-1.25664	0.182156	0.456433	1	2025-04-08	0.1769	CREB1;MAPK1;SPTBN1;SPTAN1
5369	prerank	msigdb.v7.5.1.symbols.gmt__GOBP_REGULATION_OF_GLIAL_CELL_DIFFERENTIATION	-0.416073	-1.25656	0.189922	0.456289	1	2025-04-09	0.1785	CDK1;RHEB;WDR1;PRPF19
5370	prerank	msigdb.v7.5.1.symbols.gmt__LI_WILMS_TUMOR_ANAPLASTIC_UP	-0.449041	-1.25656	0.191489	0.456013	1	2025-04-08	0.1957	HAT1;RFC3;RFC4;KPNA2
5373	prerank	msigdb.v7.5.1.symbols.gmt__NAKAYA_PBMC_FLUARIX_FLUVIRIN_AGE_18_50YO_3DY_DN	-0.190849	-1.25628	0	0.456264	1	30/131	0.1092	HNRNPH3;TFRC;SRSF1;RBM8A;SRSF10;MDH1;RACK1;SFPQ;SNRPA1;PABPC1;POLR1C;CBX3;PSMA3;BCLAF1;ILF3;SAR1A;DDX50;PCBP2;TRA2A;HNRNPM;HINT1;DDX21;RBM39;PRPF4B;SON;PCNP;LUC7L2;SSBP1;RPRD1B;UBE2A
5374	prerank	msigdb.v7.5.1.symbols.gmt__GSE16266_CTRL_VS_HEATSHOCK_AND_LPS_STIM_MEF_UP	-0.205949	-1.25622	0.0740741	0.456095	1	22/76	0.1446	MRRF;DPY30;SNRPC;HMGB3;TMPO;LRRC59;ALYREF;NDUFB3;CASP3;NDUFA2;PSMA3;EFHD2;RAB10;HPRT1;CCT2;GLRX3;VPS29;EIF2S3;RBM10;RNASEH2C;YWHAQ;STK26
5375	prerank	msigdb.v7.5.1.symbols.gmt__MORF_PRKAR1A	-0.207932	-1.25614	0.0697674	0.455971	1	20/92	0.1092	ENSA;PSMA4;ATP5MF;PSMB2;PSMB6;MDH1;KARS1;HSPA8;NDUFA2;CAPZA1;ARF5;TMED2;SUMO1;PSMD7;DYNLL1;RAD21;PRKAR1A;RPN2;DCTN2;UBE2A
5384	prerank	msigdb.v7.5.1.symbols.gmt__GSE24634_TREG_VS_TCONV_POST_DAY5_IL4_CONVERSION_UP	-0.200678	-1.25566	0.106383	0.456646	1	25/105	0.1534	RNASEH2A;CHORDC1;SNRPC;PSME3;MAK16;PAICS;ILF2;PFAS;RRP15;PSMA3;GART;SSRP1;CCT6A;SUPT16H;RUVBL2;ERH;CWF19L1;RFC2;ARPC5L;DNAJC9;MRPS31;UCK2;PSMB4;PPP1CA;EIF5B
5392	prerank	msigdb.v7.5.1.symbols.gmt__GOMF_MOLECULAR_FUNCTION_INHIBITOR_ACTIVITY	-0.395734	-1.25534	0.198347	0.457024	1	2025-03-10	0.069	ENSA;RACK1;FKBP1A
5400	prerank	msigdb.v7.5.1.symbols.gmt__LUI_THYROID_CANCER_PAX8_PPARG_UP	-0.34184	-1.25499	0.157895	0.457443	1	14/14	0.66	SFPQ;FSCN1;RDH11;LASP1;CHD4;ZC3H14;IDI1;SEPTIN9;MAP1A;TPM2;CTBP2;CLASP1;ARHGAP1;SMARCC1
5408	prerank	msigdb.v7.5.1.symbols.gmt__GSE3203_WT_VS_IFNAR1_KO_INFLUENZA_INFECTED_LN_BCELL_DN	-0.247884	-1.2546	0.130081	0.457991	1	1937-12-01	0.1615	PTK7;PARK7;PABPC1;POLR1A;PTMS;HSP90AB1;MTA1;RPS5;PGD;EFTUD2;EEF1G;NME2
5411	prerank	msigdb.v7.5.1.symbols.gmt__MODULE_399	-0.386197	-1.25453	0.147541	0.457859	1	2025-03-11	0.0474	LGALS1;DAP;VDAC1
5416	prerank	msigdb.v7.5.1.symbols.gmt__BIOCARTA_AGPCR_PATHWAY	-0.528432	-1.25397	0.200647	0.458656	1	2025-05-05	0.4727	PRKAR1A;PRKAR2A;PRKAR2B;PRKACB;ARRB1
5418	prerank	msigdb.v7.5.1.symbols.gmt__WALLACE_PROSTATE_CANCER_UP	-0.4094	-1.25392	0.193916	0.458476	1	2025-04-09	0.1543	AHCY;DAP;POLD2;EIF3I
5426	prerank	msigdb.v7.5.1.symbols.gmt__GSE15750_DAY6_VS_DAY10_TRAF6KO_EFF_CD8_TCELL_UP	-0.242286	-1.25352	0.147541	0.458953	1	1946-11-01	0.1211	PCNA;HMGB3;DHFR;FEN1;SEPTIN11;PFDN4;CDK1;CCT2;CSRP1;MCM6;BCAT1
5428	prerank	msigdb.v7.5.1.symbols.gmt__MIR3074_5P	-0.303411	-1.2534	0.195652	0.458912	1	2025-04-21	0.0298	MFSD1;APOO;G3BP1;VAPA
5429	prerank	msigdb.v7.5.1.symbols.gmt__GOMF_MISMATCH_REPAIR_COMPLEX_BINDING	-0.519782	-1.25336	0.172805	0.458714	1	2025-02-05	0.1299	PCNA;MSH2
5434	prerank	msigdb.v7.5.1.symbols.gmt__LI_PBMC_MENOMUNE_A_C_Y_W_135_AGE_18_45YO_CORRELATED_WITH_ANTIBODY_RESPONSE_3DY_POSITIVE	-0.381067	-1.25318	0.189516	0.458788	1	2025-05-10	0.155	SLC27A2;HLA-DRA;HLA-E;HLA-C;HLA-A
5437	prerank	msigdb.v7.5.1.symbols.gmt__GSE29618_LAIV_VS_TIV_FLU_VACCINE_DAY7_PDC_UP	-0.22603	-1.25306	0.12	0.458748	1	15/59	0.1324	TFRC;RPS3A;DHX9;APOO;DDX5;RPL34;IPO5;SND1;PRDX2;CRBN;ALDH2;NOP56;MATR3;PTCD3;C1orf174
5442	prerank	msigdb.v7.5.1.symbols.gmt__HP_PENDULAR_NYSTAGMUS	-0.425425	-1.25275	0.2	0.459076	1	2025-02-08	0.0138	MT-ATP6;HMGB3
5450	prerank	msigdb.v7.5.1.symbols.gmt__GOMF_POLY_A_BINDING	-0.393978	-1.25231	0.19697	0.459662	1	2025-07-10	0.2566	PABPC1;PABPC4;RBPMS;DDX1;TIA1;ZC3H14;DDX3X
5452	prerank	msigdb.v7.5.1.symbols.gmt__GSE19825_CD24LOW_VS_IL2RA_HIGH_DAY3_EFF_CD8_TCELL_DN	-0.214471	-1.25226	0.0625	0.459477	1	18/86	0.0979	HNRNPH3;DPY30;PSME3;MARS1;TARDBP;G3BP1;UBQLN4;AHCY;PAICS;RRP15;NUDC;SF3A3;NARS1;KHSRP;CLPX;RBBP7;HPRT1;HSPH1
5467	prerank	msigdb.v7.5.1.symbols.gmt__GSE7852_LN_VS_FAT_TCONV_DN	-0.253427	-1.25153	0.169643	0.460609	1	1935-07-01	0.0703	LGALS1;SNIP1;PHF6;AHCY;SOD2;PRKRA;IQGAP1
5469	prerank	msigdb.v7.5.1.symbols.gmt__GSE13493_DP_VS_CD4INTCD8POS_THYMOCYTE_DN	-0.225267	-1.25142	0.106667	0.460532	1	1961-12-01	0.0853	PSMA2;RPL6;TIMM8A;NOLC1;NME4;RRBP1;SYTL4;SNRPA1;RCC1;FAM162A;MTHFD1;DDX21
5470	prerank	msigdb.v7.5.1.symbols.gmt__GOMF_CELL_ADHESION_MOLECULE_BINDING	-0.184118	-1.25129	0	0.460534	1	49/185	0.1788	RPL15;RPL6;PTK7;TMPO;PARK7;RPL7A;VAPA;RUVBL1;PSMB6;ENO1;DBN1;RACK1;LCP1;PAICS;LRRC59;HSPA8;RPL34;NUDC;CAPZA1;KTN1;SND1;IQGAP1;EFHD2;SEPTIN7;CRKL;RAB10;MSN;RSL1D1;DDX6;FSCN1;HSP90AB1;NOP56;PRDX6;EIF2S3;TLN1;SH3GLB1;PTPN6;PPP1CA;EEF1G;SPTBN1;CLINT1;HNRNPK;EIF5;LASP1;EEF2;EZR;SPTAN1;WASF2;ABCF3
5487	prerank	msigdb.v7.5.1.symbols.gmt__GOMF_HEAT_SHOCK_PROTEIN_BINDING	-0.227299	-1.25042	0.0980392	0.462059	1	1953-09-01	0.0737	CHORDC1;TFRC;KPNB1;RPS3;ST13;PTGES3;HSPA8;CDK1;TFAM
5499	prerank	msigdb.v7.5.1.symbols.gmt__GSE17721_POLYIC_VS_CPG_4H_BMDC_DN	-0.232827	-1.24926	0.136842	0.464161	1	13/54	0.1092	PSME3;SRSF1;TIMM23;LRRC59;ALYREF;RRP15;IPO5;PSMD7;CCT6A;RAB10;GMFG;FSCN1;UBE2A
5505	prerank	msigdb.v7.5.1.symbols.gmt__GSE40666_NAIVE_VS_EFFECTOR_CD8_TCELL_WITH_IFNA_STIM_90MIN_DN	-0.229997	-1.24907	0.112245	0.464255	1	13/58	0.096	ZNF207;ENO1;ACOT7;ALYREF;ILF3;PEBP1;PRKRA;GART;PSMD3;HNRNPAB;CSRP1;MCM7;LDHB
5506	prerank	msigdb.v7.5.1.symbols.gmt__GSE36826_WT_VS_IL1R_KO_SKIN_STAPH_AUREUS_INF_UP	-0.201462	-1.24905	0.125	0.464006	1	31/93	0.2029	CCT4;ATP5MF;TMPO;PSMB6;AATF;ACOT7;PAICS;ILF2;MCM2;ACLY;PSMD11;PARP1;CSRP1;ARPC5L;DNAJC9;MRPS14;PGAM1;APEH;BLVRA;PTPN6;GPI;ATP5F1B;RFC4;XPO1;RRM1;LASP1;ALDH18A1;ARF1;KPNA2;PSMC1;EIF2S1
5519	prerank	msigdb.v7.5.1.symbols.gmt__GOBP_ATP_BIOSYNTHETIC_PROCESS	-0.291081	-1.24874	0.13089	0.464359	1	2025-09-23	0.1838	MT-ATP6;ATP5MF;ENO1;ATP5PO;PARP1;SLC25A13;ATP5F1B;ATP5F1A;NUDT2
5522	prerank	msigdb.v7.5.1.symbols.gmt__GSE15930_STIM_VS_STIM_AND_IFNAB_48H_CD8_T_CELL_UP	-0.223675	-1.24868	0.114286	0.464204	1	20/66	0.1593	HNRNPH3;BRK1;RPS3;PLD3;ARHGDIB;DAP;RPL34;MCM2;DDX19B;DYNLRB1;HNRNPM;GMFG;CSDE1;ACP6;HMOX2;OXCT1;RPS5;MTCH1;CASP6;NCOA5
5527	prerank	msigdb.v7.5.1.symbols.gmt__GSE2770_IL12_AND_TGFB_ACT_VS_ACT_CD4_TCELL_2H_UP	-0.223408	-1.24844	0.0512821	0.464411	1	18/60	0.1443	MRPL27;TARDBP;FEN1;ST13;HSPA8;PSMA3;PSMD7;RAB7A;DYNLL1;PSMD11;HSPH1;PSMD14;TPP2;RHEB;HSP90AA1;RBM10;PSMD1;PGD
5528	prerank	msigdb.v7.5.1.symbols.gmt__GOBP_RESPONSE_TO_CORTICOSTEROID	-0.296028	-1.24837	0.153846	0.46427	1	2025-05-22	0.0847	PCNA;PCK2;CASP3;CBX3;PARP1
5530	prerank	msigdb.v7.5.1.symbols.gmt__SESTO_RESPONSE_TO_UV_C7	-0.281965	-1.24826	0.115854	0.464226	1	2025-09-26	0.1443	YARS1;LGALS1;PCK2;PTMA;AKR1A1;MTHFD1;AARS1;BLVRA;PGD
5544	prerank	msigdb.v7.5.1.symbols.gmt__RRCCGTTA_UNKNOWN	-0.256264	-1.24738	0.133858	0.465747	1	1933-10-01	0.101	SNRPD1;SRSF1;HNRNPC;HNRNPR;ILF3;GART;SON;EWSR1;MYH10;LUC7L2
5555	prerank	msigdb.v7.5.1.symbols.gmt__MEBARKI_HCC_PROGENITOR_FZD8CRD_UP	-0.215443	-1.24705	0.09375	0.466169	1	23/83	0.1336	RNASEH2A;CHORDC1;PCNA;DHFR;TMPO;CSE1L;RCC2;MCM2;CDK1;VRK1;CORO1C;MCM7;RFC3;YWHAH;CACYBP;FSCN1;RFC2;TCOF1;ARHGEF2;DNAJC9;WDR1;MSH2;WDHD1
5560	prerank	msigdb.v7.5.1.symbols.gmt__HP_ASCITES	-0.290332	-1.24693	0.151832	0.466128	1	2025-06-21	0.1154	SRSF2;EIF5A;TFAM;PRKAR1A;EWSR1;MRPS22
5561	prerank	msigdb.v7.5.1.symbols.gmt__GSE2770_UNTREATED_VS_IL12_TREATED_ACT_CD4_TCELL_6H_UP	-0.258292	-1.24693	0.124138	0.465842	1	1933-09-01	0.1321	HNRNPH3;ENSA;LARS1;ABHD10;PCK2;RBM4;DDX6;AARS1;EIF4EBP1
5562	prerank	msigdb.v7.5.1.symbols.gmt__MIR182_3P	-0.412416	-1.24689	0.182482	0.465626	1	2025-04-09	0.155	CELF2;CASP3;HDHD2;HLA-A
5568	prerank	msigdb.v7.5.1.symbols.gmt__GOMF_DNA_POLYMERASE_BINDING	-0.40928	-1.2465	0.194656	0.466151	1	2025-04-09	0.1264	PCNA;PTGES3;HSP90AB1;HSP90AA1
5577	prerank	msigdb.v7.5.1.symbols.gmt__LOPEZ_MBD_TARGETS	-0.165311	-1.24589	0	0.467119	1	74/329	0.1499	PSMA2;MRRF;CCT4;TXNDC17;PSMA4;KPNB1;ATP5MF;PCNA;DHFR;PSME3;CSE1L;RUVBL1;CARHSP1;ENO1;ST13;RACK1;SET;AHCY;PAICS;PTGES3;HSPA8;ILF2;NDUFB3;PSMB10;CORO1A;NUDT21;ILF3;RAB8A;APRT;CDK1;VRK1;PCBP2;TFAM;FKBP8;SEPTIN7;CCDC6;RAB10;DDX21;HPRT1;PRDX2;NUMA1;SON;EWSR1;NDUFV2;HLA-E;RFC3;HNRNPL;UBE2A;GLO1;TCOF1;CPSF7;ARHGEF2;EIF1AX;RHEB;TPT1;STAT5A;MSH2;C1orf174;BCAS2;UCK2;PA2G4;CCT5;BTF3L4;PSMB4;YWHAQ;GNG10;POLR…
5583	prerank	msigdb.v7.5.1.symbols.gmt__HP_DYSPLASTIC_CORPUS_CALLOSUM	-0.403271	-1.24568	0.176471	0.467253	1	2025-09-09	0.5982	SON;HSPA9;LMNB1;THOC6;SIN3A;DDB1;NT5C2;ATAD3A;PPP1R12A
5598	prerank	msigdb.v7.5.1.symbols.gmt__GSE21927_SPLEEN_C57BL6_VS_4T1_TUMOR_BALBC_MONOCYTES_UP	-0.211376	-1.24493	0.0701754	0.468495	1	21/81	0.1528	RPL15;RPS3A;RPL6;RPS3;PARK7;RPL7A;PABPC1;RPS17;RPL4;ACTG1;HINT1;DDX46;EIF3F;FDPS;TPT1;PBRM1;PFDN5;RPS5;GNG10;LAMTOR3;EEF1G
5601	prerank	msigdb.v7.5.1.symbols.gmt__GSE7831_1H_VS_4H_CPG_STIM_PDC_DN	-0.250663	-1.24479	0.0983607	0.468481	1	15/42	0.1684	DPY30;PSMB2;MCM4;FEN1;PRKDC;DYNLL1;ATXN10;SF3B4;API5;NTPCR;CTCF;OXCT1;UMPS;EIF3I;BAZ1B
5603	prerank	msigdb.v7.5.1.symbols.gmt__E2F1_Q4_01	-0.217501	-1.24459	0.109375	0.468603	1	23/73	0.1706	KPNB1;PCNA;SRSF2;MCM4;SRSF1;PPP1R8;PRKDC;DPYSL2;PTMA;MCM2;CDK1;NUMA1;RALY;MCM7;MCM6;CTCF;YWHAQ;HNRNPD;DNMT1;RFC1;LUC7L3;DCTPP1;PPP1R9B
5608	prerank	msigdb.v7.5.1.symbols.gmt__DESCARTES_FETAL_INTESTINE_INTESTINAL_EPITHELIAL_CELLS	-0.45843	-1.2442	0.202658	0.469106	1	2025-03-07	0.0351	ANPEP;SMIM24;PCK2
5611	prerank	msigdb.v7.5.1.symbols.gmt__SNACANNNYSYAGA_UNKNOWN	-0.321402	-1.2438	0.149758	0.469666	1	2025-07-19	0.1904	LARS1;MDH1;RDH11;TNFAIP8L2;ZC3H11A;ATP5F1A;TIAL1
5618	prerank	msigdb.v7.5.1.symbols.gmt__GSE2585_THYMIC_DC_VS_MTEC_UP	-0.243735	-1.24365	0.168067	0.469693	1	1940-11-01	0.1123	RPS3A;ST13;PHC2;SOD2;MCM2;PSMD11;NDUFV2;RBM4;SNU13;GLO1;AARS1
5624	prerank	msigdb.v7.5.1.symbols.gmt__GOBP_NEGATIVE_REGULATION_OF_CD4_POSITIVE_ALPHA_BETA_T_CELL_ACTIVATION	-0.507697	-1.24341	0.173077	0.469921	1	2025-05-05	0.4934	RUNX1;ANXA1;LGALS9;CBFB;HMGB1
5628	prerank	msigdb.v7.5.1.symbols.gmt__MIR629_5P	-0.327035	-1.2431	0.180995	0.470247	1	2025-06-16	0.144	PSMA2;YY1;RRP15;RNPS1;BMP2K;HDHD2
5633	prerank	msigdb.v7.5.1.symbols.gmt__REACTOME_INFECTIOUS_DISEASE	-0.177132	-1.243	0	0.470157	1	55/325	0.09	PSMA2;CBX1;RPL8;RPL15;RPS3A;PSMA4;RPL6;KPNB1;PSMB2;RPS4X;BRK1;RPS3;PSMA6;PSME3;RPL13A;CREB1;FEN1;DDX5;KPNA3;RPL7A;RPS4Y2;PSMB6;ENO1;SFPQ;PTGES3;RPL34;RCC1;PSMB10;RPS17;POLR2E;RPL4;CORO1A;PSMA3;IPO5;XRCC6;NUP50;SSRP1;SUMO1;PSMD7;FKBP1A;RAB7A;PSMD3;NUP35;DYNLL1;SUPT16H;RBBP7;SAP18;MTA2;ACTG1;GATAD2B;RPS15;PSMD11;PARP1;CRBN;PRKAR1A
5637	prerank	msigdb.v7.5.1.symbols.gmt__GOBP_DNA_REPLICATION	-0.206748	-1.24274	0.0454545	0.470376	1	24/110	0.1139	RNASEH2A;PCNA;YY1;DHX9;MCM4;FEN1;RUVBL1;SET;ALYREF;MCM2;SSRP1;CDK1;SUPT16H;RBBP7;RUVBL2;DDX21;MCM7;RFC3;ACTL6A;SSBP1;RFC2;POLD2;PTMS;MCM6
5642	prerank	msigdb.v7.5.1.symbols.gmt__GSE13485_DAY1_VS_DAY21_YF17D_VACCINE_PBMC_DN	-0.216472	-1.24226	0.105263	0.471084	1	22/83	0.165	HAT1;CCT4;DPY30;MRPL27;ABHD10;SEC22B;MDH1;HSPA8;NDUFB3;NDUFA2;RIDA;THOC7;CLNS1A;GMFG;CACYBP;RPF2;MRPS14;ARMC10;CCT5;UMPS;MAT2B;RFC4
5646	prerank	msigdb.v7.5.1.symbols.gmt__MIR34B_3P	-0.280242	-1.24214	0.169231	0.471066	1	2025-06-26	0.0932	CELF2;YY1;CAPZA1;NUP50;TNPO1;CAB39L
5650	prerank	msigdb.v7.5.1.symbols.gmt__TAYLOR_METHYLATED_IN_ACUTE_LYMPHOBLASTIC_LEUKEMIA	-0.314965	-1.24182	0.168317	0.47144	1	2025-06-18	0.1186	PSMA2;DPY30;SNRPC;CWF19L1;RFC2;DDX39B
5652	prerank	msigdb.v7.5.1.symbols.gmt__FAN_OVARY_CL4_T_LYMPHOCYTE_NK_CELL_1	-0.206751	-1.24175	0.0454545	0.471294	1	23/102	0.1274	ENSA;SRSF2;EIF5A;RBM8A;ENO1;ARHGDIB;LCP1;HSPA8;PABPC1;CAPZA1;CORO1A;PTMA;DYNLL1;MSN;HINT1;HLA-E;SNU13;HLA-C;UBE2A;CTSW;PGAM1;HSP90AA1;CAP1
5658	prerank	msigdb.v7.5.1.symbols.gmt__GSE33162_UNTREATED_VS_4H_LPS_STIM_HDAC3_KO_MACROPHAGE_DN	-0.201527	-1.24158	0.0392157	0.471329	1	24/89	0.1496	LGALS1;BLMH;SRSF1;AHCY;SEPTIN11;ACOT7;CAPZA1;NUDT21;AKR1A1;MCM2;EFHD2;MTHFD1;HPRT1;PRDX2;MRPL4;ANP32E;MCM7;RPN2;PSMD14;MCM6;SMAP1;MTCH1;JPT1;PPP1CA
5662	prerank	msigdb.v7.5.1.symbols.gmt__GSE22611_NOD2_TRANSDUCED_VS_CTRL_HEK293T_STIMULATED_WITH_MDP_2H_DN	-0.204427	-1.24148	0.0746269	0.471251	1	22/78	0.1572	G3BP1;ISYNA1;PFAS;RRP15;IPO5;MCM2;SND1;TRA2A;FAM162A;PARP1;EWSR1;PRPF31;POLD2;HSP90AB1;RPF2;BCAT1;NME1;SF3B3;HSPA9;EIF3I;GSTO1;DNMT1
5678	prerank	msigdb.v7.5.1.symbols.gmt__GOBP_NEGATIVE_REGULATION_OF_TRANSMEMBRANE_TRANSPORT	-0.310428	-1.24088	0.170213	0.472217	1	2025-07-19	0.1666	UBQLN1;VDAC1;SUMO1;FKBP1A;CRBN;GSTO1;CAB39
5679	prerank	msigdb.v7.5.1.symbols.gmt__GSE9650_EFFECTOR_VS_MEMORY_CD8_TCELL_DN	-0.2216	-1.24083	0.0860215	0.472042	1	19/59	0.1866	RPL6;RPS4X;RPS3;DDX5;GART;MRPL23;VRK1;RBM39;PABPC4;NUMA1;DDX6;HSP90AB1;NOP56;NME1;HSPA9;GSTO1;EIF5;FMC1;HSD17B8
5689	prerank	msigdb.v7.5.1.symbols.gmt__MODULE_349	-0.499215	-1.24026	0.201893	0.472911	1	2025-05-05	0.5019	GART;DNMT1;CAD;SHMT2;COMT
5692	prerank	msigdb.v7.5.1.symbols.gmt__GSE37532_WT_VS_PPARG_KO_LN_TCONV_DN	-0.222376	-1.24012	0.115385	0.472904	1	18/59	0.1612	PCNA;LGALS1;PPP1R8;AIMP2;DPYSL2;PTMA;EFHD2;ACTG1;ANP32E;HLA-E;YWHAH;EDF1;PTMS;CAP1;GNG10;DEK;PLEK;CLIC4
5694	prerank	msigdb.v7.5.1.symbols.gmt__GSE5589_UNSTIM_VS_45MIN_LPS_AND_IL10_STIM_MACROPHAGE_DN	-0.213384	-1.23996	0.117647	0.472922	1	1961-12-01	0.0863	HAT1;CCT4;KPNB1;GADD45GIP1;MDH1;THRAP3;SOD2;POLR1C;HNRNPR;FKBP3;THOC7;CLNS1A
5713	prerank	msigdb.v7.5.1.symbols.gmt__GSE26351_WNT_VS_BMP_PATHWAY_STIM_HEMATOPOIETIC_PROGENITORS_UP	-0.242152	-1.23919	0.156863	0.474315	1	20/41	0.2428	ENSA;SNRPD1;SET;ATP5PO;CDK1;VRK1;ERH;FADS2;EIF2S3;CCAR2;GPI;XRN2;AKR7A2;SNRPF;PSMD8;GLS;CNOT3;SMN1;KRI1;HYPK
5715	prerank	msigdb.v7.5.1.symbols.gmt__GSE10325_LUPUS_CD4_TCELL_VS_LUPUS_MYELOID_UP	-0.270343	-1.23911	0.150376	0.47419	1	1933-12-01	0.1791	CCT4;ST13;PEBP1;HINT1;LDHB;DNAJC9;HMOX2;OXCT1;MPI;FKBP11;SPTBN1;ACAP1
5719	prerank	msigdb.v7.5.1.symbols.gmt__CHIBA_RESPONSE_TO_TSA_UP	-0.471709	-1.23903	0.2	0.47406	1	2025-03-06	0.155	ARHGDIB;APRT;HLA-A
5729	prerank	msigdb.v7.5.1.symbols.gmt__REACTOME_TRANSCRIPTIONAL_REGULATION_BY_THE_AP_2_TFAP2_FAMILY_OF_TRANSCRIPTION_FACTORS	-0.425867	-1.23878	0.201646	0.474264	1	2025-04-08	0.1493	YY1;SUMO1;NOP2;DEK
5731	prerank	msigdb.v7.5.1.symbols.gmt__GSE29617_CTRL_VS_TIV_FLU_VACCINE_PBMC_2008_DN	-0.210012	-1.23869	0.0574713	0.474177	1	20/71	0.1503	DPY30;PSMA4;PSMB2;PCNA;TMPO;ENO1;RACK1;DYNLL1;CCT2;MCCC2;PSMD14;AARS1;MRPS14;PSME3IP1;HMOX2;APEH;PSMD1;SSB;HDHD2;EFTUD2
5738	prerank	msigdb.v7.5.1.symbols.gmt__MIR183_3P	-0.258064	-1.23818	0.148148	0.474927	1	1934-06-01	0.0329	LSM12;EIF5A;TMPO;SRSF1;ABHD10;HNRNPC
5743	prerank	msigdb.v7.5.1.symbols.gmt__MIR4312	-0.477233	-1.23799	0.173333	0.475056	1	2025-04-06	0.2396	TFAM;ADSL;PDCD4;DNAAF5
5746	prerank	msigdb.v7.5.1.symbols.gmt__GOBP_RIBONUCLEOSIDE_TRIPHOSPHATE_METABOLIC_PROCESS	-0.242846	-1.23794	0.134328	0.474868	1	14/41	0.1838	MT-ATP6;ATP5MF;NME4;ENO1;ATP5PO;PARP1;SLC25A13;NME1;UCK2;NME2;ATP5F1B;ATP5F1A;GNAI3;NUDT2
5747	prerank	msigdb.v7.5.1.symbols.gmt__MODULE_56	-0.386708	-1.23791	0.192	0.47464	1	2025-04-10	0.0869	PAICS;GART;APRT;HPRT1
5749	prerank	msigdb.v7.5.1.symbols.gmt__GSE15930_NAIVE_VS_48H_IN_VITRO_STIM_IL12_CD8_TCELL_DN	-0.185886	-1.23773	0.0322581	0.474756	1	29/113	0.1612	DPY30;LGALS1;FARSA;TIMM8A;TARDBP;KPNA3;AHCY;AIMP2;VRK1;CCT6A;RUVBL2;PRDX2;MCM7;PGM1;SSBP1;VPS29;ETF1;POLD2;RPF2;BCAT1;C1orf174;RBM10;BLVRA;PSMD1;MARCKSL1;EFTUD2;TARS1;DNMT1;CLIC4
5765	prerank	msigdb.v7.5.1.symbols.gmt__GSE21546_ELK1_KO_VS_SAP1A_KO_AND_ELK1_KO_DP_THYMOCYTES_DN	-0.219713	-1.23691	0.1625	0.476205	1	23/69	0.1719	KPNB1;FEN1;MRPS34;ELAVL1;RUVBL1;LRRC59;CASP3;PRPF4;MCM2;HNRNPM;RSL1D1;GLO1;DNAJC9;NOP56;EIF3B;HSP90AA1;SF3B3;POLR2H;MTCH1;TIMM50;RFC4;BUD31;RRM1
5768	prerank	msigdb.v7.5.1.symbols.gmt__GOBP_RESPIRATORY_SYSTEM_DEVELOPMENT	-0.287271	-1.23672	0.177143	0.476275	1	2025-05-23	0.0555	PTK7;CREB1;AIMP2;PTGES3;RIDA
5776	prerank	msigdb.v7.5.1.symbols.gmt__GSE40274_CTRL_VS_LEF1_TRANSDUCED_ACTIVATED_CD4_TCELL_DN	-0.226387	-1.2362	0.103448	0.477129	1	23/59	0.2205	HAT1;SNRPD1;SRSF1;RPS4Y2;KARS1;SAR1A;RAB10;RFC3;MRPL2;VPS29;SNU13;PSMD14;MATR3;BTF3L4;UMPS;SPIN1;SMU1;NUP43;BCCIP;GCN1;PSME1;P3H1;PUF60
5781	prerank	msigdb.v7.5.1.symbols.gmt__GOMF_NUCLEOSOME_BINDING	-0.26266	-1.23594	0.148649	0.47736	1	1932-11-01	0.1829	HNRNPC;RCC1;SSRP1;SUPT16H;MTA2;GATAD2B;ACTL6A;SMARCE1;HMGN5;GLYR1;CHD4
5785	prerank	msigdb.v7.5.1.symbols.gmt__GSE39110_UNTREATED_VS_IL2_TREATED_CD8_TCELL_DAY3_POST_IMMUNIZATION_DN	-0.233104	-1.23583	0.168317	0.477286	1	15/48	0.1612	PCNA;HMGB3;LGALS1;TMPO;BLMH;CARHSP1;DAP;RCC1;ACTG1;PSMD14;BMP2K;BCAT1;MTCH1;OSBPL9;CLIC4
5787	prerank	msigdb.v7.5.1.symbols.gmt__ZNF236_TARGET_GENES	-0.223045	-1.23556	0.0947368	0.477548	1	19/64	0.1606	CREB1;DDX5;MDH1;AATF;HSPA8;RPL4;PSMA3;DDX50;TNPO1;MCM7;RPN2;ANAPC7;HSP90AB1;SRP54;RCOR1;ACP6;HNRNPD;RFC1;SNRPA
5802	prerank	msigdb.v7.5.1.symbols.gmt__REACTOME_ACTIVATION_OF_BH3_ONLY_PROTEINS	-0.397873	-1.23468	0.172285	0.479136	1	2025-05-09	0.1857	DYNLL1;YWHAH;YWHAQ;YWHAG;YWHAB
5803	prerank	msigdb.v7.5.1.symbols.gmt__GSE17721_0.5H_VS_8H_POLYIC_BMDC_UP	-0.216779	-1.23457	0.1375	0.479079	1	18/73	0.1615	PSMB2;RPS3;PARK7;RPL13A;TXNL4A;MDH1;VDAC1;MCM2;CCT6A;THOC7;CLNS1A;CCT2;EIF3F;DNAJC9;C1orf174;RFC1;GDI2;NME2
5808	prerank	msigdb.v7.5.1.symbols.gmt__YU_MYC_TARGETS_UP	-0.30292	-1.2344	0.164835	0.479143	1	2025-09-18	0.2193	PCNA;CDK1;FAM136A;FDPS;CLIC4;DCTPP1;RRM1;KPNA2;STRAP
5817	prerank	msigdb.v7.5.1.symbols.gmt__ZNF223_TARGET_GENES	-0.220612	-1.23401	0.111111	0.479638	1	13/59	0.1063	YARS1;UBQLN1;PLD3;ISYNA1;ACOT7;PABPC1;AKR1A1;ACLY;RSRC1;RAB10;DDX46;SFXN2;RFC2
5819	prerank	msigdb.v7.5.1.symbols.gmt__GOBP_NEGATIVE_REGULATION_OF_T_CELL_DIFFERENTIATION	-0.507697	-1.23394	0.203762	0.479487	1	2025-05-05	0.4934	PRDX2;RUNX1;ANXA1;CBFB;HMGB1
5829	prerank	msigdb.v7.5.1.symbols.gmt__GSE42021_TCONV_PLN_VS_TREG_PRECURSORS_THYMUS_DN	-0.227884	-1.23357	0.121212	0.480013	1	19/52	0.1926	PSMA6;TARDBP;KPNA3;G3BP1;SRSF10;ILF3;UTP4;CRKL;RAB10;HSP90AA1;STAT5A;PBRM1;MARCKSL1;STIP1;HNRNPK;EXOSC5;EIF6;LCP2;TOP1
5844	prerank	msigdb.v7.5.1.symbols.gmt__DIAZ_CHRONIC_MYELOGENOUS_LEUKEMIA_UP	-0.155071	-1.23304	0	0.480878	1	138/770	0.1245	PSMA2;HAT1;TFRC;ENSA;CBX1;U2AF2;YARS1;PSMA4;RBM3;KPNB1;ATP5MF;PSMB2;YY1;SRSF2;DHX9;HMGB3;ZNF207;SLC27A2;RALA;GTF2I;BLMH;NOLC1;TARDBP;KPNA3;G3BP1;SNRPD1;SRSF1;ELAVL1;VAPA;RUVBL1;TIMM23;SRSF10;HNRNPC;MDH1;DR1;ST13;PCK2;PSTPIP2;PPP1R8;PRKDC;KARS1;ISYNA1;AIMP2;SMNDC1;ACOT7;DRG2;SOD2;PAICS;PTGES3;ILF2;POLR1C;ATP5PO;CASP3;RCC1;POLR2E;CBX3;NUDC;HNRNPR;SF3A3;RIDA;KTN1;PSMA3;NUDT21;ILF3;PEBP1;PRKRA;GART;I…
5847	prerank	msigdb.v7.5.1.symbols.gmt__GOBP_PYRIMIDINE_NUCLEOSIDE_TRIPHOSPHATE_BIOSYNTHETIC_PROCESS	-0.424596	-1.23293	0.204082	0.480816	1	2025-04-09	0.1615	NME4;NME1;UCK2;NME2
5850	prerank	msigdb.v7.5.1.symbols.gmt__GOBP_REGULATION_OF_INTRINSIC_APOPTOTIC_SIGNALING_PATHWAY_BY_P53_CLASS_MEDIATOR	-0.51391	-1.23267	0.20649	0.481056	1	2025-03-05	0.1672	EIF5A;ARMC10;HNRNPK
5851	prerank	msigdb.v7.5.1.symbols.gmt__GOBP_CORONARY_VASCULATURE_DEVELOPMENT	-0.535001	-1.23258	0.208723	0.480992	1	2025-01-05	0.0119	PTK7
5855	prerank	msigdb.v7.5.1.symbols.gmt__REACTOME_SIGNALING_BY_NOTCH	-0.218033	-1.23249	0.135135	0.480903	1	13/69	0.0838	PSMA2;PSMA4;PSMB2;PSMA6;PSME3;CREB1;PSMB6;PSMB10;PSMA3;TMED2;PSMD7;PSMD3;PSMD11
5871	prerank	msigdb.v7.5.1.symbols.gmt__GSE22611_MUTANT_NOD2_VS_CTRL_TRANSDUCED_HEK293T_CELL_UP	-0.242233	-1.23204	0.119658	0.481552	1	16/42	0.1873	TFRC;EIF5A;NME4;RPL7A;VRK1;LSS;HPRT1;PSMD1;DUSP3;FKBP11;SNRPA;CLIC4;CDC5L;RIC8A;CHD4;LCP2
5873	prerank	msigdb.v7.5.1.symbols.gmt__WP_CELL_CYCLE	-0.241649	-1.23188	0.124031	0.48158	1	1942-10-01	0.1139	PCNA;MCM4;PRKDC;MCM2;CDK1;RAD21;MCM7;YWHAH;ANAPC7;MCM6
5876	prerank	msigdb.v7.5.1.symbols.gmt__GSE9006_1MONTH_VS_4MONTH_POST_TYPE_1_DIABETES_DX_PBMC_DN	-0.264162	-1.23168	0.152866	0.481688	1	2025-08-29	0.1173	APOO;DR1;SFPQ;RCC1;NDUFA2;GART;PTMS;GOLIM4
5881	prerank	msigdb.v7.5.1.symbols.gmt__GOBP_POSITIVE_REGULATION_OF_TELOMERE_MAINTENANCE_VIA_TELOMERE_LENGTHENING	-0.312237	-1.23152	0.175	0.481763	1	2025-10-17	0.2146	CCT4;CCT6A;CCT2;TCP1;CCT5;MAPK1;CCT3;CCT7;CCT8;PRKCQ
5882	prerank	msigdb.v7.5.1.symbols.gmt__FRANCO_BLOOD_SANOFI_PASTEUR_SA_INACTIVATED_INFLUENZA_VACCINE_CORRELATED_WITH_ANTIBODY_RESPONSE_AGE_18_40YO_1DY_NEGATIVE	-0.517303	-1.23148	0.179811	0.481558	1	2025-03-05	0.1509	CARHSP1;PRKDC;FKBP11
5883	prerank	msigdb.v7.5.1.symbols.gmt__REACTOME_CHROMOSOME_MAINTENANCE	-0.248304	-1.23148	0.138211	0.481282	1	13/43	0.165	PCNA;FEN1;RUVBL1;POLR2E;RBBP7;RUVBL2;RFC3;RFC2;POLD2;H4C1;POLR2H;RFC1;RFC4
5892	prerank	msigdb.v7.5.1.symbols.gmt__FERRANDO_T_ALL_WITH_MLL_ENL_FUSION_UP	-0.283145	-1.23098	0.1375	0.481974	1	25/26	0.6593	DDX5;VDAC1;CBX3;PRDX2;HLA-E;PTPN6;SPTBN1;DSTN;LCP2;SSR4;PLEC;TSC22D1;USF2;BIN1;SELL;BMI1;TPM2;MAD1L1;STAT3;HYOU1;WAS;CD34;NUCB2;G6PD;FLNA
5896	prerank	msigdb.v7.5.1.symbols.gmt__ZIC3_01	-0.226253	-1.2309	0.113402	0.481849	1	1949-11-01	0.0856	RPS4X;PTK7;THRAP3;PHF6;PPP1R8;ETV6;ZNF384;DYNLL1;NFYB;SAFB;RBM39
5908	prerank	msigdb.v7.5.1.symbols.gmt__GOBP_TETRAHYDROFOLATE_METABOLIC_PROCESS	-0.398532	-1.23053	0.190299	0.482326	1	2025-03-09	0.0759	DHFR;GART;MTHFD1
5915	prerank	msigdb.v7.5.1.symbols.gmt__GOCC_PROTON_TRANSPORTING_ATP_SYNTHASE_COMPLEX_COUPLING_FACTOR_F_O	-0.385814	-1.23006	0.195219	0.482975	1	2025-03-10	0.0505	MT-ATP6;ATP5MF;ATP5PO
5922	prerank	msigdb.v7.5.1.symbols.gmt__ALFANO_MYC_TARGETS	-0.200944	-1.22961	0.142857	0.483635	1	19/80	0.1399	HMGB3;FARSA;BLMH;SNRPD1;CSE1L;RUVBL1;AATF;KARS1;PAICS;RCC1;RBBP7;DDX21;CSRP1;RSL1D1;SNU13;TCOF1;NOP56;UCK2;OXCT1
5926	prerank	msigdb.v7.5.1.symbols.gmt__GSE25123_CTRL_VS_ROSIGLITAZONE_STIM_MACROPHAGE_DN	-0.227766	-1.22935	0.152941	0.483914	1	14/60	0.1245	PSMA2;CREB1;SNIP1;NDUFB3;NDUFA2;RNPS1;RBBP7;HPRT1;GMFG;TPP2;SRP54;VPS35;RPF2;MRPS31
5933	prerank	msigdb.v7.5.1.symbols.gmt__WHITFIELD_CELL_CYCLE_M_G1	-0.233284	-1.2292	0.0989011	0.483936	1	1947-11-01	0.1192	KPNB1;YY1;RPL13A;HSPA8;ILF2;CBX3;DYNLL1;RAD21;ANP32E;PTMS;RHEB
5939	prerank	msigdb.v7.5.1.symbols.gmt__WP_DISORDERS_OF_FOLATE_METABOLISM_AND_TRANSPORT	-0.479628	-1.229	0.181818	0.484052	1	2025-03-06	0.0759	DHFR;GART;MTHFD1
5946	prerank	msigdb.v7.5.1.symbols.gmt__REACTOME_RHOG_GTPASE_CYCLE	-0.262778	-1.22858	0.156522	0.4846	1	2025-07-31	0.0976	TFRC;TMPO;ARHGDIB;KTN1;RAB7A;LAMTOR1;IQGAP2
5954	prerank	msigdb.v7.5.1.symbols.gmt__GSE20151_CTRL_VS_FUSOBACT_NUCLEATUM_NEUTROPHIL_DN	-0.217194	-1.22819	0.103896	0.485157	1	15/64	0.0991	PSMA2;LARS1;RPL6;PSMB2;TXNL4A;MDH1;ST13;SEPTIN11;CORO1A;KTN1;SUMO1;RBBP7;SAP18;DDX46;GLRX3
5958	prerank	msigdb.v7.5.1.symbols.gmt__GSE24634_TREG_VS_TCONV_POST_DAY7_IL4_CONVERSION_UP	-0.231907	-1.22802	0.176991	0.485226	1	14/47	0.165	RNASEH2A;MCM4;DHFR;FEN1;RCC1;CORO1A;MCM2;HNRNPAB;MCM7;WDHD1;JPT1;TARS1;MRPS11;RFC4
5959	prerank	msigdb.v7.5.1.symbols.gmt__GSE2770_TGFB_AND_IL4_ACT_VS_ACT_CD4_TCELL_2H_UP	-0.232923	-1.22795	0.137615	0.485106	1	15/51	0.1361	RPS3A;RPL6;RPS3;PARK7;ARHGDIB;PABPC1;RPS17;NDUFA2;PABPC4;PRDX2;EIF3F;HLA-C;SNRNP200;SMAP1;PFDN5
5962	prerank	msigdb.v7.5.1.symbols.gmt__GOCC_CELL_SUBSTRATE_JUNCTION	-0.180905	-1.2279	0.0555556	0.484923	1	39/148	0.1753	RPL8;RPS3A;RPL6;RPS4X;PTK7;RPS3;RALA;RPL13A;G3BP1;RPL7A;LCP1;HSPA8;PABPC1;RPS17;RPL4;PCBP2;IQGAP1;RAB10;MSN;ACTG1;RPS15;CORO1C;CSRP1;ARPC5L;ARHGEF2;CAP1;TLN1;RPS5;YWHAQ;MAPK1;HSPA9;LAMTOR3;GDI2;NME2;HNRNPK;YWHAG;PPP1CB;LASP1;EZR
5971	prerank	msigdb.v7.5.1.symbols.gmt__HP_SCOTOMA	-0.369083	-1.22727	0.219828	0.485943	1	2025-02-11	0.0198	MT-ATP6;TIMM8A
5984	prerank	msigdb.v7.5.1.symbols.gmt__DURANTE_ADULT_OLFACTORY_NEUROEPITHELIUM_VASCULAR_SMOOTH_MUSCLE_CELLS	-0.389192	-1.22675	0.202586	0.486807	1	2025-03-10	0.0913	ISYNA1;SEPTIN7;CSRP1
5985	prerank	msigdb.v7.5.1.symbols.gmt__GOBP_GLUCOSE_6_PHOSPHATE_METABOLIC_PROCESS	-0.427789	-1.22668	0.19708	0.486662	1	2025-05-08	0.1474	TKT;DERA;PGAM1;PGD;GPI
5993	prerank	msigdb.v7.5.1.symbols.gmt__HP_ABNORMAL_CAUDATE_NUCLEUS_MORPHOLOGY	-0.398033	-1.22639	0.171756	0.487047	1	2025-02-09	0.0198	MT-ATP6;TIMM8A
6025	prerank	msigdb.v7.5.1.symbols.gmt__HP_SEVERE_COMBINED_IMMUNODEFICIENCY	-0.524111	-1.22522	0.211538	0.489287	1	2025-02-05	0.0759	PRKDC;MTHFD1
6032	prerank	msigdb.v7.5.1.symbols.gmt__MIR506_5P	-0.256366	-1.22475	0.167939	0.489963	1	1937-06-01	0.0263	CHORDC1;DHX9;RALA;PSME3;EIF5A;G3BP1
6044	prerank	msigdb.v7.5.1.symbols.gmt__GOBP_CELLULAR_RESPONSE_TO_CORTICOSTEROID_STIMULUS	-0.356024	-1.22396	0.198312	0.491326	1	2025-06-12	0.2528	PCK2;CBX3;ATP5F1A;AIFM1;UBE2L3;ANXA1
6045	prerank	msigdb.v7.5.1.symbols.gmt__WP_PARKINSONS_DISEASE_PATHWAY	-0.326376	-1.22395	0.176211	0.491062	1	2025-03-14	0.0508	UBE2L6;PARK7;CASP3
6054	prerank	msigdb.v7.5.1.symbols.gmt__GAUTAM_EYE_IRIS_CILIARY_BODY_RIBOSOMAL_GENES_HIGH_FIBROBLASTS	-0.502739	-1.22349	0.204403	0.491777	1	2025-02-05	0.0627	SNRPD1;PFDN4
6072	prerank	msigdb.v7.5.1.symbols.gmt__GSE45365_WT_VS_IFNAR_KO_CD8A_DC_MCMV_INFECTION_DN	-0.36557	-1.22258	0.20332	0.493437	1	2025-04-11	0.0872	SLC27A2;SND1;DNASE2;PRDX2
6073	prerank	msigdb.v7.5.1.symbols.gmt__NAKAYAMA_SOFT_TISSUE_TUMORS_PCA2_UP	-0.452594	-1.22257	0.204861	0.493166	1	2025-02-07	0.0668	MCM4;CDK1
6083	prerank	msigdb.v7.5.1.symbols.gmt__GSE23502_BM_VS_COLON_TUMOR_MYELOID_DERIVED_SUPPRESSOR_CELL_DN	-0.23112	-1.22221	0.13	0.493673	1	14/46	0.16	HAT1;DHFR;ZNF207;TMPO;SRSF1;CBX3;RBM39;PRPF4B;ARPC5L;BMP2K;PTCD3;STK26;PTPN6;RFC1
6084	prerank	msigdb.v7.5.1.symbols.gmt__GSE43863_TH1_VS_LY6C_INT_CXCR5POS_MEMORY_CD4_TCELL_UP	-0.198593	-1.2222	0.106383	0.493405	1	20/93	0.1374	LSM12;PSMB2;ZNF207;MAK16;ELAVL1;RUVBL1;AATF;AIMP2;CCT6A;UTP4;CCDC6;RUVBL2;HPRT1;ERH;CACYBP;ETF1;POLR1F;HSP90AA1;PTCD3;SF3B3
6094	prerank	msigdb.v7.5.1.symbols.gmt__MIR451B	-0.275068	-1.22194	0.143885	0.493661	1	2025-07-31	0.0794	DHFR;KPNA3;SRSF1;VAPA;SYTL4;PABPC1;RAB10
6100	prerank	msigdb.v7.5.1.symbols.gmt__GOBP_ANIMAL_ORGAN_REGENERATION	-0.38723	-1.22168	0.2	0.493934	1	2025-04-11	0.0822	PCNA;LCP1;CDK1;RPS15
6101	prerank	msigdb.v7.5.1.symbols.gmt__GSE17580_UNINFECTED_VS_S_MANSONI_INF_TREG_DN	-0.221756	-1.22164	0.0752688	0.493731	1	1960-11-01	0.0872	RBM3;LGALS1;MRPS34;PCK2;RRBP1;LRRC59;DAP;CASP3;THOC7;RAD21;PRDX2
6116	prerank	msigdb.v7.5.1.symbols.gmt__GSE19401_NAIVE_VS_IMMUNIZED_MOUSE_PLN_FOLLICULAR_DC_UP	-0.229152	-1.22117	0.106667	0.494444	1	22/64	0.1901	ANPEP;SRSF2;LGALS1;RALA;SFPQ;PRKRA;HINT1;SAFB;RBM4;HNRNPL;RPN2;HSP90AB1;BCAT1;FADS2;MARCKSL1;STIP1;EIF3I;GDI2;SRSF3;EZR;LCP2;CLIC1
6120	prerank	msigdb.v7.5.1.symbols.gmt__REACTOME_RNA_POLYMERASE_I_PROMOTER_ESCAPE	-0.316688	-1.22093	0.17757	0.494653	1	2025-08-17	0.1694	POLR1C;POLR2E;CBX3;POLR1A;H4C1;POLR1F;POLR2H;UBTF
6123	prerank	msigdb.v7.5.1.symbols.gmt__GSE24574_NAIVE_VS_TCONV_CD4_TCELL_DN	-0.190159	-1.22064	0.0652174	0.495006	1	25/104	0.1386	CCT4;SNRPC;FARSA;PSMA6;MARS1;SNRPD1;PSMB6;ENO1;AATF;AHCY;IPO5;PSMD7;HPRT1;RFC3;RPN2;SNU13;CAND1;HSP90AB1;CALU;NOP56;NME1;GGCT;PA2G4;PSMD1;MTA1
6133	prerank	msigdb.v7.5.1.symbols.gmt__BLANCO_MELO_BRONCHIAL_EPITHELIAL_CELLS_INFLUENZA_A_DEL_NS1_INFECTION_DN	-0.290981	-1.22034	0.159341	0.495386	1	2025-07-22	0.1336	MCM4;DHFR;FEN1;MCM2;MCM7;SFXN2;WDHD1
6134	prerank	msigdb.v7.5.1.symbols.gmt__MYCMAX_01	-0.200238	-1.22034	0.12963	0.495104	1	22/82	0.1509	HNRNPH3;TFRC;U2AF2;PSME3;TIMM8A;PAICS;PABPC1;MRPL40;NUDC;PTMA;ILF3;MTHFD1;EWSR1;IQGAP2;SFXN2;TCOF1;CSDE1;NOP56;PA2G4;DIABLO;HSPA9;FKBP11
6141	prerank	msigdb.v7.5.1.symbols.gmt__REACTOME_SENSORY_PROCESSING_OF_SOUND_BY_OUTER_HAIR_CELLS_OF_THE_COCHLEA	-0.381428	-1.21993	0.2125	0.495701	1	2025-05-10	0.1769	MSN;ACTG1;SPTBN1;EZR;SPTAN1
6143	prerank	msigdb.v7.5.1.symbols.gmt__HU_GENOTOXIN_ACTION_DIRECT_VS_INDIRECT_24HR	-0.285253	-1.21982	0.185897	0.495648	1	2025-06-23	0.0991	PSMA2;PTMA;RBBP7;API5;HLA-E;GLRX3
6155	prerank	msigdb.v7.5.1.symbols.gmt__KUROKAWA_LIVER_CANCER_EARLY_RECURRENCE_UP	-0.500471	-1.21938	0.210526	0.49628	1	2025-05-05	0.5006	DDX39B;USP39;PUF60;NMT1;ALCAM
6158	prerank	msigdb.v7.5.1.symbols.gmt__GOBP_POSITIVE_REGULATION_OF_INTERLEUKIN_4_PRODUCTION	-0.51995	-1.21921	0.184971	0.496371	1	2025-05-05	0.4812	HLA-E;PRKCQ;SASH3;LGALS9;SYK
6164	prerank	msigdb.v7.5.1.symbols.gmt__GOBP_REGULATION_OF_NITRIC_OXIDE_SYNTHASE_ACTIVITY	-0.474493	-1.21891	0.21843	0.49672	1	2025-02-06	0.027	DHFR;DDAH2
6179	prerank	msigdb.v7.5.1.symbols.gmt__MIR361_5P	-0.266021	-1.2181	0.146154	0.49814	1	2025-09-27	0.1408	KPNB1;BLMH;DR1;ATAD1;CAB39L;HSP90AA1;WDHD1;RDH11;NFE2
6180	prerank	msigdb.v7.5.1.symbols.gmt__REACTOME_TRANSLESION_SYNTHESIS_BY_POLK	-0.376138	-1.21804	0.203922	0.498008	1	2025-05-10	0.165	PCNA;RFC3;RFC2;RFC1;RFC4
6188	prerank	msigdb.v7.5.1.symbols.gmt__GSE3982_CENT_MEMORY_CD4_TCELL_VS_TH1_DN	-0.205588	-1.21773	0.135593	0.498357	1	15/75	0.0969	RNASEH2A;PSMA2;YARS1;PSMB2;LGALS1;MRPS34;DBN1;ACOT7;MRPL12;PSMB10;MRPL23;PSMD3;MTHFD1;PSMD11;NDUFV2
6192	prerank	msigdb.v7.5.1.symbols.gmt__GSE339_CD4POS_VS_CD8POS_DC_IN_CULTURE_DN	-0.221385	-1.21755	0.142857	0.498429	1	1958-11-01	0.0872	DHRS1;RALA;RPL13A;RACK1;PABPC1;AKR1A1;CDK1;RAB7A;INTS5;HINT1;PRDX2
6195	prerank	msigdb.v7.5.1.symbols.gmt__GSE17721_POLYIC_VS_CPG_24H_BMDC_UP	-0.236555	-1.21749	0.168317	0.498261	1	1945-10-01	0.0828	UBE2L6;RPL13A;PSMB6;THRAP3;PLD3;SYTL4;PABPC1;CCDC6;CRKL;RBM42
6208	prerank	msigdb.v7.5.1.symbols.gmt__GOBP_LIVER_REGENERATION	-0.478326	-1.21683	0.221088	0.499377	1	2025-02-06	0.0822	PCNA;RPS15
6220	prerank	msigdb.v7.5.1.symbols.gmt__MIR6742_5P	-0.441036	-1.21603	0.212418	0.500781	1	2025-02-07	0.0188	PTK7;PSME3
6224	prerank	msigdb.v7.5.1.symbols.gmt__MIR432_3P	-0.360686	-1.21592	0.19214	0.500763	1	2025-04-11	0.0721	LARS1;GTF2I;CAPZA1;DYNLL1
6227	prerank	msigdb.v7.5.1.symbols.gmt__GSE28726_NAIVE_CD4_TCELL_VS_NAIVE_NKTCELL_UP	-0.204098	-1.21579	0.12069	0.500771	1	18/76	0.1258	CCT4;NOLC1;FEN1;PAICS;PFAS;PSMD7;CCT6A;DYNLL1;HNRNPAB;CCDC6;RPN2;FSCN1;CAND1;RHEB;CALU;NOP56;WDR1;PGAM1
6239	prerank	msigdb.v7.5.1.symbols.gmt__CONCANNON_APOPTOSIS_BY_EPOXOMICIN_DN	-0.2531	-1.21524	0.185185	0.501667	1	1934-07-01	0.0668	TFRC;DHFR;NME4;NDUFA2;PEBP1;APRT;CDK1
6246	prerank	msigdb.v7.5.1.symbols.gmt__E2F1_Q3	-0.199999	-1.21486	0.0943396	0.502216	1	23/80	0.1722	TFRC;PCNA;TMPO;NOLC1;SNRPD1;SRSF1;HNRNPR;ILF3;MCM2;CDK1;SUMO1;MCM7;MYH10;CAND1;MCM6;DNAJC9;TCP1;MSH2;HNRNPD;DNMT1;LUC7L3;DCTPP1;LASP1
6248	prerank	msigdb.v7.5.1.symbols.gmt__GOCC_DYNEIN_COMPLEX	-0.370475	-1.21485	0.21645	0.501947	1	2025-11-11	0.6311	DYNLL1;DYNLRB1;DCTN2;TPR;DYNC1LI2;DCTN4;DCTN1;DYNC1H1;DYNC1LI1;DYNC1I2;NUDCD3
6252	prerank	msigdb.v7.5.1.symbols.gmt__GOMF_LIGASE_ACTIVITY_FORMING_CARBON_OXYGEN_BONDS	-0.249594	-1.21455	0.171975	0.502293	1	1934-06-01	0.0583	YARS1;LARS1;FARSA;MARS1;KARS1;NARS1
6267	prerank	msigdb.v7.5.1.symbols.gmt__REACTOME_PROCESSIVE_SYNTHESIS_ON_THE_LAGGING_STRAND	-0.353965	-1.21384	0.191489	0.503535	1	2025-03-12	0.1107	PCNA;FEN1;POLD2
6271	prerank	msigdb.v7.5.1.symbols.gmt__HP_NEOPLASM_OF_THE_SKELETAL_SYSTEM	-0.251833	-1.21339	0.142857	0.504235	1	2025-10-31	0.1434	RNASEH2A;RPL15;POLR1C;RPS17;RAD21;PRKAR1A;TCOF1;MSH2;RNASEH2C;SQSTM1
6276	prerank	msigdb.v7.5.1.symbols.gmt__GSE37301_PRO_BCELL_VS_CD4_TCELL_DN	-0.306171	-1.21305	0.186364	0.504672	1	2025-05-19	0.0944	UBE2L6;SRSF10;DBN1;PSMB10;EWSR1
6277	prerank	msigdb.v7.5.1.symbols.gmt__GOMF_CYTOKINE_ACTIVITY	-0.439484	-1.21301	0.240157	0.504466	1	2025-07-07	0.5618	GPI;AIMP1;NAMPT;IL16;PF4;HMGB1;FAM3C
6280	prerank	msigdb.v7.5.1.symbols.gmt__HP_BONE_MARROW_HYPERCELLULARITY	-0.386399	-1.21282	0.193309	0.504593	1	2025-04-09	0.1531	SRSF2;PRKAR1A;NUMA1;TBL1XR1
6285	prerank	msigdb.v7.5.1.symbols.gmt__REACTOME_INTERLEUKIN_12_SIGNALING	-0.261228	-1.21267	0.2	0.504644	1	2025-12-29	0.2061	RALA;LCP1;SNRPA1;SOD2;CAPZA1;MSN;TCP1;HSPA9;GSTO1;ARF1;PDCD4;PAK2
6286	prerank	msigdb.v7.5.1.symbols.gmt__GOBP_PROTEIN_FOLDING	-0.194677	-1.21261	0.115385	0.504472	1	24/93	0.1509	CHORDC1;CCT4;VAPA;CCT6B;ST13;PTGES3;HSPA8;NUDC;PFDN4;FKBP1A;CCT6A;CLPX;FKBP8;RUVBL2;CCT2;HSPH1;HSP90AB1;TCP1;HSP90AA1;PFDN5;CCT5;HSPA9;CCT3;FKBP11
6294	prerank	msigdb.v7.5.1.symbols.gmt__GOBP_PURINE_NUCLEOSIDE_MONOPHOSPHATE_BIOSYNTHETIC_PROCESS	-0.319308	-1.21235	0.170854	0.504768	1	2025-05-15	0.0869	PAICS;PFAS;GART;APRT;HPRT1
6299	prerank	msigdb.v7.5.1.symbols.gmt__MIR874_5P	-0.310091	-1.2121	0.167539	0.505011	1	2025-06-17	0.1415	CBX1;DBN1;TNPO1;CPSF7;CALU;MPI
6302	prerank	msigdb.v7.5.1.symbols.gmt__GOMF_SIGNAL_SEQUENCE_BINDING	-0.276756	-1.21202	0.163934	0.504907	1	2025-07-26	0.1179	KPNB1;NOLC1;KPNA3;RANBP6;IPO5;TNPO1;SRP54
6304	prerank	msigdb.v7.5.1.symbols.gmt__E2F_Q3_01	-0.208897	-1.21188	0.125	0.504902	1	22/72	0.1706	KPNB1;PCNA;SRSF2;MCM4;SRSF1;PPP1R8;PRKDC;PTMA;MCM2;CDK1;NUMA1;RALY;MCM7;MCM6;CTCF;YWHAQ;HNRNPD;DNMT1;RFC1;LUC7L3;DCTPP1;PPP1R9B
6326	prerank	msigdb.v7.5.1.symbols.gmt__SMID_BREAST_CANCER_RELAPSE_IN_BONE_DN	-0.241539	-1.21096	0.163793	0.506583	1	16/45	0.1766	EIF5A;ENO1;PRKDC;SOD2;GART;SSRP1;ANP32E;CWF19L1;LDHB;FSCN1;CALU;STIP1;GDI2;CLIC4;WARS1;CDC5L
6332	prerank	msigdb.v7.5.1.symbols.gmt__GOMF_CHANNEL_INHIBITOR_ACTIVITY	-0.433797	-1.21077	0.213793	0.506663	1	2025-03-07	0.069	ENSA;RACK1;FKBP1A
6340	prerank	msigdb.v7.5.1.symbols.gmt__REACTOME_APOPTOSIS_INDUCED_DNA_FRAGMENTATION	-0.407809	-1.21041	0.205776	0.507133	1	2025-02-08	0.0508	KPNB1;CASP3
6348	prerank	msigdb.v7.5.1.symbols.gmt__MORF_RAD23B	-0.185978	-1.21009	0.0967742	0.507531	1	40/122	0.2048	PSMA2;HAT1;ENSA;ATP5MF;PSMB2;G3BP1;PSMB6;MDH1;SET;KARS1;DAP;PSMA3;TMED2;SUMO1;PSMD7;HNRNPAB;RAD21;LSS;HSPA4;PRKAR1A;SSBP1;DCTN2;GGCT;MTA1;PSMB4;HSPA9;PPP1CA;EIF5;BUD31;TMEM97;SF3B2;ETFA;YWHAB;KIF2A;KPNA2;PSMC1;PSMC2;URM1;DDX1;VCP
6353	prerank	msigdb.v7.5.1.symbols.gmt__E2F3_UP.V1_UP	-0.344147	-1.21004	0.2	0.507357	1	2025-03-12	0.0251	PCNA;SLC27A2;FEN1
6364	prerank	msigdb.v7.5.1.symbols.gmt__ZFP82_TARGET_GENES	-0.435708	-1.20932	0.205575	0.508586	1	2025-03-07	0.1023	DRG2;SF3A3;SSBP1
6379	prerank	msigdb.v7.5.1.symbols.gmt__MIR3154	-0.26321	-1.20867	0.22	0.509808	1	2025-04-29	0.0332	UBE2L6;ELAVL1;RBM8A;CCT6B
6380	prerank	msigdb.v7.5.1.symbols.gmt__ATACTGT_MIR144	-0.224563	-1.20846	0.12844	0.509942	1	1951-10-01	0.0938	HAT1;TFRC;CELF2;CBX1;ZNF207;SRSF10;AHCY;CAPZA1;CCT2;SON
6386	prerank	msigdb.v7.5.1.symbols.gmt__GSE42724_MEMORY_BCELL_VS_PLASMABLAST_DN	-0.221187	-1.20818	0.126437	0.510198	1	21/65	0.1669	RPS4X;LGALS1;TKT;SRSF10;PAICS;PRKRA;RSRC1;RBM39;HPRT1;DDX46;PRKAR1A;CORO1C;GLO1;ARMC10;RNASEH2C;OXCT1;GNG10;ALDOC;PAPSS1;CASP6;CRYZ
6393	prerank	msigdb.v7.5.1.symbols.gmt__REACTOME_GAP_FILLING_DNA_REPAIR_SYNTHESIS_AND_LIGATION_IN_GG_NER	-0.310492	-1.20805	0.192893	0.510193	1	2025-06-17	0.165	PCNA;RFC3;RFC2;POLD2;RFC1;RFC4
6395	prerank	msigdb.v7.5.1.symbols.gmt__GOBP_PENTOSE_PHOSPHATE_SHUNT	-0.477644	-1.20791	0.212219	0.510192	1	2025-04-06	0.1443	TKT;DERA;PGAM1;PGD
6397	prerank	msigdb.v7.5.1.symbols.gmt__FARDIN_HYPOXIA_11	-0.46474	-1.20781	0.205776	0.510155	1	2025-03-06	0.154	FAM162A;PGM1;ALDOC
6410	prerank	msigdb.v7.5.1.symbols.gmt__WP_TRANSSULFURATION_AND_ONECARBON_METABOLISM	-0.328988	-1.20714	0.187215	0.511368	1	2025-07-14	0.2111	DHFR;AHCY;MTHFD1;DNMT1;MAT2B;AHCYL1;GSS
6414	prerank	msigdb.v7.5.1.symbols.gmt__MIR219A_1_3P	-0.34687	-1.20703	0.179487	0.51131	1	2025-04-13	0.0859	MAK16;KPNA3;ST13;PABPC4
6421	prerank	msigdb.v7.5.1.symbols.gmt__MATSUMIYA_PBMC_MODIFIED_VACCINIA_ANKARA_VACCINE_AGE_18_55YO_VACCINATED_VS_CONTROL_TREATED_IN_VITRO_WITH_MVA85A_6HR_UP	-0.306924	-1.20669	0.207254	0.511728	1	2025-03-17	0.0452	ANPEP;LSM12;SOD2
6423	prerank	msigdb.v7.5.1.symbols.gmt__MORF_PSMC1	-0.189151	-1.20662	0.0384615	0.511594	1	53/131	0.2265	PSMA2;ENSA;PSMA4;ATP5MF;YY1;KARS1;NDUFA2;CBX3;PSMA3;ARF5;TMED2;SUMO1;PSMD7;HNRNPAB;RAD21;SAP18;RBM42;LSS;CCT2;ERH;RBM4;DCTN2;CTCF;EIF3B;HSP90AA1;GGCT;PSMB4;POLR2H;NDUFS3;PPP1CA;MRPS11;NME2;EIF5;BUD31;MRPL9;SF3B2;ETFA;YWHAB;PSMC5;CCT7;KPNA2;PSMC1;PSMC2;URM1;VCP;PSMD8;PTPA;ADAR;PSMB1;PUF60;FUBP1;PITRM1;ZC3H14
6432	prerank	msigdb.v7.5.1.symbols.gmt__MIR450A_2_3P	-0.278357	-1.20627	0.176136	0.512093	1	23/23	0.724	G3BP1;PSTPIP2;TLN1;USP14;MARCKSL1;LUC7L3;PPP1R9B;ANXA1;G3BP2;PDE12;NUDCD1;MBD2;MAP1A;MCTS1;DCTN4;NLN;PYGB;ACSL1;CSNK1A1;ABCB7;PLAA;LMO7;TRAM1
6437	prerank	msigdb.v7.5.1.symbols.gmt__REACTOME_CELLULAR_RESPONSES_TO_STIMULI	-0.162375	-1.206	0.25	0.512399	1	64/274	0.1531	PSMA2;RPL8;RPL15;RPS3A;PSMA4;RPL6;PSMB2;RPS4X;RPS3;PSMA6;PSME3;RPL13A;CREB1;RPL7A;RPS4Y2;PSMB6;ST13;PHC2;SOD2;PTGES3;HSPA8;RPL34;PSMB10;RPS17;CAPZA1;RPL4;PSMA3;NUP50;PSMD7;PSMD3;NUP35;KHSRP;DYNLL1;RBBP7;RPS15;NFYB;PSMD11;PRDX2;HSPA4;CSRP1;LAMTOR1;HSPH1;DCTN2;PSMD14;ANAPC7;HSP90AB1;H4C1;RHEB;PRDX6;EIF2S3;HSP90AA1;CCAR2;TLN1;HMOX2;BLVRA;PSMD1;RPS5;EXOSC1;PSMB4;MAPK1;HSPA9;STIP1;LAMTOR3;TBL1XR1
6439	prerank	msigdb.v7.5.1.symbols.gmt__GOMF_LIGASE_ACTIVITY	-0.191183	-1.20591	0.0847458	0.512318	1	14/96	0.0605	ACSS1;YARS1;LARS1;MT-ATP6;ATP5MF;FARSA;SLC27A2;MARS1;KARS1;PAICS;PFAS;ATP5PO;NARS1;GART
6447	prerank	msigdb.v7.5.1.symbols.gmt__GSE1432_CTRL_VS_IFNG_24H_MICROGLIA_UP	-0.252611	-1.20522	0.167832	0.513552	1	1937-11-01	0.1374	CBX1;RPL15;RIDA;MCM2;PABPC4;HPRT1;MCM7;BMP2K;DNAJC9;SMAP1;SF3B3
6450	prerank	msigdb.v7.5.1.symbols.gmt__GOBP_REGULATION_OF_CIRCADIAN_RHYTHM	-0.284011	-1.20499	0.17284	0.513772	1	2025-12-24	0.1841	TARDBP;THRAP3;PRKDC;SFPQ;CDK1;RBM4;CCAR2;MTA1;PPP1CA;HNRNPD;PPP1CB;PSPC1
6455	prerank	msigdb.v7.5.1.symbols.gmt__GOMF_METAL_DEPENDENT_DEUBIQUITINASE_ACTIVITY	-0.45001	-1.20464	0.231061	0.514279	1	2025-03-07	0.1104	PSMD7;EIF3F;PSMD14
6460	prerank	msigdb.v7.5.1.symbols.gmt__OUYANG_PROSTATE_CANCER_PROGRESSION_UP	-0.449859	-1.20454	0.204225	0.514215	1	2025-07-07	0.5514	HACD3;CDC42;STAT1;GRB2;JAK1;SYK;STAT3
6480	prerank	msigdb.v7.5.1.symbols.gmt__MIR4457	-0.248779	-1.20384	0.147287	0.51543	1	1933-05-01	0.0342	HMGB3;ELAVL1;VAPA;MDH1;DR1
6484	prerank	msigdb.v7.5.1.symbols.gmt__REACTOME_SEPARATION_OF_SISTER_CHROMATIDS	-0.196752	-1.20364	0.0909091	0.515573	1	15/92	0.0838	PSMA2;PSMA4;PSMB2;PSMA6;PSME3;PSMB6;PSMB10;NUDC;PSMA3;RCC2;PSMD7;PSMD3;DYNLL1;RAD21;PSMD11
6486	prerank	msigdb.v7.5.1.symbols.gmt__MIR664A_5P	-0.298956	-1.20351	0.188341	0.515531	1	2025-08-17	0.1584	DNASE2;SEPTIN7;WDR1;PSME3IP1;SMAP1;HDHD2;JPT1;SCAF11
6500	prerank	msigdb.v7.5.1.symbols.gmt__AGTTCTC_MIR146A_MIR146B	-0.414206	-1.20249	0.232394	0.517599	1	2025-03-08	0.0709	CELF2;ELAVL1;PSMD3
6507	prerank	msigdb.v7.5.1.symbols.gmt__GOMF_EXODEOXYRIBONUCLEASE_ACTIVITY	-0.413999	-1.20224	0.188612	0.517861	1	2025-02-08	0.037	FEN1;PLD3
6519	prerank	msigdb.v7.5.1.symbols.gmt__GSE28237_FOLLICULAR_VS_EARLY_GC_BCELL_DN	-0.195806	-1.20178	0.118644	0.51862	1	30/86	0.2039	DHRS1;RPS3A;EIF5A;RUVBL1;ISYNA1;LRRC59;PABPC1;CASP3;NUDC;NUP50;SEPTIN7;DDX21;API5;ANP32E;MCM7;AARS1;TCP1;EIF3B;BCAS2;DEK;TBL1XR1;DCTPP1;CDC5L;SMU1;NUDT2;YWHAB;CCT7;KPNA2;UBR7;FXR1
6521	prerank	msigdb.v7.5.1.symbols.gmt__GSE360_L_MAJOR_VS_T_GONDII_DC_UP	-0.290796	-1.20166	0.20197	0.518591	1	2025-08-19	0.1863	RRP15;KTN1;FKBP8;MCAT;SMAP1;SF3B3;CDC5L;GARS1
6523	prerank	msigdb.v7.5.1.symbols.gmt__GOBP_VIRAL_TRANSLATIONAL_TERMINATION_REINITIATION	-0.518693	-1.20153	0.241379	0.518614	1	2025-05-05	0.4824	EIF3B;EIF3D;EIF3A;EIF3G;EIF3L
6524	prerank	msigdb.v7.5.1.symbols.gmt__REACTOME_TELOMERE_MAINTENANCE	-0.248043	-1.20151	0.162963	0.51836	1	1939-12-01	0.165	PCNA;FEN1;RUVBL1;POLR2E;RUVBL2;RFC3;RFC2;POLD2;H4C1;POLR2H;RFC1;RFC4
6525	prerank	msigdb.v7.5.1.symbols.gmt__MODULE_42	-0.310943	-1.20149	0.185714	0.518102	1	17/17	0.691	NDUFB3;NDUFA2;NDUFV2;NDUFS3;NDUFS5;NDUFA9;NDUFS8;NDUFB10;NDUFV1;NDUFA7;NDUFS1;NDUFS2;NDUFS4;NDUFA6;NDUFB1;NDUFA5;NDUFB8
6531	prerank	msigdb.v7.5.1.symbols.gmt__MATTIOLI_MULTIPLE_MYELOMA_SUBGROUPS	-0.462246	-1.20123	0.21843	0.518375	1	2025-02-06	0.0721	RUVBL1;DYNLL1
6537	prerank	msigdb.v7.5.1.symbols.gmt__GSE9006_TYPE_1_DIABETES_AT_DX_VS_1MONTH_POST_DX_PBMC_UP	-0.194832	-1.20086	0.145833	0.518908	1	24/93	0.1587	LSM12;RBM3;FARSA;PRKDC;AHCY;ILF2;MRPL12;HNRNPR;RAB8A;PTBP1;ACTG1;RBM42;SAFB;PABPC4;CORO1C;SART1;EWSR1;SAFB2;PRPF6;HSPA9;GPI;MARCKSL1;COPS7B;ABCF1
6549	prerank	msigdb.v7.5.1.symbols.gmt__GSE16385_IFNG_TNF_VS_ROSIGLITAZONE_STIM_MACROPHAGE_UP	-0.227021	-1.20036	0.181034	0.519711	1	1942-06-01	0.032	LSM12;U2AF2;SAP30BP;SRSF2;GTF2I;SRSF10
6552	prerank	msigdb.v7.5.1.symbols.gmt__WP_NAD_METABOLISM_IN_ONCOGENEINDUCED_SENESCENCE_AND_MITOCHONDRIAL_DYSFUNCTIONASSOCIATED_SENESCENCE	-0.345042	-1.20023	0.210526	0.519699	1	2025-03-12	0.0847	ELAVL1;MDH1;PARP1
6556	prerank	msigdb.v7.5.1.symbols.gmt__GOBP_NUCLEAR_TRANSCRIBED_MRNA_CATABOLIC_PROCESS_NONSENSE_MEDIATED_DECAY	-0.337687	-1.19994	0.221198	0.520099	1	2025-05-15	0.1088	RBM8A;PABPC1;RNPS1;HNRNPAB;ETF1
6557	prerank	msigdb.v7.5.1.symbols.gmt__CARDOSO_RESPONSE_TO_GAMMA_RADIATION_AND_3AB	-0.434582	-1.19977	0.22973	0.520141	1	2025-03-07	0.1537	FEN1;ALYREF;MPG
6559	prerank	msigdb.v7.5.1.symbols.gmt__GOCC_TRNA_SPLICING_LIGASE_COMPLEX	-0.458831	-1.19968	0.222603	0.520082	1	2025-06-06	0.5423	DDX1;FAM98A;RTRAF;RTCB;FAM98B;C2orf49
6560	prerank	msigdb.v7.5.1.symbols.gmt__GOBP_RESPONSE_TO_ACID_CHEMICAL	-0.260432	-1.19962	0.20979	0.519926	1	2025-10-27	0.1706	LARS1;PCNA;CASP3;IPO5;HNRNPAB;LAMTOR1;LAMTOR3;HNRNPD;DNMT1;PPP1R9B
6567	prerank	msigdb.v7.5.1.symbols.gmt__GSE18203_CTRL_VS_INTRATUMORAL_CPG_INJ_MC38_TUMOR_DN	-0.209801	-1.19922	0.113924	0.520569	1	13/71	0.1032	DPY30;PCNA;HMGB3;LGALS1;PSME3;TIMM23;ACOT7;CASP3;CDK1;HPRT1;CCT2;GLRX3;VPS29
6573	prerank	msigdb.v7.5.1.symbols.gmt__MIR498_5P	-0.232729	-1.19902	0.163934	0.520741	1	1943-07-01	0.0373	PSMA2;CHORDC1;TFRC;RALA;CREB1;VAPA;PHF6
6586	prerank	msigdb.v7.5.1.symbols.gmt__DAZARD_RESPONSE_TO_UV_SCC_UP	-0.233362	-1.19854	0.144144	0.521568	1	1946-12-01	0.1255	SRSF1;SRSF10;ARHGDIB;PTGES3;RIDA;CDK1;HPRT1;PRKAR1A;SSBP1;HSP90AB1;CTCF;EIF2S3
6602	prerank	msigdb.v7.5.1.symbols.gmt__GSE42088_UNINF_VS_LEISHMANIA_INF_DC_4H_DN	-0.228585	-1.19802	0.149533	0.52242	1	1951-10-01	0.0878	RPL8;SAP30BP;RPS4X;RPL13A;RACK1;RPL34;HLA-DRA;PCBP2;PABPC4;CRBN
6603	prerank	msigdb.v7.5.1.symbols.gmt__GOBP_PEPTIDE_METABOLIC_PROCESS	-0.185267	-1.19799	0	0.522196	1	76/318	0.1562	ANPEP;MRRF;RPL8;YARS1;RPL15;RPS3A;LARS1;RBM3;RPL6;RPS4X;DHX9;MRPL27;DHFR;FARSA;RPS3;EIF5A;PARK7;RPL13A;MARS1;NOLC1;TARDBP;MRPS34;RPL7A;ELAVL1;RBM8A;RPS4Y2;RACK1;PRKDC;KARS1;RRBP1;AIMP2;DRG2;SOD2;PABPC1;RPL34;CASP3;RPS17;RPL4;RIDA;ILF3;NARS1;MRPL23;TMED2;KHSRP;RPS15;MRPL43;PABPC4;RBM4;MRPL2;DDX6;BDH2;MRPS17;EIF3F;ETF1;GLO1;TCOF1;AARS1;EIF1AX;CSDE1;MRPS14;EIF3B;EIF2S3;PTCD3;EIF4EBP1;APEH;PA2G4;RPS5…
6606	prerank	msigdb.v7.5.1.symbols.gmt__HAY_BONE_MARROW_EOSINOPHIL	-0.314527	-1.19788	0.200957	0.522174	1	2025-04-16	0.0637	MT-ATP6;LGALS1;ALYREF;MRPL23
6607	prerank	msigdb.v7.5.1.symbols.gmt__GSE32034_LY6C_HIGH_VS_LOW_ROSIGLIZATONE_TREATED_MONOCYTE_UP	-0.212662	-1.19787	0.157143	0.521895	1	16/65	0.1402	MRPL27;GTF2I;RPL13A;DBN1;ISYNA1;PSMB10;VRK3;NDUFA2;TFAM;PARP1;ALDH2;GLO1;CPNE1;HSP90AB1;OXCT1;RPS5
6613	prerank	msigdb.v7.5.1.symbols.gmt__KEGG_AMINOACYL_TRNA_BIOSYNTHESIS	-0.251713	-1.19762	0.185897	0.522185	1	1932-06-01	0.0583	YARS1;LARS1;FARSA;MARS1;KARS1;NARS1
6618	prerank	msigdb.v7.5.1.symbols.gmt__FAN_OVARY_CL9_PUTATIVE_APOPTOTIC_ENDOTHELIAL_CELL	-0.17463	-1.19753	0.0645161	0.522074	1	36/139	0.1678	SRSF2;EIF5A;G3BP1;RBM8A;CARHSP1;ENO1;SFPQ;SOD2;NUDC;RNPS1;FKBP1A;RAB7A;HNRNPM;MSN;DDX21;CRBN;NDUFV2;HLA-E;ARPC5L;SNU13;HLA-C;SAFB2;TPT1;TCP1;ENY2;NME1;SQSTM1;EIF4A1;DEK;EIF5B;EIF3I;HLA-A;SPTBN1;LUC7L3;XRN2;RCN1
6624	prerank	msigdb.v7.5.1.symbols.gmt__STEARMAN_LUNG_CANCER_EARLY_VS_LATE_DN	-0.351914	-1.19736	0.213636	0.522178	1	2025-04-12	0.0703	PSMA4;PLD3;SND1;IQGAP1
6629	prerank	msigdb.v7.5.1.symbols.gmt__GOMF_CATALYTIC_ACTIVITY_ACTING_ON_DNA	-0.196231	-1.1971	0.150943	0.522469	1	23/85	0.165	PCNA;DHX9;MCM4;RPS3;FEN1;G3BP1;RUVBL1;PLD3;PTGES3;MCM2;XRCC6;DNASE2;RUVBL2;MCM7;RFC3;RFC2;MCM6;MSH2;NME1;MPG;DNMT1;RFC1;RFC4
6635	prerank	msigdb.v7.5.1.symbols.gmt__GSE21670_STAT3_KO_VS_WT_CD4_TCELL_DN	-0.222217	-1.1969	0.139785	0.522677	1	22/58	0.2271	YARS1;NOLC1;ENO1;PAICS;IPO5;POLR1A;DDX21;PGM1;RPF2;CCT5;CCT3;XRN2;EXOSC5;SRM;ALDH18A1;LCP2;IARS1;FAM98A;RRP12;PITRM1;CSTF2T;GTPBP4
6650	prerank	msigdb.v7.5.1.symbols.gmt__WP_PURINE_METABOLISM_AND_RELATED_DISORDERS	-0.327149	-1.19621	0.213953	0.52396	1	2025-05-14	0.0869	PAICS;PFAS;GART;APRT;HPRT1
6668	prerank	msigdb.v7.5.1.symbols.gmt__NAKAMURA_TUMOR_ZONE_PERIPHERAL_VS_CENTRAL_UP	-0.203867	-1.19522	0.103448	0.525882	1	29/92	0.2029	PSMA4;PSMB2;PSMA6;PSME3;TMPO;AATF;ACOT7;PSMA3;CDK1;HNRNPAB;NOP2;PSMD11;CCT2;TNPO1;TFB1M;PSMD14;HSP90AA1;NME1;PSMD1;PSMB4;RFC4;EIF5;DCTPP1;EZR;CENPV;KPNA2;PSMC1;PSMC2;EIF2S1
6674	prerank	msigdb.v7.5.1.symbols.gmt__WP_GLUCOCORTICOID_RECEPTOR_PATHWAY	-0.464697	-1.1949	0.203279	0.526322	1	2025-03-06	0.1264	PTGES3;KTN1;HSP90AA1
6682	prerank	msigdb.v7.5.1.symbols.gmt__MORF_TERF1	-0.237855	-1.19454	0.232143	0.526814	1	15/42	0.1672	SMNDC1;ILF2;CAPZA1;HNRNPR;RNPS1;SEPTIN7;SRRM1;SAFB;EIF1AX;DDX39B;SNRNP200;YWHAQ;HNRNPD;XPO1;HNRNPK
6691	prerank	msigdb.v7.5.1.symbols.gmt__GOMF_CHEMOKINE_RECEPTOR_BINDING	-0.452879	-1.19417	0.238908	0.527338	1	2025-02-06	0.0583	YARS1;NARS1
6692	prerank	msigdb.v7.5.1.symbols.gmt__GSE360_L_DONOVANI_VS_T_GONDII_DC_DN	-0.216839	-1.19417	0.151163	0.527048	1	18/56	0.1656	RPL15;PCNA;NME4;RUVBL1;ILF3;GART;CDK1;PGM1;UBE2A;MCM6;EIF1AX;FDPS;NOP56;MSH2;NME1;MARCKSL1;ALDOC;GORASP2
6699	prerank	msigdb.v7.5.1.symbols.gmt__YBX1_TARGET_GENES	-0.316815	-1.19386	0.220721	0.527445	1	2025-08-15	0.2265	DDX5;SRSF10;CBX3;CASP6;CHD4;DGLUCY;DDX17;ZC3H14
6704	prerank	msigdb.v7.5.1.symbols.gmt__GOBP_CELLULAR_RESPONSE_TO_RETINOIC_ACID	-0.359483	-1.19372	0.193548	0.527448	1	2025-02-11	0.0235	PTK7;CREB1
6705	prerank	msigdb.v7.5.1.symbols.gmt__GSE5589_WT_VS_IL10_KO_LPS_AND_IL10_STIM_MACROPHAGE_180MIN_DN	-0.468598	-1.19369	0.228758	0.527219	1	2025-02-06	0.1023	RBM8A;SSBP1
6707	prerank	msigdb.v7.5.1.symbols.gmt__chr17q11	-0.310092	-1.19363	0.227273	0.52707	1	2025-05-15	0.1763	ZNF207;BLMH;PSMD11;ALDOC;TMEM97
6717	prerank	msigdb.v7.5.1.symbols.gmt__GOMF_ENDONUCLEASE_ACTIVITY	-0.238325	-1.19324	0.136	0.527696	1	1938-08-01	0.0753	RNASEH2A;RPS3;FEN1;G3BP1;PPP1R8;RIDA;SND1;DNASE2
6718	prerank	msigdb.v7.5.1.symbols.gmt__GSE10239_NAIVE_VS_KLRG1INT_EFF_CD8_TCELL_DN	-0.222052	-1.19323	0.142857	0.527422	1	15/54	0.1553	DPY30;PSMB2;LGALS1;DHFR;AIMP2;ALYREF;FKBP1A;LSS;RFC2;MRPS22;NME1;NDUFS3;UMPS;HLA-A;GSTO1
6719	prerank	msigdb.v7.5.1.symbols.gmt__GOMF_T_CELL_RECEPTOR_BINDING	-0.493882	-1.19322	0.22623	0.52715	1	2025-03-05	0.155	HLA-DRA;HLA-E;HLA-A
6726	prerank	msigdb.v7.5.1.symbols.gmt__MORF_MTA1	-0.211581	-1.19296	0.171053	0.527436	1	17/68	0.1421	ENSA;PSMB2;PSMB6;SET;KARS1;ILF2;SUMO1;PSMD7;HNRNPAB;RAD21;PRKAR1A;ACTL6A;DCTN2;SNRNP200;GGCT;MTA1;PSMB4
6729	prerank	msigdb.v7.5.1.symbols.gmt__GOBP_NUCLEOSIDE_TRIPHOSPHATE_BIOSYNTHETIC_PROCESS	-0.245581	-1.1928	0.145833	0.527503	1	13/37	0.1838	MT-ATP6;ATP5MF;NME4;ENO1;ATP5PO;PARP1;SLC25A13;NME1;UCK2;NME2;ATP5F1B;ATP5F1A;NUDT2
6732	prerank	msigdb.v7.5.1.symbols.gmt__GSE30962_PRIMARY_VS_SECONDARY_CHRONIC_LCMV_INF_CD8_TCELL_UP	-0.214191	-1.1926	0.140351	0.52767	1	20/72	0.1518	HAT1;TFRC;DPY30;PCNA;HMGB3;TMPO;NUDT21;FAM162A;PABPC4;TNPO1;TFB1M;MRPS22;EIF1AX;EIF2S3;HSP90AA1;NIFK;SNRPB2;UCK2;BTF3L4;UMPS
6733	prerank	msigdb.v7.5.1.symbols.gmt__GOMF_MRNA_5_UTR_BINDING	-0.349891	-1.19246	0.23431	0.527714	1	2025-05-13	0.1562	RPS3A;MYH10;RSL1D1;CCT5;MRPS11
6740	prerank	msigdb.v7.5.1.symbols.gmt__GOBP_TOXIN_TRANSPORT	-0.336556	-1.19228	0.226415	0.527811	1	2025-08-14	0.1954	CCT4;CCT6B;CCT2;TCP1;CCT5;CCT3;CCT7;CCT8
6741	prerank	msigdb.v7.5.1.symbols.gmt__GOBP_CELLULAR_ALDEHYDE_METABOLIC_PROCESS	-0.279319	-1.19221	0.179348	0.52771	1	2025-06-21	0.1343	PARK7;TKT;AKR1A1;ALDH2;GLO1;RDH11
6748	prerank	msigdb.v7.5.1.symbols.gmt__KUMAR_AUTOPHAGY_NETWORK	-0.350979	-1.19187	0.229839	0.528171	1	2025-03-12	0.1016	DPY30;HNRNPC;PGM1
6751	prerank	msigdb.v7.5.1.symbols.gmt__GSE21546_ELK1_KO_VS_SAP1A_KO_AND_ELK1_KO_ANTI_CD3_STIM_DP_THYMOCYTES_DN	-0.246346	-1.19185	0.164062	0.527952	1	1934-11-01	0.149	CHORDC1;DHFR;HSPA8;PTBP1;EFHD2;CORO1C;HSPH1;DDX6;MTA1;SQSTM1;STIP1
6752	prerank	msigdb.v7.5.1.symbols.gmt__GOBP_NADPH_REGENERATION	-0.436099	-1.19179	0.213058	0.527783	1	2025-04-07	0.1443	TKT;DERA;PGAM1;PGD
6756	prerank	msigdb.v7.5.1.symbols.gmt__PAX3_B	-0.268495	-1.19167	0.191083	0.527752	1	2025-06-26	0.0721	EIF5A;RANBP6;LRRC59;PTMA;RAB7A;DYNLL1
6769	prerank	msigdb.v7.5.1.symbols.gmt__GOBP_TRANSLATIONAL_INITIATION	-0.212893	-1.19093	0.158537	0.529067	1	22/66	0.2036	RPS3A;RPS3;RPL13A;RPS17;TMED2;RBM4;EIF3F;EIF1AX;CSDE1;EIF3B;EIF2S3;EIF4EBP1;RPS5;EIF4A1;PPP1CA;EIF5B;EIF3I;EIF5;EIF6;DDX1;EIF2S1;EIF3K
6771	prerank	msigdb.v7.5.1.symbols.gmt__DORSAM_HOXA9_TARGETS_UP	-0.31811	-1.19086	0.221154	0.528932	1	13/13	0.6835	ST13;GNG10;OSBPL9;AHCYL1;CELF1;ARPC5;HMGN2;GTPBP1;DHX8;PCMT1;RAP1B;CDK7;ADD3
6773	prerank	msigdb.v7.5.1.symbols.gmt__REACTOME_PURINE_RIBONUCLEOSIDE_MONOPHOSPHATE_BIOSYNTHESIS	-0.378289	-1.19081	0.209877	0.528763	1	2025-03-09	0.0605	PAICS;PFAS;GART
6774	prerank	msigdb.v7.5.1.symbols.gmt__GSE17721_0.5H_VS_4H_PAM3CSK4_BMDC_UP	-0.218278	-1.19078	0.162791	0.528566	1	17/61	0.1205	POLR2E;MRPL23;XRCC6;RAB7A;DYNLL1;SUPT16H;HINT1;PRAF2;MCM7;LAMTOR1;HSPH1;HLA-E;GLRX3;PGM1;SSBP1;DDX39B;RPF2
6778	prerank	msigdb.v7.5.1.symbols.gmt__GOBP_HISTONE_H2B_UBIQUITINATION	-0.358402	-1.19064	0.209486	0.52857	1	2025-10-10	0.643	RNF40;CDC73;RNF20;WDR70;PAF1;LEO1;CDK9;CTR9;WAC;DTX3L
6789	prerank	msigdb.v7.5.1.symbols.gmt__JAZAG_TGFB1_SIGNALING_VIA_SMAD4_UP	-0.247114	-1.19019	0.177305	0.529291	1	2025-07-31	0.0875	CELF2;ENO1;RACK1;PTMA;FKBP8;SRRM1;MRPL4
6791	prerank	msigdb.v7.5.1.symbols.gmt__GSE39110_DAY3_VS_DAY6_POST_IMMUNIZATION_CD8_TCELL_DN	-0.236507	-1.19015	0.19697	0.529081	1	1937-07-01	0.0668	LGALS1;DHFR;BLMH;FEN1;AHCY;PAICS;CDK1
6795	prerank	msigdb.v7.5.1.symbols.gmt__GOMF_SMALL_MOLECULE_SENSOR_ACTIVITY	-0.485355	-1.18986	0.265625	0.529439	1	2025-01-05	0.0204	PARK7
6797	prerank	msigdb.v7.5.1.symbols.gmt__GOCC_CYTOSOLIC_REGION	-0.488245	-1.18978	0.235821	0.529327	1	2025-02-05	0.0467	DBN1;HSPA8
6799	prerank	msigdb.v7.5.1.symbols.gmt__GSE25088_WT_VS_STAT6_KO_MACROPHAGE_DN	-0.24486	-1.18969	0.181818	0.529226	1	1939-12-01	0.165	PCNA;DHFR;PSMA6;TMPO;PRKDC;CDK1;RFC3;RHEB;UCK2;HNRNPD;DNMT1;RFC4
6828	prerank	msigdb.v7.5.1.symbols.gmt__CUI_DEVELOPING_HEART_C6_EPICARDIAL_CELL	-0.403501	-1.1885	0.210714	0.531637	1	2025-05-08	0.1753	CARHSP1;HLA-C;PTGS1;FKBP11;EZR
6835	prerank	msigdb.v7.5.1.symbols.gmt__GSE360_LOW_DOSE_B_MALAYI_VS_M_TUBERCULOSIS_DC_DN	-0.215642	-1.18841	0.208791	0.531558	1	1952-12-01	0.1051	TFRC;DHFR;UBE2L6;RALA;RRBP1;LCP1;HSPA8;PSMA3;DYNLL1;RFTN1;CCT2;FSCN1
[truncated: 19,386 more rows]

## Sheet: upregulated pathways
	Name	Term	ES	NES	NOM p-val	FDR q-val
[truncated: 1 more rows]

## Sheet: lead downregulated pathways
	Name	Term	ES	NES	NOM p-val	FDR q-val
[truncated: 9 more rows]
