# Supplementary material for: FBXO11 suppression rewires an NPM1-centered interactome influencing the progression of myelodysplastic syndrome
Source: J Clin Invest. 2026 Jan 16;136(2):e193636. doi: 10.1172/JCI193636 (PMC12807477; doi:10.1172/JCI193636)
Supplement: Supporting data values [file jci-136-193636-s049.xlsx]

## Sheet: 1A
Protein name			Replicates					KO/WT FC	LOG2(FC)	WT AVG	FOLD-CHANGE VALUES RELATIVE TO WT AVERAGE					VALUES IN HEATMAP
Protein name	UniProt Accession	Peptide	WT1	WT2	WT3	KO1	KO2	AVG FC (KO/WT)	log2(FC)	WT AVG	WT1 FC	WT2 FC	WT3 FC	KO1 FC	KO2 FC	WT1 Log2 FC	WT2 Log2 FC	WT3 Log2 FC	KO1 Log2 FC	KO2 Log2 FC
RHG09	sp|Q9BRR9|RHG09_HUMAN	VSGNLAVVQK[UGG]LR	70998	63394.7	56786.4	5149.34	3849.2	0.0706029	-3.82413	63726.4	1.11411	0.994795	0.891098	0.0808039	0.0604019	0.155889	-0.00752938	-0.166344	-3.62943	-4.04926
RASF2	sp|P50749|RASF2_HUMAN	LK[UGG]ATDYPLIAR	65106.7	67207.2	62711.5	13206.9	3317.63	0.127095	-2.97602	65008.5	1.00151	1.03382	0.964667	0.203157	0.0510338	0.00217859	0.0479873	-0.0518969	-2.29934	-4.2924
HNRPC	sp|P07910|HNRPC_HUMAN	KSDVEAIFSK[UGG]YGK	176555	121101	116078	7202.6	36547.9	0.158618	-2.65637	137911	1.28021	0.878107	0.841687	0.0522264	0.265011	0.356376	-0.187531	-0.248644	-4.25908	-1.91588
HNRPM	sp|P52272|HNRPM_HUMAN	AFITNIPFDVK[UGG]WQSLK	36939.1	88383.5	121014	22092.5	4171.22	0.159926	-2.64453	82112.1	0.449861	1.07638	1.47376	0.269052	0.0507991	-1.15245	0.106181	0.559505	-1.89404	-4.29905
MATR3	sp|P43243|MATR3_HUMAN	MK[UGG]SQAFIEMETR	55597.2	74627.4	71146.1	18486.3	4009.56	0.16757	-2.57716	67123.6	0.828281	1.11179	1.05993	0.275407	0.059734	-0.271807	0.152886	0.0839655	-1.86036	-4.0653
HNRH2	sp|P55795|HNRH2_HUMAN	FFSDC[CAM]K[UGG]IQNGTSGIR	55557.6	59318.5	54602.4	13347.2	8947.99	0.197327	-2.34134	56492.8	0.983445	1.05002	0.966537	0.236263	0.158392	-0.0240838	0.0704147	-0.0491038	-2.08153	-2.65843
HNRPC	sp|P07910|HNRPC_HUMAN	YGK[UGG]IVGC[CAM]SVHK	69725.2	48479.6	36845.6	15893	5202.39	0.204082	-2.29278	51683.5	1.34908	0.93801	0.712909	0.307506	0.100659	0.431977	-0.0923243	-0.48821	-1.70132	-3.31246
PRKDC	sp|P78527|PRKDC_HUMAN	WVELAK[UGG]LYR	124043	154517	122630	37690.6	20845.1	0.218858	-2.19194	133730	0.927564	1.15544	0.916996	0.281841	0.155874	-0.108481	0.208441	-0.125012	-1.82705	-2.68154
PGAM5	sp|Q96HS1|PGAM5_HUMAN	HLPGVC[CAM]K[UGG]VSTDLLR	111742	113317	119059	13573.3	37414.8	0.222256	-2.16971	114706	0.974163	0.987887	1.03795	0.118331	0.32618	-0.0377644	-0.0175815	0.0537359	-3.07909	-1.61626
PUR2	sp|P22102|PUR2_HUMAN	LAQSHHVK[UGG]QVLVAPGNAGTAC[CAM]SEK	28547.5	30217.2	37638.1	10528.9	4268.38	0.230241	-2.11878	32134.3	0.888383	0.940342	1.17128	0.327652	0.13283	-0.170747	-0.0887418	0.22808	-1.60976	-2.91235
RABX5	sp|Q9UJ41|RABX5_HUMAN	K[UGG]FFSASSR	60425	20662.6	13621.4	6302.94	8493.48	0.234346	-2.09329	31569.7	1.91402	0.654507	0.431473	0.199652	0.269039	0.936606	-0.61152	-1.21266	-2.32444	-1.89411
ELAV1	sp|Q15717|ELAV1_HUMAN	LGDK[UGG]ILQVSFK	42957	36585	58193.4	15078.4	6514.71	0.235159	-2.08829	45911.8	0.935642	0.796854	1.2675	0.328422	0.141896	-0.0959719	-0.327612	0.34199	-1.60638	-2.81709
PSA5	sp|P28066|PSA5_HUMAN	AIGSASEGAQSSLQEVYHK[UGG]SMTLK	32477.5	39740.3	54102.4	14549.9	6163.46	0.245963	-2.02349	42106.7	0.771313	0.943799	1.28489	0.345549	0.146377	-0.374611	-0.0834479	0.361642	-1.53304	-2.77224
MYO1G	sp|B0I1T2|MYO1G_HUMAN	AK[UGG]VAAMGALQGLR	56180.7	78345.4	73489.7	7468.99	27260.9	0.250437	-1.99748	69338.6	0.810237	1.1299	1.05987	0.107718	0.393157	-0.303585	0.17619	0.0838832	-3.21467	-1.34682
PRKDC	sp|P78527|PRKDC_HUMAN	C[CAM]FFLSK[UGG]IEEK	54019.5	66889.2	39814.9	12626	14717.3	0.255189	-1.97036	53574.5	1.00831	1.24853	0.743168	0.235671	0.274707	0.011934	0.320226	-0.42824	-2.08515	-1.86403
PCBP2	sp|Q15366|PCBP2_HUMAN	QGAK[UGG]INEIR	72214	43610.9	46777	18235.9	9892.79	0.259487	-1.94627	54200.6	1.33235	0.80462	0.863034	0.336452	0.182522	0.413969	-0.313621	-0.212511	-1.57153	-2.45386
TIF1B	sp|Q13263|TIF1B_HUMAN	GADSTGVVAK[UGG]LSPANQR	112918	109498	104616	26078	30925.4	0.261458	-1.93535	109011	1.03584	1.00447	0.959687	0.239225	0.283692	0.0508033	0.00643625	-0.0593638	-2.06356	-1.8176
SYYC	sp|P54577|SYYC_HUMAN	FIK[UGG]GTDYQLSK	31406.1	30312.1	25708.7	9115.43	6615.12	0.269892	-1.88955	29142.3	1.07768	1.04014	0.882179	0.31279	0.226994	0.10793	0.0567779	-0.180857	-1.67673	-2.13927
ROA2	sp|P22626|ROA2_HUMAN	LTDC[CAM]VVMRDPASK[UGG]R	168822	151281	149573	70508.8	14971	0.272997	-1.87305	156558	1.07833	0.966288	0.955378	0.450368	0.0956256	0.108803	-0.0494743	-0.0658557	-1.15083	-3.38646
RALY	sp|Q9UKM9|RALY_HUMAN	VFIGNLNTALVKK[UGG]	57184.7	52438.6	53178.1	14940.5	14853.9	0.274515	-1.86504	54267.2	1.05376	0.966305	0.979931	0.275313	0.273718	0.0755507	-0.0494489	-0.0292473	-1.86086	-1.86924
ATPB	sp|P06576|ATPB_HUMAN	VVDLLAPYAK[UGG]GGK	73869.3	49372.2	48739.4	20539.1	12084.5	0.28454	-1.8133	57327	1.28856	0.861238	0.850201	0.35828	0.2108	0.365761	-0.215516	-0.234125	-1.48084	-2.24605
HNRH1	sp|P31943|HNRH1_HUMAN	FFSDC[CAM]K[UGG]IQNGAQGIR	100474	105575	96731.9	27774.3	29771.7	0.285088	-1.81052	100927	0.99551	1.04605	0.958437	0.275193	0.294983	-0.00649172	0.0649555	-0.0612446	-1.86149	-1.76129
TEBP	sp|Q15185|TEBP_HUMAN	SK[UGG]LTFSC[CAM]LGGSDNFK	119911	133396	130402	31136.5	41900.6	0.285518	-1.80835	127903	0.93752	1.04294	1.01954	0.243438	0.327597	-0.0930791	0.060662	0.0279128	-2.03837	-1.61001
MATR3	sp|P43243|MATR3_HUMAN	LAEPYGK[UGG]IK	110953	73678.3	63870.7	21009	27186.4	0.290916	-1.78133	82833.9	1.33946	0.889471	0.771069	0.253628	0.328204	0.421652	-0.168981	-0.375069	-1.97921	-1.60734
RACK1	sp|P63244|RACK1_HUMAN	VWNLANC[CAM]K[UGG]LK	39433.2	30409.6	38902.6	13905.2	7462.86	0.294744	-1.76247	36248.5	1.08786	0.838922	1.07322	0.383607	0.205881	0.121491	-0.253392	0.101945	-1.3823	-2.28012
PSMD9	sp|O00233|PSMD9_HUMAN	K[UGG]LGQSESQGPPR	77823.8	48535	47232.9	16449.8	17982.1	0.297525	-1.74892	57863.9	1.34495	0.838778	0.816276	0.284284	0.310766	0.427548	-0.253638	-0.292871	-1.81459	-1.6861
MATR3	sp|P43243|MATR3_HUMAN	K[UGG]ALWFQGR	95715.2	54335.1	42619.4	20637.2	17843.6	0.299586	-1.73896	64223.2	1.49035	0.846036	0.663613	0.321335	0.277837	0.575653	-0.24121	-0.591586	-1.63785	-1.84769
HNRPM	sp|P52272|HNRPM_HUMAN	GGNRFEPYANPTK[UGG]R	69941.8	46374.8	53479.4	14853.9	19100	0.299952	-1.73719	56598.7	1.23575	0.819363	0.944888	0.262442	0.337463	0.305386	-0.287426	-0.0817842	-1.92993	-1.5672
PRKDC	sp|P78527|PRKDC_HUMAN	LAAVVSAC[CAM]K[UGG]QLHR	121315	143259	132822	41961.9	37896.1	0.301429	-1.73011	132465	0.915823	1.08148	1.00269	0.316776	0.286082	-0.12686	0.113014	0.00387907	-1.65846	-1.8055
HNRPM	sp|P52272|HNRPM_HUMAN	FEPYANPTK[UGG]R	120392	75385.6	99159.6	26085	34972.2	0.310527	-1.68721	98312.4	1.22459	0.766796	1.00862	0.265328	0.355725	0.292294	-0.383084	0.0123788	-1.91415	-1.49116
PYRG1	sp|P17812|PYRG1_HUMAN	IYQYVINK[UGG]ER	33081.4	23996.1	20189.7	7070.69	8946.07	0.310936	-1.68531	25755.7	1.28443	0.931681	0.783892	0.274529	0.347343	0.361126	-0.102092	-0.351274	-1.86497	-1.52557
SYYC	sp|P54577|SYYC_HUMAN	YLPALGYSK[UGG]R	104638	73860.9	71460.1	24165.5	28345.3	0.315116	-1.66605	83319.7	1.25586	0.886475	0.857661	0.290033	0.340199	0.32868	-0.173848	-0.221521	-1.78571	-1.55555
HNRPM	sp|P52272|HNRPM_HUMAN	GC[CAM]GVVK[UGG]FESPEVAER	42863.8	55309.1	57552.4	24833.5	8029.82	0.316551	-1.65949	51908.4	0.825758	1.06551	1.10873	0.478409	0.154692	-0.276208	0.0915475	0.148907	-1.06368	-2.69253
IF4A1	sp|P60842|IF4A1_HUMAN	KVDWLTEK[UGG]MHAR	131496	109777	114331	34685.3	40605.6	0.31759	-1.65476	118535	1.10934	0.926118	0.964537	0.292617	0.342562	0.149707	-0.110731	-0.0520912	-1.77291	-1.54556
GNL3	sp|Q9BVP2|GNL3_HUMAN	LLGGFQETC[CAM]SK[UGG]AIR	51659.3	47360.1	45567.4	14326.2	16699.8	0.321876	-1.63542	48195.6	1.07187	0.982665	0.945468	0.297251	0.3465	0.100126	-0.0252284	-0.0808999	-1.75025	-1.52907
SNX3	sp|O60493|SNX3_HUMAN	VVVPPLPGK[UGG]AFLR	68886.2	75723.6	104528	18991.8	34825.5	0.324021	-1.62584	83045.9	0.829496	0.911829	1.25868	0.22869	0.419352	-0.269693	-0.133165	0.331906	-2.12853	-1.25377
HNRPC	sp|P07910|HNRPC_HUMAN	SDVEAIFSK[UGG]YGK	108897	118276	99362.2	25233.7	46524.6	0.329635	-1.60106	108845	1.00047	1.08665	0.912878	0.231831	0.427439	0.000684156	0.119884	-0.131506	-2.10885	-1.22621
RL11	sp|P62913|RL11_HUMAN	AAK[UGG]VLEQLTGQTPVFSK	54291	55067.5	79846.1	35605.3	6478.54	0.333638	-1.58365	63068.2	0.860829	0.873142	1.26603	0.564553	0.102723	-0.216201	-0.195712	0.34031	-0.824819	-3.28317
LMNB1	sp|P20700|LMNB1_HUMAN	IESLSSQLSNLQK[UGG]ESR	27731.3	45147	49605.4	22555	4824.15	0.3353	-1.57647	40827.9	0.679225	1.10579	1.21499	0.552442	0.118158	-0.558039	0.145074	0.280942	-0.856105	-3.08121
MCM7	sp|P33993|MCM7_HUMAN	ADSVGK[UGG]LVTVR	48098	38171.2	24329.8	20506.1	4671.01	0.341465	-1.55019	36866.3	1.30466	1.03539	0.659947	0.556229	0.126701	0.383672	0.050181	-0.599578	-0.846249	-2.9805
RHG15	sp|Q53QZ3|RHG15_HUMAN	NLELFK[UGG]IQR	24513.7	13492.5	17079.9	6675.9	6131.99	0.348761	-1.51969	18362	1.33502	0.734805	0.930174	0.363571	0.33395	0.416861	-0.444566	-0.104427	-1.45969	-1.5823
HNRPU	sp|Q00839|HNRPU_HUMAN	HLYTK[UGG]DIDIHEVR	103163	107671	133011	44762.8	35792.7	0.351418	-1.50874	114615	0.90008	0.939417	1.1605	0.390549	0.312286	-0.151874	-0.090162	0.214749	-1.35642	-1.67906
RHG15	sp|Q53QZ3|RHG15_HUMAN	VSGNLATIQK[UGG]LR	76640.5	60615.1	53912.1	19330	25793.8	0.354065	-1.49792	63722.6	1.20272	0.951234	0.846045	0.303346	0.404783	0.266302	-0.0721273	-0.241194	-1.72096	-1.30478
RLA0	sp|P05388|RLA0_HUMAN	AVVLMGK[UGG]NTMMR	31932.1	31240.8	28926	12002.7	9762.62	0.354488	-1.49619	30699.6	1.04015	1.01763	0.942227	0.390972	0.318005	0.0567848	0.0252103	-0.0858537	-1.35486	-1.65288
SMCA2	sp|P51531|SMCA2_HUMAN	ASGK[UGG]FELLDR	30362.2	31142.4	18807.2	12203.7	6968.01	0.358074	-1.48167	26770.6	1.13416	1.16331	0.702531	0.455863	0.260286	0.181625	0.218233	-0.509365	-1.13333	-1.94183
UBS3B	sp|Q8TF42|UBS3B_HUMAN	[1Ac]-AAREELYSK[UGG]VTPR	28479.9	21075.3	15569.7	5071.45	10621.4	0.361448	-1.46814	21708.3	1.31194	0.970839	0.717223	0.233618	0.489277	0.3917	-0.0426959	-0.479507	-2.09778	-1.03128
PGAM5	sp|Q96HS1|PGAM5_HUMAN	FNK[UGG]IVHSSMTR	28665.1	26475	24366.9	14819.5	4357.85	0.361805	-1.46672	26502.3	1.08161	0.998967	0.919426	0.559177	0.164433	0.113176	-0.00149049	-0.121195	-0.838624	-2.60443
RBM14	sp|Q96PK6|RBM14_HUMAN	EADAK[UGG]AAIAQLNGK	16850.2	17420.2	25065.3	8476.47	6004.79	0.366085	-1.44975	19778.5	0.851941	0.880763	1.2673	0.428569	0.303601	-0.231174	-0.183175	0.341753	-1.2224	-1.71975
CELF1	sp|Q92879|CELF1_HUMAN	AMAQTAIK[UGG]AMHQAQTMEGC[CAM]SSPMVVK	14204.3	33232.7	36684.6	15112.2	5706.34	0.371222	-1.42965	28040.6	0.506564	1.18517	1.30827	0.538941	0.203503	-0.981185	0.24509	0.38766	-0.891802	-2.29688
STK10	sp|O94804|STK10_HUMAN	LADFGVSAK[UGG]NLK	30989.5	25713.3	20255.2	11811.3	7405.61	0.374559	-1.41674	25652.7	1.20804	1.00236	0.789596	0.46043	0.288688	0.27267	0.00340482	-0.340814	-1.11895	-1.79242
HNRPM	sp|P52272|HNRPM_HUMAN	K[UGG]AC[CAM]QIFVR	188892	124747	119364	55170.5	53668.9	0.377039	-1.40721	144334	1.30871	0.864293	0.826996	0.382241	0.371837	0.388147	-0.210408	-0.274048	-1.38744	-1.42726
NDUA8	sp|P51970|NDUA8_HUMAN	KQQAK[UGG]FDEC[CAM]VLDK	63866.6	62813.9	53205.9	24971.2	20325.8	0.377713	-1.40464	59962.1	1.06512	1.04756	0.887325	0.416449	0.338977	0.091011	0.0670312	-0.172466	-1.26379	-1.56074
HNRPF	sp|P52597|HNRPF_HUMAN	YIEVFK[UGG]SSQEEVR	72131.5	81764	64941.4	36026.7	19961.4	0.383766	-1.3817	72945.6	0.98884	1.12089	0.890271	0.493884	0.273648	-0.0161915	0.164644	-0.167683	-1.01775	-1.86961
HNRPC	sp|P07910|HNRPC_HUMAN	VFIGNLNTLVVKK[UGG]	120459	134178	126887	45205.5	53482.4	0.388	-1.36587	127175	0.947191	1.05507	0.997739	0.355459	0.420542	-0.0782727	0.0773382	-0.00326512	-1.49224	-1.24968
AT2A3	sp|Q93084|AT2A3_HUMAN	AGAC[CAM]NTVIK[UGG]QLMR	41562.3	54179.1	38735.4	16512.2	19441.8	0.401043	-1.31817	44825.6	0.9272	1.20866	0.864136	0.368365	0.43372	-0.109047	0.273412	-0.210669	-1.44079	-1.20516
DUS6	sp|Q16828|DUS6_HUMAN	RLQK[UGG]GNLPVR	16747.6	14101.8	10526.4	4833.33	6264.28	0.402322	-1.31358	13791.9	1.2143	1.02247	0.76323	0.350446	0.454198	0.280127	0.0320559	-0.38981	-1.51274	-1.13861
ROA0	sp|Q13151|ROA0_HUMAN	AAVVK[UGG]FHPIQGHR	20915.2	10400.9	19567.4	8616.33	5149.34	0.405799	-1.30116	16961.2	1.23312	0.613219	1.15366	0.508003	0.303596	0.302317	-0.705527	0.206215	-0.977092	-1.71978
HNRPQ	sp|O60506|HNRPQ_HUMAN	GFC[CAM]FLEYEDHK[UGG]TAAQAR	23976.1	31612.8	31266.4	16811.3	6787.6	0.407555	-1.29493	28951.8	0.828139	1.09191	1.07995	0.580665	0.234445	-0.272055	0.126858	0.110962	-0.784221	-2.09268
RALY	sp|Q9UKM9|RALY_HUMAN	VAGC[CAM]SVHK[UGG]GYAFVQYSNER	86129.5	100867	107916	35455.9	46030.5	0.414462	-1.27069	98304	0.876155	1.02607	1.09778	0.360677	0.468247	-0.190743	0.0371269	0.134585	-1.47122	-1.09466
DX39A	sp|O00148|DX39A_HUMAN	K[UGG]NC[CAM]PHVVVGTPGR	18178.4	12601.6	14286.6	8069.19	4390.02	0.414694	-1.26988	15022.2	1.2101	0.838864	0.951031	0.537152	0.292236	0.275132	-0.253491	-0.0724354	-0.896597	-1.77479
ROA1	sp|P09651|ROA1_HUMAN	EDSQRPGAHLTVKK[UGG]	28168.2	21925.3	22674.2	12758.7	7393.09	0.415401	-1.26742	24255.9	1.16129	0.903915	0.93479	0.526006	0.304796	0.215733	-0.14574	-0.0972851	-0.926848	-1.71409
RALY	sp|Q9UKM9|RALY_HUMAN	HK[UGG]GYAFVQYSNER	81421.5	90525.9	102326	32087.7	44120.5	0.416782	-1.26263	91424.4	0.890589	0.990172	1.11924	0.350975	0.48259	-0.167169	-0.0142492	0.162519	-1.51056	-1.05113
TOLIP	sp|Q9H0E2|TOLIP_HUMAN	LNITVVQAK[UGG]LAK	411374	254438	198521	70207.6	172178	0.420647	-1.24932	288111	1.42783	0.883125	0.689043	0.243683	0.597611	0.513826	-0.17931	-0.537334	-2.03693	-0.742721
RL10	sp|P27635|RL10_HUMAN	INK[UGG]MLSC[CAM]AGADR	13764.6	14226	5551.41	5828.33	3831.49	0.431988	-1.21094	11180.7	1.23111	1.27237	0.496519	0.521287	0.342689	0.299957	0.347522	-1.01008	-0.939851	-1.54503
NOP56	sp|O00567|NOP56_HUMAN	YLANK[UGG]C[CAM]SIASR	24491.8	27905.2	18332.3	14398.4	6191.23	0.436657	-1.19543	23576.4	1.03883	1.18361	0.777568	0.610711	0.262603	0.0549547	0.243188	-0.362959	-0.711439	-1.92905
HNRPF	sp|P52597|HNRPF_HUMAN	RYIGIVK[UGG]QAGLER	114413	115229	105579	46269.7	51510.7	0.437534	-1.19253	111740	1.02392	1.03122	0.944861	0.414082	0.460986	0.034105	0.0443484	-0.0818256	-1.27201	-1.11721
TOM1	sp|O60784|TOM1_HUMAN	TILPK[UGG]NNPPTIVHDK	71315.9	36972.1	55820.7	18000.9	30042	0.439125	-1.1873	54702.9	1.3037	0.67587	1.02043	0.329066	0.549184	0.382606	-0.565182	0.0291836	-1.60355	-0.864639
RLA0	sp|P05388|RLA0_HUMAN	ATWK[UGG]SNYFLK	25863.8	17766.7	18949.2	9842.66	8797.65	0.446798	-1.16231	20859.9	1.23988	0.851717	0.908403	0.471846	0.421749	0.3102	-0.231553	-0.138596	-1.08361	-1.24554
PP1A	sp|P62136|PP1A_HUMAN	IYGFYDEC[CAM]K[UGG]R	25960.3	29962.7	23148.9	14305.3	9275.49	0.44733	-1.16059	26357.3	0.984937	1.13679	0.878272	0.542747	0.351913	-0.0218959	0.184967	-0.187261	-0.881649	-1.50671
LMNB1	sp|P20700|LMNB1_HUMAN	QIEYEYK[UGG]LAQALHEMR	16074	34854.6	38066.2	19711.2	6885.62	0.448288	-1.1575	29664.9	0.541853	1.17494	1.28321	0.664463	0.232113	-0.884027	0.232589	0.359752	-0.58974	-2.1071
HS105	sp|Q92598|HS105_HUMAN	FVVQNVSAQK[UGG]DGEK	19673.8	18142.8	18194.2	11450.5	5350.95	0.449952	-1.15216	18670.3	1.05375	0.971746	0.974505	0.613301	0.286603	0.0755311	-0.0413481	-0.0372591	-0.705334	-1.80287
RFC2	sp|P35250|RFC2_HUMAN	YTK[UGG]LTDAQILTR	12239.3	13386.8	8748.04	5817.7	4500.57	0.450263	-1.15116	11458	1.06818	1.16833	0.763485	0.507739	0.392786	0.0951598	0.22445	-0.389329	-0.977841	-1.34818
RFIP5	sp|Q9BXF6|RFIP5_HUMAN	LK[UGG]DSAVLDQSAK	118172	50460.3	80383.2	47610.9	27998.2	0.455449	-1.13464	83005	1.42367	0.607918	0.968414	0.573591	0.337307	0.509613	-0.71805	-0.0463048	-0.801906	-1.56787
CSK	sp|P41240|CSK_HUMAN	SGWALNMK[UGG]ELK	25931.6	19553.2	22823.5	11770.5	8980.52	0.455677	-1.13392	22769.4	1.13888	0.858749	1.00237	0.516942	0.394411	0.187611	-0.219691	0.00342111	-0.951925	-1.34223
PRKDC	sp|P78527|PRKDC_HUMAN	LLPAELPAK[UGG]R	298159	309487	336333	138618	150962	0.460148	-1.11983	314660	0.947561	0.983561	1.06888	0.440533	0.479763	-0.0777097	-0.0239138	0.0960978	-1.18268	-1.05961
NONO	sp|Q15233|NONO_HUMAN	GRPSGK[UGG]GIVEFSGKPAAR	27858.9	21209	25803.6	10825	12963.7	0.476592	-1.06917	24957.2	1.11627	0.849815	1.03392	0.433745	0.519439	0.158685	-0.234779	0.0481183	-1.20508	-0.944975
T106B	sp|Q9NUM4|T106B_HUMAN	SLSHLPLHSSK[UGG]EDAYDGVTSENMR	21171.5	26579.2	19566.7	16418.8	5109.57	0.479705	-1.05978	22439.1	0.943507	1.1845	0.871992	0.731703	0.227708	-0.083895	0.244279	-0.197613	-0.450671	-2.13474
LMNB1	sp|P20700|LMNB1_HUMAN	LK[UGG]LSPSPSSR	153422	139443	114484	78401.7	51937.6	0.479954	-1.05903	135783	1.1299	1.02696	0.84314	0.577404	0.382504	0.1762	0.038375	-0.246156	-0.792347	-1.38645
EF1A1	sp|P68104|EF1A1_HUMAN	QTVAVGVIK[UGG]AVDKK	106559	81605.5	92980	51520.8	38687.2	0.48129	-1.05502	93714.7	1.13705	0.870786	0.99216	0.549762	0.412819	0.185301	-0.19961	-0.0113553	-0.863121	-1.27642
ARRB2	sp|P32121|ARRB2_HUMAN	KVQFAPEK[UGG]PGPQPSAETTR	21526.3	22324.8	21445.7	14366.2	7183.82	0.495047	-1.01436	21765.6	0.989005	1.02569	0.985305	0.66004	0.330054	-0.0159507	0.0365956	-0.0213582	-0.599374	-1.59923
DPOD1	sp|P28340|DPOD1_HUMAN	VGGLLAFAK[UGG]R	46685.8	34101	37622.5	21292.7	17961.4	0.497268	-1.00791	39469.8	1.18283	0.863978	0.953197	0.539468	0.455068	0.242237	-0.210934	-0.0691532	-0.890391	-1.13585
NPM	sp|P06748|NPM_HUMAN	GPSSVEDIK[UGG]AK	19464.5	17234.1	12499	6615.45	9797.62	0.500422	-0.998782	16399.2	1.18692	1.05091	0.762173	0.4034	0.597444	0.24722	0.0716391	-0.391811	-1.30972	-0.743124

## Sheet: 1B
Group	Reference	Description	SC IgG_1	SC IgG_2	SC IgG_3	SC Fbox11_1	SC Fbox11_2	SC Fbox11_3	TP IgG_1	TP IgG_2	TP IgG_3	TP Fbox11_1	TP Fbox11_2	TP Fbox11_3	Mass (KD)	Abundance	p-value	Fold-change FBXO11/IgG	neg. Log10 Pval
107971	sp|Q86XK2|FBX11_HUMAN	F-box only protein 11 OS=Homo sapiens GN=FBXO11 PE=1 SV=3	0.1	0.1	0.1	62	48	60	0	0	0	24	22	25	104	82.11	2.56e-52	566.667	51.5914
102243	sp|Q13616|CUL1_HUMAN	Cullin-1 OS=Homo sapiens GN=CUL1 PE=1 SV=2	0.1	0.1	0.1	45	36	54	0	0	0	28	20	28	90	75.32	9.23e-42	450	41.0349
100124	sp|P05141|ADT2_HUMAN	ADP/ATP translocase 2 OS=Homo sapiens GN=SLC25A5 PE=1 SV=7	0.1	0.1	0.1	5	4	3	0	0	0	3	2	2	33	18.27	0.000162	40	3.79125
100065	sp|P62269|RS18_HUMAN	40S ribosomal protein S18 OS=Homo sapiens GN=RPS18 PE=1 SV=3	0.1	2	3	9	6	9	0	2	2	5	5	6	18	81.88	0.000261	4.70588	3.58282
102668	sp|O94906|PRP6_HUMAN	Pre-mRNA-processing factor 6 OS=Homo sapiens GN=PRPF6 PE=1 SV=1	0.1	3	2	11	3	10	0	3	2	8	3	7	107	13.57	0.000261	4.70588	3.58282
100098	sp|P12235|ADT1_HUMAN	ADP/ATP translocase 1 OS=Homo sapiens GN=SLC25A4 PE=1 SV=4	0.1	0.1	0.1	5	4	2	0	0	0	3	2	1	33	16.64	0.000329	36.6667	3.4824
100476	sp|Q96PK6|RBM14_HUMAN	RNA-binding protein 14 OS=Homo sapiens GN=RBM14 PE=1 SV=2	9	11	9	17	25	20	7	8	6	9	10	10	69	65.51	0.000467	2.13793	3.33095
102113	sp|Q15365|PCBP1_HUMAN	Poly(rC)-binding protein 1 OS=Homo sapiens GN=PCBP1 PE=1 SV=2	0.1	0.1	0.1	3	4	3	0	0	0	3	3	3	37	13.34	0.000672	33.3333	3.17283
100603	sp|P52272|HNRPM_HUMAN	Heterogeneous nuclear ribonucleoprotein M OS=Homo sapiens GN=HNRNPM PE=1 SV=3	5	5	4	13	13	12	4	3	3	9	10	8	77	33.56	0.000693	2.71429	3.15931
103041	sp|P81605|DCD_HUMAN	Dermcidin OS=Homo sapiens GN=DCD PE=1 SV=2	2	4	3	0.1	0.1	0.1	2	2	2	0	0	0	11	39.9	0.001373	0.0333333	2.86238
103506	sp|P50914|RL14_HUMAN	60S ribosomal protein L14 OS=Homo sapiens GN=RPL14 PE=1 SV=4	0.1	0.1	0.1	4	3	2	0	0	0	2	2	2	23	19.22	0.001373	30	2.86238
102837	sp|Q6P2Q9|PRP8_HUMAN	Pre-mRNA-processing-splicing factor 8 OS=Homo sapiens GN=PRPF8 PE=1 SV=2	21	40	38	56	28	63	16	26	26	34	21	37	273	44.98	0.002139	1.48485	2.66978
100430	sp|P62826|RAN_HUMAN	GTP-binding nuclear protein Ran OS=Homo sapiens GN=RAN PE=1 SV=3	0.1	0.1	0.1	0.1	4	4	0	0	0	0	3	3	24	16.39	0.002618	27	2.58207
100386	sp|P49207|RL34_HUMAN	60S ribosomal protein L34 OS=Homo sapiens GN=RPL34 PE=1 SV=3	0.1	0.1	0.1	3	2	3	0	0	0	2	2	2	13	30.11	0.002813	26.6667	2.55086
100517	sp|P43243|MATR3_HUMAN	Matrin-3 OS=Homo sapiens GN=MATR3 PE=1 SV=2	0.1	0.1	0.1	3	2	3	0	0	0	3	2	3	95	4.23	0.002813	26.6667	2.55086
100774	sp|P46777|RL5_HUMAN	60S ribosomal protein L5 OS=Homo sapiens GN=RPL5 PE=1 SV=3	27	33	33	51	43	44	10	11	13	13	12	12	34	336.33	0.002975	1.48387	2.52647
102456	sp|Q16629|SRSF7_HUMAN	Serine/arginine-rich splicing factor 7 OS=Homo sapiens GN=SRSF7 PE=1 SV=1	0.1	0.1	0.1	2	2	3	0	0	0	1	1	2	27	12.8	0.005781	23.3333	2.238
100059	sp|Q71U36|TBA1A_HUMAN	Tubulin alpha-1A chain OS=Homo sapiens GN=TUBA1A PE=1 SV=1	0.1	0.1	0.1	2	2	3	0	0	0	2	2	2	50	6.99	0.005781	23.3333	2.238
100337	sp|P35579|MYH9_HUMAN	Myosin-9 OS=Homo sapiens GN=MYH9 PE=1 SV=4	0.1	3	0.1	5	4	5	0	3	0	5	3	4	226	3.75	0.00683	4.375	2.16558
100026	sp|P08670|VIME_HUMAN	Vimentin OS=Homo sapiens GN=VIM PE=1 SV=4	3	9	2	13	10	9	3	6	2	7	6	7	54	42.89	0.007149	2.28571	2.14578
100428	sp|P39023|RL3_HUMAN	60S ribosomal protein L3 OS=Homo sapiens GN=RPL3 PE=1 SV=2	2	3	0.1	7	2	8	2	3	0	5	2	6	46	23.87	0.009322	3.33333	2.03049
100606	sp|Q5SSJ5|HP1B3_HUMAN	Heterochromatin protein 1-binding protein 3 OS=Homo sapiens GN=HP1BP3 PE=1 SV=1	0.1	3	2	5	6	6	0	2	2	4	3	4	61	17.98	0.009322	3.33333	2.03049
105399	sp|Q9P258|RCC2_HUMAN	Protein RCC2 OS=Homo sapiens GN=RCC2 PE=1 SV=2	0.1	2	0.1	3	0.1	8	0	2	0	3	0	7	56	11.6	0.010748	5.04545	1.96869
100939	sp|Q9Y3U8|RL36_HUMAN	60S ribosomal protein L36 OS=Homo sapiens GN=RPL36 PE=1 SV=3	0.1	0.1	0.1	3	3	0.1	0	0	0	1	1	0	12	24.5	0.011093	20.3333	1.95496
100500	sp|P62314|SMD1_HUMAN	Small nuclear ribonucleoprotein Sm D1 OS=Homo sapiens GN=SNRPD1 PE=1 SV=1	0.1	0.1	0.1	4	2	0.1	0	0	0	2	2	0	13	22.6	0.011093	20.3333	1.95496
100146	sp|P35268|RL22_HUMAN	60S ribosomal protein L22 OS=Homo sapiens GN=RPL22 PE=1 SV=2	0.1	0.1	0.1	0.1	3	3	0	0	0	0	2	2	15	20.3	0.011093	20.3333	1.95496
100492	sp|P62424|RL7A_HUMAN	60S ribosomal protein L7a OS=Homo sapiens GN=RPL7A PE=1 SV=2	0.1	0.1	0.1	3	3	0.1	0	0	0	3	3	0	30	10.01	0.011093	20.3333	1.95496
102212	sp|Q9BY77|PDIP3_HUMAN	Polymerase delta-interacting protein 3 OS=Homo sapiens GN=POLDIP3 PE=1 SV=2	0.1	0.1	0.1	3	0.1	3	0	0	0	2	0	3	46	6.51	0.011093	20.3333	1.95496
115087	sp|Q8WTT2|NOC3L_HUMAN	Nucleolar complex protein 3 homolog OS=Homo sapiens GN=NOC3L PE=1 SV=1	0.1	0.1	0.1	4	0.1	2	0	0	0	2	0	2	92	3.24	0.011093	20.3333	1.95496
100287	sp|P61247|RS3A_HUMAN	40S ribosomal protein S3a OS=Homo sapiens GN=RPS3A PE=1 SV=2	0.1	2	0.1	5	2	4	0	2	0	4	2	4	30	21.72	0.011385	5	1.94368
105637	sp|Q9H6W3|NO66_HUMAN	Bifunctional lysine-specific demethylase and histidyl-hydroxylase NO66 OS=Homo sapiens GN=NO66 PE=1 SV=2	23	37	36	47	35	52	12	15	15	14	14	19	71	161.88	0.012025	1.39583	1.91991
100884	sp|P62854|RS26_HUMAN	40S ribosomal protein S26 OS=Homo sapiens GN=RPS26 PE=1 SV=3	3	5	3	8	8	9	2	2	2	3	3	3	13	138.38	0.018056	2.27273	1.74338
101051	sp|P07910|HNRPC_HUMAN	Heterogeneous nuclear ribonucleoproteins C1/C2 OS=Homo sapiens GN=HNRNPC PE=1 SV=4	0.1	0.1	0.1	3	2	0.1	0	0	0	3	2	0	34	7.43	0.022997	17	1.63833
100751	sp|Q00325|MPCP_HUMAN	Phosphate carrier protein, mitochondrial OS=Homo sapiens GN=SLC25A3 PE=1 SV=2	0.1	0.1	0.1	0.1	3	2	0	0	0	0	2	2	40	6.24	0.022997	17	1.63833
101656	sp|Q99459|CDC5L_HUMAN	Cell division cycle 5-like protein OS=Homo sapiens GN=CDC5L PE=1 SV=2	0.1	0.1	0.1	2	0.1	3	0	0	0	2	0	2	92	2.71	0.022997	17	1.63833
100177	sp|P83881|RL36A_HUMAN	60S ribosomal protein L36a OS=Homo sapiens GN=RPL36A PE=1 SV=2	3	5	3	9	6	9	2	2	2	3	3	3	12	140.75	0.026148	2.18182	1.58256
101746	sp|Q00839|HNRPU_HUMAN	Heterogeneous nuclear ribonucleoprotein U OS=Homo sapiens GN=HNRNPU PE=1 SV=6	11	15	13	22	22	17	7	8	7	10	11	10	91	55.23	0.027172	1.5641	1.56587
104878	sp|Q99848|EBP2_HUMAN	Probable rRNA-processing protein EBP2 OS=Homo sapiens GN=EBNA1BP2 PE=1 SV=2	5	8	9	13	12	14	4	7	6	7	8	9	35	87.56	0.028443	1.77273	1.54603
102292	sp|P18621|RL17_HUMAN	60S ribosomal protein L17 OS=Homo sapiens GN=RPL17 PE=1 SV=3	3	3	2	8	4	7	2	2	1	3	2	4	21	63.13	0.031703	2.375	1.4989
100153	sp|P61254|RL26_HUMAN	60S ribosomal protein L26 OS=Homo sapiens GN=RPL26 PE=1 SV=1	12	18	14	23	22	20	6	8	7	9	9	9	17	315.97	0.043618	1.47727	1.36033
103610	sp|O75643|U520_HUMAN	U5 small nuclear ribonucleoprotein 200 kDa helicase OS=Homo sapiens GN=SNRNP200 PE=1 SV=2	18	33	28	38	18	50	11	18	17	24	17	32	244	37.85	0.046742	1.34177	1.33029
100042	sp|P63208|SKP1_HUMAN	S-phase kinase-associated protein 1 OS=Homo sapiens GN=SKP1 PE=1 SV=2	0.1	0.1	0.1	0.1	2	2	0	0	0	0	1	1	19	10.73	0.04802	13.6667	1.31858
104618	sp|P06748|NPM_HUMAN	Nucleophosmin OS=Homo sapiens GN=NPM1 PE=1 SV=2	0.1	0.1	0.1	0.1	2	2	0	0	0	0	1	2	33	6.14	0.04802	13.6667	1.31858
100421	sp|Q15717|ELAV1_HUMAN	ELAV-like protein 1 OS=Homo sapiens GN=ELAVL1 PE=1 SV=2	0.1	0.1	0.1	2	0.1	2	0	0	0	2	0	2	36	5.54	0.04802	13.6667	1.31858
101686	sp|P35637|FUS_HUMAN	RNA-binding protein FUS OS=Homo sapiens GN=FUS PE=1 SV=1	0.1	0.1	0.1	2	0.1	2	0	0	0	2	0	2	53	3.75	0.04802	13.6667	1.31858
101723	sp|P04843|RPN1_HUMAN	Dolichyl-diphosphooligosaccharide--protein glycosyltransferase subunit 1 OS=Homo sapiens GN=RPN1 PE=1 SV=1	0.1	0.1	0.1	0.1	2	2	0	0	0	0	2	2	69	2.92	0.04802	13.6667	1.31858
102015	sp|P46776|RL27A_HUMAN	60S ribosomal protein L27a OS=Homo sapiens GN=RPL27A PE=1 SV=2	4	8	7	12	11	10	2	4	4	5	4	4	17	157.08	0.050761	1.73684	1.29447
100375	sp|P38919|IF4A3_HUMAN	Eukaryotic initiation factor 4A-III OS=Homo sapiens GN=EIF4A3 PE=1 SV=4	3	5	5	10	5	9	3	4	4	6	4	5	47	39.49	0.068432	1.84615	1.16474
103271	sp|P40429|RL13A_HUMAN	60S ribosomal protein L13a OS=Homo sapiens GN=RPL13A PE=1 SV=2	3	2	3	6	5	6	2	2	2	2	2	3	24	53.05	0.068697	2.125	1.16306
101609	sp|Q9Y2W1|TR150_HUMAN	Thyroid hormone receptor-associated protein 3 OS=Homo sapiens GN=THRAP3 PE=1 SV=2	0.1	3	3	4	6	4	0	3	3	4	3	3	109	9.21	0.074076	2.29508	1.13032
101325	sp|P19338|NUCL_HUMAN	Nucleolin OS=Homo sapiens GN=NCL PE=1 SV=3	2	3	2	4	6	5	2	3	2	2	3	5	77	14.37	0.084463	2.14286	1.07333
100033	cu|P07437|TBB5_HUMAN	NP_001280142.1 Tubulin beta chain (Tubulin beta-5 chain)	4	4	5	6	9	8	2	2	3	3	3	5	27	65.96	0.093407	1.76923	1.02962
119078	cu|P46779|RL28_HUMAN	NP_001129608.1 60S ribosomal protein L28	0.1	0.1	0.1	3	0.1	0.1	0	0	0	2	0	0	10	14.88	0.094002	10.6667	1.02686
104567	sp|P05109|S10A8_HUMAN	Protein S100-A8 OS=Homo sapiens GN=S100A8 PE=1 SV=1	0.1	3	0.1	0.1	0.1	0.1	0	2	0	0	0	0	11	13.85	0.094002	0.09375	1.02686
100035	sp|P62263|RS14_HUMAN	40S ribosomal protein S14 OS=Homo sapiens GN=RPS14 PE=1 SV=3	0.1	0.1	0.1	3	0.1	0.1	0	0	0	2	0	0	16	9.22	0.094002	10.6667	1.02686
102193	sp|P14678|RSMB_HUMAN	Small nuclear ribonucleoprotein-associated proteins B and B' OS=Homo sapiens GN=SNRPB PE=1 SV=2	0.1	0.1	0.1	0.1	0.1	3	0	0	0	0	0	2	25	6.1	0.094002	10.6667	1.02686
106050	sp|Q14739|LBR_HUMAN	Lamin-B receptor OS=Homo sapiens GN=LBR PE=1 SV=2	0.1	0.1	0.1	3	0.1	0.1	0	0	0	3	0	0	71	2.12	0.094002	10.6667	1.02686
108413	sp|Q15397|K0020_HUMAN	Pumilio domain-containing protein KIAA0020 OS=Homo sapiens GN=KIAA0020 PE=1 SV=3	0.1	0.1	0.1	3	0.1	0.1	0	0	0	3	0	0	74	2.04	0.094002	10.6667	1.02686
102914	sp|Q9H307|PININ_HUMAN	Pinin OS=Homo sapiens GN=PNN PE=1 SV=4	0.1	0.1	0.1	0.1	0.1	3	0	0	0	0	0	2	82	1.84	0.094002	10.6667	1.02686
100307	sp|Q16891|MIC60_HUMAN	MICOS complex subunit MIC60 OS=Homo sapiens GN=IMMT PE=1 SV=1	0.1	0.1	0.1	3	0.1	0.1	0	0	0	2	0	0	84	1.79	0.094002	10.6667	1.02686
101744	sp|O43143|DHX15_HUMAN	Pre-mRNA-splicing factor ATP-dependent RNA helicase DHX15 OS=Homo sapiens GN=DHX15 PE=1 SV=2	0.1	0.1	0.1	0.1	0.1	3	0	0	0	0	0	3	91	1.65	0.094002	10.6667	1.02686
100546	sp|P14625|ENPL_HUMAN	Endoplasmin OS=Homo sapiens GN=HSP90B1 PE=1 SV=1	0.1	0.1	0.1	0.1	0.1	3	0	0	0	0	0	3	92	1.62	0.094002	10.6667	1.02686
104075	sp|P52597|HNRPF_HUMAN	Heterogeneous nuclear ribonucleoprotein F OS=Homo sapiens GN=HNRNPF PE=1 SV=3	0.1	0.1	0.1	0.1	0.1	3	0	0	0	0	0	2	46	1.1	0.094002	10.6667	1.02686
102362	sp|P34931|HS71L_HUMAN	Heat shock 70 kDa protein 1-like OS=Homo sapiens GN=HSPA1L PE=1 SV=2	0.1	0.1	0.1	0.1	0.1	3	0	0	0	0	0	2	70	0.71	0.094002	10.6667	1.02686
104904	sp|P18583|SON_HUMAN	Protein SON OS=Homo sapiens GN=SON PE=1 SV=4	0.1	0.1	0.1	3	0.1	0.1	0	0	0	2	0	0	264	0.57	0.094002	10.6667	1.02686
110213	sp|Q5CZC0|FSIP2_HUMAN	Fibrous sheath-interacting protein 2 OS=Homo sapiens GN=FSIP2 PE=2 SV=4	0.1	0.1	0.1	0.1	0.1	3	0	0	0	0	0	2	780	0.19	0.094002	10.6667	1.02686
100297	sp|P62750|RL23A_HUMAN	60S ribosomal protein L23a OS=Homo sapiens GN=RPL23A PE=1 SV=1	29	33	31	41	38	38	7	8	9	10	8	10	18	593.72	0.097324	1.25806	1.01178
100388	sp|P69891|HBG1_HUMAN	Hemoglobin subunit gamma-1 OS=Homo sapiens GN=HBG1 PE=1 SV=2	0.1	0.1	2	3	4	0.1	0	0	2	2	3	0	16	27.9	0.099295	3.22727	1.00307
100241	sp|P46781|RS9_HUMAN	40S ribosomal protein S9 OS=Homo sapiens GN=RPS9 PE=1 SV=3	0.1	2	0.1	4	0.1	3	0	2	0	4	0	3	23	19.93	0.099295	3.22727	1.00307
100638	sp|P62701|RS4X_HUMAN	40S ribosomal protein S4, X isoform OS=Homo sapiens GN=RPS4X PE=1 SV=2	0.1	0.1	2	4	3	0.1	0	0	1	2	1	0	30	15.21	0.099295	3.22727	1.00307
100446	sp|P61978|HNRPK_HUMAN	Heterogeneous nuclear ribonucleoprotein K OS=Homo sapiens GN=HNRNPK PE=1 SV=1	0.1	0.1	2	3	0.1	4	0	0	2	3	0	3	51	8.83	0.099295	3.22727	1.00307
100444	sp|Q92841|DDX17_HUMAN	Probable ATP-dependent RNA helicase DDX17 OS=Homo sapiens GN=DDX17 PE=1 SV=2	7	11	7	11	16	11	4	7	4	8	10	9	80	39.27	0.100228	1.52	0.99901
102859	sp|Q15029|U5S1_HUMAN	116 kDa U5 small nuclear ribonucleoprotein component OS=Homo sapiens GN=EFTUD2 PE=1 SV=1	10	20	16	24	9	30	7	11	9	13	6	16	109	49.83	0.102757	1.36957	0.988191
116097	sp|P13727|PRG2_HUMAN	Bone marrow proteoglycan OS=Homo sapiens GN=PRG2 PE=1 SV=2	2	2	2	3	6	4	1	1	1	2	3	3	25	37.71	0.104157	2.16667	0.982311
104546	sp|Q9H6F5|CCD86_HUMAN	Coiled-coil domain-containing protein 86 OS=Homo sapiens GN=CCDC86 PE=1 SV=1	0.1	3	3	6	3	4	0	2	2	4	2	3	40	23.62	0.110299	2.13115	0.957429
100206	sp|P11021|GRP78_HUMAN	78 kDa glucose-regulated protein OS=Homo sapiens GN=HSPA5 PE=1 SV=2	4	3	2	6	6	5	3	3	2	5	6	4	72	17.98	0.113707	1.88889	0.944213
101414	sp|P62841|RS15_HUMAN	40S ribosomal protein S15 OS=Homo sapiens GN=RPS15 PE=1 SV=2	4	4	5	6	5	11	3	3	4	4	2	4	17	102.76	0.12605	1.69231	0.899457
100838	sp|P45880|VDAC2_HUMAN	Voltage-dependent anion-selective channel protein 2 OS=Homo sapiens GN=VDAC2 PE=1 SV=2	8	11	6	12	13	12	6	7	4	8	6	7	32	98.26	0.126308	1.48	0.898569
101534	sp|P62910|RL32_HUMAN	60S ribosomal protein L32 OS=Homo sapiens GN=RPL32 PE=1 SV=2	15	22	17	23	22	26	5	6	6	7	7	8	16	394.3	0.127787	1.31481	0.893512
100033	sp|Q13885|TBB2A_HUMAN	Tubulin beta-2A chain OS=Homo sapiens GN=TUBB2A PE=1 SV=1	6	5	6	8	10	9	3	3	3	4	4	6	50	44.11	0.129983	1.58824	0.886114
100532	sp|P23246|SFPQ_HUMAN	Splicing factor, proline- and glutamine-rich OS=Homo sapiens GN=SFPQ PE=1 SV=2	0.1	0.1	3	2	6	0.1	0	0	3	2	4	0	76	7.23	0.138284	2.53125	0.859227
100413	sp|P17844|DDX5_HUMAN	Probable ATP-dependent RNA helicase DDX5 OS=Homo sapiens GN=DDX5 PE=1 SV=1	8	11	8	12	15	12	5	7	5	7	8	9	69	47.75	0.138549	1.44444	0.858397
100141	sp|P0C0S8|H2A1_HUMAN	Histone H2A type 1 OS=Homo sapiens GN=HIST1H2AG PE=1 SV=2	17	20	21	26	23	26	4	4	4	4	4	4	14	472.17	0.139916	1.2931	0.854134
100655	sp|P68104|EF1A1_HUMAN	Elongation factor 1-alpha 1 OS=Homo sapiens GN=EEF1A1 PE=1 SV=1	20	24	26	28	30	30	9	9	10	10	11	10	50	157.65	0.151698	1.25714	0.81902
100557	sp|P16402|H13_HUMAN	Histone H1.3 OS=Homo sapiens GN=HIST1H1D PE=1 SV=2	62	67	65	76	73	74	8	7	7	8	8	9	22	933.42	0.155401	1.14948	0.808546
100684	sp|P62979|RS27A_HUMAN	Ubiquitin-40S ribosomal protein S27a OS=Homo sapiens GN=RPS27A PE=1 SV=2	8	10	13	17	10	16	5	5	5	6	5	5	18	206.08	0.162096	1.3871	0.790228
100571	sp|P62753|RS6_HUMAN	40S ribosomal protein S6 OS=Homo sapiens GN=RPS6 PE=1 SV=1	2	0.1	2	5	4	0.1	1	0	1	2	3	0	29	22.68	0.163446	2.21951	0.786625
105790	sp|P35625|TIMP3_HUMAN	Metalloproteinase inhibitor 3 OS=Homo sapiens GN=TIMP3 PE=1 SV=2	9	9	9	13	14	11	4	5	4	6	6	5	24	134.69	0.171415	1.40741	0.765952
100914	sp|Q71UI9|H2AV_HUMAN	Histone H2A.V OS=Homo sapiens GN=H2AFV PE=1 SV=3	13	17	17	21	18	22	4	4	3	2	3	3	14	399.95	0.177321	1.29787	0.751239
100389	sp|P10412|H14_HUMAN	Histone H1.4 OS=Homo sapiens GN=HIST1H1E PE=1 SV=2	62	67	65	76	72	73	8	7	7	8	7	8	22	949.53	0.184891	1.13918	0.733085
100361	sp|P16403|H12_HUMAN	Histone H1.2 OS=Homo sapiens GN=HIST1H1C PE=1 SV=2	63	68	66	77	73	74	9	8	8	9	8	9	21	985.82	0.188056	1.13706	0.725712
101563	sp|O75533|SF3B1_HUMAN	Splicing factor 3B subunit 1 OS=Homo sapiens GN=SF3B1 PE=1 SV=3	0.1	4	4	6	0.1	8	0	4	4	5	0	8	146	7.55	0.200056	1.74074	0.698848
101429	sp|Q15843|NEDD8_HUMAN	NEDD8 OS=Homo sapiens GN=NEDD8 PE=1 SV=1	0.1	0.1	0.1	2	0.1	0.1	0	0	0	2	0	0	9	11.03	0.201549	7.33333	0.695618
107224	sp|P02008|HBAZ_HUMAN	Hemoglobin subunit zeta OS=Homo sapiens GN=HBZ PE=1 SV=2	0.1	0.1	0.1	2	0.1	0.1	0	0	0	2	0	0	16	6.4	0.201549	7.33333	0.695618
100391	sp|P39019|RS19_HUMAN	40S ribosomal protein S19 OS=Homo sapiens GN=RPS19 PE=1 SV=2	0.1	0.1	0.1	2	0.1	0.1	0	0	0	2	0	0	16	6.23	0.201549	7.33333	0.695618
100687	sp|Q01130|SRSF2_HUMAN	Serine/arginine-rich splicing factor 2 OS=Homo sapiens GN=SRSF2 PE=1 SV=4	0.1	0.1	0.1	0.1	0.1	2	0	0	0	0	0	2	25	3.93	0.201549	7.33333	0.695618
100816	sp|Q99623|PHB2_HUMAN	Prohibitin-2 OS=Homo sapiens GN=PHB2 PE=1 SV=2	0.1	0.1	0.1	0.1	0.1	2	0	0	0	0	0	2	33	3.01	0.201549	7.33333	0.695618
103729	sp|Q96DI7|SNR40_HUMAN	U5 small nuclear ribonucleoprotein 40 kDa protein OS=Homo sapiens GN=SNRNP40 PE=1 SV=1	0.1	0.1	0.1	2	0.1	0.1	0	0	0	2	0	0	39	2.55	0.201549	7.33333	0.695618
101191	sp|P36957|ODO2_HUMAN	Dihydrolipoyllysine-residue succinyltransferase component of 2-oxoglutarate dehydrogenase complex, mitochondrial OS=Homo sapiens GN=DLST PE=1 SV=4	0.1	2	0.1	0.1	0.1	0.1	0	1	0	0	0	0	49	2.05	0.201549	0.136364	0.695618
104346	sp|P26368|U2AF2_HUMAN	Splicing factor U2AF 65 kDa subunit OS=Homo sapiens GN=U2AF2 PE=1 SV=4	0.1	2	0.1	0.1	0.1	0.1	0	2	0	0	0	0	53	1.87	0.201549	0.136364	0.695618
100359	sp|P30101|PDIA3_HUMAN	Protein disulfide-isomerase A3 OS=Homo sapiens GN=PDIA3 PE=1 SV=4	0.1	0.1	0.1	0.1	2	0.1	0	0	0	0	2	0	57	1.76	0.201549	7.33333	0.695618
106312	sp|Q9BVP2|GNL3_HUMAN	Guanine nucleotide-binding protein-like 3 OS=Homo sapiens GN=GNL3 PE=1 SV=2	0.1	0.1	0.1	0.1	0.1	2	0	0	0	0	0	2	62	1.61	0.201549	7.33333	0.695618
100823	sp|O00571|DDX3X_HUMAN	ATP-dependent RNA helicase DDX3X OS=Homo sapiens GN=DDX3X PE=1 SV=3	0.1	0.1	0.1	2	0.1	0.1	0	0	0	2	0	0	73	1.37	0.201549	7.33333	0.695618
106284	sp|P14923|PLAK_HUMAN	Junction plakoglobin OS=Homo sapiens GN=JUP PE=1 SV=3	0.1	2	0.1	0.1	0.1	0.1	0	2	0	0	0	0	82	1.22	0.201549	0.136364	0.695618
101649	sp|Q1KMD3|HNRL2_HUMAN	Heterogeneous nuclear ribonucleoprotein U-like protein 2 OS=Homo sapiens GN=HNRNPUL2 PE=1 SV=1	0.1	0.1	0.1	0.1	0.1	2	0	0	0	0	0	2	85	1.18	0.201549	7.33333	0.695618
102625	sp|O43290|SNUT1_HUMAN	U4/U6.U5 tri-snRNP-associated protein 1 OS=Homo sapiens GN=SART1 PE=1 SV=1	0.1	0.1	0.1	0.1	0.1	2	0	0	0	0	0	2	90	1.11	0.201549	7.33333	0.695618
102487	sp|Q15393|SF3B3_HUMAN	Splicing factor 3B subunit 3 OS=Homo sapiens GN=SF3B3 PE=1 SV=4	2	3	0.1	5	2	3	2	3	0	4	2	3	135	5.54	0.203201	1.96078	0.692075
100621	sp|P07305|H10_HUMAN	Histone H1.0 OS=Homo sapiens GN=H1F0 PE=1 SV=3	40	46	46	51	48	53	5	5	5	5	5	5	21	681.02	0.23512	1.15152	0.628711
108393	sp|Q8TDN6|BRX1_HUMAN	Ribosome biogenesis protein BRX1 homolog OS=Homo sapiens GN=BRIX1 PE=1 SV=2	0.1	2	2	4	0.1	4	0	2	2	4	0	3	41	14.5	0.247733	1.97561	0.606017
100654	sp|Q05639|EF1A2_HUMAN	Elongation factor 1-alpha 2 OS=Homo sapiens GN=EEF1A2 PE=1 SV=1	16	15	18	20	20	21	7	7	7	7	7	7	50	109.04	0.252087	1.2449	0.598449
104329	sp|Q86V81|THOC4_HUMAN	THO complex subunit 4 OS=Homo sapiens GN=ALYREF PE=1 SV=3	5	3	3	4	9	4	3	2	2	2	5	2	27	52.1	0.254993	1.54545	0.593472
100282	sp|P51991|ROA3_HUMAN	Heterogeneous nuclear ribonucleoprotein A3 OS=Homo sapiens GN=HNRNPA3 PE=1 SV=2	4	4	3	5	6	6	2	2	2	2	3	3	40	35.38	0.254993	1.54545	0.593472
101209	sp|P31943|HNRH1_HUMAN	Heterogeneous nuclear ribonucleoprotein H OS=Homo sapiens GN=HNRNPH1 PE=1 SV=4	0.1	4	3	5	4	3	0	3	2	3	3	2	49	19.31	0.259535	1.69014	0.585803
100066	sp|P61353|RL27_HUMAN	60S ribosomal protein L27 OS=Homo sapiens GN=RPL27 PE=1 SV=2	0.1	3	2	3	3	3	0	2	1	2	2	2	16	44.34	0.295826	1.76471	0.528964
119106	cu|P62847|RS24_HUMAN	NP_001135757.1 40S ribosomal protein S24	12	12	9	16	12	14	3	3	3	4	3	3	32	115.7	0.298115	1.27273	0.525616
100819	sp|P67809|YBOX1_HUMAN	Nuclease-sensitive element-binding protein 1 OS=Homo sapiens GN=YBX1 PE=1 SV=3	7	11	9	11	12	12	5	7	6	4	7	7	36	86.34	0.308954	1.2963	0.510106
100075	sp|Q06830|PRDX1_HUMAN	Peroxiredoxin-1 OS=Homo sapiens GN=PRDX1 PE=1 SV=1	4	3	3	6	3	6	3	2	2	3	2	3	22	56.57	0.315677	1.5	0.500758
118828	sp|P01608|KV116_HUMAN	Ig kappa chain V-I region Roy OS=Homo sapiens PE=1 SV=1	5	5	5	5	0.1	5	1	1	1	1	0	1	12	106.15	0.326496	0.673333	0.486122
100543	sp|P84098|RL19_HUMAN	60S ribosomal protein L19 OS=Homo sapiens GN=RPL19 PE=1 SV=1	5	2	3	3	0.1	3	3	1	2	3	0	2	23	34.11	0.328657	0.61	0.483258
116178	sp|P35030|TRY3_HUMAN	Trypsin-3 OS=Homo sapiens GN=PRSS3 PE=1 SV=2	0.1	3	3	4	3	3	0	1	1	1	1	1	33	24.61	0.328657	1.63934	0.483258
109050	sp|Q8TDD1|DDX54_HUMAN	ATP-dependent RNA helicase DDX54 OS=Homo sapiens GN=DDX54 PE=1 SV=2	11	10	13	12	12	18	7	7	10	10	9	11	99	38.56	0.35835	1.23529	0.445693
116346	sp|P38159|RBMX_HUMAN	RNA-binding motif protein, X chromosome OS=Homo sapiens GN=RBMX PE=1 SV=3	7	5	7	9	10	6	4	3	4	6	5	3	42	52	0.364965	1.31579	0.437749
107149	sp|Q5T749|KPRP_HUMAN	Keratinocyte proline-rich protein OS=Homo sapiens GN=KPRP PE=1 SV=1	0.1	2	2	3	4	0.1	0	2	2	3	4	0	64	8.58	0.367097	1.73171	0.435219
100184	sp|P62861|RS30_HUMAN	40S ribosomal protein S30 OS=Homo sapiens GN=FAU PE=1 SV=1	2	3	2	2	2	0.1	1	2	1	1	1	0	7	82.77	0.381295	0.585714	0.418738
100634	sp|P14866|HNRPL_HUMAN	Heterogeneous nuclear ribonucleoprotein L OS=Homo sapiens GN=HNRNPL PE=1 SV=2	6	6	4	8	6	7	4	4	3	6	6	4	64	28.86	0.410364	1.3125	0.386831
107078	sp|Q8IYB3|SRRM1_HUMAN	Serine/arginine repetitive matrix protein 1 OS=Homo sapiens GN=SRRM1 PE=1 SV=2	4	4	3	5	2	8	4	3	2	4	2	3	102	12.71	0.431853	1.36364	0.364664
101138	sp|P01859|IGHG2_HUMAN	Ig gamma-2 chain C region OS=Homo sapiens GN=IGHG2 PE=1 SV=2	20	20	24	29	24	20	1	1	1	1	1	1	36	190.92	0.441775	1.14062	0.354799
100411	sp|P42766|RL35_HUMAN	60S ribosomal protein L35 OS=Homo sapiens GN=RPL35 PE=1 SV=2	6	7	6	10	6	8	4	4	3	4	3	4	15	147.83	0.445251	1.26316	0.351395
100120	sp|P25705|ATPA_HUMAN	ATP synthase subunit alpha, mitochondrial OS=Homo sapiens GN=ATP5A1 PE=1 SV=1	5	7	7	9	6	9	3	5	4	6	4	5	60	36	0.445251	1.26316	0.351395
100276	sp|P62241|RS8_HUMAN	40S ribosomal protein S8 OS=Homo sapiens GN=RPS8 PE=1 SV=2	2	2	0.1	2	0.1	0.1	2	2	0	2	0	0	24	12.4	0.445516	0.536585	0.351137
100088	sp|P18124|RL7_HUMAN	60S ribosomal protein L7 OS=Homo sapiens GN=RPL7 PE=1 SV=1	2	0.1	2	0.1	2	0.1	1	0	1	0	1	0	29	10.27	0.445516	0.536585	0.351137
100071	sp|P11142|HSP7C_HUMAN	Heat shock cognate 71 kDa protein OS=Homo sapiens GN=HSPA8 PE=1 SV=1	4	5	3	6	4	6	3	3	2	3	3	5	71	19.76	0.448916	1.33333	0.347835
101662	sp|P01857|IGHG1_HUMAN	Ig gamma-1 chain C region OS=Homo sapiens GN=IGHG1 PE=1 SV=1	35	36	40	46	41	35	2	2	2	2	2	2	36	322.86	0.471052	1.0991	0.326931
100747	sp|P62899|RL31_HUMAN	60S ribosomal protein L31 OS=Homo sapiens GN=RPL31 PE=1 SV=1	3	3	2	3	5	3	1	2	1	2	2	2	14	65.72	0.490389	1.375	0.309459
101425	sp|P62917|RL8_HUMAN	60S ribosomal protein L8 OS=Homo sapiens GN=RPL8 PE=1 SV=2	8	7	9	10	9	10	4	4	4	5	4	5	28	94.61	0.491885	1.20833	0.308136
104875	sp|P21741|MK_HUMAN	Midkine OS=Homo sapiens GN=MDK PE=1 SV=1	6	4	5	6	7	6	3	2	2	3	3	3	16	109.14	0.492215	1.26667	0.307845
118828	sp|P01594|KV102_HUMAN	Ig kappa chain V-I region AU OS=Homo sapiens PE=1 SV=1	2	0.1	3	3	0.1	0.1	1	0	1	1	0	0	12	33.52	0.507692	0.627451	0.294399
101206	sp|P36578|RL4_HUMAN	60S ribosomal protein L4 OS=Homo sapiens GN=RPL4 PE=1 SV=5	3	4	3	4	6	3	2	3	2	3	3	3	48	24.12	0.531029	1.3	0.274882
100238	sp|P26373|RL13_HUMAN	60S ribosomal protein L13 OS=Homo sapiens GN=RPL13 PE=1 SV=4	5	7	7	8	8	7	3	4	4	4	4	4	24	86.61	0.536785	1.21053	0.270199
106463	sp|P61927|RL37_HUMAN	60S ribosomal protein L37 OS=Homo sapiens GN=RPL37 PE=1 SV=2	2	0.1	2	2	2	2	1	0	1	1	1	1	11	45.16	0.548748	1.46341	0.260627
100077	sp|Q13509|TBB3_HUMAN	Tubulin beta-3 chain OS=Homo sapiens GN=TUBB3 PE=1 SV=2	8	5	9	8	9	9	3	3	4	3	3	5	50	47.62	0.563477	1.18182	0.249124
100149	sp|P68431|H31_HUMAN	Histone H3.1 OS=Homo sapiens GN=HIST1H3A PE=1 SV=2	16	21	20	23	20	20	5	5	5	5	4	5	15	389.72	0.583804	1.10526	0.233733
102417	sp|Q9BUQ8|DDX23_HUMAN	Probable ATP-dependent RNA helicase DDX23 OS=Homo sapiens GN=DDX23 PE=1 SV=3	0.1	4	3	5	0.1	4	0	4	3	4	0	4	96	8.37	0.618809	1.28169	0.208443
102240	sp|P16401|H15_HUMAN	Histone H1.5 OS=Homo sapiens GN=HIST1H1B PE=1 SV=3	43	43	45	44	45	50	8	8	8	8	8	9	23	598.21	0.626329	1.06107	0.203197
100275	sp|P06576|ATPB_HUMAN	ATP synthase subunit beta, mitochondrial OS=Homo sapiens GN=ATP5B PE=1 SV=3	0.1	2	0.1	0.1	0.1	3	0	2	0	0	0	2	57	4.42	0.666049	1.45455	0.176494
100308	sp|Q15233|NONO_HUMAN	Non-POU domain-containing octamer-binding protein OS=Homo sapiens GN=NONO PE=1 SV=4	0.1	0.1	2	0.1	3	0.1	0	0	2	0	2	0	54	1.85	0.666049	1.45455	0.176494
100927	sp|Q07020|RL18_HUMAN	60S ribosomal protein L18 OS=Homo sapiens GN=RPL18 PE=1 SV=2	4	4	3	5	4	4	3	3	2	2	3	2	22	55.5	0.682918	1.18182	0.165632
100015	sp|P62805|H4_HUMAN	Histone H4 OS=Homo sapiens GN=HIST1H4A PE=1 SV=2	29	43	39	39	30	48	6	9	9	8	8	9	11	1003.4	0.691085	1.05405	0.160468
101909	sp|P47914|RL29_HUMAN	60S ribosomal protein L29 OS=Homo sapiens GN=RPL29 PE=1 SV=2	4	5	4	6	4	5	2	2	2	2	2	2	18	78.91	0.705337	1.15385	0.151603
102598	sp|Q9UMS4|PRP19_HUMAN	Pre-mRNA-processing factor 19 OS=Homo sapiens GN=PRPF19 PE=1 SV=1	5	3	5	6	3	6	2	2	4	5	3	3	55	25.39	0.705337	1.15385	0.151603
100090	sp|P04264|K2C1_HUMAN	Keratin, type II cytoskeletal 1 OS=Homo sapiens GN=KRT1 PE=1 SV=6	5	4	4	6	5	4	1	1	1	1	1	1	66	21.21	0.705337	1.15385	0.151603
103906	sp|P83731|RL24_HUMAN	60S ribosomal protein L24 OS=Homo sapiens GN=RPL24 PE=1 SV=1	11	12	11	11	10	10	3	4	3	3	4	3	18	182.9	0.709766	0.911765	0.148885
105036	sp|Q9NR30|DDX21_HUMAN	Nucleolar RNA helicase 2 OS=Homo sapiens GN=DDX21 PE=1 SV=5	5	6	6	7	4	8	4	3	4	6	3	4	87	20.62	0.738818	1.11765	0.131463
104773	sp|Q13838|DX39B_HUMAN	Spliceosome RNA helicase DDX39B OS=Homo sapiens GN=DDX39B PE=1 SV=1	0.1	2	2	2	0.1	3	0	2	2	2	0	2	49	9.19	0.741388	1.2439	0.129955
104609	sp|E9PRG8|CK098_HUMAN	Uncharacterized protein C11orf98 OS=Homo sapiens GN=C11orf98 PE=4 SV=1	3	2	2	2	2	2	1	1	1	1	1	1	14	47.13	0.781406	0.857143	0.107123
107112	sp|Q5JTH9|RRP12_HUMAN	RRP12-like protein OS=Homo sapiens GN=RRP12 PE=1 SV=2	22	31	29	30	26	29	13	18	15	20	17	20	144	58.14	0.816419	1.03659	0.0880869
100826	sp|P35908|K22E_HUMAN	Keratin, type II cytoskeletal 2 epidermal OS=Homo sapiens GN=KRT2 PE=1 SV=2	3	3	3	3	4	3	1	1	1	1	1	1	65	14.53	0.818505	1.11111	0.0869789
100957	sp|P62851|RS25_HUMAN	40S ribosomal protein S25 OS=Homo sapiens GN=RPS25 PE=1 SV=1	4	6	3	4	5	5	3	4	3	3	4	3	14	98.29	0.847372	1.07692	0.0719257
104144	sp|P17066|HSP76_HUMAN	Heat shock 70 kDa protein 6 OS=Homo sapiens GN=HSPA6 PE=1 SV=2	5	5	5	6	4	4	3	2	2	2	2	2	71	20.43	0.852669	0.933333	0.0692194
100172	sp|P62277|RS13_HUMAN	40S ribosomal protein S13 OS=Homo sapiens GN=RPS13 PE=1 SV=2	4	6	7	7	5	4	3	5	4	5	3	3	17	95.86	0.861794	0.941176	0.0645966
101439	sp|Q8IUE6|H2A2B_HUMAN	Histone H2A type 2-B OS=Homo sapiens GN=HIST2H2AB PE=1 SV=3	5	6	8	8	5	7	1	1	1	2	1	2	14	139.41	0.872773	1.05263	0.0590986
100265	sp|P33778|H2B1B_HUMAN	Histone H2B type 1-B OS=Homo sapiens GN=HIST1H2BB PE=1 SV=2	11	15	17	16	13	15	4	5	6	5	5	6	14	311.99	0.91462	1.02326	0.0387591
100394	sp|P61513|RL37A_HUMAN	60S ribosomal protein L37a OS=Homo sapiens GN=RPL37A PE=1 SV=2	3	0.1	4	2	2	3	2	0	2	1	1	2	10	68.16	0.978754	0.985915	0.00932653
100757	sp|Q92522|H1X_HUMAN	Histone H1x OS=Homo sapiens GN=H1FX PE=1 SV=1	21	31	23	27	24	24	7	7	7	7	7	7	22	333.71	1	1	0
100055	sp|P04406|G3P_HUMAN	Glyceraldehyde-3-phosphate dehydrogenase OS=Homo sapiens GN=GAPDH PE=1 SV=3	2	3	4	2	3	4	2	2	2	2	3	3	36	24.98	1	1	0
100084	sp|Q14240|IF4A2_HUMAN	Eukaryotic initiation factor 4A-II OS=Homo sapiens GN=EIF4A2 PE=1 SV=2	0.1	2	0.1	2	0.1	0.1	0	2	0	2	0	0	46	6.47	1	1	0
100526	sp|P14618|KPYM_HUMAN	Pyruvate kinase PKM OS=Homo sapiens GN=PKM PE=1 SV=4	0.1	2	0.1	0.1	0.1	2	0	2	0	0	0	2	58	3.45	1	1	0
100246	sp|P20700|LMNB1_HUMAN	Lamin-B1 OS=Homo sapiens GN=LMNB1 PE=1 SV=2	0.1	0.1	2	2	0.1	0.1	0	0	2	2	0	0	66	3.01	1	1	0
100112	sp|P02545|LMNA_HUMAN	Prelamin-A/C OS=Homo sapiens GN=LMNA PE=1 SV=1	0.1	0.1	2	0.1	0.1	2	0	0	2	0	0	2	74	2.7	1	1	0

## Sheet: 1G
	Significant "hits" from MAGeCK analysis of CRISPR screen identified NPM1 and HNRNPU). Shown here, fold-change values for each guide were calculated by comparing time 0 to time 10 in the CRISPR screen. Each row represents one gRNA. The assay was repeated twice. Each gene = 6 guides X 2 assays = 12 data points calculated. We are comparing fold-change of each guide between CTRL group and FBXO11 KO e…
	NPM1 fold-change in gRNA read counts				HNRNPU fold-change in gRNA read counts
guide	sgCTRL	sgFBXO11		guide	sgCTRL	sgFBXO11
1	0.079789	0.267986		1	0.104702	0.0899384
2	0.50163	0.381202		2	0.239974	0.202737
3	0.439747	0.394943		3	0.324885	0.412651
4	0.760119	0.753071		4	0.306561	0.476817
5	0.694484	1.19239		5	0.838631	1.65214
6	0.563413	0.942328		6	0.92737	1.50885
1	0.489471	0.389508		1	0.0363138	0.512652
2	0.403162	0.372219		2	0.270525	0.210877
3	0.558328	0.923233		3	0.24529	0.951539
4	0.716614	1.04961		4	0.255124	0.544484
5	0.848704	1.77278		5	0.97944	0.905458
6	0.58818	0.630864		6	1.11099	0.874792

## Sheet: 2D
IgG CTRL	Vector CTRL	FBXO11-Long	FBXO11-Short
79668.2	49895.4	104112	92223.9
41328.4	69448.5	110974	84584.3
22927.1	47301.6	131841	88107.1

## Sheet: 2G
Circularity
NPM1 WT	NPM1 K248R
0.7226	0.7593
0.791	0.6845
0.7749	0.7944
0.8104	0.6977
0.7977	0.7292
0.8518	0.6949
0.834	0.8739
0.7583	0.7723
0.5352	0.7475
0.8882	0.8199
0.381	0.7944
0.8306	0.8092
0.8216	0.6213
0.8219	0.5872
0.4807	0.6998
0.724	0.5302
0.8279	0.6031
0.8022	0.7555
0.7791	0.592
0.6932	0.7665
0.8102	0.5772
0.7963	0.6882
0.7052	0.6175
0.797	0.6426
0.6812	0.7537
0.7697	0.8224
0.7068	0.639
0.6756	0.8096
0.7287	0.6926
0.7617	0.6372
0.7504	0.8194
0.8006	0.5127
0.751	0.8175
0.829	0.7528
0.691	0.7916
0.7897	0.4894
0.632	0.7869
0.5639	0.7026
0.7775	0.5088
0.7677	0.8025
0.8222	0.756
0.7553	0.8241
0.8027	0.8341
0.7889	0.6408
0.7584	0.8005
0.712	0.6802
0.8352	0.8463
0.7277	0.7577
0.5609	0.8345
0.8173	0.8261
0.7829	0.8098
0.8086	0.5858
0.8078	0.8274
0.3784	0.7664
0.6703	0.8093
0.5168	0.8318
0.62	0.8359
0.786	0.7716
0.77	0.8274
0.5129	0.8214
0.7606	0.7623
0.6994	0.6928
0.4504	0.6338
0.406	0.66
0.627	0.799
0.836	0.7361
0.5365	0.8847
0.8015	0.7595
0.6511	0.7471
0.769	0.8055
0.8596	0.748
0.668	0.7227
0.7032	0.3284
0.774	0.7207
0.8223	0.9121
0.7854	0.5032
0.3304	0.8805
0.751	0.8087
0.5482	0.8769
0.7557	0.8002
0.8179	0.6487
0.722	0.3276
0.5781	0.526
0.7806	0.5499
0.6836	0.8037
0.7362	0.7146
0.8337	0.8831
0.6074	0.8954
0.8408	0.8078
0.783	0.9059
0.6614	0.8909
0.665	0.8817
0.7733	0.5907
0.4338	0.6114
0.8293	0.8006
0.5516	0.3795
0.6884	0.7556
0.7539	0.4803
0.8148	0.7365
0.8277	0.6133
0.7271	0.6881
0.8399	0.6407
0.6718	0.6626
0.6314	0.6347
0.6862	0.6444
0.8026	0.4393
0.8035	0.51
0.7013	0.5659
0.826	0.556
0.7808	0.7801
0.3706	0.5744
0.7367
0.737	0.4743
0.7667	0.8497
0.5762	0.7807
0.73	0.7261
0.7274	0.7816
0.7743	0.8099
0.4257	0.7892
0.8375	0.5039
0.3622	0.4073
0.8244	0.6281
0.5588	0.503
0.8169	0.8372
0.8007	0.5348
0.3599	0.8237
0.6401	0.8106
0.7785	0.5758
0.4804	0.6469
0.4354	0.6726
0.5815	0.5522
0.5301	0.8531
0.8094	0.8768
0.741	0.6821
0.8177	0.4124
0.8499	0.7351
0.7012	0.8649
0.7966	0.4329
0.4647	0.8866
0.8066	0.5228
0.5472	0.8899
0.7385	0.8849
0.5784	0.7032
0.7274	0.6181
0.7451	0.8807
0.7427	0.7307
0.6132	0.8371
0.76	0.7024
0.7459	0.8239
0.6817	0.5596
0.3873	0.4147
0.5606	0.8062
0.5887	0.8006
0.7675	0.6551
0.675	0.6533
0.2631	0.6453
0.4016	0.8942
0.6491	0.8331
0.4112	0.7852
0.7656	0.6017
0.5161	0.6889
0.6757	0.6955
0.7314	0.7875
0.6701	0.8261
0.6595	0.8057
0.3764	0.7853
0.5983	0.8118
0.7109	0.753
0.7954	0.6367
0.7796	0.518
0.8451	0.7257
0.7107	0.78
0.6424	0.7965
0.6543	0.8684
0.5381	0.708
0.7116	0.7372
0.6965	0.6689
0.7773	0.6118
0.6886	0.7689
0.3277	0.416
0.8325	0.4777
0.607	0.5853
0.6572	0.5452
0.6935	0.6501
0.6239	0.8654
0.8092	0.553
0.8187	0.7499
0.8637	0.7669
0.7557	0.852
0.8028
0.7278
0.6678
0.758
0.576
0.8383
0.7148
0.5501
0.6051
0.6678
0.8376
0.8052
0.7555
0.3142
0.718
0.3994
0.6566
0.7185
0.4432
0.8171
0.6332
0.7032
0.7126
0.6238
0.6673
0.6896
0.8058
0.7241
0.664
0.4974
0.7066
0.7931
0.4881
0.827
0.777
0.4947
0.3805
0.8119
0.8079
0.7854
0.785
0.8155
0.8206
0.7167
0.7909
0.461
0.8361
0.7504
0.7178
0.7182
0.7252
0.8174
0.4485
0.7986
0.6063
0.5174
0.5894
0.7999
0.7459
0.8491
0.6176
0.6722
0.6393
0.7791
0.4358
0.8358
0.8384
0.7269
0.7097
0.8242
0.8008
0.6289
0.7229
0.4639
0.7274
0.7091
0.5221
0.4731

## Sheet: 2H
Aspect Ratio
NPM1 WT	NPM1 K248R
0.585337	0.653838
0.877627	0.844464
0.767076	0.780245
0.809371	0.80041
0.860181	0.670763
0.81315	0.77085
0.870045	0.781438
0.911443	0.919136
0.467067	0.813188
0.821164	0.914291
0.792137	0.762485
0.768278	0.836737
0.832225	0.6102
0.742007	0.632954
0.392668	0.82923
0.687009	0.404383
0.804997	0.755456
0.787348	0.787539
0.847345	0.757474
0.640103	0.832112
0.868136	0.613016
0.69965	0.633966
0.618147	0.72363
0.785959	0.554998
0.553758	0.776108
0.809591	0.860692
0.847545	0.470232
0.465583	0.760096
0.727519	0.65931
0.763782	0.578112
0.882209	0.645023
0.779709	0.645645
0.85619	0.887723
0.876939	0.733761
0.506136	0.687399
0.861266	0.490858
0.481891	0.679089
0.451805	0.772565
0.65787	0.548476
0.832456	0.728616
0.876424	0.857503
0.824181	0.843435
0.742779	0.86998
0.733069	0.700142
0.740266	0.635898
0.838777	0.626902
0.745706	0.892562
0.708466	0.815352
0.439068	0.837631
0.745252	0.792434
0.861628	0.86341
0.856401	0.48138
0.677229	0.760768
0.403283	0.821416
0.676361	0.818683
0.507818	0.911527
0.539602	0.843421
0.766429	0.89507
0.682223	0.930821
0.438158	0.832248
0.708833	0.697489
0.709653	0.584832
0.43706	0.763551
0.456117	0.795094
0.609983	0.805287
0.920812	0.693947
0.579748	0.855096
0.761034	0.755411
0.488697	0.765306
0.834104	0.852823
0.838158	0.76
0.631759	0.515626
0.688002	0.476952
0.863395	0.671842
0.904538	0.760768
0.905217	0.664985
0.25953	0.875156
0.779413	0.7918
0.633232	0.820806
0.714694	0.856204
0.892492	0.731752
0.59423	0.565525
0.438066	0.603659
0.857862	0.537908
0.574723	0.873442
0.600502	0.695004
0.802237	0.837051
0.583041	0.89955
0.847127	0.922282
0.854743	0.869671
0.735216	0.857503
0.601683	0.758294
0.692802	0.800771
0.633175	0.747627
0.864246	0.73004
0.50475	0.512371
0.561608	0.861383
0.808693	0.683311
0.843801	0.658436
0.861559	0.805825
0.687787	0.748703
0.757563	0.827038
0.677391	0.810353
0.665523	0.74457
0.680024	0.78855
0.782573	0.513693
0.856468	0.564738
0.788497	0.727818
0.82968	0.796501
0.745252	0.823151
0.335822	0.744365
0.814684	0.436911
0.706758	0.673437
0.726723	0.824223
0.508168	0.705471
0.650015	0.665596
0.68279	0.896422
0.748361	0.787492
0.448361	0.819493
0.852541	0.806501
0.640155	0.716078
0.889565	0.75394
0.480707	0.631577
0.644852	0.881647
0.622599	0.589122
0.582495	0.786347
0.580487	0.800304
0.64817	0.465403
0.631458	0.594791
0.728687	0.495735
0.713489	0.588102
0.705146	0.735192
0.794099	0.814244
0.819596	0.436814
0.843107	0.615821
0.744304	0.762442
0.772972	0.804963
0.832757	0.589349
0.422547	0.915946
0.874145	0.78477
0.665644	0.876362
0.626515	0.851302
0.488791	0.639365
0.804952	0.707492
0.79734	0.757001
0.865602	0.845192
0.693256	0.718319
0.728036	0.68131
0.647672	0.800322
0.700903	0.682291
0.517826	0.418839
0.486739	0.71086
0.538043	0.856702
0.687512	0.510812
0.605313	0.560391
0.471536	0.821552
0.474699	0.755504
0.82512	0.755629
0.631868	0.871423
0.747484	0.747165
0.46724	0.80572
0.642897	0.801608
0.81182	0.830028
0.805501	0.760639
0.765774	0.802574
0.542123	0.737998
0.688766	0.855739
0.645087	0.733939
0.820777	0.775638
0.761492	0.656569
0.764194	0.755999
0.573009	0.631518
0.862015	0.670838
0.687916	0.838111
0.481929	0.70738
0.806177	0.761959
0.782617	0.80867
0.877729	0.728836
0.547467	0.606376
0.710575	0.583918
0.869601	0.699142
0.58819	0.779948
0.694716	0.805401
0.670387	0.632461
0.530833	0.742691
0.863755	0.646819
0.758968	0.674605
0.806836	0.77604
0.659383	0.711533
0.827865
0.653322
0.569324
0.882089
0.599807
0.685419
0.554822
0.616981
0.75459
0.737664
0.717093
0.737834
0.717071
0.730534
0.697503
0.463557
0.673054
0.701647
0.310913
0.807309
0.573544
0.581511
0.734007
0.714368
0.542503
0.541557
0.839632
0.637267
0.631358
0.431376
0.715287
0.78823
0.416902
0.826914
0.849155
0.776927
0.345464
0.877855
0.622969
0.897018
0.742756
0.785354
0.864254
0.607543
0.867768
0.381411
0.899186
0.689043
0.868235
0.857553
0.587618
0.869167
0.529616
0.741929
0.710461
0.450049
0.434501
0.877049
0.716057
0.857299
0.558359
0.734038
0.560208
0.692325
0.428656
0.831773
0.910354
0.848284
0.798479
0.906349
0.834822
0.788734
0.744383
0.506152
0.60891
0.680254
0.632982
0.574572

## Sheet: 2J
NPM1 bright clusters per cell
shCTRL	shFBXO11
4	4
6	6
5	6
1	2
3	4
5	4
1	3
3	7
2	2
4	2
3	3
4	4
2	4
3	5
5	3
2	2
4	8
5	4
6	4
3	6
7	4
5	2
2	4
4	1
3	3
4	3
1	2
3	13
3	3
2	3
3	3
14	7
5	5
4	3
5	3
1	2
5	2
1	4
4	4
2	5
4	5
2	2
2	8
3	2
6	7
1	4
4	1
1	6
3	4
4	4
1	2
4	2
4	3
3	1
2	4
3	3
4	2
2	2
1	2
1	11
2	6
2	5
2	8
4	4
6	4
2	2
3	2
3	5
2	2
7	3
4	3
1	3
4	5
2	5
4	3
9	7
3	3
2	6
1	1
4	5
6	3
3	3
4	3
3	3
3	4
2	3
2	4
5	4
2	3
4	2
3	4
4	6
1	5
2	3
3	3
1	2
4	5
4	4
7	4
3	9
4	4
2	2
2	3
4	10
4	2
2	5
4	3
2	4
3	3
3	3
2
5
4
3
2
3
3
4
2
2
3
1
2
3
2
2
1
5
3
2
4
5
5
2
8
2

## Sheet: 2K
Circularity
shCTRL	shFBXO11
0.90137	0.68854
0.83393	0.7147
0.91252	0.66904
0.77883	0.99362
0.78227	0.92426
0.84063	0.97022
0.69166	0.97376
0.84979	0.91114
0.88903	0.73099
0.49174	0.71153
0.37722	0.75246
0.67605	0.86055
0.82223	0.69572
0.78264	0.89215
0.9198	0.74787
0.89949	0.91873
0.71849	0.68405
0.80961	0.82438
0.7855	0.83585
0.80411	0.83105
0.71765	0.93534
0.77927	0.90311
0.79899	0.94551
0.95616	0.87354
0.77385	0.8914
0.77915	0.93627
0.81008	0.79248
0.88792	0.82868
0.82268	0.89804
0.84385	0.91259
0.7978	0.8145
0.70161	0.60919
0.83746	0.92099
0.94041	0.94279
0.84095	0.8482
0.81164	0.93848
0.61932	0.60873
0.83638	0.75469
0.82319	0.83465
0.70002	0.81584
0.67747	0.92751
0.70666	0.79665
0.90076	0.91469
0.83641	0.71591
0.73802	0.82414
0.80684	0.86174
0.90449	0.9777
0.81488	0.70708
0.87238	0.59308
0.63393	0.68522
0.8497	0.83286
0.63683	0.71438
0.81219	0.78665
0.74286	0.79449
0.7353	0.8231
0.46147	0.52974
0.71709	0.88564
0.62256	0.89946
0.82891	0.95923
0.87837	0.99829
0.89895	0.744
0.97645	0.91973
0.85572	0.4849
0.82159	0.72651
0.81451	0.60927
0.71242	0.8507
0.8477	0.94255
0.89187	0.95371
0.74152	0.92965
0.82335	0.75199
0.79362	0.87647
0.79102	0.80138
0.64339	0.89438
0.91512	0.59329
0.83282	0.88114
0.75283	0.88877
0.80772	0.8487
0.79836	0.93975
0.83186	0.71415
0.90174	0.55886
0.80942	0.6673
0.86389	0.77375
0.92153	0.78735
0.89603	0.85532
0.70065	0.91939
0.83965	0.84915
0.85686	0.8649
0.90121	0.97947
0.60827	0.6797
0.82077	0.73755
0.92097	0.78426
0.72618	0.90923
0.84179	0.77826
0.93669	0.90566
0.75576	1
0.85285	0.60332
0.94327	0.85544
0.79196	0.75892
0.93155	0.79174
0.74651	0.824
0.92273	0.8226
0.7238	0.85185
0.79736	0.79471
0.76959	0.66618
0.70726	0.80529
0.84562	0.76035
0.99569	0.87109
0.74622	0.63793
0.67724	0.8177
0.91707	0.90077
0.71689	0.76189
0.82803	0.87112
0.79646	0.91027
0.83792	0.85083
0.68947	0.75763
0.76538	0.92484
0.86202	0.85372
0.73632	0.89012
1	1
0.55707	0.87058
0.72728	0.87096
0.63402	0.64366
0.78095	0.8595
0.71491	0.86563
0.99138	0.89093
0.94034	0.92991
0.87401	0.94325
0.84174	0.62565
0.7034	0.98572
0.8312	0.77643
0.79245	0.78248
0.85682	0.71523
0.78661	0.78437
0.82922	0.88467
0.87436	0.79247
0.9847	0.86689
0.96737	0.99267
0.55632	0.79057
0.78414	0.81216
0.86728	0.65055
0.8496	0.9602
0.78526	0.83291
0.93288	0.6838
0.79293	0.91562
0.9152	0.88248
0.96094	0.89183
1	0.77955
0.5625	0.83477
1	0.89772
0.77164	0.84657
0.87195	0.91553
0.84847	0.79715
0.90572	0.90959
0.90116	0.92849
0.56695	0.89992
0.8346	0.85368
0.92101	0.83491
0.71494	0.80512
0.78531	0.64894
0.85574	0.55565
0.94279	0.84996
0.82555	0.97645
0.65265	0.91229
0.6542	0.88347
0.79555	0.73289
0.93931	0.76326
0.97378	0.80029
0.9394	0.80464
0.88376	0.674
0.99178	0.90015
0.91511	0.88157
0.90337	0.86091
0.93152	0.83867
0.9273	0.76038
0.84051	0.78527
0.82895	0.9054
0.90149	0.85944
0.89561	0.81079
0.6942	0.93249
0.65972	0.72966
0.72216	0.74912
0.88587	0.74051
0.8346	0.7754
0.81797	0.86565
0.85647	0.87174
0.86632	0.9847
0.72348	0.84165
0.71611	0.87659
0.8493	0.84152
0.81546	0.95554
0.64516	0.90956
0.87778	0.63127
0.7404	0.71798
0.82056	0.99962
0.81718	0.86645
0.81895	0.90217
0.716	0.76619
0.77119	0.78742
0.92556	0.96379
0.8951	0.84755
0.85172	0.90953
0.70423	0.89072
0.66927	0.95497
0.82757	0.77057
0.90667	0.93931
0.87298	0.85092
0.94053	0.91699
0.89654	0.96865
0.90558	0.9471
0.85351	0.86815
0.79035	0.81538
0.80974	0.94373
0.91052	0.82953
0.75962	0.83406
0.87794	0.65519
0.77538	0.80051
0.8177	0.84642
0.81952	0.87481
0.86778	0.90091
0.90199	0.93564
0.7578	0.85159
0.77957	0.78906
0.77317	0.89068
0.8145	0.92443
0.68773	0.9057
0.50803	0.75639
0.87839	0.81978
0.86342	0.71416
0.783	0.85726
0.88882	0.94946
0.84034	0.90584
0.91672	0.822
0.83502	0.89911
0.97476	0.81107
0.85795	0.87528
0.76078	0.93502
0.91703	0.89255
0.91128	0.98261
0.90045	0.83591
0.87842	0.83156
0.92424	0.90225
0.94504	0.92684
0.9641	0.82402
0.8493	0.84686
0.87114	0.71562
0.90406	0.74195
0.50254	0.87443
0.86537	0.8325
0.77901	0.88473
0.78997	0.74188
0.739	0.68147
0.66218	0.62372
0.78645	0.8878
0.69822	0.89365
0.80336	0.83634
0.9021	0.83812
0.91286	0.82798
0.8631	0.92751
0.66944	0.8066
0.83972	0.80786
0.81446	0.8268
0.83201	0.72255
0.47838	0.96289
0.56712	0.96121
0.98572	0.98378
0.79048	0.91176
0.75242	0.91949
0.61601	0.90324
0.74269	0.98259
0.86166	0.74515
0.88316	0.60091
0.73425	0.558
0.84845	0.65579
0.72014	0.84897
0.92647	0.96158
0.76337	0.93501
0.87645	0.7768
0.65286	0.86328
0.67097	0.90053
0.90853	0.73944
0.8252	0.89827
0.83859	0.79348
0.79658	0.87601
0.85059	0.79512
0.80746	0.5041
0.92937	0.52578
0.73528	0.87267
0.92354	0.61217
0.72727	0.57919
0.82472	0.88601
0.92513	0.78938
0.84875	0.83039
0.70711	0.66806
1	0.66701
0.87002	0.66009
0.69591	0.7341
0.52409	0.6785
0.82988	1
0.64717	0.91707
0.57721	0.87703
0.52386	0.8174
0.7819	0.75203
0.72677	0.78356
0.80576	0.83249
0.68246	0.67443
0.70564	0.93258
0.75415	0.8115
0.75318	0.97378
0.98027	0.82642
0.78026	0.92707
0.7568	0.7667
0.80638	0.78799
0.7481	0.88827
0.77132	0.81965
0.84068	0.56389
0.78608	0.58223
0.7412	0.93299
0.64426	0.79619
0.81766	0.53675
0.71711	0.56633
0.86248	0.99117
0.76347	0.87457
0.91273	0.91889
0.66279	0.89493
0.82949	0.90283
0.90827	0.75531
0.59172	0.85177
0.9121	0.84847
0.60192	0.71034
0.64	0.59786
0.76379	0.92354
0.82082	0.87539
0.82045	0.85793
0.85709	0.8908
0.80678	0.90612
0.71968	0.96289
0.78076	0.86692
0.69645	0.90362
0.75603	0.65533
1	0.60802
1	0.90384
0.60112	0.70258
0.79793	0.84244
0.72539	0.85269
0.9015	0.79357
0.81488	0.70894
0.73057	0.81113
0.90072	0.72136
0.90395	0.7502
0.83683	0.77857
0.90363	0.39021
0.85706	0.93918
0.65378	0.8422
0.8202	0.92001
0.81314	0.8416
0.78119	0.84259
0.74946	0.82053
0.87447	0.74763
0.86298	0.84689
0.88032	0.88245
0.59155	0.70243
0.81895	0.94658
0.92443	0.95824
0.61174	0.88589
0.57182	0.94693
0.62113	0.72136
0.82574	0.81642
0.93161	0.8983
0.87409	0.8232
0.67113	0.96819
0.54727	0.80377
0.95471	0.76678
0.8971	0.78367
0.97155	0.8012
0.88767	0.67728
0.63995	0.78947
0.87469	0.80683
0.90085	0.78812
0.81288	0.74258
0.8653	0.94237
0.81952	0.51728
0.61233	0.75707
0.75045	0.68351
0.75861	0.54856
0.66453	0.83466
0.73798	0.86315
0.68247	0.89181
0.78831	0.87469
0.80689	0.71549
0.72222	0.78293
0.85794	0.88193
0.88499	0.84071
0.94151	0.74018
0.94649	0.87942
0.90933	0.91197
0.87198	0.67534
0.85532	0.85241
0.77124	0.81288
0.82871	0.7911
0.77735	0.8441
0.77032	0.86404
0.89352	0.9144
0.7993	1
0.87037	0.89851
0.9035	0.78628
0.87974	0.88093
0.90849	0.8477
0.86319	0.85905
0.94816	0.93658
0.9127	0.93288
0.86433	0.80544
0.96819	0.82016
0.93206	0.86772
0.93019	0.80897
0.90247	0.76855
0.89744	0.88498
0.90062	0.88034
0.87543	0.80454
0.88557	0.8765
0.91939	0.73922
0.85166	0.79393
0.8959	0.90567
0.72401	0.9009
0.7495	0.87004
0.95016	0.72425
0.76526	0.89225
0.76599	0.89093
0.88855	0.74621
0.69483	0.77462
0.7492	0.67134
0.867	0.8249
0.83373	0.79533
0.80382
0.81901
0.82808
0.96673
0.87939
0.48264
0.58547
0.82676
0.96737
0.82402
0.84786
0.80052
0.85084
0.80585
0.91795

## Sheet: 2L
Aspect ratio
shCTRL	shFBXO11
0.854706	0.689245
0.745335	0.65902
0.876902	0.684481
0.666226	0.789353
0.716409	0.872143
0.712276	0.77658
0.784811	0.768029
0.793103	0.910975
0.76938	0.517905
0.583472	0.758558
0.746577	0.661691
0.494013	0.83517
0.769207	0.604009
0.721188	0.716537
0.761499	0.685512
0.878579	0.818629
0.631532	0.800074
0.719789	0.772926
0.855486	0.750629
0.555347	0.603337
0.764171	0.819877
0.685696	0.775026
0.778412	0.810998
0.8	0.853815
0.835866	0.690268
0.606589	0.868986
0.665792	0.669445
0.808938	0.77658
0.649228	0.883804
0.8276	0.847998
0.848387	0.818096
0.763951	0.655452
0.670478	0.884918
0.956524	0.777028
0.714732	0.737045
0.73994	0.768221
0.622066	0.668233
0.745014	0.735874
0.688021	0.668004
0.510838	0.760703
0.545753	0.818629
0.549323	0.689642
0.826192	0.843661
0.695874	0.768273
0.832292	0.704665
0.583437	0.777666
0.871576	0.787839
0.684209	0.695874
0.754599	0.833415
0.65938	0.636396
0.66911	0.593666
0.640637	0.578153
0.789792	0.615717
0.691415	0.81387
0.738296	0.646287
0.799844	0.477409
0.764853	0.830121
0.732505	0.797006
0.694995	0.867502
0.707894	0.851658
0.789754	0.733861
0.819288	0.909611
0.831482	0.581102
0.725119	0.690153
0.846397	0.729547
0.67896	0.855732
0.758947	0.853595
0.818588	0.865426
0.728828	0.860165
0.837325	0.614739
0.620073	0.734933
0.854897	0.664522
0.518817	0.806937
0.8	0.47563
0.747468	0.652451
0.882314	0.757669
0.81766	0.682191
0.828529	0.806612
0.785136	0.809978
0.708573	0.454828
0.677031	0.569064
0.722422	0.749027
0.767195	0.718164
0.787026	0.728446
0.519778	0.628587
0.761414	0.744209
0.839413	0.762751
0.850124	0.707107
0.671543	0.738313
0.758472	0.804084
0.775515	0.613572
0.717305	0.810515
0.821832	0.620766
0.846154	0.843781
0.600544	0.686803
0.764649	0.652952
0.620174	0.68831
0.863952	0.801772
0.848528	0.681418
0.791914	0.695619
0.702247	0.685745
0.595248	0.811831
0.608018	0.859812
0.702764	0.76496
0.818629	0.701106
0.585471	0.561591
0.804984	0.780585
0.81444	0.503175
0.589012	0.684394
0.83957	0.6994
0.624524	0.573428
0.8167	0.763254
0.626335	0.744378
0.71397	0.694474
0.750241	0.623918
0.73567	0.722185
0.714425	0.752514
0.588619	0.882522
0.894427	0.843274
0.796101	0.864553
0.727607	0.712823
0.657244	0.807474
0.713033	0.743744
0.576387	0.825931
0.807207	0.846499
0.820824	0.831408
0.768499	0.896915
0.588968	0.700035
0.578232	0.824163
0.688013	0.572598
0.570019	0.619399
0.620174	0.66489
0.667017	0.727959
0.649934	0.83957
0.632455	0.727435
0.719092	0.699556
0.656532	0.724285
0.439792	0.622503
0.807003	0.8
0.772539	0.612221
0.642529	0.697485
0.870567	0.892163
0.6875	0.547668
0.69843	0.708436
0.628828	0.828236
0.745356	0.883477
0.768221	0.645154
0.63609	0.6791
0.697485	0.778879
0.722274	0.624535
0.71955	0.755199
0.733914	0.75858
0.770395	0.796357
0.79849	0.741999
0.497564	0.779243
0.676164	0.695701
0.865025	0.690656
0.451243	0.704855
0.701499	0.66559
0.794701	0.620986
0.742781	0.682191
0.855717	0.848875
0.837147	0.908153
0.617807	0.682351
0.796433	0.65222
0.920027	0.761468
0.741999	0.821038
0.866667	0.608229
0.920825	0.576332
0.741999	0.840361
0.853595	0.796454
0.792624	0.636612
0.661693	0.64715
0.784464	0.638765
0.826227	0.710359
0.590434	0.868744
0.884985	0.80382
0.824042	0.702234
0.491205	0.87587
0.744435	0.77658
0.67752	0.815388
0.728799	0.612112
0.834773	0.784767
0.722576	0.887121
0.647802	0.794384
0.741087	0.649934
0.621487	0.771364
0.678128	0.817703
0.736004	0.747015
0.609803	0.819288
0.48933	0.805599
0.507899	0.612807
0.482664	0.684248
0.842806	0.702247
0.767052	0.813489
0.559017	0.742445
0.530369	0.706345
0.692308	0.655521
0.662084	0.789353
0.843967	0.674579
0.807391	0.878702
0.450327	0.801467
0.57679	0.830539
0.671863	0.725377
0.885001	0.857493
0.828568	0.832927
0.559017	0.908919
0.888929	0.755483
0.800356	0.828895
0.787838	0.805238
0.599787	0.710142
0.568854	0.808736
0.862439	0.730442
0.646983	0.723176
0.686947	0.469636
0.709522	0.706018
0.762277	0.776114
0.673852	0.744378
0.694762	0.834984
0.799336	0.929981
0.737932	0.736173
0.576156	0.699284
0.721443	0.759257
0.518781	0.9135
0.577016	0.883185
0.405307	0.792429
0.655385	0.647599
0.697302	0.835
0.60809	0.701646
0.700712	0.814379
0.788074	0.808607
0.72	0.761659
0.782624	0.800106
0.812277	0.6871
0.717923	0.781558
0.626593	0.819232
0.769287	0.631055
0.82	0.784465
0.745732	0.687878
0.786475	0.777092
0.924445	0.816805
0.842484	0.791769
0.866667	0.838422
0.71837	0.788168
0.771415	0.629773
0.710742	0.540787
0.544379	0.870563
0.828429	0.649722
0.651772	0.888956
0.6875	0.8031
0.650805	0.727015
0.509745	0.683452
0.755383	0.692581
0.475651	0.822311
0.613711	0.860057
0.754612	0.810469
0.816968	0.807207
0.812743	0.855701
0.558772	0.784946
0.844914	0.865793
0.786318	0.784158
0.803422	0.835171
0.666224	0.871857
0.361172	0.833205
0.724285	0.870285
0.756448	0.819891
0.574916	0.949587
0.821693	0.847571
0.594225	0.804984
0.817338	0.7374
0.86071	0.685275
0.658621	0.762462
0.687894	0.692103
0.664214	0.738839
0.875313	0.877808
0.687765	0.813173
0.789754	0.756471
0.669108	0.875764
0.683941	0.712396
0.818588	0.736765
0.731676	0.788738
0.780752	0.656339
0.682708	0.763981
0.694618	0.800144
0.846132	0.458929
0.817102	0.566529
0.885677	0.771744
0.710742	0.739965
0.638468	0.726407
0.797931	0.802732
0.588349	0.883116
0.877058	0.602263
0.509	0.629858
0.727825	0.459603
0.88887	0.711374
0.654311	0.731214
0.663987	0.781312
0.613402	0.784464
0.717202	0.759942
0.692033	0.657458
0.509098	0.597851
0.548876	0.521351
0.856173	0.620704
0.746412	0.775515
0.507717	0.691368
0.535705	0.877808
0.686752	0.783485
0.630237	0.849719
0.768922	0.776112
0.787056	0.894427
0.623704	0.59273
0.701987	0.637342
0.606011	0.798228
0.756235	0.763686
0.839475	0.515394
0.723346	0.649175
0.643176	0.837404
0.703914	0.811201
0.712868	0.536358
0.572164	0.59997
0.631336	0.787839
0.555781	0.712055
0.745353	0.799556
0.737526	0.764747
0.701239	0.739795
0.824042	0.701321
0.571309	0.79385
0.725464	0.762684
0.71791	0.552317
0.681183	0.668395
0.580034	0.749532
0.639158	0.801384
0.711839	0.762629
0.88131	0.80339
0.662447	0.790746
0.659469	0.789753
0.811279	0.854711
0.660246	0.869161
0.784464	0.603042
0.745356	0.655521
0.640184	0.84216
0.721935	0.504874
0.652714	0.810998
0.637029	0.819487
0.89694	0.671446
0.862911	0.784464
0.807391	0.685994
0.724531	0.586931
0.845771	0.701647
0.866181	0.620295
0.735215	0.435716
0.823791	0.853282
0.577893	0.709731
0.551143	0.705431
0.817295	0.78325
0.702766	0.726722
0.79603	0.651315
0.903252	0.686049
0.735537	0.754582
0.727825	0.847118
0.711199	0.77302
0.644157	0.825307
0.635999	0.789352
0.629987	0.73944
0.790647	0.745145
0.706779	0.843699
0.694177	0.727109
0.695666	0.784464
0.75758	0.618289
0.643773	0.650792
0.85463	0.693668
0.862044	0.70328
0.897258	0.70991
0.851658	0.731747
0.715195	0.588817
0.785615	0.600022
0.773574	0.643017
0.821933	0.768171
0.729558	0.544656
0.780921	0.89865
0.667963	0.595783
0.588261	0.67376
0.644826	0.657718
0.582772	0.393421
0.650538	0.712109
0.669788	0.819156
0.79774	0.83742
0.851394	0.654011
0.800088	0.530832
0.655122	0.526608
0.83957	0.749507
0.782661	0.802685
0.853282	0.588158
0.894427	0.824452
0.695562	0.869626
0.800989	0.661659
0.661823	0.774178
0.571564	0.700216
0.762867	0.527478
0.627752	0.680921
0.589744	0.747713
0.858897	0.940258
0.73621	0.847998
0.761167	0.745499
0.847571	0.684374
0.844705	0.91761
0.807233	0.620695
0.631763	0.536656
0.789353	0.72111
0.877058	0.670478
0.745182	0.846284
0.822192	0.666973
0.657596	0.794936
0.553399	0.716003
0.824621	0.766667
0.810923	0.879774
0.915196	0.675838
0.920358	0.637614
0.689809	0.739795
0.745145	0.514273
0.768455	0.61496
0.833205	0.88828
0.539251	0.854401
0.674635	0.808736
0.805877	0.697495
0.588172	0.798584
0.584206	0.793775
0.447214	0.562402
0.549442	0.864549
0.693375	0.580813
0.770417	0.737823
0.825788	0.792871
0.717327
0.860918
0.712276
0.744378
0.889939
0.458531
0.71716
0.764161
0.724285
0.81164
0.692581
0.664364
0.781401
0.608121
0.848038

## Sheet: 2M
FBXO11 NORMALIZED MFI			NPM1 NORMALIZED MFI
shCTRL	shFBXO11		shCTRL	shFBXO11
0.557091	0.905251		0.449012	0.13457
0.64035	0.930693		0.390864	0.837475
0.819743	1.07645		1.00813	1.0958
0.978867	0.869932		0.988362	0.59395
1.00232	1.20085		1.06931	0.882705
1.11418	0.928318		1.78779	0.460919
0.980025	0.984997		1.08238	0.50251
1.21542	0.993649		0.827048	0.58604
1.22067	1.11444		1.3497	1.17354
1.04124	1.2449		1.46106	0.861362
1.25471	0.907406		0.79549	1.09277
1.43766	0.970837		0.790252	0.739258
0.860088	1.187		0.857343	1.74132
1.07583	1.43714		1.0488	1.95694
1.21255	1.47963		1.54364	1.69129
1.25285	0.994473		1.47339	0.837238
1.32381	1.09051		1.30926	1.35691
0.970309	1.52636		0.551495	1.54537
0.979971	1.07069		0.457536	0.818482
1.1317	1.099		1.09536	1.30747
1.15495	0.973353		1.309	1.09227
1.23708	1.19018		1.12706	1.36252
1.35509	1.22622		1.34738	1.04151
0.653968	0.790099		0.658113	0.600251
0.852406	0.984462		0.977814	1.33288
0.918387	0.803014		1.05831	0.64738
0.963617	0.907473		0.983058	0.998307
1.0428	1.32402		1.12167	1.09971
1.09522	0.690398		1.32123	0.873434
1.14351	0.790688		0.771526	0.384635
1.15672	0.795231		1.4097	0.905144
1.17841	0.796148		0.995621	0.628856
1.33321	1.01198		0.926341	0.407572
0.630145	1.0205		0.532161	1.11708
0.76904	0.707743		0.928249	0.539315
0.804533	0.793144		1.27556	0.8921
0.796817	0.638657		1.15964	0.420129
0.855063	0.796643		0.656538	0.933906
1.19687	0.612332		0.473834	0.44929
0.889358	0.663604		1.56718	0.659467
0.899978	0.753649		0.748248	0.777937
1.05582	0.694607		0.980217	0.13928
0.72923	0.956222		0.934459	0.265116
0.829406	0.757771		0.933545	1.05334
0.917102	0.860945		0.708897	0.414527
1.15433	0.594705		1.26016	0.781372
1.24914	0.783896		0.611462	0.974539
1.43437	0.622336		0.786275	0.614281
0.856548	0.929984		1.08267	1.02339
0.869932	0.924456		1.097	0.894073
0.977	0.676613		1.3561	0.944434
1.05782	0.634762		1.33923	0.670838
0.997685	0.715506		1.11771	0.692374
1.01933	0.557245		1.09526	0.561022
1.16628	0.562605		1.49326	0.84412
1.17775	0.980346		0.683552	0.996427
0.93685	1.16135		0.91752	0.612668
0.962499	0.727731		0.872102	0.837811
1.18837	0.897308		1.34116	0.745694
0.879969	0.903391		1.14438	1.079
1.14717	1.08893		1.56503	0.885824
0.694058	0.659616		0.450644	0.319297
0.723281	0.765031		0.515373	1.09433
0.795847	0.760749		0.812006	0.999615
1.05301	0.922911		1.04649	0.217912
1.17743	0.949243		1.46672	0.465896
0.958498	0.968716		0.930203	0.772027
0.962754	0.736096		1.24753	0.443713
0.977255	0.753943		0.973264	0.644099
0.951538	0.740995		0.76669	0.939229
0.982949	0.77699		1.00438	1.05056
1.05222	0.580847		1.28706	0.813657
1.19974	0.692794		1.50998	0.892964
0.99464	0.678741		0.944629	0.806107
1.04543	0.762207		0.616469	0.8063
1.14961	0.575078		0.89423	0.698033
0.948227	0.7726		0.272419	1.02032
0.968797	0.60651		0.214205	0.469683
1.1238	0.714348		0.617273	0.903528
1.29634	0.507565		0.550328	0.0981563
0.902243	0.620107		0.652711	0.190386
0.99937	0.70864		0.980403	0.941516
0.90071	0.790065		0.560741	1.0957
0.847555	0.805242		0.427058	1.31481
0.679016	0.910825		1.08392	0.753131
1.2877	1.03304		1.50089	1.75304
0.999644	0.88515		1.33881	0.531338
1.43895	0.754917		0.706464	0.522668
1.03822	0.733033		0.897647	0.361856
1.6286	0.99354		1.53963	0.515588
1.02509	0.957999		0.865764	0.771167
1.29818	0.844503		1.18694	0.535653
1.38568	0.705758		1.19344	0.477301
1.79435	0.777731		2.27809	0.400366
1.56763	0.691894		1.11927	0.401011
1.46332	0.645185		0.52276	0.363107
1.00932	1.55104		0.769816	0.84103
1.83128	1.20982		0.6326	1.43136
1.55865	1.20782		1.83015	0.487552
1.489	1.23976		1.34843	0.686591
1.5822	0.91998		0.968301	0.64987
1.89004	0.80101		0.714934	0.697879
1.57385	0.893074		1.48384	0.631049
0.846597	0.677442		1.03934	0.619439
0.331344	0.772667		0.146507	1.19984
0.364956	0.484542		0.0978683	0.413005
0.684285	0.713969		0.163009	0.363591
0.92982	0.600542		0.423472	0.114608
0.494669	0.74728		0.215564	0.572873
0.783944	0.769232		0.315359	0.252438
0.722304	0.66132		0.313985	0.394768
0.837838	0.944505		0.886828	1.04585
0.906212	1.07598		1.30127	0.630204
0.938442	1.34452		1.17195	0.789689
0.757271	1.0059		1.21072	0.705182
0.821142	1.13396		1.0196	1.05531
0.810043	0.896413		0.653748	1.0117
1.27599	0.835744		0.935028	0.644011
1.15351	0.999863		1.59064	0.523075
1.10368	1.05599		1.54322	0.786855
1.09486	1.19086		1.51216	0.473346
1.08834	0.829011		1.15184	0.535761
1.22644	1.05753		1.29361	0.860642
0.929491	1.13178		0.195176	0.516809
0.615856	1.32705		0.399544	0.447798
0.759337	1.41186		1.19396	0.532828
0.83194	0.873421		1.04475	0.496114
1.02818	1.28895		0.68914	1.26493
0.814299	1.21247		1.06098	1.02826
0.844941	1.31774		0.896994	0.590911
0.880319			1.26806
0.875241			1.09827
0.745638			0.834096
1.00361			1.32005
1.11441			0.371761
1.15436			1.46234
1.00036			1.43706
0.904775			1.17531
1.23171			1.39928
1.23171			1.78607

[truncated: 48 more sheets: 2O, 3C, 3E, 3F, 3H, 3I, 3J, 4B, 4D,4E, 4G, 5C, 5D, 5E, 6B, 6C, 6D, 6E, 6F, 6G, 6I …]
